# Supplementary material for: Genotyping-by-sequencing based QTL mapping for rice grain yield under reproductive stage drought stress tolerance
Source: Sci Rep. 2019 Oct 4;9:14326. doi: 10.1038/s41598-019-50880-z (PMC6778106; doi:10.1038/s41598-019-50880-z)
Supplement: Supplementary file 2 — Table S1 [file 41598_2019_50880_MOESM2_ESM.xlsx]

## Sheet: Supplementary Table S1
Table S1 : Summary of analyzed GBS data through TASSEL-GBS pipeline
Mapping Population	Swarna*2/Dular	IR11N121*2/Aus 196
File Size (in Gb)
Size (read1)	20	17
Size (read2)	21	17
Size (read1+read2)	41	34
Total Reads in Fastq	307.64(Mb)	276.98(Mb)
Total Reads Used in Pipeline	117.35(Mb)	78.45(Mb)
Percent Reads Used	0.381451	0.283256
Undetremined Reads	190.29(Mb)	198.52(Mb)
Percent Discarded	0.618549	0.716744
Threshold for Good samples	30560.1	20431.8
Num of Samples Failed	2	1
