# Supplementary material for: Genotyping-by-sequencing based QTL mapping for rice grain yield under reproductive stage drought stress tolerance
Source: Sci Rep. 2019 Oct 4;9:14326. doi: 10.1038/s41598-019-50880-z (PMC6778106; doi:10.1038/s41598-019-50880-z)
Supplement: Supplementary file 3 — Table S2 [file 41598_2019_50880_MOESM3_ESM.xlsx]

## Sheet: Supplementary Table S2
Table S2: Alignment of reads to reference genome in Swarna*2/Dular population
SampleName	Barcode	Enzyme	Total Count	Reads Mapped to Reference (in millions)	Percent Alignment
A16WS_29_100	CTTGAC	ApeKI	161066	3.05938	0.9497
A16WS_29_101	TCGACC	ApeKI	138301	2.4409	0.8825
A16WS_29_102	GGCTAGA	ApeKI	262130	3.9852	0.7602
A16WS_29_103	TCAAGTT	ApeKI	409464	7.64124	0.9331
A16WS_29_104	ACGTGTA	ApeKI	265495	5.00634	0.9428
A16WS_29_105	CAGCGTA	ApeKI	390568	6.77738	0.8676
A16WS_29_106	CTGAATT	ApeKI	358986	6.68462	0.931
A16WS_29_107	GTAGAGC	ApeKI	262589	4.29962	0.8187
A16WS_29_108	ACGGCAT	ApeKI	112752	2.09926	0.9309
A16WS_29_109	ATACTGC	ApeKI	125453	2.37586	0.9469
A16WS_29_10	CGTCA	ApeKI	278032	1.72202	0.3097
A16WS_29_110	GCTGGAC	ApeKI	235612	4.42648	0.9394
A16WS_29_112	GATCATA	ApeKI	602979	8.10674	0.6722
A16WS_29_113	GATGCAT	ApeKI	411156	7.39474	0.8993
A16WS_29_114	AGTTCGA	ApeKI	396918	7.48504	0.9429
A16WS_29_115	TCGTTAA	ApeKI	396030	6.56756	0.8292
A16WS_29_116	GACCTAT	ApeKI	561351	8.37682	0.7461
A16WS_29_117	TTCTTGA	ApeKI	454622	8.57644	0.9432
A16WS_29_118	GCGGCTA	ApeKI	465272	8.2246	0.8838
A16WS_29_119	GTCATCA	ApeKI	357937	6.25672	0.874
A16WS_29_11	CGATC	ApeKI	126224	2.27346	0.9006
A16WS_29_120	GCATTGA	ApeKI	310145	5.8162	0.9377
A16WS_29_121	CTAATGT	ApeKI	212377	4.03302	0.9495
A16WS_29_122	GCTAATT	ApeKI	257169	4.7554	0.9246
A16WS_29_123	TGATCAT	ApeKI	255196	4.86338	0.9529
A16WS_29_124	CATTAGT	ApeKI	335511	6.37086	0.9494
A16WS_29_125	GGACCTT	ApeKI	338208	6.38838	0.9444
A16WS_29_126	CGTTATA	ApeKI	217947	4.10098	0.9408
A16WS_29_127	CAGTGAC	ApeKI	145059	2.72888	0.9406
A16WS_29_128	CAGGTAT	ApeKI	1135390	11.0104	0.4981
A16WS_29_129	GTCGATA	ApeKI	627931	6.99198	0.5567
A16WS_29_12	CTCCGA	ApeKI	255406	4.408	0.8629
A16WS_29_130	ACGCTGA	ApeKI	537178	8.85652	0.8244
A16WS_29_131	CGTCGGA	ApeKI	465000	8.80586	0.9469
A16WS_29_132	ATTAGCA	ApeKI	166110	3.1276	0.9414
A16WS_29_133	GTGTACA	ApeKI	657936	7.77232	0.5907
A16WS_29_134	TTAGACT	ApeKI	490050	6.00786	0.613
A16WS_29_136	GCACACT	ApeKI	663352	11.05	0.8329
A16WS_29_137	TGCAATA	ApeKI	273846	5.13584	0.9377
A16WS_29_138	TATACGT	ApeKI	254730	3.1878	0.6257
A16WS_29_139	TAAGCTT	ApeKI	368826	6.0481	0.8199
A16WS_29_13	GTTCCA	ApeKI	103287	1.96036	0.949
A16WS_29_141	GACTATT	ApeKI	640108	9.72146	0.7594
A16WS_29_142	GAATCTA	ApeKI	1032953	9.04908	0.438
A16WS_29_143	TAGCGGC	ApeKI	410537	7.78538	0.9482
A16WS_29_144	AGGTTAC	ApeKI	457890	6.76988	0.7392
A16WS_29_145	AAGTCTT	ApeKI	345224	6.55588	0.9495
A16WS_29_146	ATATCGT	ApeKI	389665	4.3578	0.5592
A16WS_29_147	GCGTAAT	ApeKI	589477	9.3696	0.7947
A16WS_29_148	CTTAGAT	ApeKI	76130	1.4462	0.9498
A16WS_29_149	TAGGTCA	ApeKI	747623	4.92836	0.3296
A16WS_29_14	GCTCAC	ApeKI	173672	2.16804	0.6242
A16WS_29_150	TGTCATT	ApeKI	185362	3.44966	0.9305
A16WS_29_152	CGCTTAA	ApeKI	297575	5.60488	0.9418
A16WS_29_153	GGCAACT	ApeKI	259591	4.83702	0.9317
A16WS_29_154	TGTATCA	ApeKI	248654	3.62106	0.7281
A16WS_29_155	AGTCTAT	ApeKI	412541	7.85138	0.9516
A16WS_29_156	AGCGTTA	ApeKI	344358	6.53078	0.9483
A16WS_29_158	TGATACA	ApeKI	876974	6.44074	0.3672
A16WS_29_159	GCAACGT	ApeKI	384069	7.25996	0.9451
A16WS_29_15	CGTACC	ApeKI	89688	1.44934	0.808
A16WS_29_160	GCCAGAT	ApeKI	473933	8.8279	0.9313
A16WS_29_161	GATAGCT	ApeKI	291311	5.51704	0.9469
A16WS_29_162	TCACCGA	ApeKI	432323	8.18794	0.947
A16WS_29_163	CTGGAAC	ApeKI	321923	6.11324	0.9495
A16WS_29_164	GTCTGAA	ApeKI	271134	5.1384	0.9476
A16WS_29_165	ATCCGGA	ApeKI	364518	6.93216	0.9509
A16WS_29_166	ACCGAGT	ApeKI	370496	7.00112	0.9448
A16WS_29_167	ACTTGAT	ApeKI	265124	4.97138	0.9376
A16WS_29_169	CCAGGTA	ApeKI	1403238	11.1429	0.397
A16WS_29_16	CTATGGA	ApeKI	182001	3.05402	0.839
A16WS_29_170	AGAGCCT	ApeKI	267789	5.09034	0.9504
A16WS_29_171	AAGGTTC	ApeKI	288358	5.31708	0.922
A16WS_29_172	ATTCGAC	ApeKI	567608	3.5829	0.3156
A16WS_29_173	ATCAGTT	ApeKI	446331	4.92036	0.5512
A16WS_29_174	TCAGTAT	ApeKI	460790	6.87864	0.7464
A16WS_29_175	GTACTTA	ApeKI	510231	8.61954	0.8447
A16WS_29_176	TCTGATA	ApeKI	382738	6.74632	0.8813
A16WS_29_177	TGGCAAC	ApeKI	536693	10.1543	0.946
A16WS_29_178	TACGAGC	ApeKI	446345	8.43936	0.9454
A16WS_29_179	CTAGCAT	ApeKI	328304	6.19872	0.9441
A16WS_29_17	CGAA	ApeKI	246858	3.70386	0.7502
A16WS_29_180	CAAGATC	ApeKI	318525	5.8601	0.9199
A16WS_29_181	CAGTTGA	ApeKI	436310	8.17976	0.9374
A16WS_29_182	CAATGTT	ApeKI	508278	8.22188	0.8088
A16WS_29_183	ATGTCAA	ApeKI	464174	8.50908	0.9166
A16WS_29_184	ATAGTCA	ApeKI	508377	9.65788	0.9499
A16WS_29_185	ATGATCT	ApeKI	494984	9.37852	0.9474
A16WS_29_186	TTGACTA	ApeKI	741209	11.0339	0.9467
A16WS_29_187	AGCTGCA	ApeKI	240482	4.01766	0.8353
A16WS_29_188	TCGCGCA	ApeKI	415850	7.8832	0.9478
A16WS_29_189	TGTGCAA	ApeKI	261092	4.95738	0.9494
A16WS_29_18	TCGCA	ApeKI	149257	2.42048	0.8108
A16WS_29_190	GTTACGA	ApeKI	629948	9.5998	0.762
A16WS_29_191	CACAGGT	ApeKI	321434	6.03498	0.9388
A16WS_29_192	TAGCCAT	ApeKI	479335	9.0557	0.9446
A16WS_29_193	CATGTTA	ApeKI	467263	8.83136	0.945
A16WS_29_194	CGCCGAT	ApeKI	403310	7.64748	0.9481
A16WS_29_195	AGTACTT	ApeKI	287411	4.83198	0.8406
A16WS_29_196	AGTGTGC	ApeKI	259347	4.88622	0.942
A16WS_29_197	CGACAGT	ApeKI	398054	7.54334	0.9475
A16WS_29_198	TGCATAT	ApeKI	553342	10.4508	0.9443
A16WS_29_199	GGTGGCA	ApeKI	644405	10.1762	0.9448
A16WS_29_19	ATGCGT	ApeKI	65397	1.21666	0.9302
A16WS_29_1	AGGC	ApeKI	166375	3.1727	0.9535
A16WS_29_200	AGGAGTC	ApeKI	329032	6.22694	0.9463
A16WS_29_201	TGTAAGC	ApeKI	535767	10.0665	0.9395
A16WS_29_203	AATTGGC	ApeKI	452271	8.53638	0.9437
A16WS_29_204	TAATTGC	ApeKI	313331	5.92634	0.9457
A16WS_29_205	ATGACGC	ApeKI	236938	4.28836	0.905
A16WS_29_206	TTCGGAC	ApeKI	331347	4.56308	0.6886
A16WS_29_207	ACCGGTC	ApeKI	224647	4.18408	0.9313
A16WS_29_208	TATGTAC	ApeKI	193803	3.67586	0.9483
A16WS_29_209	CAAGAAGT	ApeKI	447946	4.13694	0.4618
A16WS_29_20	TTGGCA	ApeKI	237258	4.38554	0.9242
A16WS_29_210	AACGTAGA	ApeKI	443895	4.63398	0.522
A16WS_29_211	AGCTTGGT	ApeKI	473774	6.02906	0.6363
A16WS_29_212	ACGTGTGT	ApeKI	227085	2.89178	0.6367
A16WS_29_213	TATTGCA	ApeKI	243969	4.62858	0.9486
A16WS_29_215	GCTTAGC	ApeKI	328966	6.00888	0.9133
A16WS_29_216	CGGTAGC	ApeKI	264057	4.71636	0.8931
A16WS_29_217	AGACAAGT	ApeKI	168270	3.1995	0.9507
A16WS_29_218	GTCATGGT	ApeKI	246919	4.63184	0.9379
A16WS_29_219	CTCACGGA	ApeKI	391799	4.66304	0.5951
A16WS_29_21	TGAATC	ApeKI	173369	3.2955	0.9504
A16WS_29_220	ACAGATGA	ApeKI	365766	6.23222	0.8519
A16WS_29_221	CAAGTGAA	ApeKI	236951	3.36198	0.7094
A16WS_29_222	GGATATC	ApeKI	421928	4.32432	0.5124
A16WS_29_223	ACTGCCA	ApeKI	299385	5.6788	0.9484
A16WS_29_224	GCAGTTC	ApeKI	402663	6.5094	0.8083
A16WS_29_225	GGCCGAGT	ApeKI	474126	8.99558	0.9486
A16WS_29_226	AACAGTGA	ApeKI	313347	4.8245	0.7698
A16WS_29_227	TAGCGTGT	ApeKI	185460	3.46522	0.9342
A16WS_29_228	CAGTTGGT	ApeKI	193952	3.64944	0.9408
A16WS_29_229	GTTAACGA	ApeKI	140229	2.65534	0.9468
A16WS_29_22	CTATGC	ApeKI	126002	2.31146	0.9172
A16WS_29_231	CCGAGCT	ApeKI	152892	2.9056	0.9502
A16WS_29_232	TAGTACT	ApeKI	181808	3.45944	0.9514
A16WS_29_233	TATAGTC	ApeKI	219270	4.1697	0.9508
A16WS_29_234	AACAAGGT	ApeKI	295398	4.75842	0.8054
A16WS_29_235	GTGCAAGA	ApeKI	419800	6.51906	0.7764
A16WS_29_236	ACGTAAGA	ApeKI	291043	5.4403	0.9346
A16WS_29_237	TGCAAGAA	ApeKI	327743	5.26524	0.8033
A16WS_29_239	TCGTGGAT	ApeKI	164810	3.10644	0.9424
A16WS_29_23	ATTCAGT	ApeKI	113498	2.16518	0.9538
A16WS_29_240	TTGATAC	ApeKI	121841	2.1063	0.8644
A16WS_29_241	GACACTC	ApeKI	421929	4.83258	0.5727
A16WS_29_242	ACTCCGC	ApeKI	428432	5.9888	0.6989
A16WS_29_243	TAACGAGA	ApeKI	258822	4.91138	0.9488
A16WS_29_244	CAATAGGA	ApeKI	147553	2.27728	0.7717
A16WS_29_245	CGTATGGT	ApeKI	128899	2.43492	0.9445
A16WS_29_246	ACTCGAGA	ApeKI	186952	3.54274	0.9475
A16WS_29_247	AGCGATAA	ApeKI	130129	2.324	0.893
A16WS_29_248	CACGACT	ApeKI	164260	3.1032	0.9446
A16WS_29_249	CGAGTAC	ApeKI	153384	2.8748	0.9371
A16WS_29_24	TACGGTA	ApeKI	66747	1.26012	0.944
A16WS_29_250	GTATTAC	ApeKI	151583	2.84498	0.9384
A16WS_29_251	ATACAGGA	ApeKI	146198	2.77032	0.9475
A16WS_29_252	TGCAGTGT	ApeKI	128361	2.40236	0.9358
A16WS_29_253	GTACGTGT	ApeKI	108836	2.05934	0.9461
A16WS_29_254	GGAGCTGT	ApeKI	187724	3.48372	0.9279
A16WS_29_255	CCACCAGT	ApeKI	181767	3.39818	0.9348
A16WS_29_256	ATCTAGC	ApeKI	115687	1.3791	0.596
A16WS_29_257	ATATGTC	ApeKI	170313	2.34274	0.6878
A16WS_29_258	TGAGCGC	ApeKI	59303	1.10834	0.9345
A16WS_29_259	CACAGAGT	ApeKI	223938	4.06984	0.9087
A16WS_29_25	GTCC	ApeKI	56790	0.7164	0.6307
A16WS_29_260	AGGCTAGA	ApeKI	229198	4.36004	0.9512
A16WS_29_261	TTCGAAGA	ApeKI	145564	2.0316	0.6978
A16WS_29_262	CTGAGTGT	ApeKI	237976	4.4958	0.9446
A16WS_29_263	GGCGTGTA	ApeKI	81988	1.35248	0.8248
A16WS_29_264	TGAATTC	ApeKI	165397	2.03286	0.6145
A16WS_29_265	TGGACCT	ApeKI	128443	2.41604	0.9405
A16WS_29_266	GAGTCGC	ApeKI	182204	3.13622	0.8606
A16WS_29_267	CGGCAGGT	ApeKI	216063	4.06026	0.9396
A16WS_29_268	CTAGTGGT	ApeKI	144180	2.73432	0.9482
A16WS_29_269	AATACGGA	ApeKI	94965	1.59074	0.8375
A16WS_29_26	CGCAT	ApeKI	201318	2.57366	0.6392
A16WS_29_270	GATCAGAA	ApeKI	335115	3.78814	0.5652
A16WS_29_271	AAGACAGT	ApeKI	103461	1.94534	0.9401
A16WS_29_272	CGGCTCA	ApeKI	121539	2.31104	0.9507
A16WS_29_273	CATATGC	ApeKI	198987	2.16064	0.5429
A16WS_29_274	ATTGATC	ApeKI	151741	2.8423	0.9366
A16WS_29_276	GCGCGTGA	ApeKI	238270	4.52174	0.9489
A16WS_29_277	GCTAGTGT	ApeKI	161134	2.6358	0.8179
A16WS_29_278	TGACTGGT	ApeKI	238288	3.9729	0.8336
A16WS_29_279	TGCATAGA	ApeKI	263594	4.97008	0.9428
A16WS_29_27	TCCAGT	ApeKI	165864	3.13956	0.9464
A16WS_29_280	TTGTGCGA	ApeKI	124327	2.3153	0.9311
A16WS_29_281	GGTACAC	ApeKI	183473	1.83492	0.5001
A16WS_29_283	TTCGCCA	ApeKI	216071	3.36684	0.7791
A16WS_29_284	TCCACGC	ApeKI	246532	4.64648	0.9424
A16WS_29_285	ACAATGGA	ApeKI	344855	6.48912	0.9408
A16WS_29_286	GCTGCGGA	ApeKI	12677	0.2346	0.9253
A16WS_29_287	GCGGATGT	ApeKI	495310	6.7948	0.6859
A16WS_29_288	GAACGAAT	ApeKI	317123	4.4851	0.7072
A16WS_29_289	GAAGACAT	ApeKI	175511	3.30846	0.9425
A16WS_29_28	CCACGT	ApeKI	185707	3.50256	0.943
A16WS_29_290	AATGTCT	ApeKI	180950	2.12476	0.5871
A16WS_29_291	AGTTACT	ApeKI	211010	1.9532	0.4628
A16WS_29_292	GTTATTC	ApeKI	201206	1.8384	0.4568
A16WS_29_293	ACAAGAGT	ApeKI	138033	2.62254	0.95
A16WS_29_294	TCGCAAGT	ApeKI	182927	3.4436	0.9412
A16WS_29_296	CATTGAGA	ApeKI	137034	2.58236	0.9422
A16WS_29_297	TTGGCGGA	ApeKI	298613	4.67528	0.7828
A16WS_29_298	TGTCAAGA	ApeKI	115569	2.1606	0.9348
A16WS_29_299	TCATGAC	ApeKI	290651	1.97982	0.3406
A16WS_29_29	CGCCAT	ApeKI	204638	3.80102	0.9287
A16WS_29_2	ACCGT	ApeKI	74962	1.4163	0.9447
A16WS_29_300	GTGCCAC	ApeKI	84445	1.53778	0.9105
A16WS_29_301	ATGCACC	ApeKI	128100	2.41618	0.9431
A16WS_29_302	GAACATGA	ApeKI	150928	2.86166	0.948
A16WS_29_303	CGATGTGT	ApeKI	108860	1.88284	0.8648
A16WS_29_304	GTAACAGA	ApeKI	174043	3.22922	0.9277
A16WS_29_305	CGCCGCAT	ApeKI	137238	2.60428	0.9488
A16WS_29_306	CGCTTGAA	ApeKI	210330	3.76444	0.8949
A16WS_29_307	AACGAGTA	ApeKI	191303	1.93218	0.505
A16WS_29_308	AAGATCGA	ApeKI	302766	5.5313	0.9135
A16WS_29_309	ATATTCGT	ApeKI	294278	5.56712	0.9459
A16WS_29_310	GACTGTGT	ApeKI	330647	6.16128	0.9317
A16WS_29_311	TCCGATAT	ApeKI	305794	5.71774	0.9349
A16WS_29_312	CGCAACTT	ApeKI	342482	6.45198	0.9419
A16WS_29_313	CCGCCTAA	ApeKI	339803	6.44134	0.9478
A16WS_29_314	ATCGGTGT	ApeKI	159985	3.02618	0.9458
A16WS_29_315	CCGACCAT	ApeKI	362376	6.63024	0.9148
A16WS_29_317	CGAAGAAT	ApeKI	124693	2.3549	0.9443
A16WS_29_318	CGGTGATT	ApeKI	540846	9.97784	0.9224
A16WS_29_319	CGCGCCTA	ApeKI	599497	10.4339	0.8702
A16WS_29_31	CAGCCT	ApeKI	138702	2.63642	0.9504
A16WS_29_320	GCCTCCGA	ApeKI	907838	10.1447	0.9443
A16WS_29_321	TCGGTTGA	ApeKI	630433	11.8073	0.9364
A16WS_29_323	TTCTTGGA	ApeKI	369537	6.99872	0.947
A16WS_29_324	CCTACCGA	ApeKI	479824	6.00326	0.6256
A16WS_29_325	TGTCTTAA	ApeKI	467114	8.8318	0.9454
A16WS_29_326	TCTGATTA	ApeKI	183362	3.3943	0.9256
A16WS_29_327	TATGCTGA	ApeKI	369220	7.02208	0.9509
A16WS_29_328	TTGCATAT	ApeKI	282908	5.36174	0.9476
A16WS_29_329	AGTCGTGT	ApeKI	339433	5.97708	0.8805
A16WS_29_32	TATCTGA	ApeKI	102906	1.95666	0.9507
A16WS_29_330	AATTCTGT	ApeKI	325668	5.40544	0.8299
A16WS_29_331	CAACGCTT	ApeKI	563839	10.676	0.9467
A16WS_29_332	GGACAATA	ApeKI	388930	3.21184	0.4129
A16WS_29_333	GTATACTA	ApeKI	185635	3.49584	0.9416
A16WS_29_334	ATCTCTGA	ApeKI	392029	7.31954	0.9335
A16WS_29_335	GAACAGTT	ApeKI	280188	5.28862	0.9438
A16WS_29_336	GCTATAGA	ApeKI	255029	4.48924	0.8801
A16WS_29_337	CATGTATT	ApeKI	438431	8.29336	0.9458
A16WS_29_338	CTAGAGTA	ApeKI	617096	10.1218	0.8201
A16WS_29_339	AGCAGATA	ApeKI	477022	9.0178	0.9452
A16WS_29_33	ACTATGT	ApeKI	116201	1.7584	0.7566
A16WS_29_340	AACGGAAT	ApeKI	174801	3.20544	0.9169
A16WS_29_341	TGTGCAGT	ApeKI	607623	8.47714	0.6976
A16WS_29_342	AAGCAGAT	ApeKI	321085	6.06256	0.9441
A16WS_29_343	ACGATTAA	ApeKI	313383	5.92246	0.9449
A16WS_29_344	ACAGCCTT	ApeKI	452811	8.55202	0.9443
A16WS_29_345	TGAAGCAA	ApeKI	512054	9.66518	0.9438
A16WS_29_346	GCGCGCAT	ApeKI	508298	9.6765	0.9519
A16WS_29_347	TCTTAGGT	ApeKI	476322	7.19174	0.7549
A16WS_29_348	TCGATGGT	ApeKI	153243	2.8414	0.9271
A16WS_29_349	ATGCTGGT	ApeKI	223306	4.227	0.9465
A16WS_29_34	ACAT	ApeKI	123036	2.33206	0.9477
A16WS_29_350	TGCGGATT	ApeKI	498919	9.48408	0.9505
A16WS_29_351	GGTTACGT	ApeKI	464903	7.56508	0.8136
A16WS_29_352	CTGTGGTA	ApeKI	480070	9.07816	0.9455
A16WS_29_353	GCATTGGT	ApeKI	676915	10.5953	0.7826
A16WS_29_354	CGATTAGA	ApeKI	250625	4.71508	0.9407
A16WS_29_355	GTGGCTAT	ApeKI	235877	4.44868	0.943
A16WS_29_356	GTTCATTA	ApeKI	225367	4.28064	0.9497
A16WS_29_357	GCAAGTAA	ApeKI	429641	7.81402	0.9094
A16WS_29_358	CTCCTCGA	ApeKI	317449	5.98798	0.9431
A16WS_29_359	TTACGGTA	ApeKI	32800	0.6237	0.9508
A16WS_29_35	GCACT	ApeKI	363794	6.31172	0.8675
A16WS_29_361	TGCTTAAT	ApeKI	407645	7.74898	0.9505
A16WS_29_362	AAGCGATA	ApeKI	1103786	11.0721	0.5015
A16WS_29_363	AATGACGA	ApeKI	408139	7.73232	0.9473
A16WS_29_364	ATTCAGTT	ApeKI	332309	6.1892	0.9312
A16WS_29_365	AGACTGAA	ApeKI	432123	8.08368	0.9353
A16WS_29_366	GAATCGAA	ApeKI	258436	4.90994	0.9499
A16WS_29_367	GTCAATAT	ApeKI	422469	7.98056	0.9445
A16WS_29_368	CAGGAATA	ApeKI	409268	7.77116	0.9494
A16WS_29_369	GGTACTAT	ApeKI	326673	6.19062	0.9475
A16WS_29_370	CACGCCAT	ApeKI	543890	9.93878	0.9137
A16WS_29_37	GCTTGA	ApeKI	389927	6.76662	0.8677
A16WS_29_38	GATGTC	ApeKI	150982	2.87326	0.9515
A16WS_29_39	ATCGTC	ApeKI	140525	2.65982	0.9464
A16WS_29_3	ACGTC	ApeKI	23129	0.43628	0.9431
A16WS_29_40	GCCATC	ApeKI	447819	4.66642	0.521
A16WS_29_41	TTCAAGT	ApeKI	146748	2.40022	0.8178
A16WS_29_42	CGTGAAT	ApeKI	179192	3.40126	0.9491
A16WS_29_43	GCGA	ApeKI	251028	4.05784	0.8082
A16WS_29_44	AGCTA	ApeKI	146358	2.78926	0.9529
A16WS_29_45	TCCGTA	ApeKI	270820	5.15076	0.951
A16WS_29_46	TGTTAC	ApeKI	132802	2.35344	0.8861
A16WS_29_47	GTCACT	ApeKI	190416	2.5454	0.6684
A16WS_29_48	CGCTCA	ApeKI	157957	2.96928	0.9399
A16WS_29_49	GAGCAGT	ApeKI	100335	1.42636	0.7108
A16WS_29_4	AGCATT	ApeKI	140482	2.6771	0.9528
A16WS_29_50	TTGCAGA	ApeKI	128006	2.43512	0.9512
A16WS_29_51	TGCT	ApeKI	172363	3.2006	0.9284
A16WS_29_52	CAGCT	ApeKI	239991	3.42416	0.7134
A16WS_29_54	TCGGAT	ApeKI	192871	3.66428	0.9499
A16WS_29_55	CAGTTA	ApeKI	357303	6.78726	0.9498
A16WS_29_57	CATCGC	ApeKI	263070	4.9921	0.9488
A16WS_29_58	ACGCTC	ApeKI	241426	4.55024	0.9424
A16WS_29_59	TCTAGGA	ApeKI	347966	6.59788	0.9481
A16WS_29_5	TAGTGC	ApeKI	46711	0.88418	0.9464
A16WS_29_60	AACTTGT	ApeKI	375974	7.12148	0.9471
A16WS_29_61	CCTC	ApeKI	187118	2.97164	0.7941
A16WS_29_62	TCAGC	ApeKI	196754	3.57724	0.9091
A16WS_29_64	GTCTTA	ApeKI	307321	5.83	0.9485
A16WS_29_65	GCCTAT	ApeKI	378466	7.1857	0.9493
A16WS_29_66	AGGTCT	ApeKI	166115	3.11084	0.9364
A16WS_29_67	CTGATC	ApeKI	190976	3.61336	0.946
A16WS_29_68	ACACGGT	ApeKI	521910	4.7152	0.4517
A16WS_29_69	TGACGTA	ApeKI	168189	3.17306	0.9433
A16WS_29_6	ACCGCT	ApeKI	146222	2.72756	0.9327
A16WS_29_70	AACA	ApeKI	173031	3.29516	0.9522
A16WS_29_71	CATGC	ApeKI	182647	3.46138	0.9476
A16WS_29_72	CGGAGT	ApeKI	197693	3.1498	0.7966
A16WS_29_73	AGTGGC	ApeKI	126323	2.40504	0.9519
A16WS_29_74	CCTGCA	ApeKI	365730	6.95762	0.9512
A16WS_29_75	CCAGTC	ApeKI	258078	2.89192	0.5603
A16WS_29_76	GACGTGA	ApeKI	281728	5.36758	0.9526
A16WS_29_77	GCTATAA	ApeKI	188620	3.5684	0.9459
A16WS_29_78	CTGT	ApeKI	203653	3.87188	0.9506
A16WS_29_7	GCATCC	ApeKI	146911	2.5444	0.866
A16WS_29_81	GCTAC	ApeKI	152982	2.80222	0.9159
A16WS_29_82	CGTCTA	ApeKI	210347	3.72496	0.8854
A16WS_29_83	TGACCT	ApeKI	163534	3.07712	0.9408
A16WS_29_84	GTACTC	ApeKI	121987	2.32228	0.9519
A16WS_29_85	TACGCC	ApeKI	66975	1.27404	0.9511
A16WS_29_86	TCATAGT	ApeKI	84036	1.37478	0.818
A16WS_29_87	ATCGTAT	ApeKI	82219	0.60718	0.3692
A16WS_29_88	TAAC	ApeKI	135799	2.30812	0.8498
A16WS_29_89	CTGAC	ApeKI	385429	3.2522	0.4219
A16WS_29_8	AATCGTT	ApeKI	339459	4.41678	0.6506
A16WS_29_90	CACGTT	ApeKI	148478	2.82102	0.95
A16WS_29_91	TTGCAC	ApeKI	234809	4.17902	0.8899
A16WS_29_92	ACCTGC	ApeKI	335889	6.37578	0.9491
A16WS_29_93	CCGTAC	ApeKI	197998	3.74766	0.9464
A16WS_29_94	TTACGAT	ApeKI	153019	2.77108	0.9055
A16WS_29_95	TACTGAT	ApeKI	186467	3.55058	0.9521
A16WS_29_96	CTCGA	ApeKI	250341	4.7719	0.9531
A16WS_29_97	GACTC	ApeKI	531624	3.65718	0.344
A16WS_29_98	GTTAGC	ApeKI	75436	1.4333	0.95
A16WS_29_99	CTAGCT	ApeKI	153163	2.59518	0.8472
A16WS_29_9	GATT	ApeKI	51771	0.983	0.9494
