# Supplementary material for: Genotyping-by-sequencing based QTL mapping for rice grain yield under reproductive stage drought stress tolerance
Source: Sci Rep. 2019 Oct 4;9:14326. doi: 10.1038/s41598-019-50880-z (PMC6778106; doi:10.1038/s41598-019-50880-z)
Supplement: Supplementary file 4 — Table S3 [file 41598_2019_50880_MOESM4_ESM.xlsx]

## Sheet: Supplementary Table S3
Table S3: Alignment of reads to reference genome in IR11N121*2/Aus 196
SampleName	barcode	enzyme	Total Count	Reads Mapped to Reference (in millions)	Percent Alignment
A16WS_31_100	GCCTAT	ApeKI	426243	0.761826	89.37
A16WS_31_101	AGGTCT	ApeKI	223827	0.408696	91.3
A16WS_31_102	CTGATC	ApeKI	414291	0.417792	50.42
A16WS_31_103	ACACGGT	ApeKI	208063	0.395658	95.08
A16WS_31_104	TGACGTA	ApeKI	252891	0.472806	93.48
A16WS_31_105	AACA	ApeKI	262799	0.493326	93.86
A16WS_31_106	CATGC	ApeKI	177629	0.328346	92.42
A16WS_31_107	CGGAGT	ApeKI	248533	0.461166	92.78
A16WS_31_108	AGTGGC	ApeKI	212744	0.394574	92.73
A16WS_31_109	CCTGCA	ApeKI	243444	0.454766	93.4
A16WS_31_10	GTGTCAGT	ApeKI	845693	1.11827	66.12
A16WS_31_110	CCAGTC	ApeKI	285482	0.534442	93.6
A16WS_31_112	GACGTGA	ApeKI	430315	0.793208	92.17
A16WS_31_113	GCTATAA	ApeKI	299032	0.520128	86.97
A16WS_31_114	CTGT	ApeKI	357835	0.572552	80
A16WS_31_115	GCTAC	ApeKI	223694	0.42074	94.04
A16WS_31_116	CGTCTA	ApeKI	193979	0.36388	93.79
A16WS_31_117	TGACCT	ApeKI	361775	0.679218	93.87
A16WS_31_118	GTACTC	ApeKI	300259	0.56044	93.33
A16WS_31_119	TACGCC	ApeKI	154260	0.265136	85.94
A16WS_31_11	TGGCTATT	ApeKI	235546	0.441312	93.68
A16WS_31_120	TCATAGT	ApeKI	422834	0.432846	51.18
A16WS_31_121	ATCGTAT	ApeKI	169606	0.319814	94.28
A16WS_31_122	TAAC	ApeKI	226980	0.19227	42.35
A16WS_31_123	CTGAC	ApeKI	298263	0.548542	91.96
A16WS_31_124	CACGTT	ApeKI	201463	0.364036	90.35
A16WS_31_125	TTGCAC	ApeKI	328418	0.565134	86.04
A16WS_31_126	ACCTGC	ApeKI	152511	0.28032	91.9
A16WS_31_127	CCGTAC	ApeKI	238464	0.43006	90.17
A16WS_31_128	TTACGAT	ApeKI	92975	0.173572	93.34
A16WS_31_129	TACTGAT	ApeKI	219751	0.372858	84.84
A16WS_31_12	CACCACGT	ApeKI	382670	0.597572	78.08
A16WS_31_130	GACTC	ApeKI	369571	0.666892	90.23
A16WS_31_131	GTTAGC	ApeKI	243882	0.429294	88.01
A16WS_31_132	CTAGCT	ApeKI	176695	0.31948	90.4
A16WS_31_133	CTTGAC	ApeKI	314314	0.573976	91.31
A16WS_31_134	TCGACC	ApeKI	226725	0.40631	89.6
A16WS_31_136	GGCTAGA	ApeKI	409353	0.721372	88.11
A16WS_31_137	CTTGAGA	ApeKI	272024	0.503384	92.53
A16WS_31_138	TCAAGTT	ApeKI	117089	0.199484	85.18
A16WS_31_139	ACGTGTA	ApeKI	50597	0.09372	92.61
A16WS_31_13	GATCTGGT	ApeKI	443412	0.801344	90.36
A16WS_31_141	CAGCGTA	ApeKI	153725	0.285678	92.92
A16WS_31_142	CTGAATT	ApeKI	85550	0.133906	78.26
A16WS_31_143	GTAGAGC	ApeKI	83400	0.15372	92.16
A16WS_31_144	ACGGCAT	ApeKI	87351	0.162522	93.03
A16WS_31_145	ATACTGC	ApeKI	108480	0.19883	91.64
A16WS_31_146	GCTGGAC	ApeKI	107634	0.200228	93.01
A16WS_31_147	GATCATA	ApeKI	106551	0.196886	92.39
A16WS_31_148	GATGCAT	ApeKI	137296	0.241974	88.12
A16WS_31_149	AGTTCGA	ApeKI	116422	0.214912	92.3
A16WS_31_14	AGAACTGA	ApeKI	430195	0.806538	93.74
A16WS_31_150	TCGTTAA	ApeKI	72151	0.134446	93.17
A16WS_31_152	GACCTAT	ApeKI	158361	0.267888	84.58
A16WS_31_153	TTCTTGA	ApeKI	103971	0.190946	91.83
A16WS_31_154	GCGGCTA	ApeKI	143877	0.226982	78.88
A16WS_31_155	GTCATCA	ApeKI	71891	0.13284	92.39
A16WS_31_156	AATGTCT	ApeKI	111771	0.207122	92.65
A16WS_31_158	AGTTACT	ApeKI	653637	0.527104	40.32
A16WS_31_159	GTTATTC	ApeKI	323513	0.612462	94.66
A16WS_31_15	GTGCGATT	ApeKI	436058	0.816466	93.62
A16WS_31_160	ACAAGAGT	ApeKI	349096	0.544442	77.98
A16WS_31_161	TCGCAAGT	ApeKI	191108	0.35458	92.77
A16WS_31_162	CATTGAGA	ApeKI	323834	0.556566	85.93
A16WS_31_163	TTGGCGGA	ApeKI	353832	0.660472	93.33
A16WS_31_164	TGTCAAGA	ApeKI	278967	0.418824	75.07
A16WS_31_165	TCATGAC	ApeKI	225437	0.373504	82.84
A16WS_31_166	GTGCCAC	ApeKI	205702	0.382392	92.95
A16WS_31_167	ATGCACC	ApeKI	277318	0.515816	93
A16WS_31_169	GAACATGA	ApeKI	262932	0.274322	52.17
A16WS_31_16	TTAGTCGA	ApeKI	533526	0.9929	93.05
A16WS_31_170	CGATGTGT	ApeKI	205017	0.19916	48.57
A16WS_31_171	GTAACAGA	ApeKI	351663	0.332188	47.23
A16WS_31_172	CGCCGCAT	ApeKI	375161	0.626286	83.47
A16WS_31_173	GCGAGGTT	ApeKI	255606	0.419772	82.11
A16WS_31_174	TGCAATA	ApeKI	204872	0.241686	58.98
A16WS_31_175	TATACGT	ApeKI	38376	0.070136	91.38
A16WS_31_176	TAAGCTT	ApeKI	152560	0.281072	92.12
A16WS_31_177	GACTATT	ApeKI	173658	0.31791	91.53
A16WS_31_178	GAATCTA	ApeKI	129033	0.18636	72.21
A16WS_31_179	TAGCGGC	ApeKI	102636	0.190016	92.57
A16WS_31_17	AGATACGA	ApeKI	353613	0.658484	93.11
A16WS_31_180	AGGTTAC	ApeKI	110670	0.201944	91.24
A16WS_31_181	AAGTCTT	ApeKI	67179	0.108576	80.81
A16WS_31_182	ATATCGT	ApeKI	39213	0.062292	79.43
A16WS_31_183	GCGTAAT	ApeKI	79681	0.139704	87.66
A16WS_31_184	CTTAGAT	ApeKI	10137	0.013202	65.12
A16WS_31_185	TAGGTCA	ApeKI	70383	0.12855	91.32
A16WS_31_186	TGTCATT	ApeKI	64032	0.107266	83.76
A16WS_31_187	CGCTTAA	ApeKI	90883	0.163116	89.74
A16WS_31_188	GGCAACT	ApeKI	82199	0.142036	86.4
A16WS_31_189	TGTATCA	ApeKI	78538	0.141472	90.07
A16WS_31_18	AGTGGCTT	ApeKI	151481	0.270328	89.23
A16WS_31_190	AGTCTAT	ApeKI	52243	0.095116	91.03
A16WS_31_191	AGCGTTA	ApeKI	72129	0.130094	90.18
A16WS_31_192	TGATACA	ApeKI	144330	0.26866	93.07
A16WS_31_193	GCAACGT	ApeKI	91927	0.168836	91.83
A16WS_31_194	GCCAGAT	ApeKI	74963	0.136004	90.71
A16WS_31_195	GATAGCT	ApeKI	93286	0.105234	56.4
A16WS_31_196	TCACCGA	ApeKI	158524	0.290676	91.68
A16WS_31_197	CTGGAAC	ApeKI	61523	0.114344	92.93
A16WS_31_198	GTCTGAA	ApeKI	91028	0.151342	83.13
A16WS_31_199	ATCCGGA	ApeKI	114705	0.20605	89.82
A16WS_31_19	ACCACCGT	ApeKI	357138	0.64611	90.46
A16WS_31_1	TTGACAAT	ApeKI	436950	0.81145	92.85
A16WS_31_200	ACCGAGT	ApeKI	103052	0.186904	90.68
A16WS_31_201	ACTTGAT	ApeKI	62429	0.112536	90.13
A16WS_31_203	CCAGGTA	ApeKI	178294	0.320282	89.82
A16WS_31_204	AGAGCCT	ApeKI	50360	0.09265	91.99
A16WS_31_205	AAGGTTC	ApeKI	47613	0.073596	77.29
A16WS_31_206	ATTCGAC	ApeKI	48938	0.032994	33.71
A16WS_31_207	ATCAGTT	ApeKI	139040	0.251818	90.56
A16WS_31_208	TCAGTAT	ApeKI	74254	0.113354	76.33
A16WS_31_209	GTACTTA	ApeKI	87062	0.162112	93.1
A16WS_31_20	TCATTGTA	ApeKI	267285	0.45682	85.46
A16WS_31_210	TCTGATA	ApeKI	76094	0.14054	92.35
A16WS_31_211	TGGCAAC	ApeKI	89617	0.164914	92.01
A16WS_31_212	TACGAGC	ApeKI	104855	0.192674	91.88
A16WS_31_213	CTAGCAT	ApeKI	51946	0.085148	81.96
A16WS_31_215	CAAGATC	ApeKI	59916	0.109458	91.34
A16WS_31_216	CAGTTGA	ApeKI	179451	0.30117	83.91
A16WS_31_217	CAATGTT	ApeKI	89228	0.16402	91.91
A16WS_31_218	ATGTCAA	ApeKI	67998	0.123192	90.59
A16WS_31_219	ATAGTCA	ApeKI	112736	0.204438	90.67
A16WS_31_21	CTGAAGAA	ApeKI	439395	0.80255	91.32
A16WS_31_220	ATGATCT	ApeKI	69769	0.124884	89.5
A16WS_31_221	TTGACTA	ApeKI	159131	0.280812	88.23
A16WS_31_222	AGCTGCA	ApeKI	47225	0.07517	79.59
A16WS_31_223	TCGCGCA	ApeKI	139785	0.253884	90.81
A16WS_31_224	TGTGCAA	ApeKI	115423	0.211376	91.57
A16WS_31_225	GTTACGA	ApeKI	120261	0.216112	89.85
A16WS_31_226	CACAGGT	ApeKI	61733	0.112644	91.23
A16WS_31_227	TAGCCAT	ApeKI	66311	0.11707	88.27
A16WS_31_228	CATGTTA	ApeKI	77169	0.143036	92.68
A16WS_31_229	CGCCGAT	ApeKI	97975	0.179588	91.65
A16WS_31_22	GTTCTAAT	ApeKI	323226	0.605672	93.69
A16WS_31_231	AGTACTT	ApeKI	114638	0.213836	93.27
A16WS_31_232	AGTGTGC	ApeKI	73112	0.134092	91.7
A16WS_31_233	TGCATAT	ApeKI	169639	0.3134	92.37
A16WS_31_234	GGTGGCA	ApeKI	193300	0.357402	92.45
A16WS_31_235	AGGAGTC	ApeKI	97915	0.160472	81.94
A16WS_31_236	TGTAAGC	ApeKI	153008	0.285506	93.3
A16WS_31_237	AATTGGC	ApeKI	141965	0.258854	91.17
A16WS_31_239	TAATTGC	ApeKI	158406	0.203206	64.14
A16WS_31_23	CTAATTGA	ApeKI	452866	0.813808	89.85
A16WS_31_240	GAATTCT	ApeKI	74704	0.130874	87.6
A16WS_31_241	ATGACGC	ApeKI	344136	0.638922	92.83
A16WS_31_242	TTCGGAC	ApeKI	353828	0.657458	92.91
A16WS_31_243	ACCGGTC	ApeKI	311333	0.565	90.74
A16WS_31_244	TATGTAC	ApeKI	243083	0.437748	90.04
A16WS_31_245	CAAGAAGT	ApeKI	529633	0.782856	73.91
A16WS_31_246	AACGTAGA	ApeKI	555358	1.01708	91.57
A16WS_31_247	AGCTTGGT	ApeKI	284132	0.52796	92.91
A16WS_31_248	ACGTGTGT	ApeKI	366223	0.355738	48.57
A16WS_31_249	TATTGCA	ApeKI	292906	0.516996	88.25
A16WS_31_24	GACTCAAT	ApeKI	538368	0.819932	76.15
A16WS_31_250	GCTTAGC	ApeKI	390493	0.695588	89.07
A16WS_31_251	CGGTAGC	ApeKI	300250	0.561158	93.45
A16WS_31_252	AGACAAGT	ApeKI	162280	0.281728	86.8
A16WS_31_253	GTCATGGT	ApeKI	424585	0.796368	93.78
A16WS_31_254	CTCACGGA	ApeKI	355866	0.42761	60.08
A16WS_31_255	ACAGATGA	ApeKI	244644	0.452578	92.5
A16WS_31_256	CAAGTGAA	ApeKI	480998	0.588608	61.19
A16WS_31_257	GGATATC	ApeKI	273008	0.503244	92.17
A16WS_31_258	ACTGCCA	ApeKI	404697	0.75383	93.14
A16WS_31_259	GCAGTTC	ApeKI	253883	0.46302	91.19
A16WS_31_25	GCTGGATT	ApeKI	370250	0.679644	91.78
A16WS_31_260	GGCCGAGT	ApeKI	311155	0.568926	91.42
A16WS_31_261	AACAGTGA	ApeKI	363622	0.437688	60.18
A16WS_31_262	TAGCGTGT	ApeKI	144128	0.213138	73.94
A16WS_31_263	CAGTTGGT	ApeKI	155129	0.282088	90.92
A16WS_31_264	GTTAACGA	ApeKI	233572	0.425354	91.05
A16WS_31_265	CCGAGCT	ApeKI	248419	0.461806	92.95
A16WS_31_266	TAGTACT	ApeKI	235460	0.377392	80.14
A16WS_31_267	TATAGTC	ApeKI	111897	0.202976	90.7
A16WS_31_268	AACAAGGT	ApeKI	123584	0.229544	92.87
A16WS_31_269	GTGCAAGA	ApeKI	177567	0.328204	92.42
A16WS_31_26	CCACTGCA	ApeKI	363293	0.674576	92.84
A16WS_31_270	ACGTAAGA	ApeKI	158580	0.214578	67.66
A16WS_31_271	TGCAAGAA	ApeKI	194899	0.260884	66.93
A16WS_31_272	TCGTGGAT	ApeKI	218897	0.405142	92.54
A16WS_31_273	TTGATAC	ApeKI	576453	0.392816	34.07
A16WS_31_274	GACACTC	ApeKI	354274	0.663338	93.62
A16WS_31_276	ACTCCGC	ApeKI	307480	0.571246	92.89
A16WS_31_277	TAACGAGA	ApeKI	121277	0.224778	92.67
A16WS_31_278	CAATAGGA	ApeKI	420750	0.78108	92.82
A16WS_31_279	CGTATGGT	ApeKI	140820	0.250986	89.12
A16WS_31_27	CTATGTAA	ApeKI	128351	0.237554	92.54
A16WS_31_280	ACTCGAGA	ApeKI	216893	0.404868	93.33
A16WS_31_281	AGCGATAA	ApeKI	116836	0.213714	91.46
A16WS_31_283	CACGACT	ApeKI	258154	0.457212	88.55
A16WS_31_284	CGAGTAC	ApeKI	179719	0.334972	93.19
A16WS_31_285	GTATTAC	ApeKI	130289	0.23613	90.62
A16WS_31_286	ATACAGGA	ApeKI	426870	0.542794	63.58
A16WS_31_287	TGCAGTGT	ApeKI	140752	0.258346	91.77
A16WS_31_288	GTACGTGT	ApeKI	120357	0.222964	92.63
A16WS_31_289	GGAGCTGT	ApeKI	179837	0.334754	93.07
A16WS_31_28	GGTTCATT	ApeKI	93796	0.175072	93.33
A16WS_31_290	CCACCAGT	ApeKI	234304	0.417338	89.06
A16WS_31_291	ATCTAGC	ApeKI	90070	0.166596	92.48
A16WS_31_292	ATATGTC	ApeKI	91877	0.170274	92.66
A16WS_31_293	TGAGCGC	ApeKI	79155	0.14729	93.04
A16WS_31_294	CACAGAGT	ApeKI	231937	0.432634	93.27
A16WS_31_296	AGGCTAGA	ApeKI	298902	0.393354	65.8
A16WS_31_297	TTCGAAGA	ApeKI	221007	0.394992	89.36
A16WS_31_298	CTGAGTGT	ApeKI	150619	0.280414	93.09
A16WS_31_299	GGCGTGTA	ApeKI	128960	0.18658	72.34
A16WS_31_29	TCCGCCAA	ApeKI	327126	0.565768	86.48
A16WS_31_2	CATAATGA	ApeKI	411552	0.775934	94.27
A16WS_31_300	TGAATTC	ApeKI	138492	0.127214	45.93
A16WS_31_301	TGGACCT	ApeKI	273481	0.464298	84.89
A16WS_31_302	GAGTCGC	ApeKI	209134	0.36818	88.02
A16WS_31_303	CGGCAGGT	ApeKI	230386	0.41518	90.11
A16WS_31_304	CTAGTGGT	ApeKI	211801	0.34045	80.37
A16WS_31_305	AATACGGA	ApeKI	146260	0.129266	44.19
A16WS_31_306	GATCAGAA	ApeKI	262536	0.484014	92.18
A16WS_31_307	AAGACAGT	ApeKI	206984	0.361446	87.31
A16WS_31_308	CGGCTCA	ApeKI	180472	0.286592	79.4
A16WS_31_309	CATATGC	ApeKI	300635	0.496098	82.51
A16WS_31_310	ATTGATC	ApeKI	136070	0.24391	89.63
A16WS_31_311	GCGCGTGA	ApeKI	212507	0.357472	84.11
A16WS_31_312	GCTAGTGT	ApeKI	159031	0.285514	89.77
A16WS_31_313	TGACTGGT	ApeKI	245099	0.414452	84.55
A16WS_31_314	TGCATAGA	ApeKI	256472	0.47858	93.3
A16WS_31_315	TTGTGCGA	ApeKI	300406	0.486118	80.91
A16WS_31_317	GGTACAC	ApeKI	145653	0.265104	91.01
A16WS_31_318	TTCGCCA	ApeKI	225177	0.403076	89.5
A16WS_31_319	TCCACGC	ApeKI	262994	0.487592	92.7
A16WS_31_31	CCTTAGAA	ApeKI	184326	0.33937	92.06
A16WS_31_320	ACAATGGA	ApeKI	217635	0.401098	92.15
A16WS_31_321	GCTGCGGA	ApeKI	89025	0.164262	92.26
A16WS_31_323	GCGGATGT	ApeKI	222441	0.338862	76.17
A16WS_31_324	GAACGAAT	ApeKI	255710	0.470502	92
A16WS_31_325	GAAGACAT	ApeKI	213809	0.321546	75.19
A16WS_31_326	AATGTCT	ApeKI	152101	0.278744	91.63
A16WS_31_327	AGTTACT	ApeKI	171199	0.298254	87.11
A16WS_31_328	GTTATTC	ApeKI	196631	0.33735	85.78
A16WS_31_329	ACAAGAGT	ApeKI	241125	0.291974	60.54
A16WS_31_32	TAGCAGTA	ApeKI	316774	0.578516	91.31
A16WS_31_330	TCGCAAGT	ApeKI	203751	0.36475	89.51
A16WS_31_331	CATTGAGA	ApeKI	244886	0.430974	87.99
A16WS_31_332	TTGGCGGA	ApeKI	181126	0.335106	92.51
A16WS_31_333	TGTCAAGA	ApeKI	235372	0.34853	74.04
A16WS_31_334	GTGCCAC	ApeKI	123987	0.231172	93.22
A16WS_31_335	ATGCACC	ApeKI	168639	0.31801	94.29
A16WS_31_336	GAACATGA	ApeKI	302442	0.411068	67.96
A16WS_31_337	CGATGTGT	ApeKI	173106	0.321502	92.86
A16WS_31_338	GTAACAGA	ApeKI	325354	0.564118	86.69
A16WS_31_339	CGCCGCAT	ApeKI	209492	0.332614	79.39
A16WS_31_33	ACTAGGAA	ApeKI	164017	0.304246	92.75
A16WS_31_340	GCGAGGTT	ApeKI	148857	0.277084	93.07
A16WS_31_341	CGCTTGAA	ApeKI	240268	0.42124	87.66
A16WS_31_342	AACGAGTA	ApeKI	196979	0.350876	89.06
A16WS_31_343	AAGATCGA	ApeKI	327439	0.615976	94.06
A16WS_31_344	ATATTCGT	ApeKI	224986	0.418224	92.94
A16WS_31_345	GACTGTGT	ApeKI	314311	0.454864	72.36
A16WS_31_346	TCCGATAT	ApeKI	189141	0.347574	91.88
A16WS_31_347	CGCAACTT	ApeKI	271890	0.496606	91.32
A16WS_31_348	CCGCCTAA	ApeKI	156868	0.284866	90.8
A16WS_31_349	ATCGGTGT	ApeKI	147875	0.27666	93.55
A16WS_31_34	GACACCTT	ApeKI	137949	0.256368	92.92
A16WS_31_350	CCGACCAT	ApeKI	207830	0.368788	88.72
A16WS_31_351	CGAAGAAT	ApeKI	46884	0.079182	84.44
A16WS_31_352	CGGTGATT	ApeKI	188424	0.330608	87.73
A16WS_31_353	CGCGCCTA	ApeKI	125263	0.232454	92.79
A16WS_31_354	GCCTCCGA	ApeKI	218720	0.41152	94.07
A16WS_31_355	TCGGTTGA	ApeKI	249919	0.456416	91.31
A16WS_31_356	TTCTTGGA	ApeKI	178733	0.33422	93.5
A16WS_31_357	CCTACCGA	ApeKI	448890	0.842602	93.85
A16WS_31_358	TGTCTTAA	ApeKI	285530	0.538824	94.36
A16WS_31_359	TCTGATTA	ApeKI	42214	0.078808	93.34
A16WS_31_35	AGGC	ApeKI	271794	0.497268	91.48
A16WS_31_361	TATGCTGA	ApeKI	193425	0.358954	92.79
A16WS_31_362	TTGCATAT	ApeKI	148405	0.262104	88.31
A16WS_31_363	GAACAGTT	ApeKI	112871	0.209516	92.81
A16WS_31_364	AGTCGTGT	ApeKI	196496	0.363486	92.49
A16WS_31_365	AATTCTGT	ApeKI	144359	0.267796	92.75
A16WS_31_366	CAACGCTT	ApeKI	401638	0.692028	86.15
A16WS_31_367	GCTATAGA	ApeKI	196761	0.29962	76.14
A16WS_31_368	GGACAATA	ApeKI	301248	0.51894	86.13
A16WS_31_369	GTATACTA	ApeKI	177496	0.22076	62.19
A16WS_31_370	ATCTCTGA	ApeKI	143489	0.261598	91.16
A16WS_31_37	TGGACCT	ApeKI	208781	0.394608	94.5
A16WS_31_38	GAGTCGC	ApeKI	226943	0.430788	94.91
A16WS_31_39	AGCATT	ApeKI	550626	1.03103	93.62
A16WS_31_3	CATGGTGT	ApeKI	340605	0.473304	69.48
A16WS_31_40	CTAGTGGT	ApeKI	136615	0.255986	93.69
A16WS_31_41	AATACGGA	ApeKI	269612	0.493238	91.47
A16WS_31_42	GATCAGAA	ApeKI	468078	0.883702	94.4
A16WS_31_43	AATCGTT	ApeKI	213567	0.3855	90.25
A16WS_31_44	GATT	ApeKI	409227	0.758656	92.69
A16WS_31_45	CGTCA	ApeKI	340777	0.630512	92.51
A16WS_31_46	ATTGATC	ApeKI	280277	0.528456	94.27
A16WS_31_47	GCGCGTGA	ApeKI	474865	0.89182	93.9
A16WS_31_48	GTTCCA	ApeKI	226143	0.414852	91.72
A16WS_31_49	TGACTGGT	ApeKI	411133	0.780396	94.91
A16WS_31_4	GTCTGGAT	ApeKI	530452	0.995164	93.8
A16WS_31_50	CGTACC	ApeKI	332052	0.619712	93.32
A16WS_31_51	TTGTGCGA	ApeKI	242234	0.456748	94.28
A16WS_31_52	CGAA	ApeKI	420948	0.703526	83.56
A16WS_31_54	TCGCA	ApeKI	265874	0.445994	83.87
A16WS_31_55	ATGCGT	ApeKI	64396	0.119682	92.93
A16WS_31_57	TTGGCA	ApeKI	448860	0.832328	92.72
A16WS_31_58	TGAATC	ApeKI	331398	0.614034	92.64
A16WS_31_59	CTATGC	ApeKI	228077	0.425302	93.24
A16WS_31_5	ACAGGATA	ApeKI	696941	1.03836	74.49
A16WS_31_60	ATTCAGT	ApeKI	290085	0.545436	94.01
A16WS_31_61	TACGGTA	ApeKI	214471	0.280784	65.46
A16WS_31_62	GTCC	ApeKI	332408	0.62688	94.29
A16WS_31_64	CGCAT	ApeKI	302134	0.570038	94.34
A16WS_31_65	TCCAGT	ApeKI	248305	0.45564	91.75
A16WS_31_66	CCACGT	ApeKI	329168	0.59285	90.05
A16WS_31_67	CGCCAT	ApeKI	332888	0.617574	92.76
A16WS_31_68	CAGCCT	ApeKI	345490	0.650476	94.14
A16WS_31_69	TATCTGA	ApeKI	462560	0.614114	66.38
A16WS_31_6	TCGAGATA	ApeKI	581518	1.09263	93.95
A16WS_31_70	ACTATGT	ApeKI	174246	0.313894	90.07
A16WS_31_71	ACAT	ApeKI	281103	0.492124	87.53
A16WS_31_72	GCACT	ApeKI	270487	0.439324	81.21
A16WS_31_73	GCTTGA	ApeKI	309708	0.58117	93.83
A16WS_31_74	GATGTC	ApeKI	277146	0.519996	93.81
A16WS_31_75	ATCGTC	ApeKI	354884	0.649952	91.57
A16WS_31_76	GCCATC	ApeKI	286887	0.53991	94.1
A16WS_31_77	TTCAAGT	ApeKI	326276	0.608774	93.29
A16WS_31_78	CGTGAAT	ApeKI	577999	1.05067	90.89
A16WS_31_7	AGAACGAT	ApeKI	450415	0.848656	94.21
A16WS_31_81	ACAATGGA	ApeKI	295138	0.54979	93.14
A16WS_31_82	GCTGCGGA	ApeKI	6202	0.011644	93.87
A16WS_31_83	GCGGATGT	ApeKI	244646	0.456732	93.35
A16WS_31_84	GAACGAAT	ApeKI	435554	0.804494	92.35
A16WS_31_85	GAAGACAT	ApeKI	289976	0.550092	94.85
A16WS_31_86	CGCTCA	ApeKI	308056	0.564618	91.64
A16WS_31_87	GAGCAGT	ApeKI	342004	0.559696	81.83
A16WS_31_88	TTGCAGA	ApeKI	350876	0.587636	83.74
A16WS_31_89	TGCT	ApeKI	175235	0.324188	92.5
A16WS_31_8	CGGCCGTA	ApeKI	694741	1.31367	94.54
A16WS_31_90	CAGCT	ApeKI	234696	0.42075	89.64
A16WS_31_91	TCGGAT	ApeKI	194288	0.34662	89.2
A16WS_31_92	CAGTTA	ApeKI	183167	0.344018	93.91
A16WS_31_93	CATCGC	ApeKI	345076	0.493722	71.54
A16WS_31_94	ACGCTC	ApeKI	239632	0.449802	93.85
A16WS_31_95	TCTAGGA	ApeKI	293843	0.537904	91.53
A16WS_31_96	AACTTGT	ApeKI	310125	0.310886	50.12
A16WS_31_97	CCTC	ApeKI	161478	0.290054	89.81
A16WS_31_98	TCAGC	ApeKI	412878	0.408064	49.42
A16WS_31_99	GTCTTA	ApeKI	240717	0.445014	92.44
A16WS_31_9	TACGTTAA	ApeKI	635788	1.12224	88.26
