# Supplementary material for: Genotyping-by-sequencing based QTL mapping for rice grain yield under reproductive stage drought stress tolerance
Source: Sci Rep. 2019 Oct 4;9:14326. doi: 10.1038/s41598-019-50880-z (PMC6778106; doi:10.1038/s41598-019-50880-z)
Supplement: Supplementary file 5 — Table S4 [file 41598_2019_50880_MOESM5_ESM.xlsx]

## Sheet: Supplementary Table S4
Table S4: Total SNPs genertaed in TASSEL GBS pipeline for Swarna*2/Dular population
rs#	alleles	chrom	pos	strand	A16WS_29_100	A16WS_29_101	A16WS_29_102	A16WS_29_103	A16WS_29_104	A16WS_29_105	A16WS_29_106	A16WS_29_107	A16WS_29_108	A16WS_29_109	A16WS_29_10	A16WS_29_110	A16WS_29_112	A16WS_29_113	A16WS_29_114	A16WS_29_115	A16WS_29_116	A16WS_29_117	A16WS_29_118	A16WS_29_119	A16WS_29_11	A16WS_29_120	A16WS_29_121	A16WS_29_122	A16WS_29_123	A16WS_29_124	A16WS_29_125	A16WS_29_126	A16WS_29_127	A16WS_29_128	A16WS_29_129	A16WS_29_12	A16WS_29_130	A16WS_29_131	A16WS_29_132	A16WS_29_133	A16WS_29_134	A16WS_29_136	A16WS_29_137	A16WS_29_138	A16WS_29_139	A16WS_29_13	A16WS_29_141	A16WS_29_142	A16WS_29_143
S1_252897	A/G	1	252897	+	A	A	A	A	G	A	G	A	G	A	A	A	A	G	A	A	A	A	A	A	A	A	A	A	A	A	G	A	A	G	A	A	A	A	A	A	A	A	A	A	A	A	A	A	A
S1_256501	T/G	1	256501	+	T	T	T	K	K	T	K	T	K	T	K	T	T	G	K	T	K	T	T	T	T	T	T	T	T	T	K	T	T	K	T	K	T	T	T	T	T	T	T	T	K	T	K	T	T
S1_322323	T/A	1	322323	+	T	T	T	A	T	T	A	T	N	T	A	T	T	A	T	T	A	T	T	T	T	T	T	T	T	T	T	T	T	A	T	A	T	T	T	T	T	T	T	T	A	T	T	T	T
S1_333073	A/G	1	333073	+	N	A	A	G	A	A	G	A	G	A	A	A	A	G	A	A	A	A	A	A	N	A	A	A	A	A	A	A	A	A	A	A	A	A	N	A	A	A	A	A	A	A	A	A	A
S1_409945	C/G	1	409945	+	C	N	C	G	C	C	G	C	G	C	G	C	C	G	C	C	C	C	C	C	C	C	C	C	C	C	C	C	C	G	C	G	C	C	C	C	C	C	C	C	C	C	G	C	C
S1_410100	T/C	1	410100	+	T	N	Y	Y	Y	Y	Y	Y	T	T	N	Y	Y	Y	Y	Y	T	Y	Y	Y	T	Y	Y	Y	Y	T	Y	Y	T	Y	Y	Y	Y	Y	Y	Y	Y	Y	Y	T	Y	T	Y	Y	Y
S1_410105	A/G	1	410105	+	A	N	R	R	R	R	R	R	A	A	N	R	R	R	R	R	A	R	R	R	A	R	R	R	R	A	R	R	A	R	R	R	R	R	R	R	R	R	R	A	R	A	R	R	R
S1_410121	A/G	1	410121	+	A	N	R	R	R	G	R	R	A	A	N	R	R	R	R	R	A	R	R	R	A	R	R	R	R	A	R	R	A	R	R	R	R	R	R	R	R	R	R	A	R	A	R	R	R
S1_410130	T/C	1	410130	+	T	N	Y	Y	Y	Y	Y	Y	T	T	N	Y	Y	Y	Y	Y	T	Y	Y	Y	T	Y	Y	Y	Y	T	Y	C	T	Y	Y	Y	Y	Y	Y	Y	Y	Y	Y	T	Y	T	Y	Y	Y
S1_410132	T/C	1	410132	+	T	N	Y	Y	Y	Y	Y	Y	T	T	N	Y	Y	Y	Y	Y	T	Y	Y	Y	T	Y	Y	Y	Y	T	Y	Y	T	Y	Y	Y	Y	Y	Y	Y	Y	Y	Y	T	Y	T	Y	Y	Y
S1_410137	A/G	1	410137	+	A	N	R	R	R	R	R	R	A	A	N	R	R	R	R	R	A	R	R	R	A	R	R	R	R	A	R	R	A	R	R	R	R	R	R	R	R	R	R	A	R	A	R	R	R
S1_453525	C/G	1	453525	+	C	C	C	G	C	C	G	C	N	C	G	C	C	C	G	C	C	C	C	C	C	C	C	C	C	C	C	C	C	G	C	C	C	C	C	C	C	C	C	C	C	C	C	C	C
S1_453540	C/A	1	453540	+	C	C	C	A	C	C	C	C	N	C	A	C	C	C	A	C	C	C	C	C	C	C	C	C	C	C	C	C	C	A	C	C	C	C	C	C	C	C	C	C	C	C	C	C	C
S1_509787	C/T	1	509787	+	C	C	C	T	T	C	T	C	T	C	T	C	C	T	T	C	T	C	C	C	C	C	C	C	C	C	C	C	C	T	C	C	C	C	C	C	C	C	C	C	C	N	C	C	C
S1_544375	G/C	1	544375	+	G	G	G	C	G	G	C	N	C	G	C	G	G	C	G	G	G	G	G	G	G	G	G	G	G	G	G	N	G	C	G	C	G	G	N	G	G	G	G	G	G	N	C	G	G
S1_577538	C/T	1	577538	+	C	C	C	Y	C	C	Y	C	C	N	N	C	C	T	Y	C	Y	C	C	C	N	C	C	C	C	C	Y	C	C	T	C	T	C	C	C	C	C	C	C	C	C	N	C	C	C
S1_580825	C/T	1	580825	+	C	C	C	T	C	C	T	C	T	C	Y	C	C	T	C	C	C	C	C	C	C	C	C	C	C	C	C	C	C	Y	C	Y	C	C	C	C	C	C	C	N	C	C	Y	C	C
S1_580866	C/T	1	580866	+	C	N	C	T	C	C	T	C	T	C	Y	C	C	T	C	C	C	C	C	C	C	C	C	C	C	C	C	C	C	Y	C	Y	C	C	C	C	C	C	C	N	C	C	Y	C	C
S1_621088	C/T	1	621088	+	C	N	C	Y	Y	C	T	C	Y	C	N	C	C	Y	T	C	Y	C	C	C	C	C	C	C	C	C	Y	C	C	Y	C	C	C	C	N	C	C	C	C	N	C	C	Y	C	C
S1_621107	A/G	1	621107	+	A	N	A	R	R	A	G	A	R	A	N	A	A	R	G	A	R	A	A	A	A	A	A	A	A	A	R	A	A	R	A	A	A	A	N	A	A	A	A	A	A	A	R	A	A
S1_686447	A/T	1	686447	+	A	A	A	A	A	A	T	A	A	A	A	A	A	T	A	A	A	A	A	A	A	A	A	A	A	A	A	A	A	W	A	A	A	A	A	A	A	A	A	A	A	A	A	A	A
S1_686451	A/T	1	686451	+	A	A	A	A	A	A	T	A	A	A	A	A	A	T	A	A	A	A	A	A	A	A	A	A	A	A	A	A	A	W	A	A	A	A	A	A	A	A	A	A	A	A	A	A	A
S1_686486	G/A	1	686486	+	G	G	G	G	G	G	A	G	G	G	G	G	G	R	G	G	G	G	G	G	G	G	G	G	G	G	G	G	G	G	G	G	G	G	G	G	G	G	G	G	G	G	G	G	G
S1_686491	A/T	1	686491	+	A	A	A	A	A	A	T	A	A	A	A	A	A	T	A	A	A	A	A	A	A	A	A	A	A	A	A	A	A	A	A	A	A	A	A	A	A	A	A	A	A	A	A	A	A
S1_686498	C/G	1	686498	+	C	C	C	C	C	C	G	C	C	C	C	C	C	S	C	C	C	C	C	C	C	C	C	C	C	C	C	C	C	C	C	C	C	C	C	C	C	C	C	C	C	C	C	C	C
S1_769954	G/A	1	769954	+	G	G	G	R	G	G	A	G	A	G	N	G	G	R	G	G	G	G	G	G	G	G	G	G	G	G	G	G	G	R	G	G	G	G	G	G	G	G	G	G	G	G	R	G	G
S1_769999	G/A	1	769999	+	R	G	R	R	R	R	G	R	G	R	N	G	R	R	R	R	R	R	R	A	G	R	R	R	R	R	R	G	G	R	R	G	R	R	R	R	R	R	R	R	R	A	R	R	R
S1_770004	T/A	1	770004	+	W	T	W	W	W	W	T	W	T	W	N	T	W	W	W	W	W	W	W	A	T	W	W	W	W	W	W	T	T	W	W	T	W	W	W	W	W	W	W	W	W	A	W	W	W
S1_773888	G/A	1	773888	+	G	G	G	G	G	G	A	G	A	G	A	G	G	A	A	G	A	G	G	G	G	G	G	G	G	G	G	G	G	A	G	G	G	G	G	G	G	G	G	G	A	G	G	G	G
S1_773895	T/C	1	773895	+	T	T	T	T	T	T	C	T	C	T	C	T	T	C	C	T	C	T	T	T	T	T	T	T	T	T	T	T	T	C	T	T	T	T	T	T	T	T	T	T	C	T	T	T	T
S1_773900	T/G	1	773900	+	T	T	T	T	T	T	G	T	G	T	G	T	T	G	G	T	G	T	T	T	T	T	T	T	T	T	T	T	T	G	T	T	T	T	T	T	T	T	T	T	G	T	T	T	T
S1_773918	A/T	1	773918	+	A	A	A	A	A	A	T	A	T	A	T	A	A	T	T	A	T	A	A	A	A	A	A	A	A	A	A	A	A	T	A	A	A	A	A	A	A	A	A	A	T	A	A	A	A
S1_773919	T/A	1	773919	+	T	T	T	T	T	T	A	T	A	T	A	T	T	A	A	T	A	T	T	T	T	T	T	T	T	T	T	T	T	A	T	T	T	T	T	T	T	T	T	T	A	T	T	T	T
S1_773928	A/G	1	773928	+	A	A	A	A	A	A	G	A	G	A	G	A	A	G	G	A	G	A	A	A	A	A	A	A	A	A	A	A	A	G	A	A	A	A	A	A	A	A	A	A	G	A	A	A	A
S1_852431	G/A	1	852431	+	G	G	G	G	G	G	A	G	A	N	G	A	G	G	G	G	G	G	G	G	N	G	G	G	G	G	G	G	G	A	G	A	G	G	N	G	G	G	G	G	G	G	G	G	G
S1_852462	T/C	1	852462	+	T	T	T	T	T	T	C	T	C	N	T	C	T	T	T	T	T	T	T	T	N	T	T	T	T	T	T	T	T	C	T	C	T	T	N	T	T	T	T	T	T	T	T	T	T
S1_852476	G/A	1	852476	+	G	G	G	G	G	G	A	G	A	N	G	A	G	G	G	G	G	G	G	G	N	G	G	G	G	G	G	G	G	A	G	A	G	G	N	G	G	G	G	G	G	G	G	G	G
S1_852606	T/C	1	852606	+	T	T	T	T	T	T	C	T	C	T	N	T	T	T	T	T	T	T	T	T	T	T	T	T	T	T	T	T	T	C	T	C	T	T	T	T	T	T	T	T	C	T	T	T	T
S1_1015369	T/G	1	1015369	+	T	T	T	K	K	T	K	T	G	T	N	T	T	K	K	T	T	T	T	T	T	T	T	T	T	T	K	T	T	G	T	T	T	T	T	T	T	T	T	T	K	T	K	T	T
S1_1059381	C/A	1	1059381	+	C	C	C	M	C	C	C	C	N	C	N	C	C	A	M	C	C	C	C	C	N	C	C	C	C	C	M	C	C	M	C	M	C	C	C	C	C	C	C	C	C	C	M	C	C
S1_1059417	C/T	1	1059417	+	C	C	C	Y	C	C	C	C	N	C	N	C	C	T	Y	C	C	C	C	C	N	C	C	C	C	C	Y	C	C	Y	C	Y	C	C	C	C	C	C	C	C	C	C	Y	C	C
S1_1189387	C/A	1	1189387	+	C	C	C	A	A	C	A	C	A	C	C	C	C	A	C	C	C	C	C	C	C	C	C	A	C	C	A	C	N	C	C	C	C	C	C	C	C	C	N	C	C	C	C	C	C
S1_1241673	C/G	1	1241673	+	C	C	C	S	C	C	S	C	C	C	G	C	C	G	C	C	C	C	C	C	C	C	C	G	C	C	C	C	C	S	C	G	C	C	C	C	C	C	C	C	S	C	C	C	C
S1_1250773	A/G	1	1250773	+	A	A	A	G	A	A	A	A	G	A	N	A	A	G	A	A	A	A	A	A	A	A	A	A	A	A	G	A	A	A	A	A	A	A	A	A	A	A	A	A	R	A	G	A	A
S1_1250788	T/C	1	1250788	+	T	T	T	C	T	T	T	T	C	T	N	T	T	C	T	T	T	T	T	T	T	T	T	T	T	T	C	T	T	T	T	T	T	T	T	T	T	T	T	T	Y	T	C	T	T
S1_1250822	G/A	1	1250822	+	G	G	G	A	G	G	G	G	A	G	N	N	G	A	G	G	G	G	G	G	G	G	G	G	G	G	A	G	G	G	G	G	G	G	G	G	G	G	G	G	R	G	A	G	G
S1_1264746	A/G	1	1264746	+	A	A	N	G	A	A	G	A	G	A	N	A	A	R	A	A	A	A	A	A	A	A	A	A	A	A	A	A	A	A	A	A	A	A	A	A	A	A	A	A	A	A	A	A	A
S1_1264749	C/A	1	1264749	+	C	C	N	A	C	C	A	C	A	C	N	C	C	M	C	C	C	C	C	C	C	C	C	C	C	C	C	C	C	C	C	C	C	C	C	C	C	C	C	C	C	C	C	C	C
S1_1264755	A/C	1	1264755	+	A	A	N	C	A	A	C	A	C	A	N	A	A	M	A	A	A	A	A	A	A	A	A	A	A	A	A	A	A	A	A	A	A	A	A	A	A	A	A	A	A	A	A	A	A
S1_1264786	G/C	1	1264786	+	G	G	N	C	G	G	C	G	C	G	N	G	G	S	G	G	G	G	G	G	G	G	G	G	G	G	G	G	G	G	G	G	G	G	G	G	G	G	G	G	G	G	G	G	G
S1_1264790	T/A	1	1264790	+	T	T	N	A	T	T	A	T	A	T	N	T	T	W	T	T	T	T	T	T	T	T	T	T	T	T	T	T	T	T	T	T	T	T	T	T	T	T	T	T	T	T	T	T	T
S1_1328647	A/C	1	1328647	+	N	A	A	M	M	A	M	A	M	A	C	A	A	M	A	A	A	A	A	A	A	A	A	A	N	A	M	N	A	C	A	M	M	A	A	A	A	A	A	A	A	A	M	A	A
S1_1336024	A/G	1	1336024	+	A	A	A	R	A	A	R	A	A	A	A	A	A	R	A	A	R	A	A	A	A	A	A	R	A	A	R	A	A	R	A	R	R	A	A	A	A	A	A	A	R	A	R	A	A
S1_1336049	C/T	1	1336049	+	C	C	C	Y	C	C	Y	C	C	C	C	C	C	Y	C	C	Y	C	C	C	C	C	C	Y	C	C	Y	C	C	Y	C	Y	Y	C	C	C	C	C	C	C	Y	C	Y	C	C
S1_1338926	T/G	1	1338926	+	T	T	T	G	T	T	G	T	G	T	N	T	T	G	T	T	G	T	T	T	T	T	T	T	T	T	G	T	T	T	T	T	T	T	T	T	T	T	T	T	G	T	G	T	T
S1_1338927	C/G	1	1338927	+	C	C	C	G	C	C	G	C	G	C	N	C	C	G	C	C	G	C	C	C	C	C	C	C	C	C	G	C	C	C	C	C	C	C	C	C	C	C	C	C	G	N	G	C	C
S1_1338928	G/T	1	1338928	+	G	G	G	T	G	G	T	G	T	G	N	G	G	T	G	G	T	G	G	G	G	G	G	G	G	G	T	G	G	G	G	G	G	G	G	G	G	G	G	G	T	N	T	G	G
S1_1338929	C/G	1	1338929	+	C	C	C	G	C	C	G	C	G	C	N	C	C	G	C	C	G	C	C	C	C	C	C	C	C	C	G	C	C	C	C	C	C	C	C	C	C	C	C	C	G	C	G	C	C
S1_1338937	C/G	1	1338937	+	C	C	C	G	C	C	G	C	G	C	N	C	C	G	C	C	G	C	C	C	C	C	C	C	C	C	G	C	C	C	C	C	C	C	C	C	C	C	C	C	G	C	G	C	C
S1_1338948	A/C	1	1338948	+	A	A	A	C	A	A	C	A	C	A	N	A	A	C	A	A	C	A	A	A	A	A	A	A	A	A	C	A	A	A	A	A	A	A	A	A	A	A	A	A	C	A	C	A	A
S1_1338993	G/T	1	1338993	+	G	G	G	T	G	G	T	G	T	G	N	G	G	T	G	G	T	G	G	G	G	G	G	G	G	G	T	G	G	G	G	G	G	G	G	G	G	G	G	G	T	G	T	G	G
S1_1365711	A/G	1	1365711	+	A	A	A	R	R	A	R	A	R	A	N	A	A	R	A	A	R	A	R	A	A	A	A	G	A	A	R	A	A	R	A	R	R	A	A	A	A	A	A	A	R	A	A	A	A
S1_1365725	T/A	1	1365725	+	T	T	T	W	W	T	W	T	W	T	N	T	T	W	T	T	W	T	W	T	T	T	T	A	T	T	W	T	T	W	T	W	W	T	T	T	T	T	T	T	W	T	T	T	T
S1_1365731	A/G	1	1365731	+	A	A	A	R	R	A	R	A	R	A	N	A	A	R	A	A	R	A	R	A	A	A	A	G	A	A	R	A	A	R	A	R	R	A	A	A	A	A	A	A	R	A	A	A	A
S1_1365759	A/T	1	1365759	+	A	A	A	W	W	A	W	A	W	A	N	A	A	W	A	A	W	A	W	A	A	A	A	T	A	A	W	A	A	W	A	W	W	A	A	A	A	A	A	A	W	A	A	A	A
S1_1365786	A/G	1	1365786	+	A	A	A	R	R	A	R	A	R	A	N	A	A	R	A	A	R	A	R	A	A	A	A	G	A	A	R	A	A	R	A	R	R	A	A	A	A	A	A	A	R	A	A	A	A
S1_1366159	T/G	1	1366159	+	T	T	T	T	T	T	G	N	G	T	T	T	T	T	T	T	T	T	T	T	T	T	T	G	T	T	T	T	N	G	T	T	G	T	T	T	T	T	T	T	T	T	T	T	T
S1_1366162	C/G	1	1366162	+	C	C	C	C	C	C	G	N	G	C	C	C	C	C	C	C	C	C	C	C	C	C	C	G	C	C	C	C	N	G	C	C	G	C	C	C	C	C	C	C	C	C	C	C	C
S1_1500111	T/C	1	1500111	+	T	T	T	T	T	T	C	C	C	T	N	T	T	C	T	T	C	T	T	T	T	T	T	C	T	T	C	T	T	C	T	C	T	T	T	T	T	T	T	T	C	T	N	T	T
S1_1500132	G/A	1	1500132	+	G	G	G	G	G	G	A	A	A	G	N	G	G	A	G	G	A	G	G	G	G	G	G	A	G	G	A	G	G	A	G	A	G	G	G	G	G	G	G	G	A	G	A	G	G
S1_1562879	A/T	1	1562879	+	A	A	A	T	A	A	T	A	T	A	T	A	A	T	A	A	A	A	A	A	A	A	A	T	A	A	A	A	A	A	A	A	T	A	A	A	A	A	A	A	T	A	A	A	A
S1_1564133	G/A	1	1564133	+	G	G	G	A	A	G	A	G	N	G	N	G	G	A	G	G	G	G	G	G	N	G	G	A	G	G	G	G	G	G	G	G	G	G	G	G	G	G	G	G	G	G	G	G	G
S1_1564145	G/A	1	1564145	+	G	G	G	A	A	G	A	G	N	G	N	G	G	A	G	G	G	G	G	G	N	G	G	A	G	G	G	G	G	G	G	G	G	G	G	G	G	G	G	G	G	G	G	G	G
S1_1599138	T/G	1	1599138	+	T	T	T	G	G	T	G	T	G	T	N	T	T	G	T	T	T	T	T	N	T	T	N	G	T	T	G	T	T	T	T	T	G	T	T	T	T	T	T	T	T	N	G	T	T
S1_1626152	C/G	1	1626152	+	N	C	C	S	S	C	S	C	S	C	S	C	C	S	C	C	S	C	C	C	C	C	C	S	C	C	S	C	C	S	C	S	C	C	C	C	C	C	C	C	S	N	S	C	C
S1_1626157	G/A	1	1626157	+	N	G	G	R	R	G	R	G	R	G	R	G	G	R	G	G	R	G	G	G	G	G	G	R	G	G	R	G	G	R	G	R	G	G	G	G	G	G	G	G	R	N	R	G	G
S1_1699080	A/C	1	1699080	+	A	A	A	C	A	A	C	A	N	A	A	A	A	A	A	A	A	A	A	A	A	A	A	C	N	A	A	A	A	C	A	A	A	A	A	A	A	A	A	A	A	A	A	A	A
S1_1699126	T/A	1	1699126	+	T	T	N	A	T	T	A	T	N	T	T	T	T	T	T	T	T	T	T	T	T	T	T	A	N	T	T	T	T	A	T	T	T	T	T	T	T	T	T	T	T	T	T	T	T
S1_1708228	A/T	1	1708228	+	N	A	A	T	T	A	T	A	A	A	A	A	A	A	A	A	A	A	A	A	A	A	A	T	A	A	A	A	A	T	N	A	T	A	A	A	A	A	A	A	A	A	A	A	A
S1_1833926	A/G	1	1833926	+	A	A	A	G	G	A	G	A	N	A	A	A	A	G	A	A	A	A	A	A	A	A	A	G	G	A	G	A	A	G	A	A	A	A	N	A	A	A	A	N	A	A	A	A	A
S1_1974991	T/G	1	1974991	+	T	N	T	G	T	T	G	T	N	T	T	T	T	T	T	T	G	T	T	T	T	T	T	G	G	T	T	T	T	G	T	T	G	T	T	T	T	T	T	T	G	T	T	T	T
S1_1975558	A/G	1	1975558	+	A	A	A	A	A	A	G	A	A	G	A	R	G	A	A	G	A	R	A	A	G	G	G	A	A	G	A	G	A	A	G	G	A	A	A	A	G	G	A	A	G	G	R	G	G
S1_1989264	C/T	1	1989264	+	C	Y	Y	C	Y	Y	Y	C	Y	Y	C	Y	Y	Y	Y	Y	Y	Y	Y	Y	T	Y	Y	C	Y	Y	Y	Y	Y	C	Y	Y	Y	Y	C	Y	C	Y	Y	Y	Y	Y	Y	C	Y
S1_1989271	G/A	1	1989271	+	A	R	R	G	R	R	R	A	G	R	A	R	R	R	R	R	G	R	R	R	G	R	R	G	G	R	G	R	A	G	R	R	R	R	A	R	A	R	R	R	G	R	R	R	R
S1_1989323	G/C	1	1989323	+	G	G	G	C	G	G	G	G	S	G	G	G	G	G	G	G	S	G	G	G	G	G	G	C	S	G	S	G	G	C	G	G	G	G	G	G	G	G	G	G	S	G	G	G	G
S1_1989342	C/T	1	1989342	+	C	C	C	T	C	C	C	C	Y	C	C	C	C	C	C	C	Y	C	C	C	C	C	C	T	Y	C	Y	C	C	T	C	C	C	C	C	C	C	C	C	C	Y	C	C	C	C
S1_2021787	G/C	1	2021787	+	G	G	G	C	G	G	G	G	G	G	G	G	G	G	G	G	G	G	G	G	G	G	G	G	G	G	S	G	G	G	G	S	S	G	G	G	G	G	G	G	G	G	G	G	G
S1_2021790	G/A	1	2021790	+	G	G	G	A	A	R	R	R	A	G	A	G	G	G	G	G	R	G	G	G	G	G	G	A	A	G	R	G	G	A	G	A	R	G	G	G	G	G	G	G	G	G	G	G	G
S1_2021815	T/A	1	2021815	+	T	T	T	T	A	W	W	W	A	T	A	T	T	T	T	T	W	T	T	T	T	T	T	A	A	T	T	T	T	A	T	W	T	T	T	T	T	T	T	T	T	T	T	T	T
S1_2021819	C/A	1	2021819	+	C	C	C	C	A	M	M	M	A	C	A	C	C	C	C	C	M	C	C	C	C	C	C	A	A	C	C	C	C	A	C	M	C	C	C	C	C	C	C	C	C	C	C	C	C
S1_2021850	T/C	1	2021850	+	T	T	T	C	C	Y	Y	Y	C	T	C	T	T	T	T	T	Y	T	T	T	T	T	T	C	C	T	Y	T	T	C	T	C	Y	T	T	T	T	T	T	T	T	T	T	T	T
S1_2053752	C/T	1	2053752	+	C	C	C	T	C	C	C	C	C	N	N	C	C	C	C	C	C	C	C	C	C	C	C	C	T	C	T	C	N	T	C	N	T	C	C	C	C	C	C	C	C	C	C	C	C
S1_2053755	C/T	1	2053755	+	C	C	C	T	C	C	C	C	C	N	N	C	C	C	C	C	C	C	C	C	C	C	C	C	T	C	T	C	N	T	C	N	T	C	C	C	C	C	C	C	C	C	C	C	C
S1_2053805	C/T	1	2053805	+	C	C	C	T	C	C	C	C	C	N	N	C	C	C	C	C	C	C	C	C	C	C	C	C	T	C	T	C	N	T	C	N	T	C	C	C	C	C	C	C	C	N	C	C	C
S1_2053896	G/T	1	2053896	+	G	G	G	T	G	G	T	T	T	G	G	G	G	G	G	G	G	G	G	G	G	G	G	T	T	G	G	G	G	T	G	G	T	G	G	G	G	G	G	G	T	G	G	G	G
S1_2072295	G/A	1	2072295	+	G	G	G	N	A	G	A	N	A	G	A	G	G	G	G	G	A	G	G	G	G	G	G	A	A	G	G	G	G	A	G	A	G	G	G	G	G	G	G	G	G	N	G	G	G
S1_2414663	T/C	1	2414663	+	T	T	T	C	C	T	C	T	T	T	C	T	T	T	T	T	C	T	T	T	T	T	T	T	C	T	C	T	T	C	T	T	C	T	T	T	T	T	C	T	T	T	T	T	T
S1_2414669	G/T	1	2414669	+	G	G	G	T	T	G	T	G	G	G	T	G	G	G	G	G	T	G	G	G	G	G	G	G	T	G	T	G	G	T	G	G	T	G	G	G	G	G	T	G	G	G	G	G	G
S1_2414674	T/C	1	2414674	+	T	T	T	C	C	T	C	T	T	T	C	T	T	T	T	T	C	T	T	T	T	T	T	T	C	T	C	T	T	C	T	T	C	T	T	T	T	T	C	T	T	T	T	T	T
S1_2435099	C/A	1	2435099	+	C	C	M	A	M	C	A	C	A	C	M	C	C	C	C	C	C	C	C	C	N	N	C	M	A	C	M	C	M	A	C	M	M	C	C	C	C	C	A	C	C	C	C	C	C
S1_2435114	C/G	1	2435114	+	C	C	S	G	S	C	G	C	G	C	S	C	C	C	C	C	C	C	C	C	N	N	C	S	G	C	S	C	S	G	C	S	S	C	C	C	C	C	G	C	C	C	C	C	C
S1_2653376	G/C	1	2653376	+	G	N	S	S	S	S	S	S	G	C	S	S	S	S	S	S	S	S	S	S	S	S	S	S	S	S	S	N	G	S	S	S	S	C	S	S	S	S	S	C	S	N	C	C	S
S1_2653382	A/G	1	2653382	+	A	N	R	R	R	R	R	R	A	G	R	R	R	R	R	R	R	R	R	R	R	R	R	R	R	R	R	N	A	R	R	R	R	G	R	R	R	R	R	G	R	N	G	G	R
S1_2653572	G/T	1	2653572	+	N	K	K	G	K	K	G	G	K	N	N	K	T	G	G	K	K	G	G	K	K	K	K	K	G	K	K	N	K	K	K	K	K	G	G	G	G	G	T	G	K	G	G	G	K
S1_2663803	G/C	1	2663803	+	G	G	G	C	G	G	C	G	C	G	C	G	G	G	G	G	G	G	G	G	N	G	G	C	C	G	C	G	G	C	G	G	C	G	G	G	G	G	C	G	G	G	G	G	G
S1_2691734	A/T	1	2691734	+	N	A	A	T	A	A	T	A	N	A	N	A	A	A	A	A	A	A	A	A	A	A	A	A	T	A	T	A	A	T	A	A	A	A	A	A	A	A	T	A	A	N	A	A	A
S1_2814325	A/C	1	2814325	+	A	A	A	C	A	C	A	A	C	A	A	A	A	A	A	A	C	A	A	A	A	A	A	C	C	A	C	A	A	C	A	C	C	A	A	A	A	A	C	A	A	A	A	A	A
S1_2867179	A/C	1	2867179	+	A	A	A	C	A	A	C	A	C	A	C	A	A	A	A	A	A	A	A	A	A	N	A	C	C	A	C	A	N	C	A	A	A	A	A	A	A	A	C	A	A	A	A	A	A
S1_2890286	G/A	1	2890286	+	G	A	A	G	G	G	G	G	G	A	N	G	G	A	G	G	G	A	A	G	G	G	A	G	G	A	A	A	A	G	G	G	G	G	A	G	A	A	G	G	G	A	G	A	A
S1_2890290	G/A	1	2890290	+	G	G	G	G	G	A	G	G	G	G	N	G	A	G	G	G	A	G	G	G	G	G	G	G	G	G	G	G	G	G	G	G	G	A	G	G	G	G	G	G	G	G	A	G	G
S1_2899303	A/G	1	2899303	+	A	A	A	G	A	A	G	R	N	A	N	R	A	A	A	A	G	R	R	A	R	A	R	G	G	R	G	A	A	G	R	A	G	R	A	A	A	A	G	A	A	A	R	A	R
S1_2899320	A/C	1	2899320	+	A	A	A	M	A	A	M	M	N	A	N	M	A	A	A	A	A	M	M	A	M	A	M	A	A	M	M	A	A	M	M	A	M	M	A	A	A	A	A	A	A	A	M	A	M
S1_2899330	G/A	1	2899330	+	G	G	G	R	G	G	R	R	N	G	N	R	G	G	G	G	G	R	R	G	R	G	R	G	G	R	R	G	G	R	R	G	R	R	G	G	G	G	G	G	G	G	R	G	R
S1_2899332	C/A	1	2899332	+	C	C	C	M	C	C	M	C	N	C	N	C	C	C	C	C	A	C	C	C	C	C	C	A	A	C	M	C	C	M	C	C	M	C	C	C	C	C	A	C	C	C	C	C	C
S1_2899569	A/C	1	2899569	+	M	A	M	M	M	M	M	C	A	M	A	M	M	M	C	M	M	M	M	M	M	M	A	M	M	M	M	M	M	M	M	M	M	M	M	M	M	M	C	A	M	M	M	M	M
S1_2899587	T/A	1	2899587	+	W	T	W	W	W	W	W	A	T	W	T	W	W	W	A	W	W	W	W	W	W	W	T	W	W	W	W	W	W	W	W	W	W	W	W	W	W	W	A	T	W	W	W	W	W
S1_2921039	A/C	1	2921039	+	A	A	A	C	C	A	C	A	C	A	C	A	A	A	A	A	A	A	A	A	A	A	A	C	C	A	A	A	A	C	A	A	A	A	A	A	A	A	C	A	A	A	A	A	A
S1_2955357	G/A	1	2955357	+	N	G	G	A	A	G	A	G	A	G	G	G	G	G	G	G	G	G	G	G	G	G	G	A	A	G	A	G	G	A	G	A	G	G	G	G	G	G	A	G	G	G	G	G	G
S1_3031037	C/T	1	3031037	+	C	C	C	T	C	C	T	C	T	C	T	C	C	C	C	C	C	C	C	C	C	C	C	T	T	C	T	N	N	T	C	C	T	C	C	C	C	C	T	N	C	C	C	C	C
S1_3039704	C/T	1	3039704	+	Y	T	T	C	Y	Y	Y	T	C	Y	C	T	Y	Y	Y	Y	Y	T	Y	Y	Y	Y	Y	Y	C	T	Y	Y	N	C	Y	Y	Y	Y	T	Y	Y	Y	C	T	T	Y	Y	Y	Y
S1_3039708	C/T	1	3039708	+	Y	C	C	C	C	Y	Y	C	C	Y	C	C	Y	Y	Y	Y	Y	C	Y	Y	Y	Y	Y	C	C	C	C	Y	N	C	Y	Y	Y	Y	C	Y	Y	Y	C	C	C	Y	Y	Y	Y
S1_3039752	T/G	1	3039752	+	K	T	T	T	T	K	K	T	T	K	T	T	K	K	K	T	K	T	K	K	K	K	K	T	T	T	T	K	N	T	K	K	K	K	T	K	K	K	T	T	T	K	K	K	K
S1_3039753	G/A	1	3039753	+	R	G	G	G	G	R	R	G	G	R	G	G	R	R	R	G	R	G	R	R	R	R	R	G	G	G	G	R	N	G	R	R	R	R	G	R	R	R	G	G	G	R	R	R	R
S1_3039766	T/A	1	3039766	+	W	T	T	T	T	W	W	T	T	W	T	T	W	W	W	T	W	T	W	W	W	W	W	T	T	T	T	W	N	T	W	W	W	W	T	W	W	W	T	T	T	W	W	W	W
S1_3039767	C/G	1	3039767	+	S	C	C	C	C	S	S	C	C	S	C	C	S	S	S	C	S	C	S	S	S	S	S	C	C	C	C	S	N	C	S	S	S	S	C	S	S	S	C	C	C	S	S	S	S
S1_3092208	G/C	1	3092208	+	G	G	G	C	G	G	G	G	C	G	G	G	G	G	G	G	G	G	G	G	G	G	G	C	C	G	G	G	G	C	S	G	C	G	G	G	G	G	C	G	G	G	G	G	G
S1_3092210	T/C	1	3092210	+	T	T	T	C	T	T	T	T	C	T	T	T	T	T	T	T	T	T	T	T	T	T	T	C	C	T	T	T	T	C	Y	T	C	T	T	T	T	T	C	T	T	T	T	T	T
S1_3092212	C/G	1	3092212	+	C	C	C	G	C	C	C	C	G	C	C	C	C	C	C	C	C	C	C	C	C	C	C	G	G	C	C	C	C	G	C	C	G	C	C	C	C	C	G	C	C	C	C	C	C
S1_3196091	T/G	1	3196091	+	T	T	T	G	G	T	G	T	G	N	T	T	T	T	T	T	T	T	T	T	T	T	N	G	G	T	G	N	T	G	N	G	T	T	T	T	T	T	G	T	T	N	T	T	N
S1_3196094	T/C	1	3196094	+	T	T	T	C	C	T	C	T	C	N	T	T	T	T	T	T	T	T	T	T	T	T	N	C	C	T	C	N	T	C	N	C	T	T	T	T	T	T	C	T	T	N	T	T	N
S1_3196100	C/T	1	3196100	+	C	C	C	T	T	C	T	C	T	N	C	C	C	C	C	C	C	C	C	C	C	C	N	T	T	C	T	N	C	T	N	T	C	C	C	C	C	C	T	C	C	N	C	C	N
S1_3196101	A/G	1	3196101	+	A	A	A	G	G	A	G	A	G	N	A	A	A	A	A	A	A	A	A	A	A	A	N	G	G	A	G	N	A	G	N	G	A	A	A	A	A	A	G	A	A	N	A	A	N
S1_3196106	C/A	1	3196106	+	C	C	C	A	A	C	A	C	A	N	C	C	C	C	C	C	C	C	C	C	C	C	N	A	A	C	A	N	C	A	N	A	C	C	C	C	C	C	A	C	C	N	C	C	N
S1_3196110	G/A	1	3196110	+	G	G	G	A	A	G	A	G	A	N	G	G	G	G	G	G	G	G	G	G	G	G	N	A	A	G	A	N	G	A	N	A	G	G	G	G	G	G	A	G	G	N	G	G	N
S1_3196112	G/C	1	3196112	+	G	G	G	C	C	G	C	G	C	N	G	G	G	G	G	G	G	G	G	G	G	G	N	C	C	G	C	N	G	C	N	C	G	G	G	G	G	G	C	G	G	N	G	G	N
S1_3196117	T/C	1	3196117	+	T	T	T	C	C	T	C	T	C	N	T	T	T	T	T	T	T	T	T	T	T	T	N	C	C	T	C	N	T	C	N	C	T	T	T	T	T	T	C	T	T	N	T	T	N
S1_3196118	G/T	1	3196118	+	G	G	G	T	T	G	T	G	T	N	G	G	G	G	G	G	G	G	G	G	G	G	N	T	T	G	T	N	G	T	N	T	G	G	G	G	G	G	T	G	G	N	G	G	N
S1_3196128	G/C	1	3196128	+	G	G	G	C	C	G	C	G	C	N	G	G	G	G	G	G	G	G	G	G	G	G	N	C	C	G	C	N	G	C	N	C	G	G	G	G	G	G	C	G	G	N	G	G	N
S1_3196129	A/G	1	3196129	+	A	A	A	G	G	A	G	A	G	N	A	A	A	A	A	A	A	A	A	A	A	A	N	G	G	A	G	N	A	G	N	G	A	A	A	A	A	A	G	A	A	N	A	A	N
S1_3196130	T/A	1	3196130	+	T	T	T	A	A	T	A	T	A	N	T	T	T	T	T	T	T	T	T	T	T	T	N	A	A	T	A	N	T	A	N	A	T	T	T	T	T	T	A	T	T	N	T	T	N
S1_3196140	T/G	1	3196140	+	T	T	T	G	G	T	G	T	G	N	T	T	T	T	T	T	T	T	T	T	T	T	N	G	G	T	G	N	T	G	N	G	T	T	T	T	T	T	G	T	T	N	T	T	N
S1_3196151	T/C	1	3196151	+	T	T	T	C	C	T	C	T	C	N	T	T	T	T	T	T	T	T	T	T	T	T	N	C	C	T	C	N	T	C	N	C	T	T	T	T	T	T	C	T	T	N	T	T	N
S1_3229006	A/G	1	3229006	+	A	A	A	G	A	A	G	A	A	A	A	A	A	A	A	A	G	A	A	A	A	A	A	G	G	A	G	A	A	G	A	G	A	A	A	A	A	A	G	A	A	A	A	A	A
S1_3229019	A/G	1	3229019	+	A	A	A	G	A	A	G	A	A	A	A	A	A	A	A	A	G	A	A	A	A	A	A	G	G	A	G	A	A	G	A	G	A	A	A	A	A	A	G	A	A	A	A	A	A
S1_3229064	C/T	1	3229064	+	C	C	C	T	C	C	T	C	C	C	C	C	C	C	C	C	T	C	C	C	C	C	C	T	T	C	T	C	C	T	C	T	C	C	C	C	C	C	T	C	C	C	C	C	C
S1_3229073	G/A	1	3229073	+	G	G	G	A	G	G	A	G	G	G	N	G	G	G	G	G	A	G	G	G	G	G	G	A	A	G	A	G	G	A	G	A	G	G	G	G	G	G	A	G	G	G	G	G	G
S1_3229075	T/C	1	3229075	+	T	T	T	C	T	T	C	T	T	T	N	T	T	T	T	T	C	T	T	T	T	T	T	C	C	T	C	T	T	C	T	C	T	T	T	T	T	T	C	T	T	T	T	T	T
S1_3251419	C/A	1	3251419	+	C	C	C	A	C	C	A	C	A	C	C	C	C	C	C	C	C	C	C	C	C	C	N	A	A	C	A	C	C	A	C	C	A	C	C	C	C	C	A	C	C	C	C	C	C
S1_3251463	G/A	1	3251463	+	G	G	G	A	G	G	A	G	A	G	G	G	G	G	G	G	G	G	G	G	G	G	N	A	A	G	A	G	G	A	G	G	A	G	G	G	G	G	A	G	G	G	G	G	G
S1_3259598	G/C	1	3259598	+	G	G	G	C	C	G	C	G	G	G	C	G	G	G	G	G	C	G	G	G	G	G	G	C	C	G	G	G	N	C	G	G	G	G	G	G	G	G	C	G	G	G	G	G	G
S1_3259632	C/T	1	3259632	+	C	C	C	T	T	C	C	C	C	C	T	C	C	C	C	C	T	C	C	C	C	C	C	T	T	C	C	C	N	T	C	C	C	C	C	C	C	C	T	C	C	C	C	C	C
S1_3315389	C/T	1	3315389	+	Y	C	C	C	C	C	C	Y	C	C	N	Y	Y	Y	Y	Y	Y	C	C	T	Y	Y	Y	C	C	Y	Y	C	C	C	Y	C	C	Y	C	C	C	C	C	Y	C	C	Y	C	C
S1_3680613	G/A	1	3680613	+	A	G	G	G	G	G	G	G	A	G	N	G	G	G	G	G	A	G	G	G	G	G	G	G	A	G	G	G	G	A	G	G	G	G	G	G	G	G	A	G	G	G	G	G	G
S1_3688266	T/C	1	3688266	+	C	T	T	T	T	T	T	T	C	T	C	T	T	T	T	T	T	T	T	T	T	T	T	T	C	T	T	T	T	C	T	C	T	T	T	T	T	T	C	T	T	T	T	T	T
S1_3711638	A/G	1	3711638	+	R	A	A	A	A	A	R	A	N	A	A	A	A	A	A	A	R	A	A	A	A	A	A	A	R	A	R	A	A	G	A	A	R	A	A	A	A	A	G	A	A	A	A	A	A
S1_3788022	A/C	1	3788022	+	C	N	A	A	A	A	C	A	A	A	A	A	A	A	A	A	M	A	A	A	A	A	A	A	C	A	M	A	A	C	A	M	A	A	A	A	A	A	C	A	A	A	A	A	A
S1_3835313	T/C	1	3835313	+	T	T	T	T	T	T	T	T	T	Y	T	T	Y	T	T	T	T	T	T	T	T	T	T	T	T	T	T	Y	T	T	T	T	T	Y	T	T	T	Y	N	T	T	T	T	T	T
S1_3966404	G/A	1	3966404	+	A	G	G	G	G	G	A	G	G	G	G	G	G	G	G	G	G	G	G	G	N	G	G	G	A	G	A	G	A	A	G	G	G	G	G	G	G	G	A	G	G	G	G	G	G
S1_4064009	A/T	1	4064009	+	T	A	A	A	A	A	A	A	A	A	A	A	A	A	A	A	T	A	A	A	A	A	A	A	T	A	A	A	T	T	A	T	T	A	A	A	A	A	T	A	A	A	A	A	A
S1_4181078	A/C	1	4181078	+	A	A	A	A	A	A	A	A	A	A	N	A	A	A	A	A	A	A	A	A	A	A	A	A	C	A	A	A	N	C	A	C	A	A	A	A	A	A	C	A	A	A	A	A	A
S1_4302211	T/C	1	4302211	+	T	Y	T	Y	T	T	T	Y	Y	Y	T	Y	Y	Y	Y	Y	Y	Y	T	T	N	Y	N	T	C	Y	Y	Y	T	Y	Y	Y	Y	T	T	T	T	Y	Y	T	T	Y	Y	Y	T
S1_4302233	A/G	1	4302233	+	A	R	A	R	A	A	A	R	R	R	A	R	G	R	R	R	R	R	A	A	N	R	N	A	G	R	R	R	A	R	R	R	R	A	N	R	A	R	R	A	A	R	R	R	R
S1_4323693	A/G	1	4323693	+	G	A	A	A	A	A	G	A	N	A	A	A	A	A	A	A	A	A	A	A	A	A	A	A	G	A	A	A	G	G	A	G	A	A	A	A	A	A	G	A	A	A	A	A	A
S1_4421905	C/T	1	4421905	+	C	C	C	C	C	C	T	C	C	C	N	C	C	C	C	C	C	C	C	C	N	C	C	C	N	C	C	C	C	T	C	N	C	C	C	C	C	C	T	C	C	C	C	C	C
S1_4486055	T/C	1	4486055	+	T	T	T	T	T	T	T	T	N	T	N	T	T	T	T	T	C	T	T	T	N	T	T	T	C	T	T	T	C	C	T	T	T	T	T	T	T	T	C	T	T	T	T	T	T
S1_4950915	T/A	1	4950915	+	A	T	T	T	T	T	T	T	N	T	T	T	T	T	T	T	A	T	T	T	T	T	T	T	T	T	T	T	T	A	T	T	A	T	T	T	T	T	A	T	T	T	T	T	T
S1_4980134	T/C	1	4980134	+	T	T	Y	Y	T	Y	Y	Y	T	T	T	Y	Y	T	Y	Y	T	Y	Y	T	Y	Y	T	Y	T	T	T	T	Y	T	T	Y	Y	Y	T	Y	Y	Y	Y	Y	T	Y	Y	T	Y
S1_5262583	T/C	1	5262583	+	C	T	T	T	T	T	C	T	T	T	T	T	T	T	T	T	C	T	T	T	T	T	T	T	C	T	T	N	T	C	T	T	T	T	T	T	T	T	C	T	T	T	T	T	T
S1_5384718	A/C	1	5384718	+	A	A	A	M	A	M	A	M	A	A	M	A	M	A	A	M	M	A	M	A	A	A	A	M	A	A	A	A	A	M	M	M	M	A	A	M	M	M	A	M	M	A	M	M	A
S1_5430888	T/A	1	5430888	+	W	T	T	T	T	T	A	T	T	T	N	T	A	T	T	T	A	T	T	T	T	T	T	T	A	T	T	T	T	T	T	T	T	T	T	T	T	T	A	T	T	N	T	T	T
S1_5575869	A/G	1	5575869	+	G	A	A	A	A	A	G	A	A	A	N	A	G	A	A	A	G	A	A	A	A	A	A	A	G	A	A	N	A	A	A	A	A	A	A	A	A	A	G	A	A	A	A	A	G
S1_5622569	G/T	1	5622569	+	T	G	G	G	G	G	T	G	G	G	G	G	T	G	G	G	T	G	G	G	G	G	G	G	T	G	G	G	G	G	G	G	G	G	G	G	N	G	T	G	G	G	G	G	T
S1_5782129	A/T	1	5782129	+	A	A	A	A	A	A	T	A	A	A	A	A	A	A	A	A	T	A	A	A	A	A	N	A	T	A	A	A	N	A	A	A	W	A	A	A	A	A	T	A	A	A	A	A	T
S1_5792183	T/C	1	5792183	+	C	T	T	T	T	T	T	C	T	T	T	T	T	T	T	T	C	T	T	N	T	T	T	T	C	T	T	T	N	T	T	T	C	T	T	T	T	T	C	T	T	T	T	T	C
S1_5792315	A/C	1	5792315	+	A	A	A	A	A	A	C	A	A	A	A	A	A	A	A	A	C	A	A	A	A	A	A	A	C	A	A	A	A	A	A	A	C	A	A	A	A	A	C	A	A	A	A	A	C
S1_5792338	T/C	1	5792338	+	T	T	T	T	T	T	C	T	T	T	T	T	T	T	T	T	C	T	T	T	T	T	T	T	C	T	T	T	T	T	T	T	C	T	T	T	T	T	C	T	T	T	T	T	C
S1_5795241	T/C	1	5795241	+	T	T	T	T	T	C	C	T	T	T	T	T	T	T	T	T	C	T	T	T	T	T	T	T	C	T	T	T	T	T	T	T	T	T	T	T	T	T	C	T	T	N	T	T	C
S1_5838058	T/C	1	5838058	+	C	T	T	T	T	T	C	T	N	N	N	T	T	T	T	T	C	T	T	T	T	T	T	T	C	T	T	T	T	T	T	T	C	T	T	T	T	T	C	T	T	T	T	T	C
S1_5839662	A/T	1	5839662	+	T	A	A	A	A	A	T	A	A	A	N	A	A	A	A	A	T	A	A	A	A	A	A	A	T	A	A	A	A	A	A	A	A	A	A	A	A	A	T	A	A	A	A	A	T
S1_5848535	A/G	1	5848535	+	G	A	A	A	A	A	G	A	A	A	N	A	A	A	A	A	G	A	A	A	A	A	A	A	N	A	A	A	A	A	A	A	A	A	A	A	A	A	G	A	A	A	A	A	G
S1_5848547	C/T	1	5848547	+	T	C	C	C	C	C	T	C	C	C	N	C	C	C	C	C	T	C	C	C	C	C	C	C	N	C	C	C	C	C	C	C	C	C	C	C	C	C	T	C	C	C	C	C	T
S1_5863007	T/C	1	5863007	+	T	T	T	T	T	T	C	T	T	N	N	T	T	T	T	T	C	T	T	T	N	T	T	T	C	T	T	T	T	T	T	T	T	T	T	T	T	T	C	T	T	T	T	T	C
S1_5983898	G/A	1	5983898	+	G	G	G	G	G	G	A	G	N	G	G	G	G	G	G	G	A	G	G	G	G	G	G	G	A	G	G	G	G	G	G	G	G	G	G	G	G	G	A	G	G	G	G	G	A
S1_5983907	A/G	1	5983907	+	A	A	A	A	A	A	G	A	N	A	A	A	A	A	A	A	G	A	A	A	A	A	A	A	G	A	A	A	A	A	A	A	A	A	A	A	A	A	G	A	A	A	A	A	G
S1_6037592	A/C	1	6037592	+	C	A	A	A	A	A	C	A	A	A	N	A	A	A	A	A	C	A	A	A	A	A	A	A	C	A	A	A	A	A	A	A	C	A	A	A	A	A	C	A	A	A	A	A	C
S1_6183272	A/G	1	6183272	+	A	R	R	R	R	R	R	R	A	A	R	R	R	R	R	R	R	R	R	R	R	R	R	R	R	R	R	R	R	R	R	R	R	R	R	R	R	R	R	R	R	R	R	R	R
S1_6183281	A/G	1	6183281	+	A	R	R	R	R	R	R	R	A	A	R	R	R	R	R	R	R	R	R	R	R	R	R	R	R	R	R	R	R	R	R	R	R	R	R	R	R	R	R	R	R	R	R	R	R
S1_6183294	A/C	1	6183294	+	A	M	M	M	M	M	M	M	A	A	M	M	M	M	M	M	M	M	M	M	M	M	M	M	M	M	M	M	M	M	M	M	M	M	M	M	M	M	M	M	M	M	M	M	M
S1_6183295	G/C	1	6183295	+	G	S	S	S	S	S	S	S	G	G	S	S	S	S	S	S	S	S	S	S	S	S	S	S	S	S	S	S	S	S	S	S	S	S	S	S	S	S	S	S	S	S	S	S	S
S1_6183300	T/G	1	6183300	+	T	T	T	K	T	T	K	T	T	T	T	T	T	T	T	T	K	T	T	T	T	T	T	T	T	T	T	T	T	T	T	T	T	T	T	T	T	T	K	T	T	T	T	T	K
S1_6183302	G/C	1	6183302	+	G	S	S	S	S	S	S	S	G	G	S	S	S	S	S	S	S	S	S	S	S	S	S	S	S	S	S	S	S	S	S	S	S	S	S	S	S	S	S	S	S	S	S	S	S
S1_6183307	T/C	1	6183307	+	T	Y	Y	Y	Y	Y	Y	Y	T	T	Y	Y	Y	Y	Y	Y	Y	Y	Y	Y	Y	Y	Y	Y	Y	Y	Y	Y	Y	Y	Y	Y	Y	Y	Y	Y	Y	Y	Y	Y	Y	Y	Y	Y	Y
S1_6183334	T/C	1	6183334	+	T	Y	Y	Y	Y	Y	Y	Y	T	T	Y	Y	Y	Y	Y	Y	Y	Y	Y	C	Y	Y	Y	Y	Y	Y	Y	Y	Y	Y	Y	Y	Y	Y	Y	Y	Y	Y	Y	Y	Y	Y	Y	Y	Y
S1_6183336	A/G	1	6183336	+	A	R	R	R	R	R	R	R	A	A	R	R	R	R	R	R	R	R	R	G	R	R	R	R	R	R	R	R	R	R	R	R	R	R	R	R	R	R	R	R	R	R	R	R	R
S1_6185961	G/A	1	6185961	+	A	G	G	G	G	G	A	G	N	G	N	G	G	G	G	G	A	G	G	G	G	G	G	G	A	G	G	G	G	G	G	G	G	G	G	G	G	G	A	G	G	G	G	G	A
S1_6186026	A/C	1	6186026	+	C	A	A	A	A	A	C	A	N	A	N	A	A	A	A	A	C	A	A	A	A	A	A	A	C	A	A	A	A	A	A	A	A	A	A	A	A	A	C	A	A	A	A	A	C
S1_6192917	A/G	1	6192917	+	G	A	A	R	A	A	A	A	A	A	A	A	A	A	A	A	G	A	N	A	A	A	A	A	G	A	A	A	A	A	A	A	R	A	A	A	N	A	G	A	A	A	A	A	G
S1_6222870	C/A	1	6222870	+	M	C	C	C	C	C	M	C	C	N	C	C	C	C	C	C	A	C	C	C	C	C	N	C	A	C	C	C	C	C	C	C	M	C	C	C	C	C	A	C	C	N	C	C	A
S1_6630369	C/T	1	6630369	+	T	C	C	C	C	C	T	C	C	C	C	C	C	C	C	C	T	C	C	C	C	C	C	C	T	C	C	C	C	C	C	C	T	C	C	C	C	C	T	C	C	C	C	C	T
S1_6652979	T/G	1	6652979	+	T	N	T	T	T	T	G	T	T	T	T	T	T	T	T	T	G	T	T	T	T	T	T	T	G	T	T	T	T	T	T	T	T	T	T	T	T	T	G	T	T	T	T	T	G
S1_6792688	G/A	1	6792688	+	A	G	G	G	G	G	G	G	G	G	G	G	G	G	G	G	A	G	G	N	G	G	G	G	A	G	G	G	G	G	G	G	A	G	G	G	G	G	A	G	G	G	G	G	A
S1_6890004	G/A	1	6890004	+	A	G	G	G	G	G	R	N	N	G	N	G	G	G	G	G	A	G	G	G	N	G	G	G	A	G	G	G	G	G	G	G	G	G	G	G	G	G	A	G	G	G	G	G	A
S1_6898955	A/G	1	6898955	+	G	A	A	A	A	A	G	A	A	A	A	A	A	A	A	A	G	A	A	A	N	A	A	A	G	A	A	A	A	A	A	A	A	A	A	A	A	A	A	A	A	A	A	A	G
S1_7048376	C/T	1	7048376	+	Y	Y	C	C	C	C	C	C	Y	C	N	C	C	Y	C	C	C	Y	Y	C	C	Y	Y	C	C	C	Y	C	C	C	Y	Y	C	Y	C	C	C	C	C	T	Y	Y	C	C	C
S1_7048399	G/T	1	7048399	+	K	K	G	G	G	G	G	G	K	G	N	N	G	K	G	G	G	K	K	G	G	K	K	G	G	G	K	G	G	G	K	K	G	K	G	G	G	G	G	T	K	K	G	G	G
S1_7048431	G/A	1	7048431	+	G	G	G	G	G	G	G	G	N	G	G	G	G	A	G	G	G	A	A	G	G	G	A	G	G	G	A	N	N	G	G	G	G	G	G	G	G	G	G	G	G	N	G	G	G
S1_7048435	G/T	1	7048435	+	G	G	G	G	G	G	G	G	G	N	G	G	G	T	G	G	G	T	T	G	G	G	T	G	G	G	T	N	N	G	G	G	G	G	G	G	G	G	G	G	G	T	G	G	G
S1_7048449	G/A	1	7048449	+	G	G	G	G	G	G	G	G	G	G	G	G	G	A	G	G	G	A	A	G	G	G	A	G	G	G	A	N	N	G	G	G	G	G	G	G	G	G	G	G	G	A	G	G	G
S1_7048458	G/A	1	7048458	+	G	G	G	G	G	G	G	G	G	G	G	G	G	A	G	G	G	A	A	G	G	G	A	G	G	G	A	N	N	G	G	G	G	G	G	G	G	G	G	G	G	A	G	G	G
S1_7061505	T/G	1	7061505	+	T	T	T	T	K	K	T	T	T	T	T	T	T	T	T	T	T	T	K	K	T	K	T	T	T	K	K	T	T	K	T	T	K	K	T	T	T	T	T	T	T	T	T	T	T
S1_7061511	A/C	1	7061511	+	C	A	A	A	A	A	C	A	A	A	A	A	A	A	A	A	C	A	A	A	A	A	A	A	C	A	A	A	A	A	A	A	A	A	A	A	A	A	C	A	A	A	A	A	C
S1_7061676	G/C	1	7061676	+	G	G	S	G	G	G	S	S	G	G	G	G	S	G	S	S	S	S	S	S	N	S	G	S	S	S	S	G	S	S	S	G	S	G	C	G	S	S	S	S	S	S	G	S	G
S1_7061679	G/T	1	7061679	+	G	G	K	G	G	G	K	K	G	G	G	G	K	G	K	K	K	K	K	K	N	K	G	K	K	K	K	G	K	K	K	G	K	G	T	G	K	K	K	K	K	K	G	K	G
S1_7061685	G/A	1	7061685	+	R	G	R	A	G	A	R	G	R	A	G	G	R	R	R	R	R	R	R	R	N	R	A	R	G	G	R	R	G	R	G	A	R	A	G	R	R	G	G	G	G	R	G	G	R
S1_7061691	C/T	1	7061691	+	Y	Y	Y	T	C	T	Y	C	Y	T	C	C	Y	Y	Y	Y	Y	Y	Y	Y	N	Y	T	Y	C	C	Y	Y	C	Y	C	T	Y	T	C	Y	Y	C	C	C	C	Y	C	C	Y
S1_7061696	T/C	1	7061696	+	Y	Y	T	T	C	T	T	Y	Y	T	C	C	T	Y	T	T	T	Y	T	T	N	T	T	T	Y	Y	T	Y	Y	T	Y	T	T	T	T	Y	Y	Y	Y	Y	Y	T	C	Y	Y
S1_7061749	C/G	1	7061749	+	S	S	S	G	C	G	S	C	S	G	C	C	S	S	S	S	S	S	S	S	N	S	G	S	C	C	S	S	C	S	C	G	S	G	C	S	S	C	C	C	C	S	C	C	S
S1_7061752	G/C	1	7061752	+	S	S	G	G	C	G	G	S	G	G	C	C	G	S	G	G	G	S	G	G	N	G	G	G	S	S	G	S	S	G	S	G	G	G	G	S	S	S	S	S	S	G	C	S	S
S1_7061753	A/C	1	7061753	+	M	M	M	C	A	C	M	A	M	C	A	A	M	M	M	M	M	M	M	M	N	M	C	M	A	A	M	M	A	M	A	C	M	C	A	M	M	A	A	A	A	M	A	A	M
S1_7094404	G/A	1	7094404	+	A	G	G	G	G	G	A	G	G	G	G	G	G	G	G	G	A	G	G	G	G	G	G	G	A	G	G	G	G	G	G	G	G	G	G	G	G	G	G	G	G	G	G	G	A
S1_7173743	G/A	1	7173743	+	A	G	G	G	G	G	A	G	G	G	N	G	G	G	G	G	A	G	G	G	G	G	G	G	A	G	G	G	N	G	G	G	G	G	G	G	G	G	G	G	G	G	A	G	A
S1_7344840	C/A	1	7344840	+	A	C	C	C	C	C	A	C	C	C	C	C	C	C	C	C	A	C	C	C	C	C	C	C	A	C	C	C	C	C	C	C	C	C	C	C	C	C	A	C	C	C	A	C	A
S1_7344867	C/G	1	7344867	+	G	C	C	C	C	C	G	C	C	C	C	C	C	C	C	C	G	C	C	C	C	C	C	C	G	C	C	C	C	C	C	C	C	C	C	C	C	C	G	C	C	C	G	C	G
S1_7430580	C/G	1	7430580	+	G	C	C	C	C	C	G	C	C	C	C	C	C	C	C	C	G	C	C	C	C	C	C	C	G	N	C	C	C	C	C	C	C	C	N	C	C	C	C	C	C	C	G	C	N
S1_7692343	A/T	1	7692343	+	T	A	A	A	A	A	W	A	N	A	N	A	A	A	A	A	T	A	A	A	N	A	A	A	T	A	A	A	A	A	A	A	A	A	A	A	A	A	T	A	A	A	T	A	T
S1_7796539	C/G	1	7796539	+	G	C	C	C	C	C	C	C	C	C	C	C	C	C	C	C	C	C	C	C	C	C	C	C	C	C	C	C	C	C	C	C	C	C	C	C	C	C	C	C	C	C	G	C	C
S1_7796556	C/T	1	7796556	+	T	C	C	C	C	T	C	C	T	C	T	N	C	C	C	C	C	T	T	C	T	T	C	T	C	C	C	T	C	C	C	T	C	C	C	T	C	C	C	C	C	T	T	T	C
S1_7796572	T/C	1	7796572	+	C	T	T	T	T	C	T	T	C	T	C	C	T	T	T	T	T	C	C	T	C	C	T	C	T	T	T	C	T	T	T	C	T	T	T	C	T	T	T	T	T	C	C	C	T
S1_7796584	G/C	1	7796584	+	C	G	G	G	G	C	G	G	C	G	C	C	G	G	G	G	G	C	C	G	C	C	G	C	G	G	G	C	G	G	G	C	G	G	G	C	G	G	G	G	G	C	C	C	G
S1_7796592	T/C	1	7796592	+	C	T	T	T	T	C	T	T	C	T	C	C	T	T	T	T	T	C	C	T	C	C	T	C	T	T	T	C	T	T	T	C	T	T	T	C	T	T	T	T	T	C	C	C	T
S1_7796598	G/A	1	7796598	+	G	G	G	G	G	A	G	G	A	G	A	A	G	G	G	G	G	A	A	G	A	A	G	A	G	G	G	A	G	G	G	A	G	G	G	A	G	G	G	G	G	A	G	A	G
S1_7966485	T/C	1	7966485	+	C	T	N	T	T	T	C	T	T	T	N	T	T	T	T	C	C	T	T	T	T	T	T	T	C	T	T	T	T	T	T	N	T	T	T	T	T	T	C	T	T	N	C	T	C
S1_7969959	A/T	1	7969959	+	T	N	A	A	A	A	T	A	A	A	N	A	A	A	A	A	T	A	A	A	A	A	A	A	T	A	A	A	A	A	A	A	A	A	A	A	A	A	A	A	A	N	T	A	T
S1_8182983	A/G	1	8182983	+	G	A	A	A	A	A	A	A	A	A	A	A	A	A	A	G	G	A	A	A	A	A	A	A	A	A	A	A	A	A	A	A	A	A	A	A	A	A	A	A	A	N	G	A	G
S1_8273553	G/C	1	8273553	+	C	G	G	G	G	G	C	G	N	G	N	G	G	G	G	C	C	G	G	G	G	G	G	G	C	G	G	G	G	G	G	G	G	G	G	G	G	G	G	G	G	G	C	G	C
S1_8273569	G/C	1	8273569	+	C	G	G	G	G	G	C	G	N	G	N	G	G	G	G	C	C	G	G	G	G	G	G	G	C	G	G	G	G	G	G	G	G	G	G	G	G	G	G	G	G	G	C	G	C
S1_8273570	G/C	1	8273570	+	C	G	G	G	G	G	C	G	N	G	N	G	G	G	G	C	C	G	G	G	G	G	G	G	C	G	G	G	G	G	G	G	G	G	G	G	G	G	G	G	G	G	C	G	C
S1_8273574	T/C	1	8273574	+	C	T	T	T	T	T	C	T	N	T	N	T	T	T	T	C	C	T	T	T	T	T	T	T	C	T	T	T	T	T	T	T	T	T	T	T	T	T	T	T	T	T	C	T	C
S1_8273604	C/A	1	8273604	+	A	C	C	C	C	C	A	C	N	C	N	C	C	C	C	A	A	C	C	C	C	C	C	C	A	C	C	C	C	C	C	C	C	C	C	C	C	C	C	C	C	C	A	C	A
S1_8273610	A/G	1	8273610	+	G	A	A	A	A	A	G	A	N	A	N	A	A	A	A	G	G	A	A	A	A	A	A	A	G	A	A	A	A	A	A	A	A	A	A	A	A	A	A	A	A	A	G	A	G
S1_8348108	C/A	1	8348108	+	N	C	C	M	C	M	C	C	C	N	C	C	M	M	C	M	M	C	M	M	C	M	C	C	C	M	C	M	C	C	C	C	M	C	C	M	M	C	M	M	M	C	C	M	M
S1_8348117	G/A	1	8348117	+	N	G	G	G	G	G	G	G	G	G	G	G	G	R	G	R	R	G	R	R	G	R	G	G	G	R	G	R	G	G	G	G	G	G	G	R	R	G	R	R	G	G	G	R	R
S1_8404949	A/C	1	8404949	+	C	A	A	A	A	A	C	A	A	A	A	A	A	A	A	C	C	A	A	A	A	A	A	A	C	A	A	A	A	A	A	A	A	A	A	A	A	A	C	A	A	A	C	A	C
S1_8536694	T/C	1	8536694	+	Y	T	T	T	T	T	Y	T	T	T	N	T	T	T	T	Y	Y	T	T	T	T	T	T	T	Y	T	T	T	T	T	T	T	T	T	T	T	T	T	Y	T	T	T	Y	T	Y
S1_8536709	T/C	1	8536709	+	Y	T	T	T	T	T	Y	T	T	T	N	T	T	T	T	Y	Y	T	T	T	T	T	T	T	Y	T	T	T	T	T	T	T	T	T	T	T	T	T	Y	T	T	T	Y	T	Y
S1_8536716	C/G	1	8536716	+	G	C	C	C	C	C	G	C	C	C	N	C	C	C	C	G	G	C	C	C	C	C	C	C	G	C	C	G	C	C	C	C	C	C	C	C	C	C	S	C	C	C	G	C	G
S1_8536750	C/T	1	8536750	+	Y	C	C	C	C	C	Y	C	C	C	N	C	C	C	C	Y	Y	C	C	C	C	C	C	C	Y	C	C	C	C	C	C	C	C	C	C	C	C	C	Y	C	C	C	Y	C	Y
S1_8536751	T/C	1	8536751	+	Y	T	T	T	T	T	Y	T	T	T	N	T	T	T	T	Y	Y	T	T	T	T	T	T	T	Y	T	T	T	T	T	T	T	T	T	T	T	T	T	Y	T	T	T	Y	T	Y
S1_8536752	G/A	1	8536752	+	A	G	G	G	G	G	A	G	G	G	N	G	G	G	G	A	A	G	G	G	G	G	G	G	A	G	G	A	G	G	G	G	G	G	G	G	G	G	R	G	G	G	A	G	A
S1_8536758	C/G	1	8536758	+	S	C	C	C	C	C	S	C	C	C	N	C	C	C	C	S	S	C	C	C	C	C	C	C	S	C	C	C	C	C	C	C	C	C	C	C	C	C	S	C	C	C	S	C	S
S1_8536783	G/C	1	8536783	+	G	G	G	G	G	G	C	G	N	G	N	G	G	G	G	S	G	G	G	G	G	G	G	G	S	G	G	G	G	G	G	G	G	G	G	G	G	G	C	G	G	G	S	G	G
S1_8536827	C/T	1	8536827	+	T	C	C	C	C	C	C	C	N	C	N	C	C	C	C	Y	Y	C	C	C	C	C	C	C	C	C	C	C	C	C	C	C	C	C	C	C	C	C	C	C	C	C	C	C	T
S1_8536837	A/C	1	8536837	+	A	A	A	A	A	A	C	A	N	A	N	A	A	A	A	M	A	A	A	A	A	A	A	A	M	A	A	A	A	A	A	A	A	A	A	A	A	A	C	A	A	A	M	A	A
S1_8536838	T/C	1	8536838	+	C	T	T	T	T	T	C	T	N	T	N	T	T	T	T	C	C	T	T	T	T	T	T	T	C	T	T	T	T	T	T	T	T	T	T	T	T	T	C	T	T	T	C	T	C
S1_8536840	A/G	1	8536840	+	A	A	A	A	A	A	A	A	N	A	N	A	A	A	A	A	A	A	A	A	A	A	A	A	A	A	A	A	A	A	A	A	A	A	A	A	A	A	A	A	A	A	A	A	A
S1_8536844	T/C	1	8536844	+	T	T	T	T	T	T	C	T	N	T	N	T	T	T	T	Y	T	T	T	T	T	T	T	T	Y	T	T	T	T	T	T	T	T	T	T	T	T	T	C	T	T	T	Y	T	T
S1_8536857	G/A	1	8536857	+	A	G	G	G	G	G	A	G	N	G	N	G	G	G	G	A	A	G	G	G	G	G	G	G	A	G	G	G	G	G	G	G	G	G	G	G	G	G	A	G	G	G	A	G	A
S1_8716533	G/A	1	8716533	+	N	G	G	G	G	N	R	G	G	G	G	G	G	G	G	G	A	G	G	G	G	G	G	G	A	G	G	G	G	G	G	G	G	G	G	G	G	G	G	G	G	G	A	G	A
S1_8716543	C/T	1	8716543	+	N	C	C	C	C	N	Y	C	C	C	C	C	C	C	C	C	T	C	C	C	C	C	C	C	T	C	C	C	C	C	C	C	C	C	C	C	C	C	C	C	C	C	T	C	T
S1_8716550	G/A	1	8716550	+	N	G	G	G	G	N	R	G	G	G	G	G	G	G	G	G	A	G	G	G	N	G	G	G	A	G	G	G	G	G	G	G	G	G	G	G	G	G	G	G	G	G	A	G	A
S1_8716557	A/G	1	8716557	+	N	A	A	A	A	N	A	A	A	A	A	A	A	A	A	A	G	A	A	A	A	A	A	A	G	A	A	A	A	A	A	A	A	A	A	A	A	A	A	A	A	A	G	A	G
S1_8716565	A/G	1	8716565	+	N	A	A	A	A	N	R	A	A	A	A	A	A	A	A	A	G	A	A	A	A	A	A	A	G	A	A	A	A	A	A	A	A	A	A	A	A	A	A	A	A	A	G	A	G
S1_8716571	G/T	1	8716571	+	N	G	G	G	G	N	G	G	G	G	G	G	G	G	G	G	T	G	G	G	G	G	G	G	T	G	G	G	G	G	G	G	G	G	G	G	G	G	G	G	G	G	T	G	N
S1_8716601	G/A	1	8716601	+	N	G	G	G	G	N	R	G	G	G	G	G	G	G	G	G	A	G	G	G	G	G	G	G	A	G	G	G	G	G	G	G	G	G	G	G	G	G	G	G	G	G	A	G	A
S1_9001185	C/T	1	9001185	+	T	C	C	C	C	C	C	C	C	C	C	C	C	C	C	T	T	C	C	C	C	C	C	C	T	C	C	C	C	C	C	C	C	C	C	C	C	C	C	N	C	N	T	C	T
S1_9303533	T/C	1	9303533	+	C	T	T	T	T	T	C	T	T	T	T	T	T	T	T	C	C	T	T	T	T	T	T	T	C	T	T	T	T	T	T	T	T	T	T	T	T	T	T	T	T	T	C	T	C
S1_9550740	T/C	1	9550740	+	C	T	T	T	T	T	T	T	T	T	N	T	T	T	T	T	C	T	T	T	T	T	T	T	C	T	T	T	T	T	T	T	T	T	T	T	T	T	T	T	T	T	C	T	C
S1_9627845	C/T	1	9627845	+	T	C	C	C	C	C	T	C	C	C	N	C	C	C	C	T	T	C	C	C	C	C	C	C	T	C	C	C	N	C	C	C	C	C	C	C	C	C	C	C	C	C	T	C	C
S1_9627852	C/T	1	9627852	+	T	C	C	C	C	C	T	C	C	C	C	C	C	C	C	T	T	C	C	C	C	C	C	C	T	C	C	C	N	C	C	C	C	C	C	C	C	C	C	C	C	C	T	C	C
S1_9634998	G/T	1	9634998	+	T	G	G	G	G	G	T	G	G	G	N	G	G	G	G	T	T	G	G	G	G	G	G	G	T	G	G	G	G	G	G	G	G	G	G	G	G	G	G	G	G	G	T	G	G
S1_9744626	A/C	1	9744626	+	C	A	A	A	A	A	C	A	A	A	A	A	A	A	A	A	C	A	A	A	A	A	N	A	C	A	A	A	A	A	A	A	A	A	A	A	A	A	A	A	A	N	C	A	A
S1_9746635	C/T	1	9746635	+	T	Y	Y	Y	Y	Y	Y	Y	C	Y	T	Y	Y	Y	Y	C	C	Y	Y	Y	C	Y	Y	Y	C	C	Y	Y	Y	Y	Y	C	Y	Y	Y	Y	Y	Y	C	Y	Y	C	T	Y	Y
S1_9746649	C/T	1	9746649	+	T	Y	Y	Y	Y	Y	Y	Y	C	Y	T	Y	Y	Y	Y	C	C	Y	Y	Y	C	Y	Y	Y	C	C	Y	Y	Y	Y	Y	C	Y	Y	Y	Y	Y	Y	C	Y	Y	C	T	Y	Y
S1_9746665	A/C	1	9746665	+	C	M	M	M	M	M	M	M	A	M	C	M	M	M	M	A	A	M	M	M	A	M	M	M	A	A	M	M	M	M	M	A	M	M	M	M	M	M	A	M	M	A	C	M	M
S1_9746681	T/C	1	9746681	+	C	Y	Y	Y	Y	Y	Y	Y	T	Y	C	Y	Y	Y	Y	T	C	Y	Y	Y	T	Y	Y	Y	C	T	Y	Y	Y	Y	Y	T	Y	Y	Y	Y	Y	Y	T	Y	Y	T	C	Y	Y
S1_9746683	T/C	1	9746683	+	C	Y	Y	Y	Y	Y	Y	Y	T	Y	C	Y	Y	Y	Y	T	T	Y	Y	Y	T	Y	Y	Y	T	T	Y	Y	Y	Y	Y	T	Y	Y	Y	Y	Y	Y	T	Y	Y	T	C	Y	Y
S1_9746684	C/A	1	9746684	+	A	M	M	M	M	M	M	M	C	M	A	M	M	M	M	C	C	M	M	M	C	M	M	M	C	C	M	M	M	M	M	C	M	M	M	M	M	M	C	M	M	C	A	M	M
S1_9746694	A/T	1	9746694	+	T	W	W	W	W	W	W	W	A	W	T	W	W	W	W	A	A	W	W	W	A	W	W	W	A	A	W	W	W	W	W	A	W	W	W	W	W	W	A	W	W	A	T	W	W
S1_9746695	T/C	1	9746695	+	C	Y	Y	Y	Y	Y	Y	Y	T	Y	C	Y	Y	Y	Y	T	C	Y	Y	Y	T	Y	Y	Y	C	T	Y	Y	Y	Y	Y	T	Y	Y	Y	Y	Y	Y	T	Y	Y	T	C	Y	Y
S1_9746705	T/C	1	9746705	+	C	Y	Y	Y	Y	Y	Y	Y	T	Y	C	Y	Y	Y	Y	T	T	Y	Y	Y	T	Y	Y	Y	T	T	Y	Y	Y	Y	Y	T	Y	Y	Y	Y	Y	Y	T	Y	Y	T	C	Y	Y
S1_9787257	A/G	1	9787257	+	G	A	N	A	A	A	G	A	A	A	A	A	A	A	A	G	G	A	A	A	A	A	A	A	G	A	A	A	A	A	A	A	A	A	A	A	A	A	A	A	A	A	G	A	A
S1_9787311	G/T	1	9787311	+	K	K	K	K	K	K	K	K	K	K	K	K	K	K	K	K	K	K	K	K	K	G	K	K	K	K	K	K	K	K	K	K	K	K	K	K	K	K	K	K	K	K	K	K	K
S1_9787313	C/T	1	9787313	+	Y	C	C	C	C	C	C	C	C	C	C	C	C	C	C	C	C	Y	C	C	C	C	C	C	C	C	C	C	C	C	C	C	C	C	C	C	Y	C	C	C	C	C	C	C	C
S1_9787314	G/A	1	9787314	+	R	R	A	R	R	R	R	R	R	R	R	R	R	R	R	R	R	R	R	R	R	G	R	R	R	R	R	R	R	R	R	R	R	R	R	R	R	R	R	R	R	R	R	R	R
S1_9787316	C/G	1	9787316	+	S	S	C	S	S	S	S	S	S	S	S	S	S	S	S	S	S	S	S	S	S	G	S	S	S	S	S	S	S	S	S	S	S	S	S	S	S	S	S	S	S	S	S	S	S
S1_9787317	A/G	1	9787317	+	R	R	G	R	R	R	R	R	R	R	R	R	R	R	A	R	R	R	R	R	R	A	R	R	R	R	R	R	R	R	R	R	R	R	R	R	R	R	R	R	R	R	R	R	R
S1_9787320	G/A	1	9787320	+	G	R	G	R	R	R	G	R	R	R	R	R	R	R	R	G	G	R	R	R	R	A	R	R	G	R	R	R	R	R	R	R	R	R	R	R	R	R	R	R	R	R	G	R	R
S1_9787329	G/A	1	9787329	+	G	R	G	R	R	R	G	R	R	R	R	R	R	R	R	G	G	R	R	R	R	A	R	R	G	R	R	R	R	R	R	R	R	R	R	R	R	R	R	R	R	R	G	R	R
S1_9787332	A/G	1	9787332	+	R	R	A	R	R	R	R	R	R	R	R	R	R	R	R	R	R	R	R	R	R	G	R	R	R	R	R	R	R	R	R	R	R	R	R	R	R	R	R	R	R	R	R	R	R
S1_9823153	C/T	1	9823153	+	T	C	C	C	C	C	T	C	C	N	C	C	C	C	C	T	T	C	C	C	C	C	C	C	T	C	C	C	C	C	C	C	C	C	C	C	C	C	C	C	C	C	T	C	C
S1_9824282	A/G	1	9824282	+	N	A	A	A	G	A	A	A	A	R	N	N	A	A	G	G	A	G	G	A	N	G	N	A	G	A	N	G	N	A	G	A	A	A	G	A	A	A	A	A	R	G	A	A	A
S1_9824287	C/T	1	9824287	+	N	C	C	C	T	C	C	C	C	Y	N	N	C	C	T	T	C	T	T	C	N	T	N	C	T	C	N	T	N	C	T	C	C	C	T	C	C	C	C	C	Y	T	C	C	C
S1_9824297	T/C	1	9824297	+	N	T	T	T	C	T	T	T	T	Y	N	N	T	T	C	C	T	C	C	T	N	C	N	T	C	T	N	C	N	T	C	T	T	T	C	T	T	T	T	T	Y	C	T	T	T
S1_9824308	C/T	1	9824308	+	N	C	C	C	T	C	C	C	C	Y	N	N	C	C	T	T	C	T	T	C	N	T	N	C	T	C	N	T	N	C	T	C	C	C	T	C	C	C	C	C	Y	T	C	C	C
S1_9824335	C/T	1	9824335	+	N	C	C	C	T	C	C	C	C	Y	N	N	C	C	T	C	C	T	T	C	N	T	N	C	C	C	N	T	N	C	T	C	C	C	T	C	C	C	C	C	Y	T	C	C	C
S1_9873689	C/T	1	9873689	+	T	C	C	C	C	C	T	C	C	C	C	C	C	C	C	T	T	C	C	C	C	C	C	C	T	C	C	C	C	C	C	C	C	C	C	C	C	C	C	C	C	C	T	C	C
S1_9913849	A/G	1	9913849	+	G	A	A	A	A	A	A	A	A	A	A	A	A	A	A	G	G	A	A	A	A	A	N	A	G	A	A	A	N	A	A	A	A	A	A	A	A	A	A	A	A	A	G	A	A
S1_9943382	A/G	1	9943382	+	N	A	A	A	A	A	G	A	A	A	A	A	A	A	A	G	G	A	A	A	A	A	A	A	G	A	A	A	A	A	A	A	A	A	A	A	A	A	A	N	A	A	G	A	A
S1_10013188	C/T	1	10013188	+	T	C	C	C	C	C	T	C	C	C	C	C	C	C	C	T	T	C	C	C	C	C	C	C	T	C	C	C	C	C	C	C	C	C	C	C	C	C	C	C	C	C	T	C	C
S1_10080376	G/C	1	10080376	+	C	G	G	G	G	G	C	G	G	G	G	G	G	G	G	C	C	G	G	G	G	G	N	G	C	G	G	G	G	G	G	G	G	G	G	G	G	G	G	G	G	G	C	G	G
S1_10146639	C/T	1	10146639	+	T	C	C	C	C	C	T	C	C	C	N	C	C	C	C	T	T	C	C	C	C	C	C	C	T	C	C	C	C	C	C	C	C	C	C	N	C	C	C	C	C	C	T	C	C
S1_10211518	G/A	1	10211518	+	A	A	G	G	G	G	G	G	G	G	N	G	A	R	G	G	G	G	A	G	G	G	A	G	G	G	G	G	G	G	G	G	G	G	G	G	G	G	G	G	G	A	G	G	G
S1_10211543	A/G	1	10211543	+	G	G	A	A	A	A	A	A	A	A	N	A	G	R	A	A	A	A	G	A	A	A	G	A	A	A	A	A	A	A	A	A	A	A	A	A	A	A	A	A	A	G	A	A	A
S1_10211544	T/C	1	10211544	+	C	C	T	T	T	T	T	T	T	T	N	T	C	Y	T	T	T	T	C	T	T	T	C	T	T	T	T	T	T	T	T	T	T	T	T	T	T	T	T	T	T	C	T	T	T
S1_10211575	A/G	1	10211575	+	G	G	A	A	A	A	A	A	A	A	N	A	G	R	A	A	A	A	G	A	A	A	G	A	A	A	A	A	A	A	A	A	A	A	A	A	A	A	A	A	A	G	A	A	A
S1_10211601	G/A	1	10211601	+	A	A	G	G	G	G	G	G	G	G	N	G	A	R	G	G	G	G	A	G	G	G	A	G	G	G	G	G	G	G	G	G	G	G	G	G	G	G	G	G	G	A	G	G	G
S1_10720517	C/T	1	10720517	+	C	T	C	T	C	C	C	C	T	T	T	C	C	T	Y	T	C	T	T	T	T	T	T	T	T	C	T	C	C	T	C	T	C	C	T	T	C	T	T	C	C	T	T	C	T
S1_10720537	G/T	1	10720537	+	G	T	G	T	G	K	G	G	T	T	T	G	G	T	K	T	G	T	T	T	K	T	T	T	T	G	T	G	G	T	G	T	G	G	T	T	G	T	T	G	G	T	T	G	T
S1_11071767	C/T	1	11071767	+	C	C	C	T	C	C	T	C	C	C	C	C	C	C	C	C	T	C	C	C	C	C	C	C	T	C	C	C	C	C	C	C	C	C	T	C	C	C	C	C	C	C	T	C	C
S1_11078453	T/C	1	11078453	+	T	T	T	C	T	T	C	Y	T	T	N	T	Y	T	T	T	C	T	T	T	T	T	T	T	C	T	T	T	T	Y	T	T	T	T	C	T	T	T	T	Y	T	T	C	T	Y
S1_11078476	T/C	1	11078476	+	T	T	T	C	T	T	C	Y	T	T	N	T	Y	T	T	T	C	T	T	T	T	T	T	T	C	T	T	T	T	Y	T	T	T	T	C	T	T	T	T	Y	T	T	C	T	Y
S1_11175321	T/C	1	11175321	+	T	T	T	C	T	T	C	T	T	T	N	T	T	T	T	T	C	T	T	T	T	T	T	T	T	T	T	T	T	Y	T	T	T	T	C	T	T	T	T	T	T	T	C	T	T
S1_11220396	G/A	1	11220396	+	G	G	G	A	G	G	A	G	G	G	N	G	G	G	G	G	A	G	G	G	G	G	G	G	A	G	G	G	G	G	G	G	G	G	A	G	G	G	G	G	G	G	A	G	G
S1_11272858	T/A	1	11272858	+	T	T	T	A	A	T	A	T	T	N	T	T	T	T	T	T	A	T	T	T	T	T	T	T	A	T	T	T	T	T	T	T	T	T	A	T	T	T	N	T	T	T	A	T	T
S1_11410130	A/T	1	11410130	+	A	A	A	T	T	A	T	A	A	A	A	A	A	A	A	A	T	A	A	A	A	A	A	A	T	A	A	A	A	A	A	A	A	A	T	A	A	A	A	A	A	A	T	A	A
S1_11436900	T/A	1	11436900	+	N	T	T	A	T	T	A	T	T	N	T	T	T	T	T	T	A	T	T	T	T	T	T	T	A	T	T	T	T	T	T	T	T	T	A	T	T	T	T	T	T	T	A	T	T
S1_12092451	C/T	1	12092451	+	Y	Y	C	Y	Y	Y	Y	Y	T	C	T	Y	Y	Y	Y	Y	Y	Y	C	C	Y	Y	C	Y	Y	Y	Y	Y	T	Y	Y	Y	Y	Y	C	C	Y	Y	Y	Y	C	Y	Y	Y	Y
S1_12092452	A/G	1	12092452	+	R	R	A	R	R	R	R	R	G	A	G	R	R	R	R	R	R	R	A	A	R	R	A	R	R	R	R	R	G	R	R	R	R	R	A	A	R	R	R	R	A	R	R	R	R
S1_12092462	G/C	1	12092462	+	S	S	G	S	S	S	S	S	C	G	C	S	S	S	S	S	S	S	G	G	S	S	G	S	S	S	S	S	C	S	S	S	S	S	G	G	S	S	S	S	G	S	S	S	S
S1_12092466	T/C	1	12092466	+	Y	Y	T	Y	Y	Y	Y	Y	C	T	C	Y	Y	Y	Y	Y	Y	Y	T	T	Y	Y	T	Y	Y	Y	Y	Y	C	Y	Y	Y	Y	Y	T	T	Y	Y	Y	Y	T	Y	Y	Y	Y
S1_12092481	G/A	1	12092481	+	R	R	G	R	R	R	R	R	A	G	A	R	R	R	R	R	R	R	G	G	R	R	N	R	R	R	R	R	A	R	R	R	R	R	G	G	R	R	R	R	G	R	R	R	R
S1_12092490	A/G	1	12092490	+	R	R	A	R	R	R	R	R	G	A	G	R	R	R	R	R	R	R	A	A	R	R	A	R	R	R	R	R	G	R	R	R	R	R	A	A	R	R	R	R	A	R	R	R	R
S1_12092497	A/G	1	12092497	+	R	R	A	R	R	R	R	R	G	A	G	R	R	R	R	R	R	R	A	A	R	R	A	R	R	R	R	R	G	R	R	R	R	R	A	A	R	R	R	R	A	R	R	R	R
S1_12742066	A/C	1	12742066	+	A	N	A	C	A	A	C	A	N	A	A	A	C	A	A	A	C	A	A	A	A	A	C	A	C	A	A	A	C	C	A	A	A	A	N	A	A	A	A	C	A	A	A	A	A
S1_13140571	T/G	1	13140571	+	T	T	T	G	T	T	G	T	T	T	T	T	T	T	T	K	G	T	T	T	T	T	G	T	G	T	T	T	G	K	T	T	T	T	G	T	T	T	T	T	T	K	K	T	T
S1_13366968	C/T	1	13366968	+	C	C	C	T	T	C	T	C	C	C	N	C	Y	C	C	Y	T	C	C	C	C	C	T	C	T	C	C	C	C	Y	C	C	C	C	T	C	C	C	C	C	C	C	Y	C	C
S1_13423843	C/T	1	13423843	+	C	C	C	T	C	C	T	C	C	C	C	C	C	C	C	T	T	C	C	C	C	C	T	C	T	C	C	C	T	C	C	C	C	C	T	C	C	C	C	T	C	C	C	C	C
S1_13424564	C/A	1	13424564	+	C	C	C	A	C	C	C	C	N	C	N	C	A	C	C	C	A	C	C	C	C	C	A	C	A	C	C	C	A	C	C	C	C	C	A	C	C	C	C	C	C	N	C	C	C
S1_13424586	G/A	1	13424586	+	G	G	G	A	G	G	G	G	N	G	N	G	A	G	G	G	A	G	G	G	G	G	A	G	A	G	G	G	A	G	G	G	G	G	A	G	G	G	G	G	G	N	G	G	G
S1_13424589	T/G	1	13424589	+	T	T	T	G	T	T	T	T	N	T	N	T	G	T	T	T	G	T	T	T	T	T	G	T	G	T	T	T	G	T	T	T	T	T	G	T	T	T	T	T	T	N	T	T	T
S1_13541645	A/G	1	13541645	+	A	A	A	G	A	A	G	A	A	A	N	A	A	A	A	A	G	A	A	A	A	A	G	A	G	A	A	A	A	A	A	A	A	A	G	A	A	A	A	A	A	A	G	A	A
S1_13563387	G/A	1	13563387	+	N	G	G	A	R	G	A	G	G	G	G	G	G	G	G	R	A	G	G	G	G	G	A	G	A	G	G	G	G	G	G	G	G	G	A	G	G	G	G	G	G	G	G	G	G
S1_13985311	G/A	1	13985311	+	G	G	G	A	G	G	A	G	N	G	N	N	G	G	G	G	N	G	G	G	G	G	A	G	A	G	G	G	N	R	G	G	G	G	A	G	G	G	G	G	G	N	A	G	G
S1_13985318	T/C	1	13985318	+	T	T	T	C	T	T	C	T	N	T	N	N	T	T	T	T	N	T	T	T	T	T	C	T	C	T	T	T	N	T	T	T	T	T	C	T	T	T	T	T	T	N	C	T	T
S1_14060399	A/G	1	14060399	+	A	N	A	G	R	A	G	A	A	A	N	A	A	A	A	R	G	A	A	A	A	A	G	A	G	A	A	A	R	R	A	A	A	A	G	A	A	A	A	R	A	A	R	A	A
S1_14326239	C/G	1	14326239	+	C	C	C	G	S	C	G	C	C	C	N	C	C	C	C	C	G	C	C	C	C	C	G	C	G	C	C	C	C	C	C	C	C	C	G	C	C	C	C	C	C	C	G	C	C
S1_14326279	G/A	1	14326279	+	G	G	G	A	R	G	A	G	G	G	N	G	G	G	G	G	A	G	G	G	G	G	A	G	A	G	G	G	G	G	G	G	G	G	A	G	G	G	G	G	G	G	A	G	G
S1_14356476	C/A	1	14356476	+	C	C	C	A	A	C	A	C	N	C	N	C	A	C	C	C	A	C	C	C	C	N	A	C	A	C	C	N	C	M	C	C	C	C	A	C	C	C	C	C	C	C	A	C	C
S1_14517853	G/T	1	14517853	+	G	G	G	T	T	G	T	G	N	G	N	G	T	G	G	G	T	G	G	G	G	G	T	G	T	G	T	G	N	G	G	G	G	G	T	G	G	G	N	G	G	T	T	G	G
S1_14517867	G/A	1	14517867	+	G	G	G	A	A	G	A	G	N	G	N	G	A	G	G	G	A	G	G	G	G	G	A	G	A	G	A	G	N	G	G	G	G	G	A	G	G	G	N	G	G	A	A	G	G
S1_14681657	A/G	1	14681657	+	R	R	R	R	R	R	A	R	R	A	R	R	R	A	R	R	R	R	A	G	A	R	R	R	G	R	R	R	A	R	R	A	R	R	N	A	A	R	A	N	R	G	A	R	R
S1_14681685	G/A	1	14681685	+	R	R	R	R	R	R	G	R	R	G	R	R	R	G	R	R	R	R	G	A	G	R	R	R	A	R	R	R	G	R	R	G	R	R	A	G	G	R	G	G	R	A	G	R	R
S1_14681700	T/G	1	14681700	+	K	K	K	K	K	K	T	K	K	T	K	K	K	T	K	K	K	K	T	G	T	K	K	K	G	K	K	K	T	K	K	T	K	K	G	T	T	K	T	N	K	G	T	K	K
S1_14681712	G/A	1	14681712	+	R	R	R	R	R	R	G	R	R	G	R	R	R	G	R	R	R	R	G	A	G	R	R	R	A	R	R	R	G	R	R	G	R	R	A	G	G	R	G	G	R	A	G	R	R
S1_14681716	T/C	1	14681716	+	Y	Y	Y	Y	Y	Y	T	Y	Y	T	Y	Y	Y	T	Y	Y	Y	Y	T	C	T	Y	Y	Y	C	Y	Y	Y	T	Y	Y	T	Y	Y	C	T	T	Y	T	T	Y	C	T	Y	Y
S1_14681735	C/T	1	14681735	+	Y	Y	Y	Y	Y	Y	C	Y	Y	C	Y	Y	Y	C	Y	Y	Y	Y	C	T	C	Y	Y	Y	T	Y	Y	Y	C	Y	Y	C	Y	Y	T	C	C	Y	C	N	Y	T	C	Y	Y
S1_14681743	A/G	1	14681743	+	R	R	R	R	R	R	A	G	R	A	R	R	R	A	R	R	R	R	A	G	A	R	R	R	G	R	R	R	A	R	R	A	R	R	G	A	A	R	A	A	R	G	A	R	R
S1_14681747	T/A	1	14681747	+	W	W	W	W	W	W	T	W	W	T	W	W	W	T	W	W	W	W	T	A	T	W	W	W	A	W	W	W	T	W	W	T	W	W	A	T	T	W	T	T	W	A	T	W	W
S1_14770830	A/G	1	14770830	+	A	R	G	A	A	G	R	G	A	G	G	A	R	R	R	R	G	R	A	R	R	A	N	A	G	R	R	A	G	A	A	A	R	A	A	A	A	R	R	R	R	G	G	G	G
S1_14770903	G/A	1	14770903	+	G	R	A	G	G	A	R	A	G	A	A	G	R	R	R	R	A	R	G	R	R	G	N	G	A	R	R	G	A	G	G	G	R	G	G	G	G	R	R	R	R	A	A	A	A
S1_14770904	G/A	1	14770904	+	G	R	A	G	G	A	R	A	G	A	A	G	R	R	R	R	A	R	G	R	R	G	N	G	A	R	R	G	A	G	G	G	R	G	G	G	G	R	R	R	R	A	A	A	A
S1_15886559	T/C	1	15886559	+	T	C	T	C	T	T	T	T	Y	T	T	T	T	T	T	Y	T	Y	Y	Y	T	T	T	T	T	T	T	T	T	Y	T	T	T	C	T	Y	T	T	Y	T	C	N	T	T	Y
S1_15886587	A/G	1	15886587	+	A	G	A	G	A	A	A	A	R	A	A	A	A	A	A	R	A	R	R	R	A	A	A	A	A	A	A	A	A	R	A	A	A	G	A	R	A	A	R	A	G	N	A	A	R
S1_17077423	C/A	1	17077423	+	M	C	M	M	M	M	M	C	C	M	M	M	M	M	C	C	C	C	C	M	M	M	C	C	C	M	M	C	M	C	C	C	M	M	C	C	M	M	C	C	M	C	M	C	C
S1_17077469	G/A	1	17077469	+	R	G	R	R	R	R	R	G	G	R	R	R	R	R	G	G	G	G	R	R	R	R	G	R	G	R	R	R	R	G	G	G	R	R	G	G	R	R	R	G	R	G	R	G	G
S1_18125564	C/A	1	18125564	+	C	C	C	A	C	C	A	C	C	C	C	C	A	C	C	C	A	C	C	C	C	C	A	C	C	C	A	C	C	C	C	A	C	C	A	C	C	C	C	C	C	N	A	C	C
S1_18187431	G/C	1	18187431	+	G	G	G	C	C	G	C	G	G	G	G	G	G	G	G	G	C	G	G	N	G	G	C	G	G	G	G	G	C	G	G	G	G	G	C	G	G	G	G	G	G	C	C	G	G
S1_18392367	C/T	1	18392367	+	C	C	C	T	C	C	C	C	C	C	N	C	C	C	C	C	T	C	C	C	C	C	T	C	C	C	C	C	T	T	C	T	C	C	T	C	C	C	C	C	C	T	C	C	C
S1_18392371	T/C	1	18392371	+	T	T	T	C	T	T	C	T	T	T	N	T	T	T	T	T	C	T	T	T	T	T	C	T	T	T	T	T	C	C	T	C	T	T	C	T	T	T	T	T	T	C	T	T	T
S1_18464549	T/C	1	18464549	+	T	T	T	C	T	T	T	T	T	T	C	T	C	T	T	T	C	T	T	T	N	T	C	T	T	Y	T	T	C	C	T	C	T	T	C	T	T	T	T	T	T	C	T	T	T
S1_18491198	G/A	1	18491198	+	G	G	G	G	G	G	G	G	G	G	G	G	G	G	G	G	G	R	G	G	G	G	G	G	G	G	G	G	G	G	G	G	G	G	G	R	G	R	G	A	R	N	G	A	G
S1_18491230	C/T	1	18491230	+	C	T	T	C	C	C	C	C	C	T	C	C	Y	C	C	C	C	C	C	C	C	T	C	C	C	C	C	C	T	C	C	C	Y	C	C	C	C	Y	C	C	Y	N	C	C	C
S1_18491245	G/A	1	18491245	+	G	A	A	G	G	G	G	G	G	A	G	G	R	G	G	G	G	G	G	G	G	A	G	G	G	G	G	G	A	G	G	G	R	G	G	G	G	R	G	G	R	N	G	G	G
S1_18491251	G/A	1	18491251	+	A	G	G	R	R	R	G	G	G	G	R	G	G	G	R	G	G	R	G	G	G	G	G	G	G	A	A	A	G	G	G	G	G	R	A	R	G	G	G	G	G	N	R	G	G
S1_18491260	C/T	1	18491260	+	C	C	C	C	C	C	C	C	C	C	C	C	C	T	C	C	C	C	T	C	C	C	T	T	C	C	C	C	C	C	C	C	C	C	C	C	C	Y	C	C	C	N	Y	C	C
S1_18491274	C/T	1	18491274	+	T	T	T	Y	Y	Y	C	C	C	T	Y	C	Y	C	Y	C	C	Y	C	C	C	T	C	C	C	T	T	T	T	C	C	C	T	Y	T	Y	C	Y	C	C	Y	N	Y	C	C
S1_18491275	G/A	1	18491275	+	G	G	G	G	G	G	G	G	G	G	G	G	G	G	G	G	G	R	G	G	G	G	G	G	G	G	G	G	G	G	G	G	G	G	G	R	G	R	G	A	R	N	G	A	G
S1_18491506	C/T	1	18491506	+	C	Y	C	C	Y	Y	C	C	T	C	C	Y	Y	C	C	Y	Y	Y	Y	C	Y	Y	C	C	C	C	C	Y	C	Y	C	Y	Y	Y	C	Y	Y	Y	C	C	Y	C	Y	C	C
S1_18491513	C/T	1	18491513	+	Y	T	Y	Y	Y	Y	Y	Y	C	Y	T	Y	Y	Y	Y	Y	Y	Y	Y	Y	C	Y	Y	Y	Y	Y	Y	Y	C	Y	Y	Y	Y	Y	Y	Y	Y	Y	Y	C	Y	Y	Y	Y	Y
S1_18491514	G/A	1	18491514	+	G	G	G	G	R	R	G	G	A	G	G	R	R	G	G	R	R	R	G	G	R	R	G	G	G	G	G	G	G	R	G	R	R	R	G	R	G	R	G	G	R	G	R	G	G
S1_18491528	C/T	1	18491528	+	C	C	C	C	C	Y	Y	C	C	C	C	C	C	Y	Y	Y	Y	C	C	Y	C	Y	C	C	C	C	C	C	Y	Y	C	Y	C	C	C	C	C	C	C	C	C	Y	C	Y	Y
S1_18491530	G/A	1	18491530	+	G	G	G	G	G	G	G	G	G	G	G	G	G	G	G	G	G	G	G	R	G	G	G	G	R	R	G	G	G	G	G	G	G	G	G	G	G	G	G	G	G	G	R	R	G
S1_18491536	C/T	1	18491536	+	C	C	C	C	C	C	C	C	C	C	C	C	C	Y	C	C	Y	C	C	C	C	Y	C	C	C	C	C	C	C	C	C	Y	Y	C	C	C	C	Y	C	C	C	Y	C	C	C
S1_18491537	G/A	1	18491537	+	G	G	R	G	R	R	G	R	A	G	R	R	R	G	G	R	R	R	R	G	R	R	G	G	G	G	G	R	G	R	G	R	R	R	G	R	R	R	G	G	R	G	R	G	R
S1_18491558	C/T	1	18491558	+	C	C	C	C	C	C	C	C	C	C	C	C	C	C	C	C	C	C	C	Y	C	C	C	C	Y	Y	C	C	C	C	C	C	C	C	C	C	C	C	C	C	C	C	Y	Y	C
S1_18491560	C/T	1	18491560	+	C	C	C	C	C	C	C	C	C	C	C	C	C	Y	C	C	C	C	C	Y	C	C	C	C	Y	Y	C	C	C	C	C	C	C	C	C	C	C	Y	C	C	C	C	Y	Y	C
S1_18491561	G/A	1	18491561	+	R	G	G	G	G	G	G	G	G	R	G	G	G	G	G	G	G	R	G	G	G	G	G	G	G	G	G	G	G	G	G	G	G	G	G	R	G	G	G	G	G	G	G	G	G
S1_18491572	A/G	1	18491572	+	R	A	A	A	A	R	A	A	A	R	A	A	A	R	R	R	R	R	R	A	A	A	A	A	A	A	A	R	R	R	A	A	A	A	A	R	R	A	A	A	R	A	A	R	A
S1_18491595	G/A	1	18491595	+	G	G	G	A	G	G	G	G	G	G	G	G	R	G	R	G	G	G	G	G	G	G	G	G	G	G	G	G	G	G	G	G	G	R	A	G	G	G	G	G	G	G	G	G	G
S1_18491597	T/C	1	18491597	+	T	T	T	T	T	T	Y	T	T	T	T	T	T	Y	C	T	Y	T	T	Y	T	T	T	T	T	T	T	T	Y	Y	T	T	T	Y	T	T	T	T	T	T	Y	T	T	Y	Y
S1_18491609	C/T	1	18491609	+	T	C	C	C	C	C	C	C	C	T	C	C	C	C	C	C	C	Y	C	C	C	C	C	C	C	C	C	C	C	C	C	C	C	C	C	Y	C	C	C	C	C	C	C	C	C
S1_18491615	C/T	1	18491615	+	T	C	T	C	C	C	C	T	C	T	C	C	C	C	C	C	C	Y	C	C	C	C	C	C	C	C	C	C	C	C	C	C	C	C	C	Y	C	C	C	C	C	C	C	C	Y
S1_18491623	C/T	1	18491623	+	T	C	C	C	C	C	C	C	C	T	C	C	C	C	C	C	C	Y	C	C	C	C	C	C	C	C	C	C	C	C	C	C	C	C	C	Y	C	C	C	C	C	C	C	C	C
S1_18491632	G/A	1	18491632	+	G	G	G	G	G	G	G	G	G	G	G	G	G	G	G	G	G	G	G	R	G	G	G	G	A	A	G	G	G	G	G	G	G	G	G	G	G	G	G	G	G	G	R	R	G
S1_18491639	T/A	1	18491639	+	T	T	T	T	T	W	W	T	T	T	T	T	T	W	W	W	W	T	T	W	T	T	T	T	T	T	T	T	W	W	T	T	T	T	T	T	T	T	T	T	W	T	T	W	T
S1_18491643	C/T	1	18491643	+	C	C	C	C	C	C	C	C	C	C	C	C	C	C	C	C	C	C	Y	C	C	C	C	C	C	C	C	Y	C	C	C	C	C	C	C	C	Y	C	C	C	C	C	C	C	C
S1_18491650	C/A	1	18491650	+	C	C	C	C	C	M	M	C	C	C	C	C	C	M	M	M	M	C	C	M	C	C	C	C	C	C	C	C	M	M	C	C	C	C	C	C	C	C	C	C	M	C	C	M	M
S1_18721034	C/G	1	18721034	+	N	N	C	G	S	C	C	C	C	C	G	C	S	C	C	G	G	C	C	C	C	C	G	C	C	C	C	C	C	C	C	N	C	C	G	C	C	C	C	G	C	G	S	C	C
S1_18721048	T/A	1	18721048	+	N	N	T	A	W	T	T	T	T	T	A	T	W	T	T	A	A	T	T	T	T	T	A	T	T	T	T	T	T	T	T	N	T	T	A	T	T	T	T	A	T	A	W	T	T
S1_19006596	G/A	1	19006596	+	N	G	G	A	G	G	G	G	G	G	N	G	A	G	G	G	A	G	G	G	G	G	A	G	G	G	A	G	A	G	G	A	G	G	A	G	G	G	G	A	G	A	G	G	G
S1_20601496	C/T	1	20601496	+	C	C	C	T	T	C	C	T	C	N	T	C	C	C	C	C	T	C	C	C	C	C	T	T	C	C	C	C	C	C	C	T	C	T	T	C	C	C	C	C	C	T	C	C	C
S1_20707307	T/C	1	20707307	+	T	T	T	C	T	T	C	T	T	T	T	T	C	T	T	T	C	T	T	T	T	T	C	T	T	T	T	T	C	T	T	C	T	C	C	T	T	T	T	T	T	C	T	T	T
S1_20869182	C/T	1	20869182	+	C	C	Y	C	Y	Y	C	C	N	C	N	C	Y	Y	Y	Y	C	Y	Y	C	C	Y	N	Y	Y	C	Y	C	C	C	C	C	Y	C	C	Y	C	C	Y	C	T	C	Y	C	Y
S1_20880715	G/A	1	20880715	+	G	G	G	G	G	G	G	G	G	G	G	G	R	G	G	R	G	R	R	G	G	G	G	G	G	G	R	G	G	G	G	G	G	G	G	G	R	G	G	G	G	G	G	G	R
S1_20880728	G/A	1	20880728	+	G	G	G	G	G	G	G	G	G	G	G	G	G	G	G	G	N	R	G	G	G	G	G	G	G	G	G	G	G	R	G	G	G	G	G	G	G	G	A	G	G	G	G	A	G
S1_20880736	C/T	1	20880736	+	C	C	C	Y	Y	C	C	C	C	C	C	C	Y	C	C	Y	C	C	C	C	C	Y	C	C	C	C	C	C	C	C	C	C	C	C	C	C	C	C	C	C	C	Y	C	C	C
S1_20880740	G/A	1	20880740	+	G	G	G	G	G	R	G	G	G	G	G	G	G	G	G	G	G	G	G	G	G	G	G	G	G	G	G	R	R	R	A	G	G	R	G	G	G	G	G	G	G	G	A	G	G
S1_20880743	G/A	1	20880743	+	A	A	G	G	G	G	G	G	A	A	G	R	G	G	G	G	G	R	G	G	A	R	G	A	G	A	R	G	G	G	G	G	G	R	G	R	G	G	G	G	A	G	G	G	G
S1_20880747	T/C	1	20880747	+	T	T	T	T	T	T	T	T	T	T	T	T	T	T	Y	T	T	Y	T	T	T	T	T	T	T	T	T	T	T	Y	T	T	T	T	T	T	T	T	C	T	T	T	T	C	T
S1_20880758	T/A	1	20880758	+	T	T	T	W	W	W	W	T	T	N	T	T	T	T	W	T	T	T	T	T	T	T	W	T	T	T	T	T	T	W	T	T	T	T	T	T	T	T	T	T	T	W	T	T	T
S1_20880766	G/A	1	20880766	+	G	G	G	G	G	G	G	G	G	G	G	G	G	G	G	G	A	G	G	G	G	G	G	G	G	G	G	G	G	G	G	G	G	G	G	G	G	G	G	G	G	G	G	G	G
S1_20880767	T/A	1	20880767	+	T	T	A	T	T	T	W	T	T	T	T	W	T	A	T	T	T	T	W	T	T	T	T	T	A	T	T	W	W	T	T	A	T	T	T	T	T	A	T	W	T	T	T	T	W
S1_20880775	G/A	1	20880775	+	G	G	G	G	G	R	G	G	G	G	G	G	G	G	G	G	G	G	G	G	G	G	G	G	G	G	G	R	R	R	A	G	G	R	G	G	G	G	G	G	G	G	A	G	G
S1_20880786	G/A	1	20880786	+	G	G	A	G	G	G	R	G	G	G	G	R	G	A	G	G	G	G	R	G	G	G	G	G	A	G	G	R	R	G	G	A	G	G	G	G	G	A	G	R	G	G	G	G	R
S1_20880797	G/A	1	20880797	+	G	G	G	G	G	G	G	G	G	G	G	G	G	G	R	G	G	R	G	G	G	G	G	G	G	G	G	G	G	R	G	G	G	G	G	G	G	G	A	G	G	G	G	A	G
S1_20880801	G/A	1	20880801	+	G	G	G	G	G	R	G	G	G	G	G	G	G	G	G	G	G	G	G	G	G	G	G	G	G	G	G	R	R	R	A	G	G	R	G	G	G	G	G	G	G	G	A	G	G
S1_20880810	G/A	1	20880810	+	G	G	A	G	G	G	R	G	G	G	G	G	G	G	G	G	G	G	G	G	G	G	G	G	A	G	G	G	R	G	G	G	G	G	G	G	G	G	G	R	G	G	G	G	R
S1_20880827	C/T	1	20880827	+	T	T	C	Y	Y	C	C	C	T	T	T	Y	Y	C	Y	T	C	Y	Y	C	T	Y	Y	Y	C	Y	Y	C	C	Y	C	C	Y	Y	T	Y	T	C	T	Y	T	Y	C	T	C
S1_20880910	C/T	1	20880910	+	C	N	Y	C	Y	Y	Y	Y	C	C	C	C	C	C	C	Y	C	C	C	Y	Y	Y	C	C	C	Y	T	C	C	C	C	Y	C	C	C	Y	C	C	C	C	C	C	C	C	Y
S1_20880911	C/T	1	20880911	+	Y	N	Y	T	Y	C	C	Y	C	C	C	C	Y	Y	C	Y	T	Y	C	Y	C	Y	C	Y	Y	Y	C	C	Y	Y	C	Y	C	Y	C	Y	Y	Y	Y	C	Y	C	T	Y	C
S1_20880921	G/A	1	20880921	+	G	N	R	G	G	R	R	R	G	G	G	G	G	G	G	R	G	G	G	R	R	R	G	G	G	R	A	G	G	G	G	R	G	G	G	R	G	G	G	G	G	G	G	G	R
S1_20880933	T/A	1	20880933	+	T	N	T	T	T	T	T	T	T	T	T	T	T	W	T	T	T	W	T	T	W	T	T	W	T	T	T	T	T	T	T	W	W	T	T	T	T	W	T	T	T	T	T	T	T
S1_20880994	A/T	1	20880994	+	W	N	A	A	W	W	W	A	A	T	T	T	W	W	A	W	A	W	T	A	W	W	T	W	W	W	A	T	W	W	W	W	T	A	T	W	W	W	W	T	A	T	A	A	W
S1_20880995	T/C	1	20880995	+	T	N	T	T	T	T	Y	T	T	T	T	T	T	T	C	T	T	T	T	T	T	T	T	T	T	T	T	T	T	T	T	T	T	Y	T	T	T	T	T	T	Y	T	T	Y	T
S1_20880996	C/T	1	20880996	+	Y	N	C	C	Y	Y	Y	C	C	T	T	T	Y	Y	C	Y	C	Y	T	C	C	Y	T	Y	Y	Y	C	T	Y	Y	Y	C	Y	C	T	Y	Y	C	Y	T	C	T	C	C	Y
S1_20881005	T/C	1	20881005	+	T	N	T	T	T	T	T	T	T	T	T	T	T	T	T	T	T	Y	T	T	C	T	T	Y	T	T	N	T	T	T	T	Y	Y	T	T	T	T	Y	T	T	T	T	T	T	T
S1_21068987	C/G	1	21068987	+	C	C	C	G	C	C	C	C	C	C	G	C	C	C	C	G	G	C	C	C	C	C	G	C	C	C	G	C	C	C	C	C	C	G	N	C	C	C	C	C	C	G	C	C	C
S1_21069025	G/C	1	21069025	+	G	G	G	C	G	G	G	G	G	G	C	G	G	G	G	C	C	G	G	G	G	G	C	G	G	G	C	G	G	G	G	G	G	C	N	G	G	G	G	G	G	C	G	G	G
S1_21070972	G/A	1	21070972	+	G	N	G	A	G	G	G	A	G	N	N	G	A	G	G	A	A	G	G	G	G	G	A	A	G	G	G	G	G	G	G	A	G	A	A	G	G	G	G	G	G	N	G	G	G
S1_21075213	G/A	1	21075213	+	G	G	G	A	G	G	G	A	G	G	A	G	A	G	G	A	A	G	G	G	G	G	A	A	G	G	G	G	G	G	G	G	G	A	A	G	G	G	G	G	A	A	A	G	G
S1_21661936	A/C	1	21661936	+	A	N	A	C	A	A	A	C	A	A	C	A	C	A	A	C	C	A	A	A	A	A	A	C	A	A	C	A	A	A	A	A	A	C	C	A	A	A	A	A	A	C	A	A	C
S1_21661953	A/C	1	21661953	+	A	N	A	C	A	A	A	C	A	A	C	A	C	A	A	C	C	A	A	A	A	A	A	C	A	A	C	A	A	A	A	A	A	C	C	A	A	A	A	A	A	C	A	M	C
S1_21688746	A/G	1	21688746	+	A	A	A	G	A	A	A	G	A	A	A	A	G	A	A	G	G	A	A	A	A	A	A	A	A	A	A	A	G	A	A	G	A	G	N	N	A	A	A	A	A	G	A	A	A
S1_21707181	C/T	1	21707181	+	C	C	C	T	C	C	C	N	C	C	N	C	Y	C	C	Y	T	C	C	C	C	C	C	Y	C	C	Y	C	C	C	C	T	C	T	N	C	C	C	C	C	Y	N	C	C	Y
S1_21707198	T/C	1	21707198	+	T	T	T	C	T	T	T	N	T	T	N	T	Y	T	T	Y	C	T	T	T	T	T	T	Y	T	T	Y	T	T	T	T	C	T	C	N	T	T	T	T	T	Y	N	T	T	Y
S1_21707203	T/C	1	21707203	+	T	T	T	C	T	T	T	N	T	T	N	T	Y	T	T	Y	C	T	T	T	T	T	T	Y	T	T	Y	T	T	T	T	C	T	C	N	T	T	T	T	T	Y	N	T	T	Y
S1_21707213	A/G	1	21707213	+	A	A	A	G	A	A	A	N	A	A	N	A	R	A	A	R	G	A	A	A	A	A	A	R	A	A	R	A	A	A	A	G	A	G	N	A	A	A	A	A	R	N	A	A	R
S1_21707229	A/G	1	21707229	+	A	A	A	G	A	A	A	N	A	A	N	A	R	A	A	R	G	A	A	A	A	A	A	R	A	A	R	A	A	A	A	G	A	G	N	A	A	A	A	A	R	N	A	A	R
S1_21707232	G/A	1	21707232	+	G	G	G	A	G	G	G	N	G	G	N	G	R	G	G	R	A	G	G	G	G	G	G	R	G	G	R	G	G	G	G	A	G	A	N	G	G	G	G	G	R	N	G	G	R
S1_21707357	C/A	1	21707357	+	C	C	C	A	C	C	C	M	C	N	A	C	A	C	C	A	A	C	C	C	C	C	C	M	C	C	A	C	A	C	C	A	C	A	A	C	C	C	C	C	N	A	C	C	A
S1_21707361	G/A	1	21707361	+	G	G	G	A	G	G	G	R	G	N	A	G	A	G	G	A	A	G	G	G	G	G	G	R	G	G	A	G	A	G	G	A	G	A	A	G	G	G	G	G	N	A	G	G	A
S1_21759898	T/C	1	21759898	+	T	T	T	C	T	T	T	T	T	T	T	T	T	T	T	C	C	T	T	T	T	T	T	T	T	T	C	T	T	T	T	C	T	C	C	T	T	T	T	T	C	C	T	T	C
S1_21759947	A/G	1	21759947	+	A	A	A	G	A	A	A	A	A	A	A	A	A	A	A	G	G	A	A	A	A	A	A	A	A	A	G	A	A	A	A	G	A	G	G	A	A	A	A	A	G	G	A	A	G
S1_21888852	A/G	1	21888852	+	A	A	A	G	R	A	R	R	A	A	G	A	G	A	A	R	G	A	A	A	A	A	A	A	A	A	A	A	G	A	A	G	A	G	G	A	A	A	A	A	A	G	A	A	G
S1_21888968	C/T	1	21888968	+	C	N	C	T	Y	C	C	T	C	C	N	C	T	C	C	Y	T	C	C	C	C	C	C	Y	C	C	Y	C	N	C	N	T	C	T	T	C	C	C	C	C	Y	T	C	C	Y
S1_21945403	A/G	1	21945403	+	A	A	A	G	A	A	G	A	A	A	A	A	G	A	A	G	G	A	A	A	A	A	A	A	A	A	G	A	A	A	A	G	A	G	G	A	A	A	A	A	A	G	A	A	G
S1_22067851	C/T	1	22067851	+	C	N	C	T	Y	C	Y	C	C	C	N	C	Y	C	C	T	T	C	C	C	C	C	C	Y	C	C	C	N	C	C	C	T	C	T	T	C	C	C	C	C	C	N	C	C	T
S1_22068018	A/G	1	22068018	+	A	A	A	G	A	A	R	A	A	A	A	A	R	A	A	G	G	A	A	A	A	A	A	R	A	A	R	A	G	A	A	G	A	G	G	A	A	A	A	A	R	G	A	A	R
S1_22128076	C/T	1	22128076	+	N	C	C	T	C	C	C	T	C	C	N	C	T	C	C	T	T	C	C	C	N	C	C	T	C	C	T	N	T	C	C	C	C	T	N	C	C	C	C	C	T	T	C	C	C
S1_22128097	C/T	1	22128097	+	N	C	C	T	C	C	C	T	C	C	N	C	T	C	C	T	T	C	C	C	N	C	C	T	C	C	T	N	T	C	C	C	C	T	N	C	C	C	C	C	T	T	C	C	C
S1_22339261	G/A	1	22339261	+	G	G	N	A	G	G	G	A	N	G	G	G	A	G	G	A	A	G	G	G	G	G	G	G	G	G	G	N	G	G	G	R	G	A	A	G	G	G	G	G	G	A	G	G	A
S1_22339279	G/A	1	22339279	+	G	G	N	A	G	G	G	A	N	G	G	G	A	G	G	A	A	G	G	G	G	G	G	G	G	G	G	N	G	G	G	R	G	A	A	G	G	G	G	G	G	A	G	G	A
S1_22339339	C/T	1	22339339	+	C	C	N	T	C	C	C	T	N	C	C	C	T	C	C	T	T	C	C	C	C	C	C	C	C	C	C	N	C	C	C	Y	C	T	T	C	C	C	C	C	C	T	C	C	T
S1_22499072	G/A	1	22499072	+	G	G	G	A	G	G	G	G	G	G	N	G	A	G	G	G	G	G	G	G	G	G	G	G	G	G	G	G	A	G	G	G	G	A	A	G	G	G	G	G	G	A	G	G	A
S1_22499127	T/C	1	22499127	+	T	T	T	C	T	T	T	T	T	T	N	T	C	T	T	T	T	T	T	T	T	T	T	T	T	N	T	T	C	T	T	T	T	C	C	T	T	T	T	T	T	C	T	T	C
S1_22534815	C/A	1	22534815	+	C	N	C	A	C	C	C	A	C	C	N	C	A	C	C	C	C	C	C	C	C	C	C	C	C	C	A	C	C	C	C	A	C	A	A	C	C	C	C	C	C	A	C	C	A
S1_22666852	T/C	1	22666852	+	T	T	T	C	T	T	T	T	T	T	N	T	C	T	T	T	T	T	T	T	T	T	T	T	T	T	C	T	T	T	T	T	T	C	C	T	T	T	T	T	N	C	T	T	T
S1_22687290	G/C	1	22687290	+	G	G	G	C	G	G	G	C	N	G	N	G	C	G	N	C	G	G	G	G	G	G	G	C	G	G	C	G	C	G	G	G	G	C	C	G	G	G	G	G	G	N	G	G	N
S1_22826112	C/T	1	22826112	+	C	C	C	T	Y	C	C	T	C	C	C	C	T	C	C	Y	C	C	C	C	C	C	C	C	C	C	T	C	Y	C	C	T	C	T	T	C	C	C	C	C	C	N	C	C	T
S1_23225282	T/C	1	23225282	+	T	T	T	C	C	T	T	T	T	T	N	T	C	T	T	C	T	T	T	T	T	T	T	N	T	T	C	T	T	T	T	T	T	C	C	T	T	T	T	N	T	C	T	T	C
S1_23282238	T/G	1	23282238	+	T	T	T	G	G	T	T	T	T	T	T	T	G	T	T	T	T	T	T	T	T	T	T	T	T	T	T	T	T	T	T	T	T	G	G	T	T	T	T	T	T	G	T	T	G
S1_23324515	A/T	1	23324515	+	A	A	A	T	T	A	A	T	A	A	N	A	A	A	A	T	A	A	A	A	A	A	A	A	A	A	T	A	A	A	A	A	A	T	T	A	A	A	A	N	A	N	A	A	A
S1_23339010	G/A	1	23339010	+	G	G	G	A	A	G	G	A	G	G	A	G	G	G	G	G	G	G	G	G	G	G	G	G	G	G	A	G	G	G	G	A	G	A	A	G	G	G	G	G	G	A	G	G	A
S1_23423796	A/G	1	23423796	+	A	A	A	G	A	R	A	A	G	R	N	A	R	A	A	A	A	A	G	A	A	A	G	A	A	A	G	A	R	A	A	G	A	G	N	A	A	G	A	A	A	G	A	A	G
S1_23423799	C/T	1	23423799	+	C	C	C	C	C	C	C	C	T	C	N	C	C	C	C	C	C	C	T	C	C	C	T	C	C	C	C	C	C	C	C	C	C	C	N	C	C	T	C	C	C	T	C	C	C
S1_23423813	C/T	1	23423813	+	C	C	C	T	C	C	C	C	C	C	N	C	C	C	C	C	C	C	C	C	C	C	C	C	C	C	T	C	C	C	C	T	C	T	N	C	C	C	C	C	C	C	C	C	T
S1_23423834	G/A	1	23423834	+	G	G	G	G	G	G	G	G	A	G	N	G	G	G	G	G	G	G	A	G	G	G	A	G	G	G	G	G	G	G	G	G	G	G	N	G	G	A	G	G	G	A	G	G	G
S1_23581453	G/T	1	23581453	+	G	G	G	T	G	G	G	T	G	G	T	G	T	G	G	T	G	G	G	G	G	G	G	G	G	G	T	G	G	G	G	T	G	T	T	G	G	G	G	G	G	T	G	G	T
S1_23581565	G/A	1	23581565	+	G	G	G	A	A	G	G	G	G	G	G	G	A	G	G	A	G	G	G	G	G	G	G	G	G	G	G	G	G	G	G	A	G	A	A	G	G	G	G	G	G	A	G	G	A
S1_23581632	A/C	1	23581632	+	A	A	A	C	C	A	A	A	A	A	A	A	C	A	A	C	A	A	A	A	A	A	A	A	A	A	A	A	A	A	A	C	A	C	C	A	A	A	A	A	A	C	A	A	C
S1_23615194	G/T	1	23615194	+	G	G	G	T	G	G	G	K	G	G	G	G	K	G	G	K	G	G	G	G	N	G	G	K	G	G	T	G	G	G	N	K	G	T	T	G	G	G	G	G	G	T	G	G	T
S1_23674786	C/T	1	23674786	+	T	T	T	T	T	T	C	C	T	C	T	T	C	T	C	T	C	C	T	C	T	C	T	T	T	C	C	T	C	C	C	C	C	T	C	T	C	T	C	N	C	C	C	C	T
S1_23674850	C/G	1	23674850	+	G	G	G	G	G	G	C	C	G	C	G	G	C	G	C	G	C	C	G	C	G	C	G	G	G	C	C	G	C	C	C	C	C	G	C	G	C	G	C	N	C	C	C	C	G
S1_23674852	G/A	1	23674852	+	A	A	A	A	A	A	G	G	A	G	A	A	G	A	G	A	G	G	A	G	A	G	A	A	A	G	G	A	G	G	G	G	G	A	G	A	G	A	G	N	G	G	G	G	A
S1_23674860	A/C	1	23674860	+	C	C	C	C	C	C	A	A	C	A	C	C	A	C	A	C	A	A	C	A	C	A	C	C	C	A	A	C	A	A	A	A	A	C	A	C	A	C	A	N	A	A	A	A	C
S1_23674864	T/C	1	23674864	+	C	C	C	C	C	C	T	T	C	N	C	C	T	C	T	C	T	T	C	T	C	T	C	C	C	T	T	C	T	T	T	T	T	C	T	C	T	C	T	N	T	T	T	T	C
S1_23674876	T/G	1	23674876	+	G	G	G	G	G	G	T	T	G	T	G	G	T	G	T	G	T	T	G	T	G	T	G	G	G	T	T	G	T	T	T	T	T	G	T	G	T	G	T	N	T	T	T	T	G
S1_23674882	T/C	1	23674882	+	C	C	C	C	C	C	T	T	C	T	C	C	T	C	T	N	T	T	C	T	C	T	C	C	C	T	T	C	T	T	T	T	T	C	T	C	T	C	T	N	T	T	T	T	C
S1_23675417	C/T	1	23675417	+	Y	Y	Y	Y	Y	Y	Y	Y	T	N	Y	Y	Y	Y	Y	Y	Y	Y	Y	Y	Y	T	T	Y	C	Y	Y	N	Y	Y	Y	T	Y	Y	T	Y	Y	Y	C	T	Y	C	Y	Y	Y
S1_23675419	C/G	1	23675419	+	S	S	S	S	S	S	S	S	G	N	S	S	S	S	S	S	S	S	S	S	S	G	G	S	C	S	S	N	S	S	S	G	S	S	G	C	S	S	C	G	S	C	S	C	S
S1_23675421	T/G	1	23675421	+	K	K	K	K	K	K	K	K	G	N	K	K	K	K	K	K	K	K	K	K	K	G	G	K	T	K	K	N	K	K	K	G	K	K	G	K	K	K	T	G	K	T	K	T	K
S1_23675425	T/G	1	23675425	+	K	K	K	K	K	K	K	K	G	N	K	K	K	K	K	K	K	K	K	K	K	G	G	K	T	K	K	N	K	K	K	G	K	K	G	K	T	K	T	G	K	T	K	K	K
S1_23675434	C/T	1	23675434	+	Y	Y	Y	Y	Y	Y	Y	Y	T	C	Y	Y	Y	Y	Y	Y	Y	Y	Y	Y	Y	T	Y	Y	C	Y	Y	N	Y	Y	Y	T	Y	Y	T	C	Y	Y	C	Y	Y	C	Y	C	Y
S1_23675436	C/T	1	23675436	+	Y	Y	Y	Y	Y	Y	Y	Y	T	C	Y	Y	Y	Y	Y	Y	Y	Y	Y	Y	Y	T	Y	Y	C	Y	Y	N	Y	Y	Y	Y	Y	Y	T	Y	Y	Y	C	Y	Y	C	Y	Y	Y
S1_23675441	C/G	1	23675441	+	G	S	S	S	S	S	S	S	G	C	S	S	S	S	S	S	S	S	S	S	S	G	S	S	C	S	S	N	S	S	S	S	S	S	G	S	S	S	C	S	S	C	S	S	S
S1_23675464	G/T	1	23675464	+	K	K	K	K	K	K	K	K	T	G	K	K	K	K	K	K	K	K	K	K	K	T	K	K	G	K	K	N	K	K	K	K	K	K	T	K	K	K	G	T	K	G	K	K	K
S1_23675494	T/C	1	23675494	+	Y	Y	Y	Y	Y	Y	Y	Y	C	T	Y	Y	Y	Y	Y	Y	Y	Y	Y	Y	Y	C	Y	Y	T	Y	Y	N	Y	Y	Y	Y	Y	Y	C	Y	Y	Y	T	Y	Y	T	Y	T	Y
S1_23675497	T/G	1	23675497	+	K	K	K	K	K	K	K	K	G	T	K	K	K	K	K	K	K	K	K	K	K	G	K	K	T	K	K	N	K	K	K	K	K	K	G	K	K	K	T	G	K	T	K	T	K
S1_23675504	C/T	1	23675504	+	C	C	C	Y	C	C	C	C	C	C	Y	C	Y	C	C	Y	C	C	C	C	C	C	C	C	C	C	Y	N	C	C	C	Y	C	Y	T	C	C	C	C	C	C	C	C	C	Y
S1_23675518	A/G	1	23675518	+	R	R	R	R	R	R	R	R	G	A	R	R	R	R	R	R	R	R	R	R	G	G	R	R	A	G	R	N	R	R	R	R	R	R	G	R	R	R	A	R	R	A	R	A	R
S1_23675536	G/T	1	23675536	+	K	K	K	K	K	K	K	K	T	G	K	K	K	K	K	K	K	K	K	K	K	T	K	K	G	K	K	N	K	K	K	K	K	K	T	K	K	K	G	K	K	G	K	K	K
S1_23776696	C/A	1	23776696	+	N	C	C	A	M	C	C	M	C	C	C	C	C	C	C	M	C	C	C	C	C	C	C	C	C	C	M	C	C	C	C	M	C	A	A	C	C	C	C	C	C	A	C	C	A
S1_23829965	A/G	1	23829965	+	G	A	A	A	A	A	G	G	A	G	N	A	G	A	A	G	A	A	G	R	G	A	G	G	A	A	A	A	A	A	A	A	A	G	A	A	A	A	G	G	A	G	A	G	A
S1_23830065	C/A	1	23830065	+	A	C	A	C	C	C	C	A	C	C	C	C	C	A	A	A	C	C	C	A	A	A	A	C	C	C	A	A	C	C	C	A	C	A	A	A	A	A	C	A	A	C	C	A	A
S1_23833162	T/G	1	23833162	+	T	T	T	G	G	T	T	G	T	T	G	T	T	T	T	G	T	T	T	T	T	T	T	T	T	T	T	T	T	T	T	T	T	G	G	T	T	T	T	T	T	T	T	T	T
S1_24026845	G/C	1	24026845	+	G	G	G	C	S	G	G	G	G	G	G	G	G	G	G	C	G	G	G	G	N	G	G	G	G	G	G	G	G	G	G	C	G	C	N	G	G	G	G	G	G	N	G	G	C
S1_24042044	T/G	1	24042044	+	T	N	T	G	T	T	G	T	T	T	T	T	G	T	T	T	T	T	T	T	T	T	T	G	T	T	T	T	T	T	T	G	T	G	G	T	T	T	T	T	T	G	T	T	G
S1_24076158	T/C	1	24076158	+	T	T	T	C	C	C	T	T	T	T	C	T	C	T	T	C	T	T	T	T	T	T	T	C	T	T	T	T	T	T	T	C	T	C	C	T	T	T	T	N	T	T	T	T	C
S1_24100795	T/A	1	24100795	+	T	N	T	T	T	W	A	N	N	N	N	T	W	W	T	T	T	T	T	T	W	T	T	T	T	T	T	T	T	T	W	T	T	T	T	T	T	T	T	T	T	T	W	T	T
S1_24100834	G/T	1	24100834	+	G	N	G	T	G	G	G	T	N	N	N	G	G	G	G	T	G	G	G	G	G	G	G	T	G	G	T	G	G	G	G	K	G	T	T	G	G	G	G	G	G	T	G	G	T
S1_24140345	G/A	1	24140345	+	G	N	G	A	G	G	G	N	G	G	N	G	G	G	G	A	G	G	G	G	G	A	G	G	G	G	A	G	G	G	G	A	G	A	N	G	G	G	G	N	G	N	G	G	A
S1_24294658	C/T	1	24294658	+	C	C	C	T	T	C	C	T	C	N	T	C	C	C	C	C	C	C	C	C	N	C	C	C	C	C	T	C	C	C	C	T	C	T	T	C	C	C	C	C	C	C	C	C	T
S1_24352061	G/A	1	24352061	+	G	G	G	A	A	G	G	G	N	G	A	G	G	G	G	A	G	G	G	G	G	G	G	A	G	G	G	G	G	G	G	A	G	A	A	G	G	G	G	G	G	A	G	G	A
S1_24409989	C/T	1	24409989	+	C	C	C	T	C	C	C	T	C	C	N	C	C	C	C	T	C	C	C	C	C	C	C	T	C	C	T	C	C	C	C	T	C	T	T	C	C	C	C	C	C	T	C	C	C
S1_24553088	C/A	1	24553088	+	C	C	C	A	C	C	C	A	C	N	A	C	C	C	C	A	C	C	C	C	C	C	C	C	C	C	C	C	C	C	C	A	C	A	A	C	C	C	C	C	C	A	C	C	C
S1_24613669	G/A	1	24613669	+	G	N	G	A	G	G	G	A	G	G	A	G	A	G	G	A	G	G	G	G	G	G	G	G	G	G	A	G	G	G	G	A	G	A	A	G	G	G	G	G	G	A	G	G	G
S1_24713137	C/G	1	24713137	+	C	C	G	C	C	C	G	C	C	C	C	G	C	C	G	C	C	C	S	C	C	C	G	G	G	G	C	C	C	G	C	C	C	C	G	C	C	G	C	C	G	N	C	C	C
S1_24713148	T/C	1	24713148	+	T	T	C	T	T	T	C	T	T	T	T	C	T	T	C	T	T	T	Y	T	T	T	C	C	C	C	T	T	T	C	T	T	T	T	C	T	T	C	T	T	C	N	T	T	T
S1_24834199	G/A	1	24834199	+	G	G	G	G	G	G	R	G	G	G	N	G	G	R	G	G	G	G	G	G	N	G	G	R	G	G	R	G	A	G	G	G	G	G	G	G	G	G	R	G	G	G	A	G	G
S1_24834209	C/T	1	24834209	+	C	C	C	C	C	C	Y	C	C	C	N	C	C	Y	C	C	C	C	C	C	N	C	C	Y	C	C	Y	C	T	C	C	C	C	C	C	C	C	C	Y	C	C	C	T	C	C
S1_24834221	C/T	1	24834221	+	C	C	C	C	C	C	Y	C	C	C	N	C	C	Y	C	C	C	C	C	C	N	C	C	Y	C	C	Y	C	T	C	C	C	C	C	C	C	C	C	C	C	C	C	T	C	C
S1_24834242	T/C	1	24834242	+	T	T	T	T	T	T	Y	T	T	T	N	T	T	Y	T	T	T	T	T	T	N	T	T	Y	T	T	Y	T	C	T	T	T	T	T	T	T	T	T	T	T	T	T	C	T	T
S1_25580526	T/C	1	25580526	+	T	C	C	C	T	T	C	T	C	T	T	T	Y	T	T	T	T	T	C	T	T	T	T	T	T	T	T	T	C	T	T	C	C	C	Y	T	T	T	T	T	T	T	T	T	C
S1_25580533	C/T	1	25580533	+	C	C	C	T	C	C	T	C	C	C	C	C	Y	C	C	C	C	C	C	C	C	C	C	C	C	C	C	C	C	C	C	T	C	C	Y	C	C	C	C	C	C	C	C	C	T
S1_25580544	T/C	1	25580544	+	T	T	T	C	T	T	T	T	T	T	T	T	T	T	T	T	T	T	T	T	T	T	T	T	T	T	T	T	T	T	T	C	T	T	Y	T	T	T	T	T	T	T	T	T	C
S1_25580682	C/T	1	25580682	+	C	N	C	C	C	C	C	C	N	C	C	C	C	C	C	C	C	C	C	C	N	C	C	C	T	C	C	C	C	C	C	T	C	C	C	C	C	C	C	C	C	C	C	C	C
S1_25580728	A/G	1	25580728	+	A	N	R	A	A	R	R	G	N	R	A	A	A	A	R	A	A	R	R	A	N	R	A	A	G	A	A	A	R	A	R	G	R	R	A	A	A	A	G	A	G	R	A	A	A
S1_25646455	G/C	1	25646455	+	G	G	G	C	G	G	G	C	N	G	N	G	G	G	G	C	G	G	G	G	G	G	G	G	G	N	C	G	G	G	G	C	G	C	C	G	G	G	G	G	G	C	G	G	C
S1_25685988	C/G	1	25685988	+	C	C	C	G	C	C	C	G	C	C	C	C	C	C	C	C	C	C	C	C	C	G	C	G	C	C	G	C	C	C	C	G	C	G	G	C	C	C	C	C	C	G	C	C	G
S1_26126100	A/G	1	26126100	+	A	A	A	G	A	A	A	G	A	A	N	A	A	A	A	G	A	G	A	A	A	A	A	G	A	A	A	A	A	A	A	G	A	G	G	A	A	A	A	A	A	G	A	A	G
S1_26126146	A/T	1	26126146	+	A	A	A	T	A	A	A	T	A	A	N	A	A	A	A	T	A	T	A	A	A	A	A	T	A	A	A	A	A	A	A	T	A	T	T	A	A	A	A	A	A	T	A	A	T
S1_26126174	T/C	1	26126174	+	T	T	T	C	T	T	T	C	T	T	N	T	T	T	T	C	T	C	T	T	T	T	T	C	T	T	T	T	T	T	T	C	T	C	C	T	T	T	T	T	T	C	T	T	C
S1_26310624	C/T	1	26310624	+	C	C	C	C	C	C	C	C	C	C	N	C	Y	C	C	C	C	Y	C	Y	C	C	Y	C	C	C	C	C	C	Y	C	C	C	C	C	C	C	C	C	C	Y	C	C	C	C
S1_26310633	A/C	1	26310633	+	A	A	A	A	A	A	A	A	A	A	N	A	M	A	M	A	A	M	A	M	A	A	M	A	A	A	A	A	A	M	A	A	A	A	A	A	A	A	A	A	M	A	A	A	A
S1_26310637	C/T	1	26310637	+	C	C	C	C	C	C	C	C	C	C	N	C	Y	C	Y	C	C	Y	C	Y	C	C	Y	C	C	C	C	C	C	Y	C	C	C	C	C	C	C	C	C	C	Y	C	C	C	C
S1_26310638	A/G	1	26310638	+	A	A	A	A	A	A	A	A	A	A	N	A	R	A	R	A	A	R	A	R	A	A	R	A	A	A	A	A	A	R	A	A	A	A	A	A	A	A	A	A	R	A	A	A	A
S1_26310650	G/A	1	26310650	+	G	G	G	G	G	G	G	G	G	G	N	G	R	G	R	G	G	R	G	R	G	G	R	G	G	G	G	G	G	R	G	G	G	G	G	G	G	G	G	G	R	G	G	G	G
S1_26540603	A/C	1	26540603	+	A	A	A	C	A	A	A	C	N	A	N	A	A	A	A	C	A	A	A	A	A	A	A	C	C	A	A	A	A	A	A	C	A	C	C	A	A	A	A	A	A	C	A	A	C
S1_26619713	T/C	1	26619713	+	T	N	T	C	T	T	T	C	T	T	T	T	T	T	T	C	T	C	T	T	T	T	T	C	T	T	T	T	T	T	T	C	T	C	C	T	T	T	N	N	T	C	T	T	C
S1_26709644	A/G	1	26709644	+	A	A	A	G	A	A	A	G	A	A	A	A	A	A	A	G	A	A	G	A	A	A	N	G	G	A	G	A	A	A	A	G	A	G	G	A	A	A	A	A	A	G	A	A	G
S1_26709679	A/G	1	26709679	+	A	A	A	G	A	A	A	G	A	A	A	A	A	A	A	G	A	A	G	A	A	A	N	G	G	A	G	A	A	A	A	G	A	G	G	A	A	A	A	A	A	G	A	A	G
S1_27291065	G/A	1	27291065	+	G	A	G	G	G	G	G	G	G	G	N	N	G	G	G	G	G	G	G	G	G	G	G	G	A	G	R	G	G	G	G	G	G	G	G	G	G	G	G	G	G	G	G	G	G
S1_27291082	T/C	1	27291082	+	T	C	T	T	T	T	T	T	T	T	N	N	T	T	T	T	T	T	T	T	T	T	T	T	C	T	Y	T	T	T	T	T	T	T	T	T	T	T	T	T	T	T	T	T	T
S1_27291085	G/T	1	27291085	+	G	T	G	G	G	G	G	G	G	G	N	N	G	G	G	G	G	G	G	G	G	G	G	G	T	G	K	G	G	G	G	G	G	G	G	G	G	G	G	G	G	G	G	G	G
S1_27291122	A/G	1	27291122	+	A	G	A	A	A	A	A	A	A	A	N	N	A	A	A	A	A	A	A	A	A	A	A	A	G	A	A	A	A	A	A	A	A	A	A	A	A	A	A	A	A	A	A	A	A
S1_27496213	G/A	1	27496213	+	N	G	G	A	G	G	G	A	N	G	N	G	A	G	G	G	G	G	A	G	G	A	G	A	G	G	A	G	G	G	G	G	G	A	A	G	G	G	G	G	G	G	G	G	A
S1_27767204	C/T	1	27767204	+	C	C	C	T	T	C	C	T	N	C	T	C	C	C	C	C	C	C	Y	C	C	C	C	T	T	C	T	C	C	C	C	C	C	T	T	C	C	C	C	C	C	C	C	C	T
S1_27767262	T/C	1	27767262	+	T	T	T	C	C	T	T	C	N	T	C	T	T	T	T	T	T	T	Y	T	T	T	T	C	C	T	C	T	T	T	T	T	T	C	C	T	T	T	T	T	T	T	T	T	C
S1_27768761	T/C	1	27768761	+	T	T	T	C	T	T	T	C	T	T	C	T	T	T	T	T	T	T	C	T	T	T	T	C	T	T	T	T	T	T	T	T	T	C	C	T	T	T	T	T	T	T	T	T	C
S1_28250887	C/T	1	28250887	+	C	N	C	C	C	C	C	C	C	C	C	C	C	Y	C	C	C	C	C	C	C	C	C	C	C	C	C	C	C	C	C	C	C	C	C	Y	C	Y	C	C	C	N	C	Y	C
S1_28250918	T/C	1	28250918	+	Y	N	C	Y	Y	T	Y	Y	T	Y	T	Y	Y	T	Y	C	Y	Y	Y	T	Y	Y	T	C	C	Y	Y	Y	Y	Y	Y	Y	Y	Y	Y	Y	Y	Y	T	Y	Y	N	Y	Y	Y
S1_28250925	C/T	1	28250925	+	Y	N	C	Y	Y	T	Y	Y	T	Y	T	Y	C	Y	Y	C	Y	Y	Y	T	Y	Y	T	Y	C	Y	Y	Y	Y	Y	Y	Y	Y	Y	Y	Y	Y	Y	T	Y	Y	N	Y	Y	Y
S1_28250936	G/T	1	28250936	+	G	N	G	G	G	G	G	G	G	G	G	G	G	K	G	G	G	G	G	G	G	G	G	G	G	G	G	G	G	G	G	G	G	G	G	G	G	K	G	G	G	N	G	K	G
S1_28250937	C/A	1	28250937	+	C	N	C	C	C	C	C	C	C	C	C	C	C	M	C	C	C	C	C	C	C	C	C	C	C	C	C	C	C	C	C	C	C	C	C	C	C	M	C	C	C	N	C	M	C
S1_28250947	G/A	1	28250947	+	R	N	G	R	R	A	R	R	R	R	A	R	G	R	R	G	R	R	R	A	R	R	A	R	G	R	R	R	R	R	R	R	R	R	R	R	R	R	A	R	R	N	R	R	R
S1_28250951	G/A	1	28250951	+	R	N	G	R	R	A	R	R	R	R	A	R	R	R	R	G	G	R	R	A	R	R	A	R	G	R	R	R	R	R	R	R	R	R	R	R	R	R	A	R	R	N	R	R	R
S1_28250956	G/A	1	28250956	+	R	N	G	R	R	A	R	R	A	R	A	R	R	R	R	G	G	R	R	A	R	R	A	R	G	R	R	R	R	R	R	R	R	R	R	R	R	G	A	R	R	N	R	R	R
S1_28250961	C/G	1	28250961	+	S	N	C	S	S	G	S	S	G	S	G	S	S	S	S	C	S	S	S	G	S	S	G	S	C	S	S	S	S	S	S	S	S	S	S	S	S	S	G	S	S	N	S	S	S
S1_28524408	C/T	1	28524408	+	Y	N	Y	C	Y	Y	Y	C	Y	Y	C	C	C	Y	Y	Y	Y	Y	C	Y	N	Y	Y	N	Y	Y	Y	N	Y	Y	Y	Y	Y	C	C	Y	Y	Y	C	C	T	C	Y	C	C
S1_28524411	C/G	1	28524411	+	S	N	S	C	S	S	S	C	S	S	C	C	C	S	S	S	S	S	C	S	N	S	S	N	S	S	S	N	S	S	S	S	S	C	C	S	S	S	C	C	S	C	S	C	C
S1_28524415	G/A	1	28524415	+	R	N	R	G	R	R	R	G	R	R	G	G	G	R	R	R	R	R	G	R	N	R	R	N	R	R	R	N	R	R	R	R	R	G	G	R	R	R	G	G	R	G	R	G	G
S1_28524420	C/T	1	28524420	+	C	N	C	T	C	C	C	T	C	C	T	C	C	C	C	C	C	C	Y	C	N	Y	C	N	C	C	C	N	C	C	C	Y	C	T	T	C	C	C	C	C	C	C	C	T	T
S1_28524421	A/T	1	28524421	+	W	N	W	A	W	W	W	A	W	W	A	A	A	W	W	W	W	W	A	W	N	W	W	N	W	W	W	N	W	W	W	W	W	A	A	W	W	W	A	A	W	A	W	A	A
S1_28524431	G/A	1	28524431	+	R	N	R	G	R	R	R	G	R	R	G	G	G	R	R	R	R	R	G	R	N	R	R	N	R	R	R	N	R	R	R	R	R	G	G	R	R	R	G	G	A	G	R	G	G
S1_28524433	C/T	1	28524433	+	Y	N	Y	C	Y	Y	Y	C	Y	Y	C	T	T	Y	Y	Y	Y	Y	Y	Y	N	Y	Y	N	Y	Y	Y	N	Y	Y	Y	Y	Y	C	C	Y	Y	Y	T	T	C	T	Y	C	C
S1_28524434	A/G	1	28524434	+	R	N	R	A	R	R	R	A	R	R	A	A	A	R	R	R	R	R	A	R	N	R	R	N	R	R	R	N	R	R	R	R	R	A	A	R	R	R	A	A	G	A	R	A	A
S1_28524437	C/T	1	28524437	+	Y	N	Y	C	Y	Y	Y	C	Y	Y	C	T	T	Y	Y	Y	Y	Y	Y	Y	N	Y	Y	N	Y	Y	Y	N	Y	Y	Y	Y	Y	C	C	Y	Y	Y	T	T	C	T	Y	C	C
S1_28535990	A/G	1	28535990	+	A	A	A	G	A	A	A	G	A	A	G	A	A	A	A	A	A	G	A	A	G	A	A	G	A	A	G	G	A	A	A	A	A	G	G	A	A	A	A	A	A	A	A	G	G
S1_28536019	C/G	1	28536019	+	N	C	C	G	C	C	C	G	C	C	G	C	C	C	C	C	C	G	C	C	G	C	C	G	C	C	G	G	C	C	C	C	C	G	G	C	C	C	C	C	C	C	C	G	G
S1_28545383	T/C	1	28545383	+	T	N	T	C	C	T	N	C	T	T	N	T	T	T	T	T	T	T	C	T	C	C	T	C	T	T	C	C	T	T	T	C	T	C	C	T	T	T	N	T	T	T	T	C	C
S1_28573807	C/A	1	28573807	+	C	C	C	A	M	C	C	A	C	C	N	C	M	C	C	C	C	M	M	C	M	C	C	A	C	C	M	A	C	C	C	C	C	A	A	C	C	C	C	C	M	C	C	A	A
S1_28573836	G/T	1	28573836	+	G	G	G	T	K	G	G	T	G	G	N	G	K	G	G	G	G	K	K	G	K	G	G	T	G	G	K	T	G	G	G	G	G	T	T	G	G	G	G	G	K	G	G	T	T
S1_28629217	T/C	1	28629217	+	T	T	T	C	T	T	T	C	T	T	N	T	T	N	T	T	T	Y	T	T	C	T	T	C	N	T	C	C	N	T	T	T	T	C	C	T	T	T	T	T	Y	T	T	C	C
S1_28669811	C/A	1	28669811	+	C	N	A	C	A	A	C	C	A	M	C	A	C	A	C	A	C	A	A	A	C	A	C	C	C	A	C	C	A	C	C	A	A	C	C	A	C	C	C	C	A	A	A	C	C
S1_28669815	G/A	1	28669815	+	G	N	A	G	A	A	G	G	A	R	G	A	G	A	G	A	G	A	A	A	G	A	G	G	G	A	G	G	A	G	G	A	A	G	G	A	G	G	G	G	A	A	A	G	G
S1_28669879	G/A	1	28669879	+	G	N	A	G	A	A	G	G	A	R	G	A	G	A	G	A	G	A	A	A	G	A	G	G	G	A	G	G	A	G	G	A	A	G	G	A	G	G	G	G	A	A	A	G	G
S1_28824044	G/C	1	28824044	+	N	G	G	C	G	G	G	C	G	G	N	G	C	G	G	G	G	G	C	G	N	G	G	C	C	G	C	C	G	G	G	C	G	C	C	G	G	G	G	G	G	G	G	C	C
S1_29124263	C/A	1	29124263	+	C	C	C	A	A	C	C	A	C	C	A	C	C	C	C	C	C	C	C	C	A	C	C	A	C	C	A	A	C	C	C	C	C	A	A	C	C	A	C	C	M	C	C	A	A
S1_29326869	A/G	1	29326869	+	A	A	A	A	G	A	A	G	A	A	G	A	A	A	A	A	A	A	A	A	G	A	A	G	A	A	G	G	A	A	A	A	A	G	G	A	A	G	A	A	A	A	A	G	G
S1_29326925	T/C	1	29326925	+	T	T	T	T	C	T	T	C	T	T	C	T	T	T	T	T	T	T	T	T	C	T	T	C	T	T	C	C	T	T	T	T	T	C	C	T	T	C	T	T	T	T	T	C	C
S1_29470063	C/A	1	29470063	+	C	N	C	A	C	C	C	A	C	C	N	C	C	C	C	C	C	C	C	C	A	C	C	A	C	C	A	A	C	C	C	C	C	A	N	C	C	A	C	C	C	C	C	A	A
S1_29470779	A/G	1	29470779	+	A	A	A	G	A	A	A	G	G	A	N	A	A	A	A	A	A	N	G	A	G	A	A	G	G	A	G	G	A	A	A	G	A	G	G	A	A	G	A	A	A	A	A	G	G
S1_29532660	T/G	1	29532660	+	T	N	T	T	T	T	T	G	T	T	G	T	K	T	T	T	T	K	G	T	K	T	T	G	K	T	G	G	T	T	T	G	T	G	G	T	K	G	T	T	K	N	T	G	G
S1_29559846	G/T	1	29559846	+	G	G	G	T	G	G	G	T	N	G	N	G	T	G	G	G	G	G	T	G	T	G	G	T	G	G	T	T	G	G	G	T	G	T	T	G	G	T	G	G	T	G	G	T	T
S1_29578932	G/A	1	29578932	+	G	G	G	G	G	G	G	A	N	G	A	G	A	G	G	G	G	R	G	G	G	A	G	A	R	G	A	A	G	G	G	A	G	A	A	G	N	A	G	N	G	G	G	A	A
S1_29605975	T/G	1	29605975	+	T	T	T	G	T	T	T	G	T	T	N	T	T	T	T	T	T	G	T	T	G	T	T	G	T	T	G	G	T	T	T	T	T	G	G	T	T	G	T	T	T	N	T	G	G
S1_29606290	C/G	1	29606290	+	C	C	C	C	C	C	C	G	C	C	G	C	G	C	C	C	C	C	C	C	G	C	C	G	C	C	G	G	C	N	C	C	C	G	G	C	C	G	C	C	G	N	C	G	G
S1_29606402	C/G	1	29606402	+	C	C	C	C	G	C	C	G	C	C	N	C	C	C	C	C	C	C	C	C	G	G	C	G	C	C	G	G	C	C	C	C	C	G	G	C	C	G	C	C	C	C	C	G	G
S1_29620238	C/A	1	29620238	+	C	C	C	A	A	C	C	C	C	N	A	C	C	C	C	C	C	C	A	C	A	C	C	A	A	C	A	A	C	C	C	C	C	A	A	C	C	A	C	C	C	C	C	A	A
S1_29742338	G/C	1	29742338	+	G	N	G	G	G	G	N	C	G	G	C	G	C	G	G	G	G	G	G	G	C	G	G	C	G	G	C	N	G	G	G	G	G	C	C	G	G	C	G	G	G	G	G	C	C
S1_29829059	C/T	1	29829059	+	C	C	C	T	T	C	C	T	C	C	N	C	C	C	C	C	C	C	T	C	T	C	C	T	C	C	T	T	C	C	C	C	C	T	T	C	C	T	C	C	C	C	C	T	T
S1_29887038	G/A	1	29887038	+	G	G	G	G	G	G	G	G	G	G	G	G	G	G	G	G	G	G	G	G	G	G	G	G	G	G	G	G	N	G	G	G	G	G	G	R	G	G	G	G	R	G	G	G	G
S1_29887056	T/C	1	29887056	+	T	T	T	T	T	T	T	T	T	T	T	T	T	T	T	T	T	T	T	T	T	T	T	T	T	T	T	T	N	T	T	T	T	T	T	Y	T	T	T	T	Y	T	T	T	T
S1_29887057	G/A	1	29887057	+	G	G	G	G	G	G	G	G	G	G	G	G	G	G	G	G	G	G	G	G	G	G	G	G	G	G	G	G	N	G	G	G	G	G	G	R	G	G	G	G	R	G	G	G	G
S1_29887073	C/T	1	29887073	+	C	C	C	C	T	C	C	T	C	C	T	C	T	C	C	C	C	Y	Y	C	T	C	C	T	C	C	T	T	N	C	C	C	C	T	T	C	C	T	C	C	C	C	C	T	T
S1_29887078	G/T	1	29887078	+	G	G	G	G	G	G	G	G	G	G	G	G	G	G	G	G	G	G	G	G	G	G	G	G	G	G	G	G	N	G	G	G	G	G	G	K	G	G	G	G	K	G	G	G	G
S1_29887084	G/A	1	29887084	+	G	G	G	G	G	G	G	G	G	G	G	G	G	G	G	G	G	G	G	G	G	G	G	G	G	G	G	G	N	G	G	G	G	G	G	R	G	G	G	G	R	G	G	G	G
S1_29887091	G/A	1	29887091	+	G	G	G	G	G	G	G	G	G	G	G	G	G	G	G	G	G	G	G	G	G	G	G	G	G	G	G	G	N	G	G	G	G	G	G	R	G	G	G	G	R	G	G	G	G
S1_29887092	A/G	1	29887092	+	A	A	A	A	A	A	A	A	A	A	A	A	A	A	A	A	A	A	A	A	A	A	A	A	A	A	A	A	N	A	A	A	A	A	A	R	A	A	A	A	R	A	A	A	A
S1_29887096	A/T	1	29887096	+	A	A	A	A	A	A	A	A	A	A	A	A	A	A	A	A	A	A	A	A	A	A	A	A	A	A	A	A	N	A	A	A	A	A	A	W	A	A	A	A	W	A	A	A	A
S1_30016822	G/A	1	30016822	+	G	G	A	G	A	G	G	A	G	N	N	G	A	G	G	G	G	G	G	G	A	G	G	A	G	G	A	A	G	G	N	G	G	A	A	G	G	A	G	G	A	N	G	A	G
S1_30058874	T/C	1	30058874	+	T	T	T	T	T	T	T	C	T	T	C	T	T	T	T	T	T	C	T	T	C	T	T	C	T	T	C	C	T	T	T	T	T	C	C	C	T	C	T	T	C	T	C	C	T
S1_30162203	T/A	1	30162203	+	T	T	T	T	A	T	T	A	T	T	N	T	T	T	T	T	T	W	T	T	T	T	T	A	T	T	A	A	T	T	T	T	T	A	A	T	T	A	T	T	T	T	A	T	T
S1_30172920	C/G	1	30172920	+	N	C	C	C	G	C	C	G	C	C	G	C	G	C	C	C	C	C	C	C	G	C	C	G	C	C	G	G	C	C	C	C	C	G	G	C	C	C	C	C	S	C	G	C	C
S1_30293532	C/T	1	30293532	+	C	C	C	C	C	C	C	T	C	C	T	C	T	C	C	C	C	C	C	C	T	C	C	T	C	C	T	T	C	C	C	T	C	T	T	C	C	T	C	C	T	C	C	T	C
S1_30305853	G/T	1	30305853	+	G	G	G	G	G	G	T	T	G	G	T	G	T	G	G	G	G	G	G	G	T	G	G	T	G	G	T	T	G	G	G	G	G	T	T	T	G	G	G	G	G	G	T	T	G
S1_30305871	T/C	1	30305871	+	T	N	T	T	T	T	C	C	T	T	C	T	C	T	T	T	T	T	T	T	C	T	T	C	T	T	C	C	T	T	T	T	T	C	C	C	T	T	T	T	T	T	C	C	T
S1_31007558	T/G	1	31007558	+	T	T	T	K	K	T	T	K	T	T	N	K	T	T	K	T	T	T	T	T	T	K	K	T	K	K	T	T	T	T	T	K	K	K	T	T	T	K	T	T	T	T	K	T	T
S1_31007562	A/G	1	31007562	+	A	A	A	R	R	A	A	R	A	A	N	R	A	A	R	R	A	A	A	A	A	R	R	A	R	R	A	A	A	A	A	R	R	R	A	A	A	R	A	A	A	A	R	A	A
S1_31008006	A/G	1	31008006	+	A	A	A	A	A	A	A	N	A	A	N	A	G	A	A	A	A	G	A	A	N	G	A	G	G	A	G	G	A	A	A	G	A	G	G	A	A	A	A	A	A	N	G	G	A
S1_31156742	A/T	1	31156742	+	A	A	A	A	A	A	A	A	A	A	T	A	A	A	A	A	A	A	A	A	T	A	A	T	A	A	T	T	A	A	A	T	A	T	T	T	A	A	A	N	A	A	T	A	A
S1_31170168	G/C	1	31170168	+	C	G	C	G	G	G	C	G	G	G	G	G	G	G	G	G	G	G	G	G	G	G	G	C	G	G	G	C	G	G	G	G	G	G	G	G	G	G	G	G	G	N	G	C	G
S1_31170175	T/C	1	31170175	+	C	T	C	T	T	T	C	T	T	T	T	T	T	T	T	T	T	T	T	T	T	T	T	C	T	T	T	C	T	T	T	T	T	T	T	T	T	T	T	T	T	N	T	C	T
S1_31170179	A/T	1	31170179	+	T	A	T	A	A	A	T	A	A	A	A	A	A	A	A	A	A	A	A	A	A	A	A	T	A	A	A	T	A	A	A	A	A	A	A	A	A	A	A	A	A	N	A	T	A
S1_31170191	A/G	1	31170191	+	G	A	G	A	A	A	G	A	A	A	A	A	A	A	A	A	A	A	A	A	A	A	A	G	A	A	A	G	A	A	A	A	A	A	A	A	A	A	A	A	A	N	A	G	A
S1_31170194	A/C	1	31170194	+	C	A	C	A	A	A	C	A	A	A	A	A	A	A	A	A	A	A	A	A	A	A	A	C	A	A	A	C	A	A	A	A	A	A	A	A	A	A	A	A	A	N	A	C	A
S1_31170207	G/A	1	31170207	+	A	G	A	G	G	G	A	G	G	G	G	G	G	G	G	G	G	G	G	G	G	G	G	A	G	G	G	A	G	G	G	G	G	G	G	G	G	G	G	G	G	N	G	A	G
S1_31198257	G/C	1	31198257	+	G	G	G	G	N	G	S	S	N	N	N	G	S	G	G	G	G	S	S	G	G	S	G	G	G	G	G	G	G	G	G	S	G	G	G	G	G	S	G	G	G	G	G	G	G
S1_31198316	C/T	1	31198316	+	C	C	C	C	N	C	Y	Y	N	N	N	C	Y	C	C	C	C	Y	Y	C	C	Y	C	C	C	C	C	C	C	C	C	C	C	C	C	C	C	Y	C	C	C	C	C	C	C
S1_31198317	G/A	1	31198317	+	G	G	G	G	N	G	G	R	N	N	N	G	R	G	G	G	G	R	R	G	G	R	G	R	G	G	G	G	G	G	G	G	G	G	G	G	G	R	G	G	G	G	G	G	G
S1_31358087	G/A	1	31358087	+	G	G	G	G	A	G	G	G	G	G	A	G	A	G	G	G	G	A	G	G	A	G	G	A	A	G	A	A	G	G	G	A	G	G	A	G	G	A	G	G	G	G	A	G	G
S1_31359069	C/T	1	31359069	+	C	C	C	T	C	C	C	C	C	C	N	N	T	C	C	C	C	T	C	C	T	C	C	T	C	C	T	T	C	C	C	C	C	C	T	T	T	C	C	N	C	C	C	T	C
S1_31391434	T/A	1	31391434	+	W	T	T	T	W	W	T	T	T	T	T	W	W	T	T	T	W	T	T	T	T	W	T	T	T	T	T	T	T	T	T	T	T	T	T	W	T	T	W	T	T	T	T	T	W
S1_31475960	A/G	1	31475960	+	A	N	R	A	A	R	A	A	A	A	G	A	R	A	A	A	A	A	R	A	A	A	A	A	A	A	A	A	A	A	A	R	R	A	A	R	A	A	A	A	A	A	A	A	A
S1_31509433	A/C	1	31509433	+	A	A	A	A	C	A	A	A	A	A	N	A	N	A	A	A	A	A	A	A	C	A	A	C	A	N	C	C	A	A	A	A	A	A	A	A	A	C	N	N	A	A	A	C	A
S1_31509625	A/G	1	31509625	+	A	A	A	G	G	A	G	A	A	A	G	A	A	A	A	A	A	R	A	A	G	G	A	G	A	A	G	G	A	A	A	R	A	A	G	R	A	A	A	A	A	A	R	A	A
S1_31551322	C/T	1	31551322	+	C	C	C	C	Y	C	C	C	C	C	T	C	C	C	C	C	C	C	C	C	T	Y	C	T	C	C	T	T	C	C	C	T	C	C	T	Y	C	T	C	C	C	C	T	T	C
S1_31700324	C/G	1	31700324	+	C	C	C	C	G	C	C	C	C	C	N	C	C	C	C	C	C	G	C	C	G	G	C	G	C	C	G	G	C	C	C	C	C	C	G	G	C	C	C	C	C	C	G	C	C
S1_31700920	A/C	1	31700920	+	A	A	A	A	C	A	A	A	A	A	C	A	C	A	A	A	A	C	A	A	A	C	A	C	A	A	C	C	A	A	A	A	A	A	C	C	A	A	A	A	A	A	C	C	A
S1_32099121	G/A	1	32099121	+	G	G	G	G	A	G	G	G	G	G	N	G	A	G	G	G	G	A	G	G	N	G	G	A	G	G	A	A	G	G	G	G	G	G	A	G	G	G	G	G	G	G	A	G	G
S1_32099168	G/C	1	32099168	+	G	G	G	G	C	G	G	G	G	G	N	G	C	G	G	G	G	C	G	G	N	G	G	C	G	G	C	C	G	G	G	G	G	G	C	G	G	G	G	G	G	G	C	G	G
S1_32107931	T/C	1	32107931	+	N	T	T	T	T	T	C	T	T	T	C	T	C	T	T	T	T	C	T	T	C	C	T	N	T	T	C	C	T	T	T	T	T	T	C	C	T	C	T	T	T	T	C	T	T
S1_32140084	C/T	1	32140084	+	C	C	C	C	C	C	C	C	C	C	N	C	C	C	C	C	C	T	C	C	T	C	N	T	C	C	T	T	C	C	C	C	C	C	T	C	C	C	C	C	C	C	T	C	C
S1_32147046	A/G	1	32147046	+	A	A	A	A	A	A	R	A	A	A	G	A	A	A	A	A	A	R	A	A	R	A	A	G	A	A	G	G	A	A	A	A	A	A	G	G	A	A	A	A	A	A	G	A	A
S1_32235128	A/G	1	32235128	+	A	A	A	R	A	A	A	A	A	A	N	A	G	A	A	A	A	A	A	A	R	R	A	G	A	A	G	G	N	A	A	A	A	A	N	R	A	R	A	A	A	A	R	A	A
S1_32271703	A/G	1	32271703	+	N	A	A	A	A	A	A	A	A	A	G	N	A	A	A	A	A	A	A	A	A	G	A	G	A	A	G	N	A	A	A	A	A	A	G	A	A	G	A	N	A	A	G	A	A
S1_32408892	T/C	1	32408892	+	C	T	T	T	C	T	T	C	T	N	T	C	C	T	T	T	T	T	T	C	C	C	T	T	T	T	T	T	C	C	T	N	C	T	T	N	T	T	C	T	T	C	T	T	C
S1_32408937	G/A	1	32408937	+	G	G	G	A	G	G	A	G	G	G	G	G	G	G	G	G	G	G	G	G	G	G	G	G	G	G	G	G	G	G	G	N	G	G	G	N	G	G	G	G	G	G	G	G	G
S1_32501640	C/T	1	32501640	+	C	C	C	C	C	C	Y	Y	N	N	Y	C	C	Y	C	C	Y	C	C	C	C	C	C	C	C	C	C	Y	N	Y	N	Y	C	C	C	C	C	C	C	C	Y	Y	Y	C	Y
S1_32501650	G/C	1	32501650	+	G	G	G	G	G	G	S	S	N	N	S	G	G	S	G	G	S	G	G	G	G	G	G	G	G	G	G	S	N	S	N	S	G	G	G	G	G	G	G	G	S	S	S	G	S
S1_32501671	C/G	1	32501671	+	S	S	G	S	S	C	S	C	N	N	C	S	G	S	S	S	C	S	G	S	C	C	C	S	G	C	S	C	N	S	N	S	G	S	C	S	C	S	S	C	C	S	S	S	S
S1_32501672	A/G	1	32501672	+	R	R	G	R	R	A	R	A	N	N	A	R	G	R	R	G	A	R	G	R	A	A	A	R	G	A	R	A	N	R	N	R	G	R	A	R	A	R	R	A	A	R	R	R	R
S1_32501673	T/C	1	32501673	+	T	T	T	T	T	T	Y	Y	N	N	Y	T	T	Y	T	T	Y	T	T	T	T	T	T	T	T	T	T	Y	N	Y	N	Y	T	T	T	T	T	T	T	T	Y	Y	Y	T	Y
S1_32501716	A/C	1	32501716	+	M	M	C	M	M	A	M	A	N	N	A	M	C	M	M	M	A	M	C	M	A	A	A	M	C	A	M	A	N	M	N	M	C	M	A	M	A	M	M	A	A	M	M	M	M
S1_32543559	G/A	1	32543559	+	G	G	G	G	G	G	G	G	N	G	A	G	A	G	G	A	G	G	G	G	G	G	G	A	G	G	A	A	G	G	G	G	G	G	A	G	G	G	G	G	A	G	A	G	G
S1_32830298	G/T	1	32830298	+	G	G	G	G	G	G	G	G	G	N	N	G	K	G	G	T	G	G	G	G	T	G	G	T	G	G	T	T	G	G	G	G	G	G	T	T	G	K	N	N	T	G	G	G	G
S1_33239897	C/G	1	33239897	+	N	C	C	G	G	C	C	C	C	G	G	C	S	C	C	G	C	C	C	C	C	S	C	G	S	C	G	G	C	C	C	C	C	C	G	G	C	S	C	G	S	N	C	C	C
S1_33239930	G/A	1	33239930	+	G	G	G	A	A	G	G	G	G	A	A	G	R	G	G	A	G	G	G	G	G	R	G	A	R	G	A	A	G	G	G	G	G	G	A	A	G	R	G	A	R	N	G	G	G
S1_33239950	A/C	1	33239950	+	A	A	A	C	C	A	A	A	A	C	C	A	M	A	A	C	A	A	A	A	A	M	A	C	M	A	C	C	A	A	A	A	A	A	C	C	A	M	A	C	M	N	A	A	A
S1_33282384	A/G	1	33282384	+	A	A	A	A	A	A	A	A	A	G	N	A	A	A	A	A	A	A	A	A	A	G	A	G	A	A	G	G	A	A	A	A	A	A	G	G	A	A	A	G	G	A	A	A	A
S1_33520916	C/T	1	33520916	+	C	Y	Y	Y	C	C	Y	Y	C	Y	C	C	Y	Y	C	Y	Y	Y	Y	C	C	Y	C	Y	Y	Y	Y	C	Y	Y	Y	C	Y	Y	C	Y	Y	Y	C	C	Y	C	Y	C	Y
S1_33520926	A/G	1	33520926	+	A	R	R	A	A	A	R	R	A	R	A	A	R	R	A	R	R	R	R	A	A	R	A	R	R	R	R	A	R	R	R	A	R	R	A	R	R	R	A	A	R	A	R	A	R
S1_33746137	C/G	1	33746137	+	C	C	C	C	G	C	C	C	N	G	G	N	C	C	C	C	C	C	C	C	C	G	C	G	C	C	G	G	C	C	C	C	C	C	G	C	N	G	C	C	C	C	C	C	C
S1_33783004	A/G	1	33783004	+	A	G	G	R	R	A	R	A	R	G	A	A	R	A	A	R	A	A	R	A	G	A	R	R	R	A	R	R	A	R	A	A	A	R	G	R	A	A	A	A	R	A	R	A	A
S1_33836724	A/G	1	33836724	+	A	A	A	G	A	A	A	A	A	G	G	A	G	A	A	A	A	A	A	A	A	A	A	G	A	A	G	G	A	A	A	A	A	A	A	G	A	A	A	A	G	A	G	A	A
S1_33836747	C/G	1	33836747	+	C	C	C	G	C	C	C	C	C	G	G	C	G	C	C	C	C	C	C	C	C	C	C	G	C	C	G	G	C	C	C	C	C	C	C	G	C	C	C	C	G	C	G	C	C
S1_33901317	T/G	1	33901317	+	N	T	T	K	G	T	T	T	T	G	G	T	K	T	T	K	T	T	T	T	T	K	T	G	N	T	G	G	T	T	T	T	T	T	K	T	T	G	T	G	T	T	T	T	T
S1_33902938	G/T	1	33902938	+	G	G	G	T	G	G	T	G	G	T	T	G	G	G	G	G	G	G	G	G	G	T	G	T	G	G	T	T	G	G	G	G	G	T	G	G	G	G	G	N	G	G	T	G	G
S1_34090412	T/C	1	34090412	+	Y	T	Y	Y	Y	Y	Y	T	T	Y	T	T	T	Y	T	Y	Y	T	T	Y	T	Y	N	T	Y	T	Y	T	Y	T	Y	T	T	Y	T	Y	Y	C	T	T	Y	N	T	Y	Y
S1_34090421	C/T	1	34090421	+	Y	C	Y	Y	Y	Y	Y	C	C	Y	C	C	C	Y	C	Y	Y	C	C	Y	C	Y	N	C	Y	C	Y	C	Y	C	Y	C	C	Y	C	Y	Y	Y	C	C	Y	N	C	Y	Y
S1_34090466	T/C	1	34090466	+	Y	T	Y	Y	Y	Y	Y	T	T	Y	T	T	T	Y	T	Y	Y	T	T	Y	T	Y	N	T	Y	T	Y	T	Y	T	Y	T	T	Y	T	Y	Y	Y	T	T	Y	T	T	Y	Y
S1_34090469	G/C	1	34090469	+	S	G	S	S	S	S	S	G	G	G	G	G	G	S	G	S	S	G	G	G	G	S	G	G	S	G	S	G	S	G	S	G	G	S	G	S	S	S	G	G	S	G	G	S	G
S1_34090543	G/A	1	34090543	+	R	N	G	G	R	R	R	G	G	R	N	G	G	R	G	R	R	G	G	R	G	R	G	G	R	G	R	G	R	G	R	G	G	R	N	R	R	R	G	G	R	N	G	R	G
S1_34090564	G/A	1	34090564	+	G	N	G	G	G	G	G	G	G	R	N	G	G	G	G	G	G	G	G	G	A	R	G	A	R	G	R	A	G	G	G	G	G	R	N	G	G	G	A	G	G	N	G	G	G
S1_34090585	T/G	1	34090585	+	K	N	T	T	K	K	K	T	T	K	N	T	T	K	T	K	K	T	T	K	T	K	T	T	T	T	K	T	K	T	K	T	T	K	N	K	K	K	T	T	K	N	T	K	K
S1_34099628	C/T	1	34099628	+	N	C	C	T	T	C	C	C	N	T	N	C	T	C	C	T	C	C	C	C	T	C	C	T	C	C	T	T	N	C	C	C	C	C	T	T	C	T	T	C	C	C	C	C	C
S1_34115512	T/C	1	34115512	+	Y	Y	Y	Y	Y	Y	Y	Y	Y	Y	C	Y	Y	Y	Y	Y	Y	Y	Y	Y	T	Y	Y	Y	Y	Y	Y	Y	C	Y	T	Y	Y	Y	Y	Y	Y	Y	Y	Y	Y	Y	Y	Y	Y
S1_34115536	A/G	1	34115536	+	R	R	R	R	R	R	R	R	R	R	G	R	R	R	R	R	R	R	R	R	A	R	R	R	R	R	R	R	G	R	A	R	R	R	R	R	R	R	R	R	R	R	R	R	R
S1_34115553	G/C	1	34115553	+	S	S	S	S	S	S	S	S	S	S	C	S	S	S	S	S	S	S	S	S	G	S	S	S	S	S	S	S	C	S	G	S	S	S	S	S	S	S	S	S	S	S	S	S	S
S1_34115558	A/C	1	34115558	+	M	M	M	M	M	M	M	M	M	M	C	M	M	M	M	M	M	M	M	M	A	M	M	M	M	M	M	M	C	M	A	M	M	M	M	M	M	M	M	M	M	M	M	M	M
S1_34115572	T/C	1	34115572	+	Y	Y	Y	Y	Y	Y	Y	Y	Y	Y	C	Y	Y	Y	Y	Y	Y	Y	Y	Y	T	Y	Y	Y	Y	Y	Y	Y	C	Y	T	Y	Y	Y	Y	Y	Y	Y	Y	Y	Y	Y	Y	Y	Y
S1_34115581	T/G	1	34115581	+	K	K	K	K	K	K	K	K	K	K	G	K	K	K	K	K	K	K	K	K	T	K	K	K	K	K	K	K	G	K	T	K	K	K	K	K	K	K	K	K	K	K	K	K	K
S1_34132036	G/C	1	34132036	+	G	G	G	G	C	G	G	G	G	C	C	G	C	C	G	G	G	G	G	G	G	G	G	C	C	N	C	C	G	N	G	G	G	C	N	G	G	C	C	C	G	G	G	G	G
S1_34203951	A/T	1	34203951	+	A	A	A	T	T	A	A	A	A	T	T	A	A	T	A	A	A	A	A	A	T	A	A	T	A	A	T	T	A	A	A	A	A	A	T	A	A	A	T	T	A	A	A	A	A
S1_34496426	C/G	1	34496426	+	C	C	C	G	G	C	C	N	C	G	N	C	G	C	C	C	C	C	C	C	C	C	G	G	G	C	G	G	C	C	C	C	C	G	G	C	C	S	G	C	C	C	C	C	C
S1_34525606	G/A	1	34525606	+	G	G	G	G	G	G	G	N	G	A	N	G	G	A	G	A	G	G	G	G	G	G	A	A	G	G	A	A	G	G	G	G	G	A	G	A	G	G	A	N	A	G	G	G	G
S1_34556262	A/G	1	34556262	+	A	A	A	A	A	A	A	A	A	G	G	A	G	R	A	G	A	A	A	A	A	A	G	G	G	A	G	G	A	A	A	A	A	G	A	A	A	A	G	G	A	A	A	A	A
S1_34636358	C/G	1	34636358	+	C	C	C	G	G	G	C	C	C	G	G	C	G	C	C	G	C	C	C	C	G	G	G	G	C	C	G	G	C	C	C	C	C	G	C	C	C	C	G	C	C	C	C	C	C
S1_34636764	C/G	1	34636764	+	C	C	C	C	C	S	C	C	C	G	N	C	C	S	C	C	C	C	C	C	C	G	G	G	C	C	G	G	C	C	C	C	C	C	G	C	C	S	G	C	S	C	C	C	C
S1_34689256	G/A	1	34689256	+	G	G	G	G	G	A	G	G	N	A	N	N	A	G	G	G	G	G	G	G	A	A	A	A	G	G	A	A	G	G	G	G	G	A	A	A	G	A	A	G	A	G	G	G	G
S1_34962399	C/G	1	34962399	+	G	N	C	S	S	S	C	C	C	G	G	C	S	G	C	S	C	C	C	C	S	S	G	G	C	C	G	G	C	C	C	C	C	S	S	S	C	S	G	N	C	C	S	C	C
S1_34962425	A/G	1	34962425	+	G	N	A	R	R	R	A	A	A	G	G	A	R	G	A	R	A	A	A	A	R	R	G	G	A	A	G	G	A	A	A	A	A	R	R	R	A	R	G	N	A	A	R	A	A
S1_34963117	T/C	1	34963117	+	T	T	C	T	T	C	T	T	T	C	C	T	T	C	T	C	T	T	T	T	T	C	C	C	C	T	C	C	T	T	T	T	T	T	N	T	T	C	C	T	T	T	C	T	T
S1_34969313	T/C	1	34969313	+	T	T	T	T	Y	C	T	T	T	C	C	T	T	T	T	T	T	T	T	T	N	C	C	C	T	N	C	C	T	T	T	T	T	T	C	T	T	C	C	T	T	T	T	T	T
S1_35084296	G/T	1	35084296	+	G	G	G	T	G	T	G	G	G	T	T	G	T	T	G	G	G	G	G	G	T	T	T	T	T	G	T	T	G	G	G	G	G	G	T	T	G	T	T	G	G	N	G	G	G
S1_35227488	G/C	1	35227488	+	C	G	G	C	G	C	G	G	G	N	C	G	C	C	G	G	G	G	G	G	C	G	C	C	G	G	C	C	G	G	G	G	G	C	C	G	G	C	C	C	G	G	C	G	G
S1_35458443	A/G	1	35458443	+	G	A	A	A	G	A	A	A	A	G	G	A	G	A	A	G	A	A	A	A	A	A	G	G	G	A	A	G	A	A	A	A	A	A	N	G	G	G	G	A	A	A	G	A	A
S1_35594962	A/C	1	35594962	+	A	A	A	C	C	C	A	A	A	C	C	A	A	A	A	A	A	C	A	A	C	C	C	C	A	A	A	N	N	A	A	A	A	A	C	A	C	A	C	C	A	A	A	A	A
S1_35620208	G/A	1	35620208	+	G	G	G	A	A	A	G	G	G	A	N	G	A	A	G	G	G	G	G	G	N	G	A	A	N	G	G	A	G	G	G	G	G	A	A	N	A	G	A	G	A	G	G	G	G
S1_35722570	A/C	1	35722570	+	C	A	A	M	C	C	M	A	A	C	C	A	C	A	A	M	A	M	A	A	C	N	C	C	C	A	M	N	N	A	A	A	A	A	A	C	C	A	C	N	A	A	M	A	A
S1_35742094	A/T	1	35742094	+	A	A	N	T	T	T	A	A	A	T	N	A	T	T	A	A	A	A	A	A	T	T	T	T	T	A	T	T	A	A	A	A	A	A	T	T	T	T	T	T	A	N	A	A	A
S1_35815361	A/G	1	35815361	+	N	A	A	G	G	G	A	N	N	G	G	A	A	A	A	A	A	A	A	A	G	G	G	G	A	A	A	G	A	A	A	A	A	A	G	G	G	G	G	N	G	N	A	A	A
S1_35953453	A/G	1	35953453	+	G	N	A	R	G	R	A	A	N	G	N	A	R	R	A	R	A	R	A	A	N	A	G	G	A	A	A	G	A	R	A	A	A	A	R	A	G	R	G	G	R	A	R	A	A
S1_35987413	G/T	1	35987413	+	T	N	G	G	T	T	G	G	G	T	N	G	G	G	G	T	G	G	G	G	G	T	T	N	G	G	G	T	G	G	G	G	G	G	T	G	T	G	T	T	G	G	G	G	G
S1_36044986	G/A	1	36044986	+	G	G	G	A	A	A	G	G	N	A	A	G	A	G	G	A	G	G	G	G	G	G	A	A	A	G	G	A	G	G	G	G	G	G	N	G	A	G	A	A	A	G	G	G	G
S1_36230417	C/T	1	36230417	+	C	T	C	C	C	C	C	T	C	N	C	C	C	C	T	C	C	T	T	C	C	C	C	C	C	C	C	C	C	C	C	C	T	C	C	C	C	C	C	T	C	C	C	C	C
S1_36230442	C/T	1	36230442	+	C	T	C	C	C	C	C	T	C	N	C	C	C	C	T	C	C	T	T	C	C	C	C	C	C	C	C	C	C	C	C	C	T	C	C	C	C	C	C	T	C	C	C	C	C
S1_36230448	A/G	1	36230448	+	A	G	A	A	A	A	A	G	A	N	A	A	A	A	G	A	A	G	G	A	A	A	A	A	A	A	A	A	A	A	A	A	G	A	A	A	A	A	A	G	A	A	A	A	A
S1_36230451	C/T	1	36230451	+	C	C	T	C	C	T	T	C	T	N	C	T	C	C	C	C	T	C	C	T	C	C	C	C	T	T	T	C	T	T	T	T	C	T	C	T	C	C	C	C	C	T	T	T	T
S1_36231471	T/C	1	36231471	+	T	N	T	T	T	T	T	T	T	T	T	Y	C	T	Y	T	T	Y	T	T	T	T	T	Y	T	T	T	Y	T	T	T	T	Y	T	T	T	T	T	C	C	T	T	T	T	T
S1_36231478	C/A	1	36231478	+	C	N	C	C	C	C	C	C	C	C	C	M	A	C	M	C	C	M	C	C	C	C	C	M	C	C	C	M	C	C	C	C	M	C	C	C	C	C	A	A	C	C	C	C	C
S1_36231483	G/A	1	36231483	+	G	N	G	G	A	A	G	G	G	A	A	G	G	R	G	R	G	G	G	G	R	A	A	R	G	G	G	G	G	G	G	G	G	G	A	R	A	R	G	G	G	G	R	G	G
S1_36231505	G/A	1	36231505	+	G	N	G	G	G	G	G	G	G	G	G	R	A	G	R	G	G	R	G	G	G	G	G	R	G	G	G	R	G	G	G	G	R	G	G	G	G	G	A	A	G	G	G	G	G
S1_36231516	G/A	1	36231516	+	G	N	G	G	G	G	G	G	G	G	G	R	A	G	R	G	G	R	G	G	G	G	G	R	G	G	G	R	G	G	G	G	R	G	G	G	G	G	A	A	G	G	G	G	G
S1_36231524	C/T	1	36231524	+	C	N	C	C	C	C	C	C	C	C	C	Y	T	C	Y	C	C	Y	C	C	C	C	C	Y	C	C	C	Y	C	C	C	C	Y	C	C	C	C	C	T	T	C	C	C	C	C
S1_36231530	C/T	1	36231530	+	C	N	C	C	T	T	C	C	C	T	T	C	C	Y	C	Y	C	C	C	C	Y	T	T	Y	C	C	C	C	C	C	C	C	C	C	T	Y	T	Y	C	C	C	C	Y	C	C
S1_36478230	A/G	1	36478230	+	A	G	A	A	A	A	A	A	G	G	A	A	A	G	G	A	A	G	A	A	G	A	G	A	A	A	G	A	G	G	G	G	G	G	A	A	G	A	G	A	G	G	G	A	G
S1_37059906	T/C	1	37059906	+	C	N	T	T	C	C	T	T	T	C	N	C	C	T	T	C	T	T	T	T	T	C	C	C	T	T	T	C	T	C	T	T	T	T	C	T	C	C	C	T	T	T	C	T	T
S1_37310074	T/C	1	37310074	+	C	C	T	C	C	C	T	T	T	C	C	T	C	T	T	T	T	T	T	T	C	T	C	C	T	T	T	C	T	T	C	T	T	T	T	C	C	T	C	C	C	T	C	C	T
S1_37368297	G/C	1	37368297	+	S	C	G	C	C	C	G	G	G	N	N	G	G	G	G	C	G	S	G	G	G	G	C	C	G	G	G	C	G	S	C	G	G	S	N	C	C	C	C	C	G	G	C	S	G
S1_37465083	T/C	1	37465083	+	C	C	T	C	C	C	T	T	T	C	C	T	T	T	T	T	T	T	T	T	T	T	C	C	T	T	T	C	T	C	C	T	T	T	C	C	C	C	C	C	C	T	C	C	T
S1_37542133	T/C	1	37542133	+	C	T	T	T	C	T	T	T	T	T	Y	T	T	T	T	T	T	T	T	T	T	T	T	T	T	Y	T	Y	T	C	C	T	T	T	T	T	T	Y	C	T	T	T	C	T	T
S1_37542143	T/C	1	37542143	+	C	T	Y	T	C	C	T	T	C	T	Y	T	T	T	T	T	T	Y	Y	C	T	T	C	Y	T	Y	T	Y	T	C	C	T	T	Y	Y	C	T	Y	C	C	T	T	Y	T	T
S1_37542147	C/T	1	37542147	+	C	C	Y	C	C	C	C	C	C	C	C	C	C	C	T	C	C	C	Y	C	T	C	C	C	C	C	C	C	T	C	C	C	C	Y	Y	C	T	C	C	C	T	C	C	C	C
S1_37542162	T/G	1	37542162	+	G	T	K	T	G	G	T	T	G	T	K	T	T	T	T	T	T	K	K	G	T	T	G	K	T	K	T	K	T	G	G	T	T	K	K	G	T	K	G	G	T	T	K	T	T
S1_37542179	G/A	1	37542179	+	A	G	R	G	A	A	G	G	A	G	R	G	G	G	G	G	G	R	R	A	G	G	A	R	G	R	G	R	G	A	A	G	G	R	R	A	G	R	A	A	G	G	R	G	G
S1_37542187	A/T	1	37542187	+	W	A	W	A	T	T	A	A	T	A	W	A	A	A	A	A	A	W	W	W	A	A	T	W	A	W	A	W	A	T	W	A	A	W	W	T	A	W	T	W	A	A	T	A	A
S1_37542188	T/C	1	37542188	+	Y	T	T	T	T	T	Y	Y	T	T	T	Y	T	Y	Y	T	T	T	T	T	T	T	T	T	T	T	Y	T	T	T	Y	T	Y	T	T	T	T	T	T	T	T	T	T	T	Y
S1_37542192	A/C	1	37542192	+	M	A	M	A	C	C	A	A	C	A	M	A	A	A	A	A	A	M	M	M	A	A	C	M	A	M	A	M	A	C	M	A	A	M	M	C	A	M	C	M	A	A	M	A	A
S1_37608423	A/C	1	37608423	+	C	C	N	C	C	C	A	A	N	C	N	A	C	A	A	A	A	A	A	A	A	C	C	C	A	A	A	A	A	C	A	A	A	C	C	C	C	A	C	A	A	A	C	C	A
S1_37661086	C/G	1	37661086	+	N	G	C	C	G	C	C	C	N	G	N	C	C	C	C	C	C	C	C	C	N	C	G	G	C	C	C	G	C	G	G	C	C	C	N	G	G	G	G	C	C	C	G	G	C
S1_37662609	T/C	1	37662609	+	C	T	T	T	C	T	T	T	C	C	N	C	C	T	T	C	C	T	T	C	T	T	C	C	C	T	C	T	Y	C	T	T	T	T	C	C	T	T	C	T	T	C	T	T	C
S1_37662636	C/T	1	37662636	+	T	C	C	C	T	C	C	C	T	T	N	T	T	C	C	T	T	C	C	T	C	C	T	T	T	C	T	C	Y	T	C	C	C	C	T	T	C	C	T	N	C	T	C	C	T
S1_37662652	G/A	1	37662652	+	A	G	G	G	A	G	G	G	A	A	N	A	A	G	G	A	A	G	G	A	G	G	A	A	A	G	A	G	R	A	G	G	G	G	A	A	G	G	A	G	G	A	G	G	A
S1_37662660	C/T	1	37662660	+	C	C	C	Y	C	C	Y	C	C	C	N	C	Y	Y	C	C	C	C	Y	C	Y	C	C	C	C	C	C	C	Y	Y	C	Y	Y	Y	Y	C	Y	C	C	C	Y	C	C	C	C
S1_37662661	G/T	1	37662661	+	T	G	G	G	T	G	G	G	T	T	N	T	K	G	G	T	T	G	G	T	G	G	T	T	T	G	T	G	K	K	G	G	G	G	K	T	G	G	T	G	G	T	G	G	T
S1_37662663	G/A	1	37662663	+	G	G	G	R	G	G	R	G	G	G	N	G	R	R	G	G	G	G	R	G	R	G	G	G	G	G	G	G	R	R	G	R	R	R	R	G	R	G	G	G	R	G	G	G	G
S1_37698978	G/A	1	37698978	+	G	A	G	A	A	A	G	G	N	A	N	G	G	G	G	G	G	G	G	G	A	G	A	A	G	G	G	A	G	A	A	G	G	G	N	G	A	G	A	A	G	N	A	G	G
S1_37958733	T/A	1	37958733	+	T	N	A	T	T	T	A	A	A	T	T	A	A	T	A	A	A	A	A	A	A	A	T	T	T	A	A	A	N	T	T	A	A	A	T	A	T	T	T	T	T	A	T	T	A
S1_37977548	T/C	1	37977548	+	C	T	C	C	T	T	C	C	C	T	T	C	C	T	C	C	C	C	C	C	T	T	T	T	C	C	C	T	C	T	T	C	C	C	T	T	T	C	T	C	C	C	T	T	C
S1_38023984	C/G	1	38023984	+	G	N	C	C	G	G	C	C	C	G	N	C	C	G	C	G	C	G	C	C	N	G	G	G	C	C	C	G	C	G	G	C	C	G	G	C	G	G	G	G	C	C	G	G	C
S1_38058407	G/A	1	38058407	+	G	A	N	A	G	A	G	G	A	N	N	G	G	G	G	A	G	G	A	G	A	G	A	G	G	A	A	A	G	R	A	G	G	A	A	A	G	A	G	G	G	G	A	G	G
S1_38058473	G/A	1	38058473	+	G	A	N	A	G	A	G	G	A	N	N	G	G	G	G	A	G	G	A	G	A	G	A	G	G	A	A	A	G	R	A	G	G	A	A	A	G	A	G	G	G	G	A	G	G
S1_38145183	C/T	1	38145183	+	C	T	C	T	T	T	C	T	C	C	N	C	T	T	C	T	C	T	T	C	T	T	N	C	T	C	C	C	C	T	T	C	C	C	C	T	T	C	T	T	C	N	T	T	C
S1_38218151	G/A	1	38218151	+	G	N	G	N	G	G	A	G	G	G	G	A	R	A	G	G	G	G	G	G	G	G	G	G	G	N	A	G	G	A	G	A	N	A	G	A	A	G	G	G	N	A	G	G	G
S1_38218152	G/A	1	38218152	+	G	N	A	N	A	A	G	G	A	G	G	G	G	G	G	A	A	G	G	A	G	A	G	G	G	N	G	G	G	G	G	G	N	G	G	G	G	A	A	G	N	G	G	G	G
S1_38218155	G/A	1	38218155	+	G	N	G	N	G	G	A	G	G	G	G	A	R	A	G	G	G	G	G	G	G	G	G	G	G	N	A	G	G	A	G	A	N	A	G	A	A	G	G	G	N	A	G	G	G
S1_38218198	C/T	1	38218198	+	T	N	C	N	C	C	C	T	C	T	C	C	Y	C	T	C	C	T	T	C	T	C	T	T	T	N	C	T	T	C	T	C	N	C	T	C	C	C	C	T	N	C	T	T	T
S1_38218299	G/A	1	38218299	+	G	G	G	G	G	G	G	G	N	G	N	G	A	G	G	G	G	G	G	G	A	G	G	G	G	G	G	G	G	A	G	G	G	G	A	G	G	G	G	G	G	G	G	G	G
S1_38218301	A/G	1	38218301	+	A	A	G	A	A	A	A	G	N	A	N	A	G	A	A	A	G	A	A	G	G	G	A	G	G	G	A	R	A	G	A	G	G	A	G	A	G	G	G	A	G	G	G	A	G
S1_38218303	C/T	1	38218303	+	C	C	Y	C	C	C	C	T	N	C	N	C	T	C	C	C	T	C	C	T	T	T	C	T	T	T	C	Y	C	T	C	T	T	C	T	C	T	T	T	C	T	T	T	C	T
S1_38218313	G/A	1	38218313	+	G	G	R	G	G	G	G	A	N	G	N	G	A	G	G	G	A	G	G	A	A	A	G	A	A	A	G	R	G	A	G	A	A	G	A	G	A	A	A	G	A	A	A	G	A
S1_38239317	G/C	1	38239317	+	C	C	G	G	C	C	G	C	G	C	C	G	G	N	G	G	G	C	C	G	G	C	C	G	C	G	G	C	G	C	C	G	G	G	C	C	C	C	C	N	C	G	C	C	G
S1_38286772	G/A	1	38286772	+	A	G	A	A	G	G	A	G	A	G	G	A	G	G	A	A	A	G	G	A	G	A	G	G	G	A	A	G	N	A	N	A	A	A	G	G	G	G	G	G	G	N	G	A	A
S1_38286810	T/G	1	38286810	+	G	T	G	G	T	T	G	T	G	T	T	G	T	T	G	G	G	T	T	G	T	G	T	T	T	G	G	T	N	G	N	G	G	G	T	T	T	T	T	T	T	N	T	G	G
S1_38613195	C/T	1	38613195	+	T	C	T	T	T	Y	T	T	T	C	C	T	N	C	T	Y	T	C	C	Y	N	C	C	C	T	C	C	C	T	Y	T	T	C	T	C	C	C	T	C	C	C	T	C	C	T
S1_38663572	G/A	1	38663572	+	G	G	A	A	G	A	A	A	A	G	N	A	G	A	G	G	G	A	A	N	A	G	A	G	A	G	A	A	G	G	A	A	A	A	G	G	G	G	G	G	A	A	G	A	A
S1_38663659	T/C	1	38663659	+	T	T	C	C	T	C	C	C	C	T	N	C	T	C	T	T	T	C	C	C	C	T	C	T	C	T	C	C	T	T	C	C	C	C	T	T	T	T	T	T	C	N	T	C	C
S1_38723793	A/C	1	38723793	+	C	N	A	A	C	A	A	A	A	A	N	A	A	C	A	C	A	C	C	C	C	C	C	A	A	C	C	A	A	C	A	A	A	A	C	C	C	C	C	N	A	A	C	A	A
S1_38752441	T/C	1	38752441	+	C	T	C	C	T	T	C	C	C	C	T	C	C	T	C	T	C	C	T	C	T	T	T	T	C	T	C	T	C	Y	T	C	T	C	T	T	T	T	T	C	C	C	T	T	C
S1_38925322	C/A	1	38925322	+	A	C	A	A	C	C	A	A	A	C	N	N	A	C	A	C	A	C	C	C	A	C	C	A	A	C	C	C	A	C	C	A	C	A	C	A	C	C	C	C	C	A	C	C	A
S1_38925494	A/G	1	38925494	+	A	A	G	A	A	R	G	N	G	R	A	G	G	A	G	R	G	A	A	R	A	A	N	R	R	A	A	G	G	A	A	G	R	G	A	R	A	R	N	N	A	G	A	A	G
S1_38959852	C/G	1	38959852	+	N	N	C	C	G	G	C	C	C	C	N	C	C	G	C	G	C	G	G	G	N	G	G	G	C	G	C	G	C	C	G	C	G	C	G	C	G	G	G	C	C	C	G	G	C
S1_38961672	T/C	1	38961672	+	T	C	T	T	C	T	T	C	T	C	N	T	T	C	T	C	T	T	C	C	C	C	C	C	T	C	T	C	T	C	C	T	C	T	C	T	C	T	C	T	T	T	C	C	T
S1_38968405	G/C	1	38968405	+	C	G	C	C	G	G	C	C	C	G	G	C	C	G	C	C	C	C	G	G	G	G	G	C	C	G	C	G	C	G	G	C	G	C	G	G	G	C	G	G	G	C	G	G	C
S1_39020623	G/A	1	39020623	+	G	A	G	G	A	A	G	G	G	G	N	G	G	A	G	A	G	G	A	G	G	A	A	A	G	A	G	A	G	A	A	G	A	G	A	A	G	G	A	G	G	G	A	A	G
S1_39380942	A/G	1	39380942	+	A	A	G	A	G	A	G	A	A	A	A	A	G	A	G	G	A	A	A	A	N	A	A	A	R	A	A	A	R	A	G	A	A	G	N	G	A	A	A	N	G	G	A	A	G
S1_39380951	G/A	1	39380951	+	G	G	A	G	A	G	A	G	G	G	G	G	A	G	A	A	G	G	G	G	N	G	G	G	R	G	G	G	R	G	A	G	G	A	N	A	G	G	G	N	A	A	G	G	A
S1_39380959	A/G	1	39380959	+	A	N	G	A	G	A	G	A	A	A	A	A	G	A	G	G	A	A	A	A	N	A	A	A	R	A	A	A	R	A	G	A	A	G	N	G	A	A	A	N	G	G	A	A	G
S1_39401213	A/T	1	39401213	+	T	A	T	T	A	A	T	A	N	A	N	T	T	A	T	T	T	T	A	A	T	A	A	T	T	A	A	A	T	A	A	T	A	T	A	A	A	A	A	A	T	T	A	A	T
S1_39526933	G/A	1	39526933	+	G	A	G	G	A	A	G	G	N	N	A	G	G	A	G	A	G	G	A	A	G	A	A	A	G	A	G	A	G	A	A	G	G	G	A	A	A	G	A	A	G	G	A	A	G
S1_39580803	C/A	1	39580803	+	A	C	A	C	C	C	A	A	A	A	C	A	A	C	A	A	A	C	C	C	C	C	C	C	A	C	C	C	A	C	C	A	A	A	C	C	C	C	C	N	C	A	C	C	A
S1_39580878	C/T	1	39580878	+	C	T	C	C	T	C	C	C	C	C	N	C	C	T	C	C	C	T	T	T	T	T	T	T	C	T	C	T	C	T	T	C	T	C	T	C	T	T	T	Y	T	C	T	T	C
S1_39580930	G/A	1	39580930	+	G	A	G	G	A	G	G	G	G	G	N	G	G	A	G	G	G	A	A	A	A	A	A	A	G	A	G	A	G	A	A	G	A	G	A	G	A	A	A	G	A	G	A	A	G
S1_39596699	G/C	1	39596699	+	G	C	G	C	G	G	G	G	G	G	C	G	G	C	G	G	G	G	C	C	C	C	C	C	G	C	C	C	G	C	G	G	G	G	C	C	C	C	C	C	C	G	C	C	G
S1_39596713	A/C	1	39596713	+	A	C	A	C	A	A	A	A	A	A	C	A	A	C	A	A	A	A	C	C	C	C	C	C	A	C	C	C	A	C	A	A	A	A	C	C	C	C	C	C	C	A	C	C	A
S1_39742106	G/T	1	39742106	+	G	T	G	G	T	T	G	T	G	G	N	G	G	T	G	G	G	G	T	K	T	T	T	T	G	T	G	T	G	G	G	G	T	G	T	T	T	G	T	G	G	G	T	G	G
S1_39742107	A/C	1	39742107	+	A	C	A	A	C	C	A	C	A	A	N	A	A	C	A	A	A	A	C	M	C	C	C	C	A	C	A	C	A	A	A	A	C	A	C	C	C	A	C	A	A	A	C	A	A
S1_39913497	G/T	1	39913497	+	G	N	G	G	K	G	G	N	G	T	T	G	G	T	G	T	G	K	T	G	G	T	T	T	T	T	G	G	G	K	K	G	T	G	T	G	T	T	T	N	G	G	T	G	G
S1_40013502	C/G	1	40013502	+	C	G	C	G	S	G	C	G	C	G	N	C	C	G	C	G	C	G	G	G	N	G	G	C	C	G	G	G	C	G	G	C	G	C	G	C	N	G	G	N	G	N	G	C	C
S1_40089754	T/C	1	40089754	+	T	C	T	Y	C	C	T	T	T	T	C	T	T	C	T	C	T	C	C	Y	T	C	C	C	C	C	C	T	T	Y	C	T	T	T	C	T	C	C	C	Y	T	N	C	Y	T
S1_40478022	G/T	1	40478022	+	G	T	T	T	G	T	G	G	N	G	N	G	G	T	G	T	G	G	T	T	G	T	T	G	T	T	G	G	G	G	T	G	T	G	T	G	T	T	T	N	G	G	T	G	G
S1_40926794	A/G	1	40926794	+	A	A	A	G	A	A	A	G	A	G	G	A	A	G	A	A	A	A	G	G	A	G	G	G	A	G	A	A	A	A	G	A	G	A	G	A	A	G	A	N	G	N	G	G	A
S1_40996936	T/C	1	40996936	+	T	T	C	T	C	C	T	T	T	C	C	T	T	C	T	T	T	C	C	C	N	C	C	C	T	C	T	T	T	T	T	T	C	T	C	T	T	C	C	C	C	T	C	C	T
S1_41176753	A/G	1	41176753	+	A	G	G	G	G	A	A	A	A	A	N	A	A	G	A	A	A	A	G	G	A	G	G	G	A	G	A	A	A	A	A	A	G	A	G	A	G	G	A	G	G	A	G	G	A
S1_41216734	G/A	1	41216734	+	G	N	G	A	A	A	G	G	G	N	N	G	G	A	G	G	G	A	A	A	G	N	A	A	G	A	G	G	G	G	A	G	A	G	N	G	G	A	G	A	A	G	A	A	G
S1_41299644	C/G	1	41299644	+	C	N	N	C	G	C	C	C	C	C	G	C	C	G	C	C	C	C	G	G	N	G	G	N	C	G	C	C	C	C	G	C	G	C	G	C	C	C	C	G	G	C	G	G	C
S1_41629939	G/T	1	41629939	+	G	T	T	T	G	G	G	G	G	G	T	G	G	T	G	G	G	T	T	T	G	T	T	G	G	T	G	G	G	G	T	G	T	G	T	G	G	G	G	T	T	G	T	T	G
S1_41767801	G/A	1	41767801	+	G	A	A	G	G	G	G	G	G	G	A	G	G	A	G	G	G	G	A	A	N	A	A	A	G	A	G	G	G	G	A	G	G	G	A	G	G	G	G	A	A	G	A	G	G
S1_41954746	C/T	1	41954746	+	C	C	T	T	T	C	C	C	C	C	T	C	C	T	C	C	C	Y	T	T	C	T	T	T	C	T	C	C	C	C	T	C	C	C	T	C	Y	C	C	T	T	C	T	T	C
S1_42074817	T/C	1	42074817	+	T	T	C	T	C	T	T	C	T	T	C	T	T	C	T	T	T	C	C	C	T	C	C	C	T	C	T	T	T	T	C	T	C	T	T	T	C	T	T	C	C	T	C	C	T
S1_42364257	T/C	1	42364257	+	T	C	C	T	C	N	C	C	N	T	N	T	T	C	C	T	T	C	C	C	T	C	C	C	T	C	T	T	T	T	C	T	C	T	T	T	T	T	T	N	C	T	C	C	T
S1_42364260	G/T	1	42364260	+	G	T	T	G	T	N	T	T	N	G	N	G	G	T	T	G	G	T	T	T	G	T	T	T	G	T	G	G	G	G	T	G	T	G	G	G	G	G	G	N	T	G	T	T	G
S1_42364262	C/T	1	42364262	+	C	T	T	C	T	N	T	T	N	C	N	C	C	T	T	C	C	T	T	T	C	T	T	T	C	T	C	C	C	C	T	C	T	C	C	C	C	C	C	N	T	C	T	T	C
S1_42364333	G/C	1	42364333	+	G	C	C	G	C	N	C	C	N	G	N	G	G	C	C	G	G	C	C	C	G	C	C	C	G	C	G	G	G	G	C	G	C	G	G	G	G	G	G	N	C	G	C	C	G
S1_42366741	C/T	1	42366741	+	C	T	T	C	C	C	T	C	C	C	T	C	C	T	T	C	C	T	T	T	C	T	T	T	C	T	C	C	C	C	T	C	C	C	C	C	C	C	C	T	T	C	T	T	C
S1_42366742	G/C	1	42366742	+	G	C	C	G	G	G	C	G	G	G	C	G	G	C	C	G	G	C	C	C	G	C	C	C	G	C	G	G	G	G	C	G	G	G	G	G	G	G	G	C	C	G	C	C	G
S1_42366760	G/C	1	42366760	+	G	C	C	G	G	G	C	G	G	G	C	G	G	C	C	G	G	C	C	C	G	C	C	C	G	C	G	G	G	G	C	G	G	G	G	G	G	G	G	C	C	G	C	C	G
S1_42366766	G/C	1	42366766	+	G	C	C	G	G	G	C	G	G	G	C	G	G	C	C	G	G	C	C	C	G	C	C	C	G	C	G	G	G	G	C	G	G	G	G	G	G	G	G	C	C	G	C	C	G
S1_42401014	G/A	1	42401014	+	G	A	G	G	G	G	G	G	N	G	N	G	G	A	G	G	G	G	A	A	G	A	A	A	G	A	G	G	G	G	A	G	R	G	G	G	G	G	G	A	G	G	A	A	G
S1_42401021	T/C	1	42401021	+	T	C	T	T	T	T	T	T	N	T	N	T	T	C	T	T	T	T	C	C	T	C	C	C	T	C	T	T	T	T	C	T	Y	T	T	T	T	T	T	C	T	T	C	C	T
S1_42401055	A/G	1	42401055	+	A	G	A	A	A	A	A	A	N	A	N	A	A	G	A	A	A	A	G	G	A	G	G	G	A	G	A	A	A	A	G	A	R	A	A	A	A	A	A	G	A	A	G	G	A
S1_42467072	G/A	1	42467072	+	G	G	A	G	A	G	G	G	G	N	N	N	G	A	G	G	G	G	A	A	G	A	A	A	G	A	G	G	G	G	A	G	R	G	G	G	R	G	G	N	R	G	A	A	G
S1_42559639	T/C	1	42559639	+	T	T	T	Y	T	T	Y	T	T	N	N	T	T	Y	Y	T	Y	T	T	T	T	T	T	T	T	T	C	T	T	Y	T	T	T	T	N	T	T	T	T	T	Y	T	Y	T	T
S1_42559664	T/C	1	42559664	+	T	T	T	Y	T	T	Y	T	T	N	N	T	T	Y	Y	T	Y	T	T	T	T	T	T	T	T	T	C	T	T	Y	T	T	T	T	N	T	T	T	T	T	Y	T	Y	T	T
S1_42559690	G/T	1	42559690	+	G	G	G	G	T	G	G	T	G	N	N	G	G	K	G	G	G	G	K	T	G	T	T	T	T	T	G	G	G	G	T	G	T	G	N	G	T	G	G	T	K	G	K	T	G
S1_42575224	G/A	1	42575224	+	G	G	A	G	G	G	G	G	G	G	A	G	G	A	A	G	G	A	A	A	G	A	A	G	G	A	G	G	G	G	A	G	G	G	G	G	G	G	G	A	A	G	A	A	G
S1_42655097	G/C	1	42655097	+	G	G	C	G	G	G	G	G	G	G	C	G	G	C	G	G	G	G	C	C	G	C	C	G	G	C	G	G	G	G	C	G	G	G	G	G	G	G	G	C	G	G	C	C	G
S1_42885648	A/T	1	42885648	+	A	N	W	A	A	A	A	W	A	A	T	A	A	T	A	A	A	A	T	T	A	T	T	T	T	T	A	A	A	A	T	A	A	A	A	A	W	A	A	T	T	A	T	T	A
S1_42906879	T/G	1	42906879	+	T	G	T	T	G	T	T	T	T	T	G	T	T	G	G	T	T	T	G	G	N	G	G	G	G	G	T	T	T	T	T	T	G	T	T	T	G	T	T	G	G	T	G	N	T
S1_42979643	G/A	1	42979643	+	G	A	A	G	A	G	G	A	N	N	A	G	G	A	G	G	G	G	A	A	G	A	A	A	G	A	G	G	G	G	A	G	A	G	G	G	G	G	G	A	A	G	A	A	N
S1_43077969	C/T	1	43077969	+	C	Y	Y	C	Y	C	C	C	C	N	T	C	C	T	C	C	C	Y	T	T	C	T	T	T	Y	T	C	C	C	C	Y	C	Y	C	N	C	Y	C	C	T	Y	N	T	T	C
S1_43077991	T/C	1	43077991	+	T	Y	C	T	Y	T	T	T	T	N	C	T	T	C	T	T	T	Y	C	C	T	C	C	C	Y	C	T	T	T	T	Y	T	Y	T	N	T	Y	T	T	C	Y	N	C	C	T
S1_43078011	G/A	1	43078011	+	G	R	R	G	R	G	G	G	G	N	A	G	G	A	G	G	G	R	A	A	G	A	A	A	R	A	G	G	G	G	R	G	R	G	N	G	R	G	G	A	R	N	A	A	G
S1_43244987	T/C	1	43244987	+	T	T	C	T	T	T	T	T	T	N	C	T	T	C	T	T	T	T	C	C	T	C	C	T	T	C	T	T	T	T	C	T	C	T	T	T	T	T	N	C	C	T	C	C	T
S1_43245089	T/C	1	43245089	+	T	C	T	T	C	T	T	T	T	T	C	T	T	C	T	T	T	C	C	C	T	C	C	T	T	C	T	T	T	T	C	T	C	T	N	T	T	T	T	C	C	T	C	C	T
S2_50588	A/C	2	50588	+	C	N	A	C	C	A	C	C	A	N	A	A	A	C	C	A	A	A	C	A	A	A	A	A	A	A	C	C	A	A	A	A	A	A	C	A	A	A	A	A	A	A	A	C	A
S2_114911	G/A	2	114911	+	A	G	G	A	G	G	A	R	G	G	G	G	G	A	A	G	G	R	A	G	G	G	G	G	G	G	R	A	G	G	G	G	G	G	N	G	R	G	G	A	R	G	G	A	G
S2_120989	C/A	2	120989	+	A	C	C	A	C	C	A	M	C	C	C	C	C	M	A	C	C	M	A	C	C	C	C	C	C	C	M	C	C	C	C	C	C	C	C	C	M	C	C	C	M	C	C	A	C
S2_185148	G/A	2	185148	+	R	G	G	A	A	G	A	R	G	G	G	G	G	G	A	G	G	R	A	G	G	R	G	G	G	G	R	A	G	G	G	G	G	G	R	G	G	G	G	G	R	G	G	A	G
S2_222775	G/A	2	222775	+	A	G	G	A	A	G	A	G	G	G	G	G	G	A	A	G	G	N	A	G	G	G	G	G	G	G	A	G	G	G	G	G	G	G	G	G	G	G	G	N	G	G	G	A	G
S2_525313	C/T	2	525313	+	T	C	C	C	T	Y	C	C	C	C	N	C	T	C	C	C	C	Y	C	T	N	C	C	C	C	Y	C	Y	C	C	Y	C	Y	C	C	C	C	C	T	C	C	T	C	Y	C
S2_547846	A/C	2	547846	+	C	A	A	C	C	A	C	A	A	A	A	A	A	C	A	A	C	A	C	A	A	A	A	A	A	A	A	N	A	A	A	A	A	A	A	A	A	A	A	C	A	N	A	C	A
S2_565772	T/C	2	565772	+	C	N	T	C	Y	T	N	Y	N	T	N	T	T	Y	T	T	C	Y	C	T	T	T	T	T	T	T	Y	N	T	T	T	T	T	T	T	T	Y	T	T	T	T	T	T	C	T
S2_998150	A/T	2	998150	+	A	T	T	T	A	A	A	T	A	T	A	T	A	A	A	T	T	T	T	T	T	T	T	A	T	A	T	T	T	A	A	T	A	T	A	A	A	A	A	A	A	T	A	T	T
S2_998173	C/T	2	998173	+	C	T	T	T	C	C	C	T	C	T	C	T	C	C	C	T	T	T	T	T	T	T	T	C	T	C	T	T	T	C	C	T	C	T	C	C	C	C	C	C	C	T	C	T	T
S2_998175	G/T	2	998175	+	T	G	G	G	G	G	T	G	G	G	G	G	G	T	G	G	G	G	G	G	G	G	G	G	G	G	G	G	G	G	G	G	G	G	T	G	G	G	G	T	G	G	G	G	G
S2_1004859	C/T	2	1004859	+	T	C	C	T	T	C	T	T	C	C	N	C	C	T	C	C	T	T	T	C	C	N	T	C	C	C	C	T	C	C	C	N	C	C	C	C	C	C	C	T	C	C	C	T	C
S2_1260926	T/C	2	1260926	+	C	T	T	C	T	N	C	C	T	N	T	T	T	T	T	T	C	T	C	T	N	C	T	T	T	T	T	C	T	T	T	T	T	T	C	T	C	T	T	T	T	N	T	C	T
S2_1260961	G/A	2	1260961	+	A	G	G	A	G	N	A	A	G	N	G	G	G	G	G	G	A	G	A	G	N	A	G	G	G	G	G	A	G	G	G	G	G	G	A	G	A	G	G	G	G	N	G	A	G
S2_1260967	G/A	2	1260967	+	A	G	G	A	G	N	A	A	G	N	G	G	G	G	G	G	A	G	A	G	N	A	G	G	G	G	G	A	G	G	G	G	G	G	A	G	A	G	G	G	G	N	G	A	G
S2_1260975	A/G	2	1260975	+	G	A	A	G	A	N	G	G	A	N	A	A	A	A	A	A	G	A	G	A	N	G	A	A	A	A	A	G	A	A	A	A	A	A	G	A	G	A	A	A	A	N	A	G	A
S2_1260991	C/T	2	1260991	+	T	C	C	T	C	N	T	T	C	N	C	C	C	C	C	C	T	C	T	C	N	T	C	C	C	C	C	T	C	C	C	C	C	C	T	C	T	C	C	C	C	N	C	T	C
S2_1291821	C/T	2	1291821	+	T	C	C	T	C	C	T	C	C	C	C	C	C	T	C	C	T	C	T	C	N	C	T	C	C	C	T	C	C	C	C	C	C	C	C	C	T	C	C	T	C	N	C	T	C
S2_1381841	A/C	2	1381841	+	C	A	A	C	C	A	C	A	A	A	A	A	A	C	A	A	C	C	C	A	A	C	A	A	A	A	A	C	A	A	A	A	A	A	A	A	A	A	A	C	A	A	A	C	A
S2_1402703	C/G	2	1402703	+	G	C	C	G	C	C	S	C	N	C	N	C	C	G	C	C	G	C	G	C	C	C	C	C	C	C	G	C	C	C	C	C	C	C	G	C	C	C	C	G	G	C	C	G	C
S2_2065084	C/G	2	2065084	+	G	C	C	G	C	C	C	G	C	G	N	C	C	G	C	C	C	C	G	C	C	G	C	C	C	C	G	C	C	C	C	C	C	C	G	C	C	G	C	G	C	C	G	G	C
S2_2218261	T/G	2	2218261	+	G	T	T	G	T	T	G	G	T	G	N	T	T	K	T	T	G	K	G	T	T	T	K	T	T	T	G	K	T	T	G	T	T	T	T	T	K	G	T	K	K	N	G	G	T
S2_2218262	C/A	2	2218262	+	A	C	C	A	C	C	A	A	C	A	N	C	C	M	C	C	A	M	A	C	C	C	M	C	C	C	A	M	C	C	A	C	C	C	C	C	M	A	C	M	M	N	A	A	C
S2_2218304	G/A	2	2218304	+	A	G	G	A	G	G	A	A	G	A	N	G	G	R	G	G	A	R	A	G	G	G	R	G	G	G	A	R	G	G	A	G	G	G	G	G	R	A	G	R	R	N	A	A	G
S2_2392772	C/A	2	2392772	+	C	C	C	C	C	A	C	C	C	C	C	C	C	A	C	A	A	C	M	C	C	C	C	C	C	C	C	C	C	C	C	A	C	C	C	A	A	C	C	C	C	C	C	C	C
S2_2392806	C/T	2	2392806	+	C	C	C	C	C	T	C	C	C	C	C	C	C	T	C	T	T	C	Y	C	C	C	C	C	C	C	C	C	C	C	C	T	C	C	C	T	T	C	C	C	C	C	C	C	C
S2_2392813	A/T	2	2392813	+	A	A	A	A	A	T	A	A	A	A	A	A	A	T	A	T	T	A	W	A	A	A	A	A	A	A	A	A	A	A	A	T	A	A	A	T	T	A	A	A	A	A	A	A	A
S2_2524660	A/G	2	2524660	+	A	R	R	R	R	A	R	R	N	R	R	A	A	A	A	A	R	R	A	R	A	A	A	A	A	R	R	R	A	A	R	R	R	A	A	R	A	R	R	A	R	A	R	A	A
S2_2524672	A/G	2	2524672	+	A	R	R	R	A	R	R	R	N	R	R	A	A	A	A	A	R	A	A	R	A	A	A	A	A	R	R	R	A	A	R	R	R	R	N	R	R	R	R	A	R	A	R	A	A
S2_2524697	A/G	2	2524697	+	A	R	R	R	A	R	R	A	N	R	R	A	A	A	A	A	R	R	A	R	A	A	A	A	A	R	R	R	A	A	R	R	R	A	A	R	R	R	R	A	R	A	R	A	A
S2_2524698	C/T	2	2524698	+	T	C	C	Y	C	C	Y	C	N	Y	Y	C	C	C	C	C	Y	C	T	C	C	C	C	C	C	C	Y	C	C	C	C	C	C	C	N	C	Y	Y	C	T	Y	C	Y	T	C
S2_2524708	C/T	2	2524708	+	C	Y	Y	Y	Y	C	Y	C	N	Y	Y	C	C	C	C	C	Y	Y	C	Y	C	C	C	C	C	Y	Y	Y	C	C	Y	Y	Y	C	N	Y	Y	Y	Y	C	Y	C	Y	C	C
S2_2524726	C/G	2	2524726	+	C	S	S	S	C	C	S	C	N	S	S	C	C	C	C	C	S	S	C	S	C	C	C	C	C	S	S	S	C	C	S	S	S	C	C	C	C	S	S	C	S	C	S	C	C
S2_2524758	T/C	2	2524758	+	T	Y	Y	Y	T	T	Y	T	N	T	Y	T	T	T	T	T	Y	Y	T	Y	T	T	T	T	T	Y	Y	Y	T	T	C	Y	Y	T	T	T	Y	Y	Y	T	Y	T	Y	T	T
S2_2524912	C/G	2	2524912	+	C	G	S	C	G	G	C	G	G	C	S	G	S	C	C	G	C	S	G	C	G	C	S	C	C	G	C	C	C	C	S	G	G	S	G	C	C	S	C	S	C	C	S	G	S
S2_2524922	C/A	2	2524922	+	C	A	M	C	A	A	C	A	A	C	M	A	M	C	C	A	C	M	A	C	A	C	M	C	C	A	C	C	C	C	M	A	A	M	A	C	C	M	C	M	C	C	M	A	M
S2_2524924	T/C	2	2524924	+	T	N	Y	T	C	C	T	C	C	T	Y	C	Y	T	T	C	T	Y	C	T	C	T	Y	T	T	C	T	T	T	T	Y	C	C	Y	C	T	T	Y	T	Y	T	T	Y	C	Y
S2_2639073	G/C	2	2639073	+	C	G	G	C	G	G	G	G	G	N	C	G	G	C	G	G	C	G	C	G	G	C	G	G	G	G	C	G	G	G	G	G	G	G	G	G	C	C	G	C	C	N	C	N	G
S2_2772579	G/A	2	2772579	+	R	R	R	R	R	R	R	R	N	R	N	G	R	R	R	R	R	R	R	R	R	R	R	R	R	R	R	R	R	R	R	R	R	R	G	R	R	R	R	R	G	G	R	R	R
S2_2772668	C/G	2	2772668	+	S	C	C	C	C	S	C	S	C	C	C	S	C	S	S	S	S	S	C	C	S	S	S	S	C	S	C	C	S	S	S	S	S	S	S	S	S	S	S	C	S	C	S	S	C
S2_2772689	A/C	2	2772689	+	M	A	A	A	A	M	M	M	A	A	A	M	A	M	M	A	M	M	A	A	M	M	M	M	A	M	A	A	M	M	M	M	M	M	M	M	M	M	M	A	M	A	M	M	A
S2_2944753	A/G	2	2944753	+	A	A	A	G	A	A	G	A	N	G	N	A	A	A	A	A	G	A	G	A	A	A	G	A	A	A	G	A	A	A	G	A	A	A	A	A	A	G	A	G	G	A	G	G	G
S2_2944761	C/G	2	2944761	+	C	C	C	G	C	C	G	C	N	G	N	C	C	C	C	C	G	C	G	C	C	C	G	C	C	C	G	C	C	C	G	C	C	C	C	C	C	G	C	G	G	C	G	G	G
S2_2944776	G/T	2	2944776	+	G	G	G	T	G	G	T	G	N	T	N	G	G	G	G	G	T	G	T	G	G	G	T	G	G	G	T	G	G	G	T	G	G	G	G	G	G	T	G	T	T	G	T	T	T
S2_2944790	T/C	2	2944790	+	T	T	T	C	T	T	C	T	N	C	N	T	T	T	T	T	C	T	C	T	T	T	C	T	T	T	C	T	T	T	C	T	T	T	T	T	T	C	T	C	C	T	C	C	C
S2_2944796	C/A	2	2944796	+	C	C	C	A	C	C	A	C	N	A	N	C	C	C	C	C	A	C	A	C	C	C	A	C	C	C	A	C	C	C	A	C	C	C	C	C	C	A	C	A	A	C	A	A	A
S2_2944803	C/T	2	2944803	+	C	C	C	T	C	C	T	C	N	T	N	C	C	C	C	C	T	C	T	C	C	C	T	C	C	C	T	C	C	C	T	C	C	C	C	C	C	T	C	T	T	C	T	T	T
S2_2944843	C/G	2	2944843	+	C	C	C	G	C	C	G	C	N	G	N	C	C	C	C	C	G	C	G	C	C	C	G	C	C	C	G	C	C	C	G	C	C	C	C	C	C	G	C	G	G	C	G	G	G
S2_2944851	T/C	2	2944851	+	T	T	T	C	T	T	C	T	N	C	N	T	T	T	T	T	C	T	C	T	T	T	C	T	T	T	C	T	T	T	C	T	T	T	T	T	T	C	T	C	C	T	C	C	C
S2_2944854	A/T	2	2944854	+	A	A	A	T	A	A	T	N	N	T	N	A	A	A	A	A	T	A	T	A	A	A	T	A	A	A	T	A	A	A	T	A	A	A	A	A	A	T	A	T	T	A	T	T	T
S2_2955302	C/T	2	2955302	+	Y	C	C	T	T	C	T	C	C	T	T	C	C	T	C	C	T	T	T	C	C	C	C	C	C	C	T	C	C	C	C	C	C	C	C	C	C	T	C	T	T	C	T	T	C
S2_2961791	A/C	2	2961791	+	A	A	A	C	C	A	C	A	N	C	N	A	A	C	A	A	C	A	C	A	A	C	A	A	A	A	A	C	A	A	N	A	A	A	C	A	A	C	A	A	C	A	C	C	A
S2_2961809	G/A	2	2961809	+	G	G	G	A	A	G	A	G	N	A	N	G	G	A	G	G	A	G	A	G	G	A	G	G	G	G	G	A	G	G	N	G	G	G	A	G	G	A	G	G	A	G	A	A	G
S2_2961811	A/G	2	2961811	+	A	A	A	G	G	A	G	A	N	G	N	A	A	G	A	A	G	A	G	A	A	G	A	A	A	A	A	G	A	A	N	A	A	A	G	A	A	G	A	A	G	A	G	G	A
S2_2961815	T/C	2	2961815	+	T	T	T	C	C	T	C	T	N	C	N	T	T	C	T	T	C	T	C	T	T	C	T	T	T	T	T	C	T	T	N	T	T	T	C	T	T	C	T	T	C	T	C	C	T
S2_2961839	G/T	2	2961839	+	G	G	G	T	T	G	T	G	N	T	N	G	G	T	G	G	T	G	T	G	G	T	G	G	G	G	G	T	G	G	N	G	G	G	T	G	G	T	G	G	T	G	T	T	G
S2_2961842	C/T	2	2961842	+	C	C	C	T	T	C	T	C	N	T	N	C	C	T	C	C	T	C	T	C	C	T	C	C	C	C	C	T	C	C	N	C	C	C	T	C	C	T	C	C	T	C	T	T	C
S2_3072633	G/T	2	3072633	+	T	G	G	T	G	G	T	G	G	T	T	G	G	T	G	G	T	G	T	G	G	G	T	G	G	G	G	G	G	G	G	G	G	G	G	G	G	G	G	T	G	G	T	T	G
S2_3072634	A/T	2	3072634	+	T	A	A	T	A	A	T	A	A	T	T	A	A	T	A	A	T	A	T	A	A	A	T	A	A	A	A	A	A	A	A	A	A	A	A	A	A	A	A	T	A	A	T	T	A
S2_3072636	G/A	2	3072636	+	A	G	G	A	G	G	A	G	G	A	A	G	G	A	G	G	A	G	A	G	G	G	A	G	G	G	G	G	G	G	G	G	G	G	G	G	G	G	G	A	G	G	A	A	G
S2_3072644	C/G	2	3072644	+	G	C	C	G	C	C	G	C	C	G	G	C	C	G	C	C	G	C	G	C	C	C	G	C	C	C	C	C	C	C	C	C	C	C	C	C	C	C	C	G	C	C	G	G	C
S2_3072645	G/A	2	3072645	+	A	G	G	A	G	G	A	G	G	A	A	G	G	A	G	G	A	G	A	G	G	G	A	G	G	G	G	G	G	G	G	G	G	G	G	G	G	G	G	A	G	G	A	A	G
S2_3072671	T/C	2	3072671	+	C	T	T	C	T	T	C	T	T	C	C	T	T	C	T	T	C	T	C	T	T	T	C	T	T	T	T	T	T	T	T	T	T	T	T	T	Y	T	T	C	T	T	C	C	T
S2_3072748	T/C	2	3072748	+	N	T	T	C	N	T	C	T	T	C	N	T	T	C	T	T	C	C	C	T	T	C	T	T	T	T	T	T	T	T	T	T	T	T	C	T	T	C	T	C	T	T	C	C	T
S2_3084296	G/A	2	3084296	+	G	G	G	R	R	G	A	G	G	A	N	G	G	R	G	G	R	R	A	G	G	R	G	G	G	G	R	R	G	G	R	G	G	G	A	G	R	R	G	R	R	G	A	A	G
S2_3099230	T/G	2	3099230	+	G	T	K	T	T	K	T	K	T	T	T	K	T	T	K	K	T	K	T	K	G	K	K	K	K	G	K	T	K	G	T	K	T	G	T	K	T	K	G	T	G	T	T	T	G
S2_3099234	G/C	2	3099234	+	S	G	S	G	G	S	G	S	G	G	G	S	G	G	S	S	G	S	G	S	C	S	S	S	S	C	S	G	S	C	G	S	G	C	G	S	G	S	C	G	C	G	G	G	C
S2_3099235	G/T	2	3099235	+	K	G	K	G	G	K	G	K	G	G	G	K	G	G	K	K	G	K	G	K	T	K	K	K	K	T	K	G	K	T	G	K	G	T	G	K	G	K	T	G	T	G	G	G	T
S2_3099254	A/G	2	3099254	+	R	A	R	A	A	R	A	R	A	A	A	R	A	A	R	R	A	R	A	R	G	R	R	R	R	G	R	A	R	G	A	R	A	G	A	R	A	R	G	A	G	A	A	A	G
S2_3099263	G/A	2	3099263	+	R	G	R	G	G	R	G	R	G	G	G	R	G	G	R	R	G	R	G	R	A	R	R	R	R	A	R	G	R	A	G	R	G	A	G	R	G	R	A	G	A	G	G	G	A
S2_3099314	T/C	2	3099314	+	C	T	Y	T	T	Y	T	Y	T	T	T	Y	T	T	Y	Y	T	Y	T	Y	C	Y	Y	Y	Y	C	Y	T	Y	C	T	Y	T	C	T	Y	T	Y	C	T	C	T	T	T	C
S2_3099329	G/T	2	3099329	+	G	T	K	G	K	K	G	K	T	G	G	K	T	K	T	G	G	K	G	K	T	T	K	K	K	K	K	G	K	K	K	G	K	K	G	K	K	G	T	G	K	T	G	G	K
S2_3099344	A/C	2	3099344	+	A	C	M	A	M	M	A	M	C	A	A	M	C	M	C	A	A	M	A	M	C	C	M	M	M	M	M	A	M	M	M	M	M	M	A	M	M	A	C	A	M	C	A	A	M
S2_3099354	G/A	2	3099354	+	G	A	R	G	R	R	G	R	A	G	G	R	A	R	A	G	G	R	G	R	A	A	R	R	R	R	R	G	R	R	R	R	R	R	G	R	R	G	A	G	R	A	G	G	R
S2_3126426	C/G	2	3126426	+	C	C	C	C	C	C	C	G	G	C	N	S	G	S	S	S	C	C	C	C	S	S	C	S	C	S	C	C	C	S	C	C	C	C	G	C	C	C	S	C	C	C	C	C	S
S2_3126471	T/C	2	3126471	+	T	T	T	T	T	T	T	C	C	T	N	Y	C	Y	Y	Y	T	T	T	T	Y	Y	T	Y	T	Y	T	T	T	Y	T	T	T	T	C	T	T	T	Y	T	T	T	T	T	Y
S2_3126493	T/C	2	3126493	+	T	T	T	T	T	T	T	C	C	T	N	Y	C	Y	Y	Y	T	T	T	T	Y	Y	T	Y	T	Y	T	T	T	Y	T	T	T	T	C	T	T	T	Y	T	T	T	T	T	Y
S2_3126499	T/C	2	3126499	+	Y	T	T	C	T	T	C	T	T	C	N	T	T	Y	T	T	C	Y	C	T	T	T	C	T	T	T	T	C	T	T	T	T	T	T	T	T	Y	C	T	Y	Y	T	C	C	T
S2_3193885	C/A	2	3193885	+	M	C	C	A	A	M	A	M	C	A	N	C	M	A	C	C	A	M	A	C	C	M	M	C	C	M	M	C	C	C	M	M	C	C	C	C	C	M	C	A	A	C	A	A	M
S2_3265079	G/A	2	3265079	+	N	N	G	A	A	G	A	G	G	A	N	G	G	G	G	G	A	A	A	G	G	R	G	G	G	G	A	G	G	G	A	G	G	G	G	G	G	A	G	R	G	G	A	A	G
S2_3874805	T/C	2	3874805	+	C	T	T	C	C	T	C	T	N	C	N	T	T	T	T	T	T	T	C	T	T	T	C	T	T	T	T	T	T	T	T	T	T	T	T	T	T	C	T	T	C	T	C	C	T
S2_3897314	G/A	2	3897314	+	A	G	G	A	G	G	A	G	G	A	A	G	G	G	G	G	G	G	A	G	G	A	A	G	G	G	A	G	G	G	A	A	G	G	A	G	G	A	G	A	G	G	A	A	G
S2_3897327	A/C	2	3897327	+	C	A	A	C	A	A	C	A	A	C	C	A	A	A	A	A	A	A	C	A	A	C	C	A	A	A	C	A	A	A	C	C	A	A	C	A	A	C	A	C	A	A	C	C	A
S2_4041906	G/A	2	4041906	+	G	G	G	A	G	G	A	G	G	A	A	G	G	G	G	G	G	G	A	G	G	G	G	G	G	G	A	G	G	G	A	G	G	G	A	G	G	G	G	A	A	G	A	A	G
S2_4190345	G/C	2	4190345	+	C	G	G	C	C	G	C	G	G	C	G	G	G	C	G	G	G	G	C	G	G	C	G	G	G	G	C	G	G	G	G	G	G	G	G	G	G	S	G	C	S	N	C	C	G
S2_4288727	G/A	2	4288727	+	A	G	G	A	A	G	A	G	G	N	A	G	G	A	G	G	G	A	A	G	G	A	G	G	G	G	A	G	G	G	A	G	G	G	A	G	G	A	G	N	A	G	A	A	G
S2_4362253	A/T	2	4362253	+	T	A	N	T	T	A	T	A	A	T	N	A	A	A	A	A	A	T	T	A	A	T	T	A	A	A	T	A	N	A	T	A	A	A	A	A	T	A	A	T	A	A	T	T	A
S2_4722273	G/T	2	4722273	+	G	G	G	T	T	G	T	G	T	T	T	G	G	G	G	G	G	G	T	G	G	T	G	G	G	G	T	G	G	G	G	G	G	G	T	G	G	T	G	G	G	G	T	G	G
S2_4754621	C/G	2	4754621	+	S	S	S	S	S	S	S	S	C	S	G	S	S	S	S	S	S	S	S	S	S	S	S	S	S	S	S	S	S	S	S	S	S	S	C	S	G	S	S	S	S	C	S	S	S
S2_4754630	G/C	2	4754630	+	S	S	S	S	S	S	S	S	S	S	C	S	S	S	S	S	S	S	S	S	S	S	S	S	S	S	S	S	S	S	S	S	S	S	G	S	C	S	S	S	S	G	S	S	S
S2_4754652	C/G	2	4754652	+	S	S	S	S	S	S	S	S	S	S	G	S	S	S	S	S	S	S	S	S	S	S	S	S	S	S	S	S	S	S	S	S	S	S	C	S	G	S	S	S	S	C	S	S	S
S2_4754657	C/A	2	4754657	+	M	M	M	M	C	M	M	M	M	M	A	M	M	M	M	M	M	M	M	M	M	M	M	M	M	M	M	M	M	M	M	M	M	M	C	M	A	M	M	M	M	C	M	M	M
S2_4754685	G/T	2	4754685	+	G	G	K	G	G	K	G	K	G	G	G	K	K	K	K	K	K	G	G	K	K	G	G	K	K	K	G	K	K	K	K	K	K	K	G	K	G	K	K	K	K	K	G	K	K
S2_4754703	T/C	2	4754703	+	T	T	Y	Y	C	Y	Y	Y	N	Y	T	Y	Y	Y	Y	Y	Y	Y	Y	Y	Y	Y	Y	Y	Y	Y	Y	Y	Y	Y	Y	Y	Y	Y	C	Y	T	Y	Y	Y	Y	C	Y	Y	Y
S2_4774730	T/C	2	4774730	+	T	T	T	C	C	T	C	T	C	C	T	T	T	C	T	T	T	C	C	T	T	C	C	T	T	T	C	T	T	T	C	T	T	T	T	T	T	C	T	T	T	N	C	T	T
S2_4807938	G/A	2	4807938	+	A	G	G	A	A	R	R	G	A	A	A	G	G	R	G	G	G	R	A	G	G	A	G	G	R	G	R	G	G	G	A	G	G	G	R	G	R	R	G	G	G	N	A	G	R
S2_5054863	A/G	2	5054863	+	N	G	A	G	G	G	G	A	G	G	N	A	A	G	A	A	A	G	G	A	A	G	A	N	A	A	G	A	G	A	G	G	A	A	A	A	A	G	A	A	A	A	G	A	A
S2_5195021	T/C	2	5195021	+	C	C	T	C	C	T	C	T	C	C	N	T	T	T	T	T	T	T	C	T	T	C	T	T	T	T	C	T	T	T	T	T	T	T	T	T	T	T	T	T	T	T	C	T	T
S2_5331308	C/A	2	5331308	+	A	A	C	C	A	C	A	A	C	A	A	A	C	A	C	C	C	C	C	C	C	C	A	C	C	C	A	C	A	C	C	C	A	C	C	A	C	A	C	C	A	C	A	C	C
S2_5331335	G/A	2	5331335	+	G	G	G	A	G	A	G	G	A	G	G	G	G	G	G	G	G	G	A	A	G	G	G	G	G	A	G	G	G	G	G	G	G	A	A	G	G	G	G	A	G	G	G	G	A
S2_5364852	T/G	2	5364852	+	N	G	T	G	G	T	G	T	G	N	T	T	T	G	N	T	T	T	G	T	T	G	T	T	T	T	T	G	T	T	G	G	N	T	G	T	G	G	T	N	T	T	G	T	T
S2_5364882	C/G	2	5364882	+	N	G	C	G	G	C	G	C	G	N	C	C	C	G	N	C	C	C	G	C	C	G	C	C	C	C	C	G	C	C	G	G	N	C	G	C	G	G	C	N	C	C	G	C	C
S2_5466966	C/T	2	5466966	+	C	T	C	C	T	T	T	T	C	T	T	C	C	C	Y	C	C	C	T	C	C	T	C	C	C	C	T	T	C	C	T	T	C	C	T	C	N	C	C	C	C	C	T	C	C
S2_5555175	G/C	2	5555175	+	C	C	G	C	C	G	C	G	C	N	N	G	G	C	G	G	G	G	C	G	G	C	G	G	G	G	C	C	C	G	C	G	G	G	C	G	G	C	G	G	G	N	C	G	G
S2_5566578	G/A	2	5566578	+	A	R	G	R	A	G	R	G	R	A	A	G	G	R	G	G	G	R	A	G	G	A	G	G	G	G	R	R	R	R	R	R	G	G	R	G	A	R	G	G	G	G	A	G	G
S2_5566967	G/A	2	5566967	+	G	A	G	A	A	G	A	G	A	A	N	G	G	A	G	G	G	A	A	G	N	A	G	G	G	G	A	A	A	G	A	G	G	G	G	G	G	A	G	G	G	G	A	G	G
S2_5593475	G/T	2	5593475	+	N	T	G	T	T	T	N	G	G	T	G	G	G	G	G	G	G	G	T	G	N	T	G	G	G	G	T	G	G	G	G	G	G	G	G	G	G	T	N	G	G	G	T	G	G
S2_5688770	T/C	2	5688770	+	C	C	T	C	C	T	C	T	T	C	C	T	T	T	T	T	T	T	C	T	T	C	T	T	T	T	C	T	N	T	C	C	T	T	C	T	C	C	T	T	T	T	C	T	T
S2_5756058	T/C	2	5756058	+	T	C	T	C	C	T	C	T	T	C	C	T	T	C	T	T	T	C	C	T	T	C	T	T	T	T	T	C	C	T	C	T	T	C	T	T	T	C	T	T	T	T	C	T	T
S2_5964803	C/T	2	5964803	+	C	T	C	T	T	C	C	C	T	T	T	C	C	T	C	C	C	T	T	C	C	T	T	C	C	C	C	T	T	C	C	T	C	T	T	C	T	T	C	C	C	C	T	C	C
S2_5964819	T/C	2	5964819	+	T	C	T	C	C	T	T	T	C	C	C	T	T	C	T	T	T	C	C	T	T	C	C	T	T	T	T	C	C	T	T	C	T	C	C	T	C	C	T	T	T	T	C	T	T
S2_5964834	A/G	2	5964834	+	A	G	A	G	G	A	A	A	G	G	G	A	A	G	A	A	A	G	G	A	A	G	G	A	A	A	A	G	G	A	A	G	A	G	G	A	G	G	A	A	A	A	G	A	A
S2_6387763	T/C	2	6387763	+	T	Y	T	Y	Y	T	Y	T	C	T	Y	T	T	Y	T	T	T	Y	Y	T	T	Y	T	T	T	T	T	Y	Y	T	Y	Y	T	Y	Y	T	T	Y	T	N	Y	T	Y	T	T
S2_6387769	G/A	2	6387769	+	G	R	G	R	R	G	R	G	G	A	R	G	G	R	G	G	G	R	R	G	G	R	G	G	G	G	G	R	R	G	R	R	G	R	R	G	R	R	G	N	R	G	R	G	G
S2_6387790	G/A	2	6387790	+	G	R	G	R	R	G	R	G	A	G	R	G	G	R	G	G	G	R	R	G	G	R	G	G	G	G	G	R	R	G	R	R	G	R	R	G	G	R	G	G	R	G	R	G	G
S2_6387803	G/C	2	6387803	+	S	S	G	S	S	G	S	S	G	S	S	G	G	S	G	G	G	S	S	G	G	S	G	G	G	G	G	S	S	G	S	S	G	S	G	G	G	S	G	C	G	G	S	G	G
S2_6387817	T/C	2	6387817	+	T	Y	T	Y	Y	T	Y	T	T	C	Y	T	T	Y	T	T	T	Y	Y	T	T	Y	T	T	T	T	T	Y	Y	T	Y	Y	T	Y	Y	T	Y	Y	T	N	Y	T	Y	T	T
S2_6387839	T/A	2	6387839	+	T	W	T	W	T	T	T	T	T	N	T	T	T	T	T	T	T	T	A	T	N	T	T	T	T	T	T	T	T	T	T	T	T	T	T	T	T	W	T	N	T	T	T	T	T
S2_6559658	G/A	2	6559658	+	A	A	G	A	A	G	A	G	A	A	A	G	G	G	G	G	G	G	A	G	G	A	A	G	G	G	G	A	A	G	A	G	G	A	G	G	A	A	G	G	A	G	A	G	G
S2_6559664	G/A	2	6559664	+	A	A	G	A	A	G	A	G	A	A	A	G	G	G	G	G	G	G	A	G	G	A	A	G	G	G	G	A	A	G	A	G	G	A	G	G	A	A	G	G	A	G	A	G	G
S2_6577367	C/T	2	6577367	+	T	T	C	T	T	C	T	C	T	T	T	C	C	Y	C	C	C	C	T	C	C	T	T	C	C	C	C	T	C	C	T	C	C	T	Y	C	T	Y	C	C	C	C	C	C	C
S2_6824874	C/T	2	6824874	+	C	C	T	C	C	T	C	T	C	C	C	C	T	T	T	C	C	C	C	T	C	C	C	T	T	T	C	C	C	Y	C	T	T	C	C	T	C	C	T	C	C	T	T	T	T
S2_6824879	T/A	2	6824879	+	T	T	A	T	T	A	T	A	T	T	T	T	A	A	A	T	T	T	T	A	T	T	T	A	A	A	T	T	T	W	T	A	A	T	T	A	T	T	A	T	T	A	A	A	A
S2_6824897	T/A	2	6824897	+	T	T	A	T	T	A	T	A	T	T	T	T	A	A	A	T	T	T	T	A	T	T	T	A	A	A	T	T	T	W	T	A	A	T	T	A	T	T	A	T	T	A	A	A	A
S2_6850407	G/A	2	6850407	+	R	A	G	R	A	G	A	G	R	A	A	G	G	R	G	G	G	R	A	G	G	A	R	G	G	G	G	R	G	G	R	G	G	A	R	G	R	A	G	G	R	G	R	G	G
S2_6850440	A/T	2	6850440	+	W	N	A	W	T	A	T	A	W	T	T	A	A	W	A	A	A	W	T	A	A	T	W	A	A	A	A	W	A	A	W	A	A	T	W	A	W	T	A	A	W	A	W	A	A
S2_6850447	C/T	2	6850447	+	Y	T	C	Y	T	C	T	C	Y	T	T	C	C	Y	C	C	C	Y	T	C	C	T	Y	C	C	C	C	Y	C	C	Y	C	C	T	Y	C	Y	T	C	C	Y	C	Y	C	C
S2_6850453	C/A	2	6850453	+	M	A	C	M	A	C	A	C	M	A	A	C	C	M	C	C	C	M	A	C	C	A	M	C	C	C	C	M	C	C	M	C	C	A	M	C	M	A	C	C	M	C	M	C	C
S2_6916005	G/T	2	6916005	+	G	T	G	T	T	G	T	N	T	N	N	G	G	G	G	G	G	T	T	G	G	T	N	G	G	G	G	T	T	G	T	T	G	T	T	G	G	T	G	G	G	G	T	G	G
S2_6959260	G/C	2	6959260	+	G	C	G	S	C	G	C	G	G	C	S	G	G	S	G	G	G	S	C	G	G	C	S	G	G	G	G	S	G	G	C	S	G	C	S	G	G	C	G	G	S	G	S	G	G
S2_6959278	C/A	2	6959278	+	N	C	A	A	C	A	C	A	A	C	C	A	A	M	C	A	C	M	C	C	C	C	M	C	A	C	C	M	A	C	N	M	C	C	A	C	A	C	A	A	M	C	C	A	A
S2_6963699	A/G	2	6963699	+	G	G	A	G	G	A	G	A	A	N	N	A	A	A	A	A	A	G	G	A	N	G	A	A	A	A	A	A	A	A	G	A	A	G	A	A	A	G	A	A	A	A	A	A	A
S2_6963701	G/T	2	6963701	+	T	T	G	T	T	G	T	G	G	N	N	G	G	G	G	G	G	T	T	G	N	T	G	G	G	G	G	G	G	G	T	G	G	T	G	G	G	T	G	G	G	G	G	G	G
S2_6963702	A/G	2	6963702	+	G	G	A	G	G	A	G	A	A	N	N	A	A	A	A	A	A	G	G	A	N	G	A	A	A	A	A	A	A	A	G	A	A	G	A	A	A	G	A	A	A	A	A	A	A
S2_6963703	A/C	2	6963703	+	C	C	A	C	C	A	C	A	A	N	N	A	A	A	A	A	A	C	C	A	N	C	A	A	A	A	A	A	A	A	C	A	A	C	A	A	A	C	A	A	A	A	A	A	A
S2_6963717	A/G	2	6963717	+	G	G	A	G	G	A	G	A	A	N	N	A	A	A	A	A	A	G	G	A	N	G	A	A	A	A	A	A	A	A	G	A	A	G	A	A	A	G	A	A	A	A	A	A	A
S2_6971604	G/A	2	6971604	+	N	A	G	A	A	G	A	G	A	A	N	G	G	G	G	G	G	G	A	G	G	A	A	G	G	G	G	A	G	G	G	G	G	A	N	G	G	A	G	G	G	G	G	G	G
S2_7048057	C/T	2	7048057	+	C	T	C	T	T	C	T	C	C	T	N	C	C	T	C	C	C	C	T	C	C	T	T	C	C	C	C	T	C	C	C	C	C	T	T	C	C	T	C	C	C	C	T	C	C
S2_7048088	T/G	2	7048088	+	T	G	T	G	G	T	G	T	T	G	N	T	T	G	T	T	T	T	G	T	T	G	G	T	T	T	T	G	T	T	T	T	T	G	G	T	T	G	T	T	T	T	G	T	T
S2_7048091	C/T	2	7048091	+	C	T	C	T	T	C	T	C	C	T	N	C	C	T	C	C	C	C	T	C	C	T	T	C	C	C	C	T	C	C	C	C	C	T	T	C	C	T	C	C	C	C	T	C	C
S2_7048112	A/G	2	7048112	+	A	G	A	G	G	A	G	A	A	G	N	A	A	G	A	A	A	A	G	A	A	G	G	A	A	A	A	G	A	A	A	A	A	G	G	A	A	G	A	A	A	A	G	A	A
S2_7221639	G/T	2	7221639	+	G	G	G	G	G	G	G	G	G	T	G	G	G	T	G	N	G	G	G	G	N	T	G	G	G	T	G	G	N	G	T	G	G	G	G	G	G	G	G	G	T	N	G	G	G
S2_7221644	G/A	2	7221644	+	G	G	G	G	G	G	G	G	G	A	G	G	G	A	G	N	G	G	G	G	N	A	G	G	G	A	G	G	N	G	A	G	G	G	G	G	G	G	G	G	A	N	G	G	G
S2_7221994	A/G	2	7221994	+	A	G	G	G	G	G	G	G	G	G	N	A	A	A	A	A	A	A	G	G	A	G	G	G	G	A	G	G	G	A	A	G	A	G	A	A	A	G	G	A	G	A	A	A	A
S2_7222016	T/A	2	7222016	+	A	T	T	T	T	T	T	T	T	T	N	A	A	A	A	A	A	A	T	T	A	T	T	T	T	A	T	T	T	A	A	T	A	T	A	A	A	T	T	A	T	A	A	A	A
S2_7222017	G/C	2	7222017	+	G	C	G	C	C	G	C	G	G	C	N	G	G	G	G	G	G	G	C	G	G	C	G	G	G	G	G	C	G	G	G	G	G	C	G	G	G	C	G	G	G	G	G	G	G
S2_7222043	T/C	2	7222043	+	C	T	T	T	T	T	T	T	T	T	N	C	C	C	C	C	C	C	T	T	C	T	T	T	T	C	T	T	T	C	C	T	C	T	C	C	C	T	T	C	T	C	C	C	C
S2_7222047	C/G	2	7222047	+	C	C	G	C	C	G	C	G	G	C	N	C	C	C	C	C	C	C	C	G	C	C	G	G	G	C	G	C	G	C	C	G	C	C	C	C	C	C	G	C	G	C	C	C	C
S2_7222072	G/A	2	7222072	+	A	G	G	G	G	G	G	G	G	G	N	A	A	A	A	A	A	A	G	G	A	G	G	G	G	A	G	G	G	A	A	G	A	G	A	A	A	G	G	A	G	A	A	A	A
S2_7222207	A/G	2	7222207	+	G	N	A	A	A	A	A	A	G	N	N	G	A	G	G	A	G	A	A	G	G	A	A	A	G	A	G	A	A	G	A	A	A	A	N	A	G	A	N	A	A	A	G	G	G
S2_7222212	C/G	2	7222212	+	G	N	C	C	C	C	C	C	G	N	N	G	C	G	G	C	G	C	C	G	G	C	C	C	G	C	G	C	C	G	C	C	C	C	N	C	G	C	G	C	C	C	G	G	G
S2_7222248	G/A	2	7222248	+	A	N	G	G	G	G	G	G	A	N	N	A	G	A	A	G	A	G	G	R	A	G	G	G	A	G	A	G	G	A	G	G	G	G	N	G	A	G	A	G	G	G	A	A	A
S2_7222254	C/G	2	7222254	+	G	N	C	C	C	C	C	C	G	N	N	G	C	G	G	C	G	C	C	S	G	C	C	C	G	C	G	C	C	G	C	C	C	C	N	C	G	C	G	C	C	C	G	G	G
S2_7222303	T/A	2	7222303	+	T	N	A	T	T	A	T	A	T	N	N	T	A	T	T	A	T	A	T	W	T	T	A	A	T	A	T	T	A	T	T	A	A	T	N	A	T	T	T	A	A	A	T	T	T
S2_7224332	C/T	2	7224332	+	C	C	C	C	C	T	C	C	C	N	N	T	C	C	T	T	T	C	C	C	T	C	T	C	C	C	T	C	T	C	C	T	T	C	C	T	C	C	C	C	T	T	C	T	C
S2_7383071	T/C	2	7383071	+	T	C	T	C	C	T	C	T	C	T	N	T	T	T	T	T	T	T	C	T	T	C	T	T	T	C	T	C	T	T	T	T	T	C	C	T	T	C	T	T	T	T	C	T	C
S2_7613634	G/A	2	7613634	+	A	A	G	A	A	G	G	G	A	G	A	G	G	G	A	G	G	A	A	G	G	A	A	A	G	A	G	A	N	G	A	G	G	A	A	G	G	A	G	G	G	N	A	G	A
S2_7614051	C/T	2	7614051	+	T	T	C	T	T	C	T	C	C	C	N	C	C	C	C	C	C	C	T	C	C	T	T	C	C	C	C	T	T	C	C	C	C	T	C	C	C	T	C	C	C	N	T	C	T
S2_7614135	C/T	2	7614135	+	T	T	C	T	T	C	T	C	C	C	N	C	C	C	C	C	C	T	T	C	C	T	C	C	C	C	C	T	C	C	C	C	C	T	T	C	C	T	C	C	C	N	T	C	T
S2_7705905	T/C	2	7705905	+	T	C	T	C	C	T	T	N	T	T	N	T	T	C	C	T	T	C	C	T	T	C	C	T	T	T	T	C	C	T	C	T	T	C	C	T	T	C	T	T	C	T	T	T	C
S2_7959854	T/G	2	7959854	+	T	G	T	G	G	T	K	T	T	T	N	T	T	T	T	T	T	T	G	T	T	G	K	T	T	T	T	T	T	T	G	T	T	G	T	T	T	G	T	T	K	T	K	T	G
S2_7978342	C/G	2	7978342	+	C	G	C	G	G	C	G	C	G	C	N	C	C	C	C	C	C	C	G	C	C	G	C	C	C	C	C	G	C	C	G	C	C	G	G	C	C	G	C	C	C	C	G	C	G
S2_8178205	G/A	2	8178205	+	G	A	G	A	A	G	A	G	A	G	A	G	G	A	A	G	G	G	A	G	G	A	A	G	G	G	G	A	A	G	G	A	G	A	A	G	A	A	G	G	A	G	A	G	A
S2_8198084	T/C	2	8198084	+	T	C	T	C	C	T	C	T	C	N	C	T	T	C	T	T	T	C	C	T	T	C	T	T	T	T	T	C	C	T	C	T	T	C	T	T	T	C	T	T	C	N	T	T	C
S2_8228952	A/G	2	8228952	+	G	A	A	A	A	G	A	G	A	G	G	G	G	A	G	A	G	A	A	A	A	A	A	A	G	G	G	G	A	G	A	G	A	G	A	A	A	A	G	G	G	G	A	A	A
S2_8228970	T/G	2	8228970	+	G	T	T	T	T	G	T	G	T	G	G	G	G	T	G	T	G	T	T	T	T	T	T	T	G	G	G	G	T	G	T	G	T	G	T	T	T	T	G	G	G	G	T	T	T
S2_8228976	C/T	2	8228976	+	T	C	C	C	C	T	C	T	C	T	T	T	T	C	T	C	T	C	C	C	C	C	C	C	T	T	T	T	C	T	C	T	C	T	C	C	C	C	T	T	T	T	C	C	C
S2_8229885	G/A	2	8229885	+	G	A	G	A	A	G	A	G	A	G	N	G	G	A	G	G	G	G	A	G	G	A	A	G	G	A	G	A	G	G	G	A	G	A	A	G	G	G	G	N	A	N	A	G	A
S2_8229889	C/G	2	8229889	+	C	G	C	G	G	C	G	C	G	C	N	C	C	S	C	C	C	C	G	C	C	G	G	C	C	G	C	G	C	C	C	G	C	G	G	C	C	C	C	N	G	N	G	C	G
S2_8229923	G/A	2	8229923	+	G	A	G	A	A	G	A	G	A	R	N	G	G	A	G	G	G	G	A	G	G	A	A	G	G	A	G	A	G	G	G	A	G	A	A	G	G	G	G	N	A	N	A	G	A
S2_8398226	G/C	2	8398226	+	C	C	G	C	C	N	C	G	C	G	G	G	G	C	C	G	G	G	C	G	G	C	G	G	G	G	G	C	G	C	G	G	G	C	C	G	G	C	N	G	C	G	G	G	C
S2_9471521	T/G	2	9471521	+	T	T	T	T	T	T	T	T	T	T	G	G	T	T	G	T	T	T	T	T	T	T	T	G	G	G	G	T	N	T	G	T	G	T	T	G	T	T	T	G	G	G	T	T	G
S2_9471535	A/G	2	9471535	+	A	A	A	A	A	A	A	A	A	A	G	G	A	A	G	A	A	A	A	A	A	A	A	G	G	G	G	A	N	A	G	A	G	A	A	G	A	A	A	G	G	G	A	A	G
S2_9471545	C/T	2	9471545	+	C	C	C	C	C	C	C	C	C	C	T	T	C	C	T	C	C	C	C	C	C	C	C	T	T	T	T	C	N	C	T	C	T	C	C	T	C	C	C	T	T	T	C	C	T
S2_9471550	A/G	2	9471550	+	A	A	A	A	A	A	A	A	A	A	G	G	A	A	G	A	A	A	A	A	A	A	A	G	G	G	G	A	N	A	G	A	G	A	A	G	A	A	A	G	G	G	A	A	G
S2_9551077	T/C	2	9551077	+	T	C	T	C	C	T	C	T	N	T	N	T	T	C	C	T	T	C	C	T	T	C	C	T	T	C	T	T	T	T	T	C	T	C	C	T	T	C	T	T	T	T	C	T	C
S2_9563575	G/A	2	9563575	+	A	N	G	A	A	G	A	A	A	G	A	G	G	A	A	G	G	A	A	G	G	A	G	G	G	A	G	A	G	G	G	G	G	A	G	G	G	A	N	G	G	N	G	G	A
S2_9607925	T/G	2	9607925	+	G	G	T	T	K	T	G	N	G	T	N	T	T	G	G	T	T	G	G	T	T	G	T	T	T	T	T	G	T	T	K	T	T	G	T	N	G	K	T	T	T	T	T	T	G
S2_9765777	T/G	2	9765777	+	N	G	T	T	G	T	G	G	N	T	N	G	T	G	T	T	T	G	G	T	N	G	G	T	T	G	T	T	G	T	T	T	T	G	G	T	G	G	T	N	T	T	T	T	G
S2_9765786	G/A	2	9765786	+	N	A	G	G	A	G	A	A	N	G	N	A	G	A	G	G	G	A	A	G	N	A	A	G	G	A	G	G	A	G	G	G	G	A	A	G	A	A	G	N	G	G	G	G	A
S2_9765818	C/T	2	9765818	+	N	T	C	C	T	C	T	T	N	C	N	T	C	T	C	C	C	T	T	C	N	T	T	C	C	T	C	C	T	C	C	C	C	T	T	C	T	T	C	N	C	C	C	C	T
S2_9766411	C/G	2	9766411	+	C	G	C	C	G	C	G	G	G	C	G	C	C	G	G	C	C	G	G	C	C	G	G	C	C	C	C	G	C	C	G	G	C	G	C	C	C	G	C	N	C	N	G	C	G
S2_9766417	G/A	2	9766417	+	G	A	G	G	A	G	A	A	A	G	A	G	G	A	A	G	G	A	A	G	G	A	A	G	G	G	G	A	G	G	A	A	G	A	G	G	G	A	G	N	G	N	A	G	A
S2_9766429	G/C	2	9766429	+	G	C	G	G	C	G	C	C	C	G	C	G	G	C	C	G	G	C	C	G	G	C	C	G	G	G	G	C	G	G	C	C	G	C	G	G	G	C	G	N	G	N	C	G	C
S2_9766432	C/T	2	9766432	+	C	T	C	C	T	C	T	T	T	C	T	C	C	T	T	C	C	T	T	C	C	T	T	C	C	C	C	T	C	C	T	T	C	T	C	C	C	T	C	N	C	N	T	C	T
S2_9766491	A/G	2	9766491	+	A	G	A	A	A	A	G	G	G	A	N	G	A	G	A	A	A	A	G	A	A	G	A	A	A	A	A	G	G	A	G	A	A	G	N	A	A	G	A	A	A	A	A	A	G
S2_9766537	G/C	2	9766537	+	G	C	G	G	G	G	C	C	C	G	N	C	G	C	G	G	G	G	C	G	G	C	G	G	G	G	G	C	C	G	C	G	G	C	N	G	G	C	G	G	G	G	G	G	C
S2_9766551	C/T	2	9766551	+	C	T	C	C	C	C	T	T	T	C	N	T	C	T	C	C	C	C	T	C	C	T	C	C	C	C	C	T	T	C	T	C	C	T	N	C	C	T	C	C	C	C	C	C	T
S2_9837770	T/G	2	9837770	+	G	G	T	T	G	T	G	G	T	T	G	G	T	G	T	T	T	T	G	T	T	G	T	T	T	T	T	G	G	T	T	T	T	G	T	T	T	G	T	N	T	N	T	T	G
S2_9860213	C/T	2	9860213	+	C	T	C	C	C	C	T	T	T	C	T	T	C	T	C	C	C	C	T	C	C	T	T	C	C	C	C	T	C	C	C	C	C	T	C	C	C	T	C	C	C	N	T	C	T
S2_9860277	T/G	2	9860277	+	T	G	T	T	T	T	G	G	G	T	G	G	T	G	T	T	T	T	G	T	T	G	G	T	T	T	T	G	T	T	T	T	T	G	T	T	T	G	T	T	T	N	G	T	G
S2_9985760	A/G	2	9985760	+	A	G	A	A	A	A	R	G	A	A	N	A	A	G	R	A	A	R	G	A	A	G	A	A	A	A	A	R	A	A	A	A	A	G	A	A	A	G	A	A	A	A	A	A	G
S2_9985801	A/G	2	9985801	+	A	G	A	A	A	A	R	G	A	A	N	A	A	G	R	A	A	R	G	A	A	G	A	A	A	A	A	R	A	A	A	A	A	G	A	A	A	G	A	A	A	A	A	A	G
S2_9996936	G/A	2	9996936	+	N	N	G	G	A	G	G	A	A	G	A	N	G	A	G	G	G	A	A	G	G	A	A	G	G	G	G	A	G	G	A	G	G	A	A	G	G	A	G	G	G	G	A	G	A
S2_10095071	T/C	2	10095071	+	T	C	T	T	C	T	C	C	C	T	N	C	T	C	C	T	T	T	C	T	T	C	T	T	T	T	T	C	T	T	T	C	T	N	C	T	T	C	T	T	T	T	T	T	C
S2_10154156	G/A	2	10154156	+	N	A	G	G	A	G	G	A	A	G	A	A	G	A	G	G	G	A	A	G	G	A	G	G	G	G	G	A	G	G	G	G	G	A	A	G	G	A	G	N	G	G	G	G	A
S2_10494669	C/T	2	10494669	+	C	N	C	C	T	C	T	T	N	C	C	C	C	C	C	C	C	T	T	C	N	C	T	C	C	C	T	T	T	C	C	C	C	C	C	C	C	T	C	C	C	N	C	C	C
S2_10494708	T/A	2	10494708	+	T	A	T	T	A	T	A	A	N	T	T	T	T	T	T	T	T	A	A	T	N	T	A	T	T	T	A	A	A	T	T	T	T	T	T	T	T	A	T	T	T	N	T	T	T
S2_10774418	G/A	2	10774418	+	G	G	G	G	G	N	G	G	G	G	N	G	G	G	G	G	A	G	A	G	G	G	G	G	G	G	G	G	G	G	G	G	G	G	G	G	G	G	G	A	A	G	A	G	G
S2_10965339	A/G	2	10965339	+	R	G	A	A	G	A	G	G	R	A	N	G	A	G	R	A	A	A	G	A	A	G	N	A	A	G	A	A	R	A	R	G	A	G	N	A	A	G	A	A	A	A	A	A	G
S2_11911114	C/T	2	11911114	+	C	N	C	C	C	C	C	C	C	C	C	C	C	C	C	C	C	C	C	C	C	T	N	C	C	C	C	C	C	C	C	C	C	T	C	C	C	C	C	C	C	N	C	C	C
S2_11911153	C/T	2	11911153	+	C	N	C	C	C	C	C	C	C	T	C	C	C	C	C	C	Y	C	C	C	C	C	N	C	C	T	C	T	C	Y	C	C	C	C	C	C	C	T	C	C	C	N	T	C	C
S2_11911168	C/T	2	11911168	+	C	N	C	C	C	C	C	T	C	C	C	C	C	C	T	C	C	C	C	C	T	C	N	C	C	C	C	C	C	C	C	T	C	C	C	C	C	C	T	C	C	N	C	C	C
S2_11911176	C/T	2	11911176	+	C	N	T	C	C	C	C	C	C	C	C	C	C	T	C	T	C	C	C	C	C	C	N	C	C	C	C	C	T	Y	C	C	C	C	C	C	C	C	C	C	C	N	C	C	C
S2_11911180	C/T	2	11911180	+	N	N	C	C	C	C	C	C	C	T	C	C	C	C	C	C	Y	C	C	C	C	C	N	C	C	T	C	T	C	Y	C	C	C	C	C	C	C	T	C	C	C	N	T	C	C
S2_11911185	C/T	2	11911185	+	N	N	C	T	T	T	T	C	C	C	T	C	C	C	C	C	C	T	T	T	C	C	N	C	C	C	T	C	C	C	C	C	C	C	C	T	C	C	C	C	T	N	C	C	C
S2_12000722	G/A	2	12000722	+	R	A	N	G	G	G	A	A	G	G	A	R	G	A	G	G	G	R	A	G	G	A	G	G	G	R	A	R	G	G	G	R	G	A	R	G	G	A	G	A	A	G	G	G	A
S2_12000732	G/C	2	12000732	+	S	C	N	G	G	G	C	C	G	G	C	S	G	C	G	G	G	S	C	G	G	C	G	G	G	S	C	S	G	G	G	S	G	C	S	G	G	C	G	C	C	G	G	G	C
S2_12025829	T/C	2	12025829	+	C	C	T	T	T	T	C	C	T	T	N	T	T	C	C	T	T	T	C	T	N	C	C	T	T	T	C	C	N	T	C	T	T	C	C	T	T	T	T	C	T	N	T	T	C
S2_12086252	T/C	2	12086252	+	C	C	T	T	C	T	C	C	T	T	N	T	T	C	T	T	T	T	C	T	T	T	C	T	T	T	C	T	C	T	T	T	T	C	C	T	C	C	T	C	C	T	T	T	C
S2_12090456	G/C	2	12090456	+	C	C	S	G	C	G	C	C	C	G	C	S	G	C	S	G	G	S	C	G	G	S	S	G	G	S	C	C	S	G	S	S	G	C	C	G	S	C	G	C	S	G	G	G	C
S2_12420703	A/C	2	12420703	+	C	A	A	A	C	A	C	C	N	A	C	A	A	C	A	C	C	A	A	M	C	A	A	A	A	C	C	C	A	A	A	C	A	C	C	C	A	M	A	A	A	A	A	C	A
S2_12761733	T/C	2	12761733	+	N	T	C	T	C	C	C	N	N	C	T	C	C	T	C	T	C	C	C	C	T	C	T	C	C	C	T	C	T	C	T	T	T	C	T	C	C	T	C	T	T	N	T	C	T
S2_12761734	T/A	2	12761734	+	N	A	T	A	T	T	T	N	N	T	A	T	T	A	T	A	T	T	T	T	A	T	A	T	T	T	A	T	A	T	A	A	A	T	A	T	T	A	T	A	A	N	A	T	A
S2_12761765	G/A	2	12761765	+	G	G	A	G	A	A	A	N	N	A	G	A	A	G	A	G	A	A	A	A	G	A	G	A	A	A	G	A	G	A	G	G	G	A	G	A	A	G	A	G	G	N	G	A	G
S2_12761841	T/C	2	12761841	+	C	T	C	T	T	T	T	C	N	T	N	C	T	T	T	T	T	C	C	C	T	C	C	C	T	C	C	C	N	Y	T	T	T	T	T	T	T	C	C	T	T	C	C	C	T
S2_12761884	A/G	2	12761884	+	G	A	G	A	A	A	A	G	N	A	N	G	A	A	A	A	A	G	G	G	N	G	G	G	A	G	G	G	N	R	A	A	A	A	A	A	A	G	G	A	A	G	G	G	A
S2_12761885	A/G	2	12761885	+	G	A	G	A	A	A	A	G	N	A	N	G	A	A	A	A	A	G	G	G	A	G	G	G	A	G	G	G	N	R	A	A	A	A	A	A	A	G	G	A	A	G	G	G	A
S2_12762095	T/C	2	12762095	+	T	T	T	Y	Y	Y	Y	Y	T	Y	T	Y	Y	T	C	Y	Y	Y	Y	Y	T	Y	Y	Y	T	T	Y	Y	C	Y	Y	Y	Y	Y	C	T	Y	Y	Y	Y	Y	Y	Y	Y	Y
S2_13364039	T/C	2	13364039	+	Y	Y	T	T	T	T	Y	T	Y	N	T	Y	T	T	T	T	T	T	T	Y	T	Y	T	N	T	Y	T	T	T	T	T	T	Y	T	N	Y	T	T	T	T	T	N	T	T	T
S2_13364096	C/T	2	13364096	+	Y	Y	C	C	C	C	Y	C	Y	N	C	C	C	C	C	C	C	C	C	Y	C	Y	C	N	C	Y	C	C	C	C	C	C	Y	C	N	Y	C	C	C	C	C	N	C	C	C
S2_13364098	T/C	2	13364098	+	Y	Y	N	T	T	T	Y	T	Y	N	T	C	T	T	T	T	T	T	T	Y	T	Y	T	N	T	Y	T	T	T	T	T	T	Y	T	N	Y	T	T	T	T	T	N	T	T	T
S2_13364102	T/C	2	13364102	+	Y	Y	T	T	T	T	Y	T	Y	N	T	Y	T	T	T	T	T	T	T	Y	T	Y	T	N	T	Y	T	T	T	T	T	T	Y	T	N	Y	T	T	T	T	T	N	T	T	T
S2_13364122	G/A	2	13364122	+	R	R	G	G	G	G	R	G	R	N	G	R	G	G	G	G	G	G	G	R	G	R	G	N	G	R	G	G	G	G	G	G	R	G	N	R	G	G	G	G	G	N	G	G	G
S2_13364123	C/T	2	13364123	+	Y	Y	C	C	C	C	Y	C	Y	N	C	T	C	C	C	C	C	C	C	Y	C	Y	C	N	C	Y	C	C	C	C	C	C	Y	C	N	Y	C	C	C	C	C	N	C	C	C
S2_13364126	G/C	2	13364126	+	S	S	G	G	G	G	S	G	S	N	G	S	G	G	G	G	G	G	G	S	G	S	G	N	N	S	G	G	G	G	G	G	S	G	N	S	G	G	G	G	G	N	G	G	G
S2_13364143	C/A	2	13364143	+	M	M	C	C	C	C	M	C	M	N	C	M	C	C	C	C	C	C	C	M	C	M	C	N	C	M	C	C	C	C	N	C	M	C	N	M	C	C	C	C	C	N	C	C	C
S2_15705902	T/C	2	15705902	+	T	C	T	C	T	T	T	C	N	T	N	C	T	T	C	T	C	T	T	C	T	T	T	T	T	T	C	T	T	T	T	T	T	T	T	T	T	T	C	T	T	T	C	C	T
S2_15705978	C/A	2	15705978	+	C	A	C	A	C	C	C	A	C	C	N	A	C	C	A	C	A	C	C	A	C	C	C	C	C	C	A	C	C	C	C	C	C	C	C	C	C	C	A	C	C	C	A	A	C
S2_15725709	G/A	2	15725709	+	N	A	G	G	A	A	G	A	G	G	A	A	G	G	G	G	G	A	A	G	A	A	R	G	G	G	A	A	A	G	G	G	A	G	A	G	G	G	A	G	A	N	G	A	G
S2_15762312	C/A	2	15762312	+	C	C	C	C	C	C	C	C	C	C	N	C	C	C	C	C	C	C	C	C	C	C	C	C	A	C	C	C	C	C	A	C	C	C	C	A	C	C	C	C	C	C	C	C	C
S2_15762321	G/A	2	15762321	+	G	G	G	G	G	G	G	G	G	G	N	G	G	G	G	G	G	G	G	G	G	G	G	G	A	G	G	G	G	G	A	G	G	G	G	A	G	G	G	G	G	G	G	G	G
S2_16083910	A/G	2	16083910	+	A	G	A	A	A	A	G	G	N	A	N	A	A	G	G	A	A	A	G	A	N	A	G	A	A	G	G	N	G	A	A	G	A	G	G	A	G	G	A	G	G	A	A	A	G
S2_16083913	T/C	2	16083913	+	T	C	T	T	T	T	C	C	N	T	N	T	T	C	C	T	T	T	C	T	N	T	C	T	T	C	C	N	C	T	T	C	T	C	C	T	C	C	T	C	C	T	T	T	C
S2_16083914	A/C	2	16083914	+	A	C	A	A	A	A	C	C	N	A	N	A	A	C	C	A	A	A	C	A	N	A	C	A	A	C	C	N	C	A	A	C	A	C	C	A	C	C	A	C	C	A	A	A	C
S2_16083943	T/C	2	16083943	+	T	C	T	T	T	T	C	C	N	T	N	T	T	C	C	T	T	T	C	T	N	T	C	T	T	C	C	N	C	T	T	C	T	C	C	T	C	C	T	C	C	T	T	T	C
S2_16476160	A/G	2	16476160	+	N	G	A	A	G	A	G	G	A	A	N	G	A	G	A	A	A	A	G	A	A	A	G	A	A	A	G	G	G	A	A	A	A	G	G	A	A	G	A	G	G	A	A	A	G
S2_16683589	G/C	2	16683589	+	G	C	G	G	C	G	C	C	C	G	C	G	G	C	C	G	G	C	C	G	G	C	C	G	G	G	C	C	G	G	G	C	G	C	C	G	G	C	G	C	C	G	G	G	C
S2_16694615	C/T	2	16694615	+	T	T	C	C	C	C	T	T	C	C	N	T	C	T	C	C	C	T	T	C	N	C	T	C	C	C	T	T	T	C	T	T	C	T	T	C	C	T	C	T	T	N	C	C	T
S2_16726868	A/G	2	16726868	+	A	N	A	A	G	A	G	G	N	A	G	A	A	G	G	A	A	G	G	A	A	A	A	N	A	A	G	G	A	A	A	A	A	G	G	A	A	G	A	G	G	A	A	A	G
S2_16924409	T/C	2	16924409	+	T	C	T	T	C	T	C	C	T	T	N	C	T	C	T	T	T	C	C	T	T	T	T	T	T	T	C	C	T	T	C	C	T	C	C	T	T	C	T	C	C	T	T	T	C
S2_16924809	G/A	2	16924809	+	A	N	G	G	A	G	G	A	G	N	A	G	G	A	G	G	G	A	A	G	G	A	G	G	G	G	A	N	G	G	G	G	G	A	A	G	G	A	G	A	A	G	G	G	A
S2_16968406	C/G	2	16968406	+	G	G	C	C	G	C	G	G	C	C	N	G	C	G	G	C	C	C	G	C	C	G	C	C	C	C	G	G	G	C	C	C	C	G	C	C	C	G	C	G	C	C	C	C	G
S2_17019618	G/A	2	17019618	+	G	G	G	G	G	G	G	G	G	G	N	G	G	G	G	G	G	G	R	G	G	G	G	G	G	G	G	G	G	G	G	G	G	G	G	G	G	R	G	G	G	R	G	G	G
S2_17019621	C/G	2	17019621	+	C	C	C	C	G	S	C	S	G	C	N	C	C	G	S	C	S	G	G	G	C	G	C	G	G	G	G	G	G	S	S	S	G	C	S	G	C	G	G	G	G	G	C	S	S
S2_17019633	G/A	2	17019633	+	G	G	G	G	R	R	G	G	G	G	N	G	G	R	G	G	G	R	R	G	G	A	G	A	G	G	G	G	G	R	R	G	G	G	R	G	G	G	G	G	G	G	G	G	G
S2_17019635	G/A	2	17019635	+	G	G	G	G	G	G	G	G	A	G	N	G	G	G	G	G	G	R	R	G	G	G	G	G	G	G	G	G	G	G	G	G	G	G	G	R	G	G	G	A	G	G	G	G	G
S2_17019637	C/T	2	17019637	+	C	C	C	C	Y	C	C	Y	C	C	N	C	C	Y	Y	C	C	C	C	T	C	C	C	C	C	C	T	T	T	C	C	Y	Y	C	C	Y	C	C	C	C	C	C	C	Y	Y
S2_17019648	G/A	2	17019648	+	G	G	G	G	G	G	G	G	G	G	N	G	G	G	G	G	G	G	G	G	G	G	G	G	A	A	G	G	G	G	G	G	R	G	G	G	G	R	A	G	A	R	G	G	G
S2_17019655	C/T	2	17019655	+	C	C	C	C	C	C	C	C	C	C	N	C	C	C	C	C	C	C	C	C	C	C	C	C	T	T	C	C	C	C	C	C	Y	C	C	C	C	Y	T	C	T	Y	C	C	C
S2_17019672	T/A	2	17019672	+	T	T	T	T	T	T	T	T	A	T	N	T	T	T	T	T	T	W	W	T	T	T	T	T	T	T	T	T	T	T	T	T	T	T	T	W	T	T	T	A	T	T	T	T	T
S2_17019689	G/A	2	17019689	+	G	G	G	G	G	G	G	G	A	G	N	G	G	G	G	G	G	R	R	G	G	G	G	G	G	G	G	G	G	G	G	G	G	G	G	R	G	G	G	A	G	G	G	G	G
S2_17319968	A/T	2	17319968	+	A	A	A	A	A	A	A	A	A	A	A	A	A	A	A	N	A	A	A	A	A	A	A	A	A	A	A	A	T	A	A	A	A	A	A	A	A	A	A	A	A	N	T	A	A
S2_17348153	G/A	2	17348153	+	G	N	G	G	G	G	G	A	A	G	A	G	G	A	A	G	G	A	A	G	G	A	G	G	G	R	A	A	G	G	G	N	G	A	A	G	G	A	G	A	A	G	G	G	A
S2_17348172	T/C	2	17348172	+	T	N	T	T	T	T	C	C	C	T	C	T	T	C	C	T	T	C	C	T	T	C	T	T	T	Y	C	C	T	T	T	T	T	C	C	T	T	C	T	C	C	T	T	T	C
S2_17554722	G/A	2	17554722	+	A	A	A	G	G	A	G	G	G	A	G	A	G	A	A	A	A	A	A	G	G	G	A	G	A	A	A	G	G	G	G	G	G	A	G	A	G	A	A	A	A	A	A	G	G
S2_17583609	C/T	2	17583609	+	N	T	C	C	T	C	T	T	C	C	N	T	C	T	T	C	C	T	T	N	C	C	C	C	C	T	T	T	C	C	C	C	C	T	C	C	T	T	C	T	T	C	C	C	T
S2_17585561	G/C	2	17585561	+	G	C	G	G	C	G	C	C	C	G	N	G	G	C	C	G	G	C	C	G	G	G	G	G	G	G	C	C	C	G	C	C	G	C	G	G	C	C	G	C	C	G	G	G	C
S2_17591517	C/T	2	17591517	+	T	T	C	C	T	C	T	T	C	C	N	C	C	T	T	C	C	C	T	C	C	T	C	C	C	C	T	T	C	C	C	C	C	T	T	C	C	T	C	T	T	C	C	C	T
S2_17591561	A/G	2	17591561	+	G	G	A	A	G	A	G	G	A	A	N	A	A	G	G	A	A	A	G	A	A	G	A	A	A	A	G	G	A	A	A	A	A	G	G	A	A	G	A	G	G	A	A	A	G
S2_17630873	C/T	2	17630873	+	C	C	C	C	Y	Y	C	T	T	Y	N	C	Y	C	C	C	C	C	C	Y	C	C	Y	Y	Y	C	C	Y	N	Y	Y	C	C	C	Y	Y	C	C	Y	N	C	C	C	C	Y
S2_17630884	T/C	2	17630884	+	T	T	T	T	Y	Y	T	C	C	Y	N	T	Y	T	T	T	T	T	T	Y	T	T	Y	Y	Y	T	T	Y	N	Y	Y	T	T	T	Y	Y	T	T	Y	N	T	T	T	T	Y
S2_17630885	G/A	2	17630885	+	G	G	G	G	R	R	G	A	A	R	N	G	R	G	G	G	G	G	G	R	G	G	R	R	R	G	G	R	N	R	R	G	G	G	R	R	G	G	R	N	G	G	G	G	R
S2_17630892	G/T	2	17630892	+	G	G	G	G	K	K	G	T	T	K	N	G	K	G	G	G	G	G	G	K	G	G	K	K	K	G	G	K	N	K	K	G	G	G	K	K	G	G	K	N	G	G	G	G	K
S2_17630911	C/T	2	17630911	+	C	C	C	C	C	Y	C	C	C	C	N	C	C	C	C	C	C	C	T	Y	C	C	C	C	C	C	C	C	N	C	C	T	C	T	C	C	C	C	C	N	Y	C	C	C	Y
S2_17630921	C/T	2	17630921	+	C	C	C	C	Y	Y	C	T	T	Y	N	C	Y	C	C	C	C	C	C	Y	C	C	Y	Y	Y	C	C	Y	N	Y	Y	C	C	C	Y	Y	C	C	Y	N	C	C	C	C	Y
S2_17630922	T/G	2	17630922	+	T	T	T	T	K	K	T	G	G	K	N	T	K	T	T	T	T	T	T	K	T	T	K	K	K	T	T	K	N	K	K	T	T	T	K	K	T	T	K	N	T	T	T	T	K
S2_17630925	A/G	2	17630925	+	A	A	A	A	R	R	A	G	G	R	N	A	R	A	A	A	A	A	A	R	A	A	R	R	R	A	A	R	N	R	R	A	A	A	R	R	A	A	R	N	A	A	A	A	R
S2_17731886	G/A	2	17731886	+	G	G	A	G	A	G	G	G	G	G	G	G	G	G	G	G	G	G	G	G	G	G	G	G	G	A	R	G	G	G	G	A	R	G	G	G	R	G	A	G	G	G	G	G	G
S2_17731905	C/T	2	17731905	+	C	C	C	C	C	C	C	C	C	N	T	C	C	C	C	T	T	C	Y	C	C	C	C	C	C	C	C	C	C	C	C	C	C	T	C	C	C	C	C	C	C	C	C	C	Y
S2_17731915	C/T	2	17731915	+	C	C	C	C	C	C	C	C	C	C	C	C	Y	C	C	C	C	C	Y	C	C	C	C	T	C	C	C	C	Y	C	T	C	C	C	C	C	C	C	C	T	C	C	C	C	C
S2_17731916	G/A	2	17731916	+	A	G	G	G	G	G	G	A	G	G	G	G	G	G	A	G	G	G	G	G	A	A	G	G	G	G	G	A	G	G	G	G	G	G	G	G	G	G	G	G	G	G	R	G	G
S2_17731923	C/A	2	17731923	+	C	C	C	C	C	C	C	C	C	C	C	A	C	C	C	C	C	C	C	C	C	C	C	C	C	C	C	C	M	C	C	C	C	C	C	C	C	M	C	C	C	A	C	C	M
S2_17731925	G/A	2	17731925	+	G	G	G	G	G	A	G	G	G	G	G	G	R	G	G	G	G	A	G	G	G	G	A	G	G	G	G	G	G	R	G	G	G	G	G	G	G	G	G	G	A	G	G	G	G
S2_17731936	G/A	2	17731936	+	G	A	G	G	G	R	G	G	G	G	G	G	G	A	G	G	G	G	R	A	G	G	G	A	G	G	G	G	R	G	A	G	G	G	A	A	G	R	R	A	G	G	R	G	G
S2_17731937	A/C	2	17731937	+	A	A	C	A	C	A	A	A	A	A	A	A	A	A	A	A	A	A	A	A	A	A	A	A	A	C	M	A	A	A	A	C	M	A	A	A	M	A	M	A	A	A	A	A	A
S2_17731944	A/G	2	17731944	+	G	A	A	G	A	A	R	G	G	G	A	G	A	A	R	A	A	A	A	A	G	G	A	A	G	A	R	G	R	A	A	A	R	A	A	A	A	R	A	A	A	G	R	G	R
S2_17731959	C/T	2	17731959	+	C	C	T	C	T	C	C	C	C	C	C	C	C	C	C	C	C	C	C	C	C	C	C	C	C	T	T	C	C	C	C	T	Y	C	C	C	Y	C	T	C	C	C	C	C	C
S2_17731960	G/A	2	17731960	+	G	G	G	G	G	G	G	G	G	G	G	A	G	G	G	G	G	G	G	G	G	G	G	G	G	G	G	G	R	G	G	G	G	G	G	G	G	R	G	G	G	A	G	G	R
S2_17731963	G/A	2	17731963	+	G	G	G	G	G	G	G	G	G	G	G	G	R	G	G	G	G	G	R	G	G	G	G	A	G	G	G	G	R	G	A	G	G	G	G	G	G	G	G	A	G	N	G	G	G
S2_17731970	C/T	2	17731970	+	C	C	C	C	C	C	C	C	C	C	N	C	C	C	C	C	C	C	C	C	C	C	C	C	C	C	C	C	C	Y	C	C	C	C	C	C	C	C	C	C	C	C	C	C	C
S2_17862994	T/C	2	17862994	+	T	C	T	T	T	T	T	C	T	T	C	C	T	C	C	T	T	C	C	T	T	T	C	T	T	T	C	C	C	T	C	N	T	C	T	T	T	C	T	C	T	T	T	T	C
S2_17868822	G/T	2	17868822	+	T	T	G	G	T	G	T	T	N	G	T	T	G	T	T	G	G	T	T	G	G	T	T	G	G	T	T	T	G	G	T	G	G	T	G	G	G	T	G	N	G	N	G	G	T
S2_17881321	A/G	2	17881321	+	G	G	A	A	G	A	A	G	R	A	G	G	A	G	A	A	A	A	G	A	A	G	G	A	A	A	G	G	A	A	G	A	A	G	N	A	G	G	A	G	G	A	A	A	G
S2_17995616	G/A	2	17995616	+	A	A	G	G	A	G	A	A	G	G	N	A	G	A	G	G	G	G	A	G	G	G	G	G	G	A	A	A	G	G	N	A	G	A	G	G	A	A	G	A	A	G	G	G	A
S2_17995706	A/T	2	17995706	+	T	T	A	A	T	A	T	T	A	A	N	T	A	T	A	A	A	A	T	A	A	A	A	A	A	T	T	T	A	A	N	T	A	T	A	A	T	T	A	T	T	A	A	A	T
S2_18286418	A/G	2	18286418	+	A	G	A	A	G	A	G	G	R	A	N	G	A	G	A	A	A	A	G	A	A	A	R	A	A	R	G	G	R	A	R	A	A	G	A	A	A	G	A	G	G	A	A	A	G
S2_18622817	A/G	2	18622817	+	G	G	A	A	A	A	G	G	A	A	A	G	A	A	A	A	A	A	G	A	A	A	G	A	A	G	G	G	G	A	A	A	A	G	A	A	A	G	A	G	G	A	A	A	G
S2_18860481	T/C	2	18860481	+	T	C	T	T	C	Y	C	C	C	T	N	C	T	T	Y	T	T	Y	C	T	T	T	N	T	T	Y	C	C	N	T	T	C	T	T	T	T	C	C	T	C	C	T	T	T	C
S2_18887347	A/G	2	18887347	+	A	A	A	A	A	A	A	N	A	A	A	R	A	A	A	A	A	A	A	A	A	A	A	A	A	R	A	A	N	R	N	A	A	A	A	R	R	A	A	A	R	A	A	A	A
S2_18887398	C/T	2	18887398	+	C	C	C	Y	C	C	C	Y	C	Y	C	Y	C	Y	Y	C	Y	C	C	C	C	C	Y	C	C	Y	C	C	C	Y	N	C	Y	C	C	Y	Y	C	C	C	Y	C	C	C	Y
S2_18887475	T/A	2	18887475	+	T	T	T	T	T	T	T	T	T	T	N	T	T	T	T	T	T	T	T	T	T	T	T	T	T	T	T	T	T	T	N	T	T	T	T	T	T	T	T	T	T	T	T	T	T
S2_19260551	G/A	2	19260551	+	A	A	G	G	A	G	G	A	A	G	G	G	G	G	G	G	G	A	N	G	G	G	A	G	N	G	A	A	G	G	G	A	G	G	G	G	A	A	G	A	A	N	G	G	A
S2_19304408	G/A	2	19304408	+	A	A	G	G	A	A	A	A	G	N	G	A	G	G	G	G	G	A	A	G	G	A	A	G	G	G	A	A	G	G	G	G	G	G	G	G	G	A	G	A	A	G	G	G	A
S2_19314509	A/G	2	19314509	+	N	G	A	A	G	A	A	G	G	A	A	G	A	A	A	A	A	G	G	A	A	A	G	A	A	A	G	G	A	A	G	A	A	A	A	A	G	G	A	G	G	A	A	A	G
S2_19331684	C/G	2	19331684	+	C	G	C	C	S	G	S	G	N	N	C	G	C	S	S	C	C	S	G	C	C	S	G	C	C	C	G	G	C	C	S	C	C	C	C	C	C	G	C	G	G	C	C	C	G
S2_19367035	C/G	2	19367035	+	G	G	C	C	G	G	G	G	G	C	C	C	C	C	C	C	C	C	G	C	C	G	G	C	C	C	G	G	C	C	G	C	C	C	C	C	G	G	C	G	G	C	C	C	G
S2_19392613	G/A	2	19392613	+	G	G	G	G	A	G	G	A	G	G	N	G	G	G	G	A	A	G	A	G	A	A	G	A	G	A	G	G	A	A	G	G	A	G	G	A	G	A	G	N	G	G	G	A	A
S2_19392640	C/G	2	19392640	+	C	C	C	C	G	C	C	G	C	C	N	C	C	C	C	G	G	C	G	C	G	G	C	G	C	G	C	C	G	G	C	C	G	C	C	G	C	G	C	N	C	C	C	G	G
S2_19392677	C/T	2	19392677	+	C	C	C	C	T	C	C	T	C	C	N	C	C	C	C	T	T	C	T	C	T	T	C	T	C	T	C	C	T	T	C	C	T	C	C	T	C	T	C	N	C	C	C	T	T
S2_19420646	C/T	2	19420646	+	Y	C	C	Y	C	C	C	C	C	N	N	Y	C	Y	Y	C	Y	Y	C	Y	C	C	C	T	C	C	C	C	Y	Y	C	Y	Y	Y	N	Y	C	C	C	C	Y	C	C	Y	C
S2_19487970	A/C	2	19487970	+	N	C	A	A	A	C	A	C	A	A	N	C	A	A	A	A	A	C	C	A	A	C	C	A	A	A	C	C	A	A	A	A	A	A	A	A	A	C	A	N	C	A	A	A	C
S2_19562284	G/C	2	19562284	+	G	C	G	G	C	G	C	C	C	G	N	G	G	G	C	G	G	G	C	G	G	G	C	G	G	G	C	C	G	G	G	G	G	G	G	G	C	C	G	C	C	G	G	G	C
S2_19759143	T/C	2	19759143	+	T	T	T	T	T	T	T	C	T	T	T	T	T	T	C	T	T	C	C	T	T	T	C	T	T	T	C	C	T	T	T	T	T	T	T	T	C	C	T	C	C	T	T	T	C
S2_20000767	A/T	2	20000767	+	A	A	A	A	A	A	A	T	T	A	N	A	A	A	T	A	A	A	T	A	A	A	T	A	A	A	T	T	A	A	A	A	A	A	A	A	T	T	A	T	T	A	A	A	T
S2_21156524	A/C	2	21156524	+	A	A	A	A	C	C	A	C	C	A	A	A	A	A	A	A	A	A	C	A	A	A	N	A	A	A	C	C	N	A	C	A	A	A	A	A	A	A	A	C	C	C	A	A	A
S2_21184482	C/G	2	21184482	+	S	C	C	C	C	C	S	C	S	C	S	C	S	S	S	C	S	C	S	C	S	C	C	C	S	S	S	C	C	C	C	S	C	C	S	S	S	C	S	C	S	C	C	C	C
S2_21184491	G/C	2	21184491	+	S	G	G	G	G	G	S	G	S	G	S	G	S	S	S	G	S	G	S	G	S	G	G	G	S	S	S	G	G	G	G	S	G	G	S	S	S	G	S	G	S	G	G	G	G
S2_21184524	G/C	2	21184524	+	S	G	G	G	G	G	S	G	S	G	S	G	S	S	S	G	S	G	S	G	S	G	G	G	S	S	S	G	G	G	G	C	G	G	S	S	S	G	S	G	S	G	G	G	G
S2_21184536	C/G	2	21184536	+	S	C	C	C	C	C	S	C	S	C	S	C	S	S	S	C	S	C	S	C	S	C	C	C	S	S	S	C	C	C	C	S	C	C	S	S	S	C	S	C	S	C	C	C	C
S2_21184549	A/G	2	21184549	+	R	A	A	A	A	A	R	A	R	A	R	A	R	R	R	A	R	A	R	A	R	A	A	A	R	R	R	A	A	A	A	R	A	A	R	R	R	A	R	A	R	A	A	A	A
S2_21184550	C/T	2	21184550	+	Y	C	C	C	C	C	Y	C	Y	C	Y	C	Y	Y	Y	C	Y	C	Y	C	Y	C	C	C	Y	Y	Y	C	C	C	C	Y	C	C	Y	Y	Y	C	Y	C	Y	C	C	C	C
S2_21184560	G/C	2	21184560	+	S	G	G	G	G	G	S	G	S	G	S	G	S	S	S	G	S	G	S	G	S	G	G	G	S	S	S	G	G	G	G	S	G	G	S	S	S	G	S	G	S	G	G	G	G
S2_21335438	A/G	2	21335438	+	G	A	A	A	G	A	A	G	A	A	N	A	A	G	A	A	A	G	G	A	A	A	G	A	A	A	G	A	A	A	G	G	A	A	A	A	A	A	A	G	A	G	A	A	A
S2_21470415	C/G	2	21470415	+	C	C	C	C	G	G	C	G	G	C	C	C	C	C	C	C	C	G	G	C	C	C	G	C	C	C	G	C	C	C	G	C	C	C	C	C	C	C	C	G	C	C	C	C	C
S2_21532720	T/C	2	21532720	+	T	T	T	T	Y	Y	T	C	N	T	T	T	T	Y	T	T	T	Y	C	T	T	Y	C	T	T	T	C	T	T	T	C	Y	T	T	T	T	Y	T	T	N	Y	T	T	T	T
S2_21646677	A/G	2	21646677	+	G	G	A	A	R	A	G	A	A	A	N	A	G	A	A	A	A	G	G	A	G	A	A	A	G	A	G	A	A	A	R	A	A	A	G	G	A	G	A	G	G	G	A	A	A
S2_21646689	G/A	2	21646689	+	A	A	G	G	R	R	G	G	G	G	N	G	G	G	G	G	G	G	G	G	A	G	G	G	A	G	G	G	G	R	G	G	G	G	A	G	G	G	G	G	G	G	G	G	G
S2_21646695	C/T	2	21646695	+	C	C	C	C	C	C	T	C	C	C	N	C	T	C	C	C	C	T	T	C	C	C	C	C	C	C	N	C	C	C	Y	C	C	C	C	T	C	T	C	T	T	T	C	C	C
S2_21879583	G/T	2	21879583	+	G	G	K	K	K	K	K	N	K	N	G	G	K	K	K	K	K	K	K	K	G	G	G	G	T	K	G	K	G	K	G	K	K	K	K	K	K	G	K	G	G	K	G	K	K
S2_21879603	C/T	2	21879603	+	C	C	Y	Y	Y	Y	Y	N	Y	N	C	C	Y	Y	Y	Y	Y	Y	Y	Y	C	C	Y	C	T	Y	C	Y	C	Y	C	Y	Y	Y	Y	Y	Y	C	Y	C	C	Y	C	Y	Y
S2_21879612	G/A	2	21879612	+	G	G	R	R	R	R	R	N	R	N	G	G	R	R	R	R	R	R	R	R	G	G	R	G	A	R	G	R	G	G	G	R	R	R	R	R	R	R	R	G	G	R	G	R	R
S2_21879623	G/T	2	21879623	+	G	G	K	K	K	K	K	N	K	N	G	G	K	K	K	K	K	K	K	K	G	G	K	G	T	K	G	K	G	K	G	K	K	K	K	K	K	K	K	G	G	K	G	K	K
S2_21879643	C/T	2	21879643	+	C	C	Y	Y	Y	Y	Y	N	Y	N	C	C	C	Y	Y	Y	Y	Y	Y	Y	C	C	C	C	T	Y	C	Y	C	C	C	Y	Y	Y	Y	Y	Y	Y	Y	C	C	Y	C	Y	Y
S2_21879649	T/C	2	21879649	+	T	T	Y	Y	Y	Y	Y	N	Y	N	T	T	Y	Y	Y	Y	Y	Y	Y	Y	T	T	T	T	C	Y	T	Y	T	T	T	Y	Y	Y	Y	Y	Y	T	Y	T	T	Y	T	Y	Y
S2_21879651	G/C	2	21879651	+	G	G	S	S	G	S	S	N	S	N	G	G	S	S	S	S	S	S	S	S	G	G	G	G	C	S	G	S	G	G	G	S	S	S	S	S	S	G	S	G	G	S	G	S	S
S2_21879667	T/G	2	21879667	+	T	T	K	K	K	K	K	N	K	N	T	T	K	K	K	K	K	K	K	K	T	T	T	T	G	K	T	K	T	K	T	K	K	K	K	K	K	K	K	T	T	K	T	K	K
S2_21879675	G/T	2	21879675	+	G	G	K	K	K	K	K	N	K	N	G	G	K	K	K	K	K	K	K	K	G	G	K	G	T	K	G	K	G	K	G	K	K	K	K	K	K	K	K	G	G	K	G	K	K
S2_21879679	T/C	2	21879679	+	T	T	C	Y	Y	Y	Y	N	Y	N	T	T	Y	Y	Y	Y	Y	Y	Y	Y	T	T	Y	T	C	Y	T	Y	T	Y	T	Y	Y	Y	Y	Y	Y	Y	Y	T	T	Y	T	C	Y
S2_21977973	G/A	2	21977973	+	A	G	G	G	A	G	G	A	A	G	G	G	G	A	G	G	G	G	A	G	G	G	A	G	G	G	A	G	G	G	A	G	G	G	G	G	A	G	G	A	A	A	G	G	G
S2_22001408	A/C	2	22001408	+	A	A	A	A	C	A	A	C	C	A	A	A	A	C	A	A	A	C	C	A	A	C	C	A	A	A	C	A	A	A	C	A	A	A	A	A	C	A	A	C	C	A	A	A	A
S2_22001411	C/G	2	22001411	+	C	C	C	C	G	C	C	G	G	C	C	C	C	G	C	C	C	G	G	C	C	G	G	C	C	C	G	C	C	C	G	C	C	C	C	C	G	C	C	G	G	C	C	C	C
S2_22001412	G/T	2	22001412	+	G	G	G	G	T	G	G	T	T	G	G	G	G	T	G	G	G	T	T	G	G	T	T	G	G	G	T	G	G	G	T	G	G	G	G	G	T	G	G	T	T	G	G	G	G
S2_22001414	C/G	2	22001414	+	C	C	C	C	G	C	C	G	G	C	C	C	C	G	C	C	C	G	G	C	C	G	G	C	C	C	G	C	C	C	G	C	C	C	C	C	G	C	C	G	G	C	C	C	C
S2_22001534	T/G	2	22001534	+	G	N	T	T	G	G	T	G	G	N	T	T	T	T	T	T	T	G	G	T	T	G	G	T	T	N	G	N	T	T	G	T	T	T	N	T	G	T	T	G	T	G	T	T	T
S2_22391518	A/G	2	22391518	+	G	A	A	A	A	A	A	A	A	A	N	A	A	A	A	A	A	A	G	A	A	A	G	A	A	A	G	A	N	A	G	A	A	A	A	A	A	A	A	G	G	G	A	A	A
S2_22433717	T/G	2	22433717	+	T	T	T	T	T	T	T	T	T	T	N	T	T	T	T	T	T	T	G	T	T	T	G	T	T	T	G	T	T	T	G	T	T	T	T	T	T	T	T	N	T	G	T	T	T
S2_22433781	T/C	2	22433781	+	T	T	T	T	T	T	T	T	T	T	N	T	T	T	T	T	T	T	C	T	T	T	C	T	T	T	C	T	T	T	C	T	T	T	T	T	T	T	T	N	T	C	T	T	T
S2_22486384	G/A	2	22486384	+	G	G	G	G	A	R	G	G	G	R	G	G	R	G	G	A	G	G	R	R	G	G	A	A	R	R	G	R	A	G	A	G	G	G	G	G	G	G	G	A	A	G	A	A	G
S2_22486397	G/A	2	22486397	+	G	G	G	G	A	R	G	G	G	R	A	G	R	G	G	A	G	G	R	R	G	G	A	A	R	R	G	R	A	G	A	R	G	R	G	G	G	G	G	A	A	G	A	A	A
S2_22486400	G/A	2	22486400	+	G	G	G	G	A	R	G	G	G	R	A	G	R	G	G	A	G	G	R	R	G	G	A	A	R	R	G	R	A	G	A	R	G	R	G	G	G	G	G	A	A	G	A	A	A
S2_22486408	G/T	2	22486408	+	G	G	G	G	T	K	G	G	G	K	T	G	K	G	G	T	G	G	K	K	G	G	T	T	K	K	G	K	T	G	T	K	G	K	G	G	G	G	G	T	T	G	T	T	T
S2_22831761	C/T	2	22831761	+	C	C	C	C	C	C	C	C	C	C	C	C	C	Y	C	C	C	C	C	C	Y	Y	C	C	C	C	C	C	N	C	C	C	C	C	C	Y	C	Y	C	Y	C	C	Y	C	C
S2_22831767	G/A	2	22831767	+	G	G	G	G	G	G	G	G	G	G	G	G	G	R	G	G	G	G	G	G	R	R	G	G	G	G	G	G	N	G	G	G	G	G	G	R	G	R	G	R	G	G	R	G	G
S2_22831772	G/A	2	22831772	+	A	G	G	G	G	G	G	G	G	G	G	A	G	R	G	G	G	G	G	G	G	G	A	G	G	A	G	G	N	G	G	G	G	G	G	G	G	G	G	R	A	G	G	G	G
S2_22831776	C/T	2	22831776	+	C	C	C	C	C	C	C	C	C	C	C	C	C	Y	C	C	C	C	C	C	Y	Y	C	C	C	C	C	C	N	C	C	C	C	C	C	Y	C	Y	C	Y	C	C	Y	C	C
S2_22831779	C/T	2	22831779	+	C	C	C	C	C	C	C	C	C	C	C	C	C	Y	C	C	C	C	C	C	Y	Y	C	C	C	C	C	C	N	C	C	C	C	C	C	Y	C	Y	C	Y	C	C	Y	C	C
S2_22831781	A/G	2	22831781	+	A	A	A	A	A	A	A	A	A	A	A	A	A	R	A	A	A	A	A	A	R	R	A	A	A	A	A	A	N	A	A	A	A	A	A	R	A	R	A	R	A	A	R	A	A
S2_22831782	C/T	2	22831782	+	C	T	C	C	C	C	C	C	C	C	C	C	C	C	C	C	C	T	T	C	C	Y	C	C	C	C	T	C	N	C	T	T	C	C	C	C	C	C	C	C	C	T	C	C	C
S2_22831802	C/A	2	22831802	+	C	C	C	C	C	C	C	C	C	C	C	C	C	M	C	C	C	C	C	C	M	M	C	C	C	C	C	C	N	C	C	C	C	C	C	M	C	M	C	M	C	C	M	C	C
S2_22831804	G/T	2	22831804	+	G	T	G	G	G	G	G	G	G	G	G	G	G	G	G	G	G	T	T	G	G	K	G	G	G	G	T	G	N	G	T	T	G	G	G	G	G	G	G	G	G	T	G	G	G
S2_22831811	A/G	2	22831811	+	A	A	A	A	A	A	A	A	A	A	A	A	A	R	A	A	A	A	A	A	A	R	R	A	A	A	A	A	A	A	A	A	A	A	A	R	A	R	A	R	A	A	R	A	A
S2_22831833	G/A	2	22831833	+	G	G	G	G	G	G	G	G	G	G	G	G	G	R	G	G	G	G	G	G	A	R	G	G	G	G	G	G	G	G	G	G	G	G	N	R	G	R	G	A	G	G	R	G	G
S2_22831898	C/T	2	22831898	+	C	T	C	C	C	C	C	C	T	C	C	C	C	T	C	C	C	C	T	C	N	C	T	C	C	C	T	C	C	C	T	T	C	C	N	C	C	C	C	N	T	T	C	C	C
S2_22897004	A/G	2	22897004	+	A	A	A	A	A	A	G	A	A	A	N	A	A	A	A	A	A	A	G	A	N	A	N	A	A	A	G	A	A	A	G	A	A	A	A	A	A	A	A	G	G	G	A	A	A
S2_23198920	T/C	2	23198920	+	T	T	T	T	T	T	Y	T	T	T	N	T	T	T	T	Y	T	T	T	Y	T	T	T	T	Y	Y	T	T	T	T	Y	Y	Y	T	T	T	T	Y	T	T	T	T	T	T	T
S2_23198944	G/A	2	23198944	+	R	G	G	R	G	G	G	R	G	R	N	G	R	G	G	R	R	G	G	G	R	R	G	G	R	G	G	R	G	G	G	G	R	G	G	G	G	R	G	G	G	R	R	G	G
S2_23198956	G/A	2	23198956	+	G	G	G	G	R	G	G	G	G	G	N	G	G	G	G	G	G	G	R	G	G	G	G	G	G	R	G	G	G	G	G	R	G	G	R	R	G	G	R	G	G	G	G	G	G
S2_23198958	C/T	2	23198958	+	C	C	C	C	C	C	C	C	C	C	N	Y	C	C	C	C	C	Y	C	C	C	C	C	C	C	C	C	C	C	C	C	C	C	C	C	C	C	Y	C	C	Y	C	C	C	C
S2_23198965	C/T	2	23198965	+	C	C	C	C	Y	C	C	C	C	C	N	C	C	Y	Y	C	C	C	C	C	Y	Y	Y	C	Y	Y	Y	C	C	C	C	C	Y	C	Y	C	Y	Y	C	C	C	C	C	C	C
S2_23198978	G/A	2	23198978	+	G	A	G	G	G	G	G	G	G	G	N	G	R	G	G	G	G	G	G	R	G	G	G	G	G	G	R	G	G	R	G	G	G	G	G	G	G	G	R	G	R	G	G	G	R
S2_23198997	C/T	2	23198997	+	C	C	C	C	Y	C	Y	Y	C	C	N	C	Y	C	C	Y	C	C	C	C	C	C	C	C	C	C	C	C	C	C	C	Y	C	C	C	C	C	C	C	C	C	C	C	C	C
S2_23199009	C/T	2	23199009	+	Y	C	C	C	C	C	C	Y	C	Y	N	C	Y	C	C	Y	C	C	C	C	C	Y	C	C	Y	C	C	Y	C	C	C	C	C	C	C	C	C	Y	C	C	C	Y	C	C	C
S2_23245165	C/T	2	23245165	+	N	T	C	C	T	Y	Y	T	C	T	N	C	Y	Y	T	Y	C	C	Y	T	Y	Y	Y	Y	Y	T	Y	C	T	Y	Y	Y	Y	Y	C	Y	C	C	Y	T	Y	T	C	Y	Y
S2_23245171	C/T	2	23245171	+	N	C	Y	C	C	C	Y	C	C	N	N	Y	Y	C	C	Y	C	Y	C	C	Y	Y	C	C	C	C	C	C	C	C	C	C	Y	C	C	Y	T	C	Y	C	C	C	T	C	C
S2_23245172	G/T	2	23245172	+	N	K	G	G	G	K	K	K	G	G	N	G	G	K	T	K	G	G	K	T	K	G	G	K	G	T	K	G	G	K	K	G	G	K	G	K	G	G	K	K	G	T	G	K	K
S2_23245173	A/G	2	23245173	+	N	G	G	A	G	A	R	R	A	G	N	R	G	A	A	R	A	R	A	A	R	G	R	A	R	A	A	A	G	A	A	R	G	A	A	R	R	A	R	R	R	A	G	A	A
S2_23245184	A/G	2	23245184	+	N	G	A	A	G	R	R	G	A	G	N	A	R	R	G	R	A	A	R	G	R	R	R	R	R	G	R	A	G	R	R	R	R	R	A	R	A	A	R	G	R	G	A	R	R
S2_23245202	G/A	2	23245202	+	N	G	G	G	G	G	R	G	G	G	N	R	R	G	G	R	G	R	G	G	R	R	G	G	G	G	G	G	G	G	G	G	R	G	G	R	R	G	R	G	G	G	A	G	G
S2_23245205	G/A	2	23245205	+	N	G	R	G	G	G	R	G	G	G	N	R	R	G	G	R	G	R	G	G	R	R	G	G	G	G	G	G	G	G	G	G	R	G	G	R	R	G	R	G	G	G	A	G	G
S2_23245206	G/T	2	23245206	+	N	K	G	G	T	G	G	K	G	T	N	G	K	G	G	G	G	G	G	G	G	K	K	G	K	G	G	G	T	G	G	K	K	G	G	G	G	G	G	K	K	G	G	G	G
S2_23245207	G/T	2	23245207	+	N	K	G	G	G	K	K	K	G	G	N	G	G	K	T	K	G	G	K	K	K	G	G	K	G	T	K	G	G	K	K	G	G	K	G	K	G	G	K	K	G	T	G	K	K
S2_23245216	C/G	2	23245216	+	N	S	C	C	C	S	S	S	C	C	N	C	C	S	G	S	C	C	S	G	S	C	C	S	C	G	S	C	C	S	S	C	C	S	C	S	C	C	S	S	C	G	C	S	S
S2_23245217	A/G	2	23245217	+	N	R	A	A	G	A	A	R	A	N	N	A	R	A	A	A	A	A	A	A	A	R	R	A	R	A	A	A	G	A	A	R	R	A	A	A	A	A	A	R	R	A	A	A	A
S2_23245233	C/T	2	23245233	+	N	C	Y	C	C	C	Y	C	C	C	N	Y	Y	C	C	Y	C	Y	C	C	Y	Y	C	C	C	C	C	C	C	C	C	C	Y	C	C	Y	C	C	Y	C	C	C	T	C	C
S2_23261106	A/G	2	23261106	+	A	A	A	G	G	A	G	A	A	A	N	A	G	A	G	G	A	A	A	G	G	A	G	A	A	A	A	A	G	G	A	G	A	A	A	G	A	G	G	A	G	A	A	G	G
S2_23390168	T/G	2	23390168	+	K	G	K	K	K	K	T	K	K	T	K	K	K	K	K	K	K	K	T	K	K	K	K	K	K	K	T	K	K	K	K	K	K	K	G	K	K	K	K	K	K	T	K	K	K
S2_23406143	A/G	2	23406143	+	A	G	A	A	A	A	G	A	A	N	A	A	A	A	A	R	R	A	G	R	N	A	A	A	A	A	G	A	N	A	A	A	A	A	A	A	A	A	A	A	A	N	A	A	A
S2_23427332	C/T	2	23427332	+	C	C	T	C	C	C	C	C	N	C	C	T	T	C	C	T	C	C	C	C	T	T	C	C	C	C	C	T	C	C	T	C	C	C	T	T	T	T	T	C	T	N	T	C	T
S2_23427374	G/A	2	23427374	+	G	G	G	A	G	G	G	A	N	G	A	G	G	A	G	G	A	A	G	A	G	G	G	A	G	A	G	G	G	G	G	A	A	A	G	G	G	G	G	G	G	G	G	R	G
S2_23427377	T/C	2	23427377	+	C	C	T	T	C	C	C	T	N	C	T	T	T	T	C	T	T	T	C	T	T	T	C	T	C	T	C	T	C	C	T	T	T	T	T	T	T	T	T	C	T	C	T	Y	T
S2_23427391	G/A	2	23427391	+	A	A	G	G	A	A	A	G	N	A	G	G	G	G	A	G	G	G	A	G	G	G	A	G	A	G	A	G	A	A	G	G	G	G	G	G	G	G	G	A	G	A	G	R	G
S2_23427405	G/C	2	23427405	+	G	G	C	G	G	G	G	G	N	G	G	C	C	G	G	C	G	G	G	G	C	C	G	G	G	G	G	C	G	G	C	G	G	G	C	C	C	C	C	G	C	G	C	G	C
S2_23427415	C/T	2	23427415	+	T	C	C	C	T	T	T	C	N	T	C	C	C	C	T	C	C	C	C	C	C	C	T	C	T	C	C	C	T	T	C	C	C	C	C	C	C	C	C	T	C	T	C	Y	C
S2_23513301	T/C	2	23513301	+	T	T	T	T	T	T	T	T	N	T	T	T	T	C	T	T	T	C	C	T	T	T	T	T	T	T	C	T	T	T	T	T	T	T	T	T	T	T	T	T	T	C	T	T	T
S2_23538671	G/C	2	23538671	+	C	G	G	G	G	G	G	G	N	G	N	G	G	C	N	G	G	G	C	G	G	G	G	G	G	N	C	G	G	G	G	C	G	G	G	G	G	G	G	G	G	C	G	G	G
S2_23558713	C/G	2	23558713	+	G	G	C	C	C	C	C	C	G	C	N	C	C	C	C	C	C	G	G	C	C	C	C	C	C	C	G	C	N	C	C	G	C	C	C	C	C	C	C	C	C	G	C	C	C
S2_23637078	C/A	2	23637078	+	A	A	C	C	C	C	A	C	C	C	N	C	C	C	C	C	C	A	A	C	C	C	C	C	C	C	A	C	C	C	C	A	C	C	C	C	C	C	C	C	C	A	C	C	C
S2_23689984	G/T	2	23689984	+	T	T	G	G	G	G	T	G	G	G	N	G	G	G	G	G	G	T	T	G	G	G	G	G	G	G	T	G	G	G	G	G	G	G	G	G	G	G	G	G	G	T	G	G	G
S2_23901218	C/T	2	23901218	+	C	T	C	C	C	C	C	C	C	C	C	N	C	C	C	C	C	C	T	C	N	C	C	C	C	C	T	C	C	C	C	C	C	C	N	C	C	C	C	C	C	T	C	C	C
S2_24006081	A/G	2	24006081	+	A	N	A	A	A	A	A	A	A	A	A	A	A	G	R	A	A	G	G	A	A	A	A	A	A	A	G	A	A	A	A	A	A	A	A	A	A	A	A	A	A	G	A	A	A
S2_24140415	C/G	2	24140415	+	S	S	C	C	C	C	C	C	S	C	C	C	C	S	C	C	C	S	G	C	C	C	C	C	C	C	G	C	C	C	C	S	C	C	C	C	C	C	C	N	C	G	C	C	C
S2_24265548	G/A	2	24265548	+	A	A	G	N	G	G	A	G	G	G	G	G	G	A	G	G	G	A	A	G	G	G	G	G	G	G	A	G	G	G	G	G	G	A	N	G	G	G	G	G	G	A	G	G	G
S2_24479572	G/A	2	24479572	+	G	G	G	G	G	G	G	G	G	G	G	G	G	A	G	G	G	G	A	G	G	G	G	G	G	G	A	G	G	G	G	G	G	A	G	G	G	G	G	G	G	G	G	G	G
S2_24503637	C/A	2	24503637	+	C	N	N	C	C	C	C	C	C	C	N	C	C	A	C	C	C	C	A	C	C	C	C	C	C	C	N	C	C	C	C	C	C	A	C	C	C	C	C	C	C	A	C	C	C
S2_24509822	A/G	2	24509822	+	A	G	A	A	A	A	G	A	N	A	N	N	A	G	A	A	A	G	G	A	N	A	A	A	A	A	G	A	A	A	A	G	A	G	A	A	A	A	A	A	A	G	G	A	A
S2_24666296	A/G	2	24666296	+	A	G	A	A	A	A	A	A	A	A	A	A	A	G	A	A	A	G	G	A	A	A	A	A	A	A	G	A	A	A	A	A	A	G	A	A	A	A	A	A	A	A	A	A	A
S2_24688600	A/C	2	24688600	+	A	N	A	A	A	A	C	A	N	A	N	A	A	C	A	A	A	A	C	A	A	A	A	A	A	A	C	A	A	A	A	C	A	C	A	A	A	A	A	A	A	C	C	A	A
S2_24688608	A/C	2	24688608	+	A	N	A	A	A	A	A	A	N	A	N	A	A	C	A	A	A	A	C	A	A	A	A	A	A	A	C	A	A	A	A	C	A	C	A	A	A	A	A	A	A	C	C	A	A
S2_24831059	G/A	2	24831059	+	G	N	G	G	G	G	G	G	G	G	G	G	G	A	G	G	G	G	A	G	G	G	G	G	G	G	A	G	G	G	G	G	G	A	G	G	G	G	G	G	G	A	G	G	G
S2_25332271	T/C	2	25332271	+	T	T	T	T	T	T	Y	C	N	T	N	T	T	T	T	T	T	T	C	T	T	T	T	T	T	T	C	T	T	T	T	T	T	C	T	T	T	T	T	T	T	T	C	T	T
S2_25332314	C/G	2	25332314	+	C	C	C	C	C	C	C	G	N	C	N	C	C	C	C	C	C	C	G	C	C	C	C	C	C	C	G	C	C	C	C	C	C	G	C	C	C	C	C	C	C	C	G	C	C
S2_25332318	C/T	2	25332318	+	C	C	C	C	C	C	C	T	N	C	N	C	C	C	C	C	C	C	T	C	C	C	C	C	C	C	T	C	C	C	C	C	C	T	C	C	C	C	C	C	C	C	T	C	C
S2_25398662	T/C	2	25398662	+	T	C	T	T	T	T	T	T	C	T	N	T	T	T	T	T	T	C	C	T	T	T	T	T	T	T	C	T	T	T	T	T	T	C	T	T	T	T	T	T	T	C	T	T	T
S2_25400163	T/G	2	25400163	+	T	T	T	T	T	T	G	G	T	T	T	T	T	T	T	T	T	G	G	T	T	T	T	T	T	T	G	T	T	T	T	G	T	G	T	T	G	T	T	T	T	T	T	T	T
S2_25454023	A/G	2	25454023	+	A	G	A	A	A	A	A	G	N	A	A	A	A	A	A	A	A	A	G	A	A	A	A	A	A	A	G	A	A	A	A	A	A	G	A	A	A	A	A	A	A	A	A	A	A
S2_25590613	C/G	2	25590613	+	C	C	N	C	C	C	C	G	N	C	C	C	C	C	C	C	C	G	G	C	C	C	C	C	C	C	G	C	C	C	C	C	C	G	C	C	C	C	C	C	C	G	C	C	C
S2_25596670	T/C	2	25596670	+	T	T	T	T	T	T	T	T	C	T	T	T	T	T	T	T	T	C	C	T	N	T	T	T	T	T	C	T	T	T	T	C	T	C	T	T	T	T	T	T	T	C	T	T	T
S2_25609002	G/T	2	25609002	+	G	G	G	G	G	G	G	G	G	G	G	G	G	G	G	G	G	T	T	G	G	G	G	G	G	G	T	G	G	G	G	G	G	T	G	G	G	G	G	G	G	T	T	G	G
S2_25619546	A/G	2	25619546	+	A	A	A	A	A	G	A	G	G	A	A	A	A	A	A	A	A	A	G	A	A	A	A	A	A	A	G	A	A	A	A	A	A	G	A	A	A	A	A	A	A	G	G	A	A
S2_25760087	G/T	2	25760087	+	T	T	G	G	G	G	G	T	T	G	G	G	G	G	G	G	G	T	T	G	G	G	G	G	G	G	T	G	N	G	G	G	G	G	G	G	G	G	G	G	G	T	G	G	G
S2_26176602	T/C	2	26176602	+	T	T	T	T	T	T	T	T	C	T	T	T	T	T	T	T	T	T	C	T	T	T	T	T	T	T	C	T	N	T	T	N	T	T	T	T	T	T	T	T	T	N	T	T	T
S2_26209442	C/T	2	26209442	+	C	C	C	C	C	C	C	C	T	C	C	C	C	C	C	C	C	T	T	C	N	C	C	C	C	C	T	C	C	C	C	C	C	C	C	C	C	C	C	C	C	T	C	C	C
S2_26329160	G/A	2	26329160	+	G	G	G	G	G	G	G	R	A	G	G	G	G	G	G	G	G	A	A	G	G	G	G	G	G	G	A	G	G	G	G	G	G	G	G	G	G	G	G	G	G	A	G	G	G
S2_26329202	T/C	2	26329202	+	T	T	T	T	T	T	T	Y	C	T	T	T	T	T	T	T	T	C	C	T	T	T	T	T	T	T	C	T	T	T	T	T	T	T	T	T	T	T	T	T	T	C	T	T	T
S2_26329306	G/A	2	26329306	+	G	A	G	G	G	G	G	G	G	G	G	G	G	G	G	G	G	A	A	G	G	G	G	G	G	G	A	G	G	G	G	G	G	G	G	G	G	G	G	G	G	A	G	G	G
S2_26329353	G/T	2	26329353	+	G	T	G	G	G	G	T	G	G	G	G	G	G	G	G	G	G	T	T	G	G	G	G	G	G	G	T	G	G	G	G	G	G	G	G	G	G	G	G	G	G	T	G	G	G
S2_26349262	A/G	2	26349262	+	A	N	A	A	A	A	A	A	G	A	A	A	A	A	A	A	A	A	G	A	A	A	A	A	A	A	G	A	A	A	A	A	A	A	A	A	A	A	A	A	A	G	A	A	A
S2_26469101	G/A	2	26469101	+	G	G	G	G	G	G	G	A	A	G	N	G	G	G	G	G	G	A	A	G	G	G	G	G	G	G	A	G	G	G	G	G	G	G	G	G	G	G	G	G	G	A	G	G	G
S2_26469124	A/C	2	26469124	+	A	A	A	A	A	A	A	C	C	A	N	A	A	A	A	A	A	C	C	A	A	A	A	A	A	A	C	A	A	A	A	A	A	A	A	A	A	A	A	A	A	C	A	A	A
S2_27064716	T/C	2	27064716	+	T	C	N	C	T	T	C	C	T	T	T	T	T	T	C	T	T	C	Y	T	T	N	C	T	T	T	C	T	T	T	T	Y	T	T	C	C	T	T	T	C	T	C	Y	T	T
S2_27064732	T/G	2	27064732	+	T	T	N	T	T	T	T	T	T	T	T	T	T	T	T	T	T	T	K	T	T	N	T	T	T	T	T	T	T	T	T	K	T	T	T	T	T	T	T	T	T	T	K	T	T
S2_27064753	G/A	2	27064753	+	G	A	N	A	G	G	A	A	G	G	G	G	G	G	A	G	G	A	G	G	G	N	A	G	G	G	A	G	G	G	G	G	G	G	A	A	G	G	G	A	G	A	G	G	G
S2_27064777	A/G	2	27064777	+	A	A	N	A	A	A	A	A	A	A	A	A	A	A	A	A	A	A	R	A	A	N	A	A	A	A	A	A	A	A	A	R	A	A	A	A	A	A	A	A	A	A	R	A	A
S2_27064782	A/G	2	27064782	+	A	G	N	G	A	A	G	G	A	A	A	A	A	A	G	A	A	G	A	A	A	N	G	A	A	A	G	A	A	A	A	A	A	A	G	G	A	A	A	G	A	G	A	A	A
S2_27245281	C/G	2	27245281	+	C	G	C	C	C	C	C	G	C	C	C	C	C	C	C	C	C	G	G	C	C	C	G	C	C	C	G	C	C	C	C	C	C	C	C	C	C	C	C	C	C	G	C	C	C
S2_27324130	A/G	2	27324130	+	A	G	A	A	A	A	A	R	A	A	A	A	A	A	A	A	A	A	G	A	A	A	G	A	A	A	G	A	A	A	A	A	A	A	A	A	A	A	A	A	A	G	R	A	A
S2_27324149	T/C	2	27324149	+	T	C	T	T	T	T	T	Y	T	T	T	T	T	T	T	T	T	T	C	T	T	T	C	T	T	T	C	T	T	T	T	T	T	T	T	T	T	T	T	T	T	C	Y	T	T
S2_27324169	G/A	2	27324169	+	G	A	G	G	G	G	G	R	G	G	G	G	G	G	G	G	G	G	A	G	G	G	A	G	G	G	A	G	G	G	G	G	G	G	G	G	G	G	G	G	G	A	R	G	G
S2_27386927	G/A	2	27386927	+	A	G	G	G	G	G	G	G	G	N	A	G	A	A	G	A	A	G	A	A	A	A	A	A	A	A	G	A	G	A	G	G	A	A	G	G	G	G	G	A	A	G	A	A	G
S2_27386983	C/T	2	27386983	+	T	C	C	C	C	C	C	C	C	N	T	C	T	T	C	T	T	C	T	T	T	T	T	T	T	T	C	T	C	T	C	C	T	T	C	C	C	C	C	T	T	C	T	T	C
S2_27387020	C/T	2	27387020	+	T	C	C	C	C	C	C	C	C	N	T	C	T	T	C	T	T	C	T	T	T	T	T	T	T	T	C	T	C	T	C	C	T	T	C	C	C	C	C	T	T	C	T	T	C
S2_27436487	C/T	2	27436487	+	C	N	C	Y	C	C	Y	C	C	Y	Y	Y	C	Y	Y	C	Y	C	C	Y	T	Y	Y	C	Y	Y	C	C	C	Y	Y	C	Y	Y	Y	Y	Y	C	C	N	Y	Y	Y	Y	Y
S2_27436498	G/A	2	27436498	+	G	N	G	R	G	G	R	G	G	R	R	R	R	R	R	G	R	G	G	R	A	R	R	G	R	R	G	G	G	R	R	G	R	R	R	R	R	G	G	N	R	R	R	R	R
S2_27436501	C/T	2	27436501	+	C	N	C	Y	C	C	Y	C	C	Y	Y	Y	Y	Y	Y	C	Y	C	C	Y	T	Y	Y	C	Y	Y	C	C	C	Y	Y	C	Y	Y	Y	Y	Y	C	C	N	Y	Y	Y	Y	Y
S2_27436503	G/A	2	27436503	+	G	N	G	R	G	G	R	G	G	R	R	R	R	R	R	G	R	G	G	R	A	R	R	G	R	R	G	G	G	R	R	G	R	R	R	R	R	G	G	N	R	R	R	R	R
S2_27436507	G/A	2	27436507	+	G	N	G	R	G	G	R	G	G	R	R	R	R	R	R	G	R	G	G	R	A	R	R	G	R	R	G	G	G	R	R	G	R	R	R	R	R	G	G	N	R	R	R	R	R
S2_27436531	G/A	2	27436531	+	G	N	R	R	G	G	R	G	G	R	R	R	R	R	R	R	R	G	G	R	A	R	R	G	R	R	G	G	G	R	R	G	R	R	R	R	R	G	N	N	R	R	R	R	R
S2_27436545	T/C	2	27436545	+	T	N	Y	Y	T	T	Y	T	T	Y	T	Y	Y	Y	Y	Y	Y	T	T	Y	C	Y	Y	T	Y	Y	T	T	T	Y	Y	T	Y	Y	Y	Y	Y	T	T	N	Y	Y	Y	Y	Y
S2_27441782	G/A	2	27441782	+	G	G	N	G	G	G	G	A	G	G	N	G	G	G	G	G	G	G	G	G	G	G	A	G	G	G	G	G	N	G	G	G	G	G	G	G	G	G	G	G	G	A	A	G	G
S2_27532393	A/G	2	27532393	+	A	N	A	A	A	A	A	G	G	N	A	A	A	A	A	A	A	G	A	A	A	A	G	A	A	A	A	A	A	A	A	A	A	A	A	A	A	A	A	A	A	G	A	A	A
S2_27568192	T/C	2	27568192	+	T	C	T	T	T	T	T	C	T	T	T	T	T	T	T	T	T	C	C	T	T	T	C	T	T	T	T	T	T	T	T	C	T	T	T	T	T	T	T	T	T	C	T	T	T
S2_27568209	T/C	2	27568209	+	T	C	T	T	T	T	T	C	T	T	T	T	T	T	T	T	T	C	C	T	T	T	C	T	T	T	T	T	T	T	T	C	T	T	T	T	T	T	T	T	T	C	T	T	T
S2_27887815	T/C	2	27887815	+	T	C	T	T	T	T	T	C	T	T	T	T	T	T	T	T	T	T	T	T	T	T	C	T	T	T	T	T	N	T	T	T	T	T	T	T	T	T	T	T	T	N	C	T	T
S2_27946714	C/A	2	27946714	+	C	C	C	C	C	C	C	C	A	C	C	C	C	C	C	C	C	C	C	C	C	C	A	C	C	C	C	C	C	C	C	A	C	C	C	C	C	C	C	N	C	C	C	C	C
S2_27948598	A/G	2	27948598	+	A	G	A	A	A	A	A	G	G	A	A	A	A	A	A	A	A	A	A	A	A	A	G	A	A	A	A	A	N	A	A	A	A	A	A	A	A	A	A	A	A	A	A	A	A
S2_28239596	G/A	2	28239596	+	A	G	G	G	G	G	G	A	G	G	G	G	G	G	G	G	G	G	G	G	G	G	A	G	G	G	G	G	G	G	G	A	G	G	G	G	G	G	G	G	G	A	A	G	G
S2_28486311	C/T	2	28486311	+	C	C	C	C	C	C	C	Y	C	C	C	C	C	C	C	C	C	C	C	C	C	C	T	C	C	C	C	C	C	C	C	Y	C	C	C	C	C	C	C	C	C	T	T	C	C
S2_28546959	T/G	2	28546959	+	G	G	N	T	T	T	T	T	T	T	T	T	T	T	T	T	T	T	T	T	T	T	G	T	T	T	T	T	T	T	T	T	T	T	T	T	T	T	T	T	T	G	T	T	T
S2_28717395	C/T	2	28717395	+	Y	C	C	Y	Y	Y	Y	Y	Y	C	C	Y	Y	Y	Y	Y	Y	C	C	Y	C	Y	C	Y	Y	Y	Y	Y	C	Y	Y	Y	Y	C	C	C	C	T	Y	C	C	C	Y	Y	Y
S2_28718120	T/A	2	28718120	+	N	T	T	T	T	T	T	T	T	T	T	T	T	W	T	T	T	T	T	T	T	T	T	T	T	T	T	T	T	T	T	T	T	T	T	T	T	W	T	T	W	T	N	T	T
S2_28718171	C/G	2	28718171	+	N	G	C	C	C	C	C	C	S	C	S	C	C	S	C	C	C	C	C	S	C	C	C	S	S	C	S	C	C	C	S	S	S	C	C	C	S	S	C	C	S	S	N	S	G
S2_28718172	G/C	2	28718172	+	N	C	G	G	G	G	G	G	S	G	S	G	G	G	G	G	G	G	G	S	G	G	G	S	S	G	G	G	G	G	S	S	S	G	G	G	S	S	G	G	S	S	N	S	C
S2_28718174	C/G	2	28718174	+	N	G	C	C	C	C	C	C	S	C	S	C	C	S	C	C	C	C	C	S	C	C	C	S	S	C	S	C	C	C	S	S	S	C	C	C	S	S	C	C	S	S	N	S	G
S2_28718182	C/T	2	28718182	+	N	T	C	C	C	C	C	C	Y	C	C	C	C	C	C	C	C	C	C	C	C	C	C	C	Y	C	C	C	C	C	C	Y	C	C	C	C	Y	C	C	C	C	C	N	C	T
S2_28718188	A/G	2	28718188	+	N	G	R	A	R	A	A	A	R	R	R	A	A	R	R	A	A	A	A	R	A	A	A	R	R	A	G	A	G	A	R	R	R	A	A	A	R	R	A	A	R	R	N	R	G
S2_28718189	A/C	2	28718189	+	N	C	M	A	M	A	A	A	M	M	M	A	A	M	M	A	A	A	A	M	A	A	A	M	M	A	C	A	C	A	M	M	M	A	A	M	M	M	A	A	M	C	N	M	C
S2_28718197	T/C	2	28718197	+	N	C	Y	T	Y	T	T	T	Y	Y	Y	T	T	Y	Y	T	T	T	T	Y	T	T	T	Y	Y	C	C	T	C	T	Y	Y	Y	T	T	Y	Y	Y	T	T	Y	Y	N	Y	C
S2_28718206	T/G	2	28718206	+	N	T	T	T	T	T	T	T	T	K	T	T	T	T	T	T	T	T	T	T	T	T	T	T	K	T	T	T	T	T	T	K	T	T	T	T	T	T	T	T	T	K	N	T	T
S2_28754030	C/T	2	28754030	+	C	T	C	C	C	C	C	T	N	C	C	C	C	C	C	C	C	C	C	C	C	C	T	C	C	N	C	C	C	C	C	C	C	C	C	C	C	C	C	C	C	T	T	C	C
S2_28850795	T/C	2	28850795	+	N	C	T	T	T	T	T	Y	C	T	T	T	T	T	T	T	T	T	T	T	T	T	C	T	T	T	T	T	T	T	T	T	T	T	T	T	T	T	T	T	T	N	T	T	T
S2_28972650	C/T	2	28972650	+	C	T	C	C	C	C	T	N	T	C	N	C	C	C	C	C	C	C	C	N	C	C	T	C	C	C	C	C	N	C	C	T	C	C	C	C	C	C	C	C	C	T	T	C	N
S2_28972663	G/A	2	28972663	+	R	R	R	R	R	R	R	G	R	R	G	R	R	R	R	R	R	R	R	G	R	R	R	R	R	R	R	R	G	R	R	R	R	R	R	R	R	R	R	R	R	A	R	R	G
S2_28972711	G/A	2	28972711	+	R	R	R	R	R	R	R	G	R	R	G	G	R	R	R	R	R	R	R	G	R	R	R	R	R	R	R	R	G	R	R	R	R	R	R	R	R	R	R	R	R	A	R	R	G
S2_28972712	C/T	2	28972712	+	C	C	Y	C	Y	Y	C	T	C	C	T	C	Y	C	Y	Y	C	Y	C	T	C	Y	Y	C	C	C	Y	C	C	Y	C	C	C	C	C	C	Y	C	C	Y	Y	C	C	C	C
S2_28972713	G/A	2	28972713	+	R	R	G	R	G	G	R	G	R	R	G	R	G	R	G	G	R	G	R	G	R	G	G	R	R	R	G	R	A	G	R	R	R	R	R	R	G	R	R	G	G	G	R	R	A
S2_28972726	C/T	2	28972726	+	Y	Y	Y	Y	Y	Y	Y	C	Y	Y	C	C	Y	Y	Y	Y	Y	Y	Y	C	Y	Y	Y	Y	Y	Y	Y	Y	C	Y	Y	Y	Y	Y	Y	Y	Y	Y	Y	Y	Y	T	Y	Y	C
S2_28972730	C/T	2	28972730	+	C	Y	C	C	C	C	Y	C	Y	C	C	C	C	C	C	C	C	C	C	C	C	C	Y	C	C	C	C	C	C	C	C	Y	C	C	C	C	C	C	C	C	C	T	Y	C	C
S2_28972741	G/A	2	28972741	+	G	G	R	G	R	R	G	A	G	G	A	G	R	G	R	R	G	R	G	A	G	R	R	G	G	G	R	G	G	R	G	G	G	G	G	G	R	G	G	R	R	G	G	G	G
S2_29468716	A/G	2	29468716	+	R	A	A	A	A	A	A	R	R	A	N	A	A	A	A	A	A	A	A	A	A	A	G	A	A	A	A	A	A	A	A	A	A	A	A	A	A	A	A	A	A	R	R	A	A
S2_29522644	C/G	2	29522644	+	C	G	C	C	C	C	C	C	G	C	N	C	C	C	C	C	C	C	C	C	C	C	G	C	C	C	C	C	C	C	C	C	C	C	C	C	C	C	C	C	C	G	C	C	C
S2_29522672	A/G	2	29522672	+	A	N	A	A	A	A	A	A	G	A	N	A	A	A	A	A	A	A	A	A	A	A	G	A	A	A	A	A	A	A	A	A	A	A	A	A	A	A	A	A	A	G	A	A	A
S2_29532207	T/C	2	29532207	+	T	C	T	T	C	C	T	C	T	T	C	T	T	C	T	T	T	T	C	C	T	C	C	C	T	C	T	T	T	T	C	T	C	T	C	T	C	C	C	C	T	T	C	T	T
S2_29587385	G/A	2	29587385	+	A	G	G	G	G	G	A	G	G	G	G	G	G	G	G	G	G	G	G	G	G	G	A	G	G	G	G	G	G	G	G	G	G	G	G	G	G	G	G	G	G	G	A	A	G
S2_29596887	A/G	2	29596887	+	A	G	A	A	A	A	A	A	G	A	N	A	A	A	A	A	A	A	A	A	N	A	G	A	A	A	A	A	A	A	A	A	A	A	A	A	A	A	A	A	A	G	G	G	A
S2_29904804	A/G	2	29904804	+	A	N	A	A	A	A	A	A	G	N	A	A	A	A	A	A	A	A	A	A	N	A	G	A	A	G	A	A	A	A	A	A	A	A	A	A	A	A	A	A	A	A	A	G	A
S2_29933831	T/C	2	29933831	+	C	T	T	T	T	T	T	C	N	T	N	T	T	T	T	T	T	T	T	T	T	T	C	T	T	T	T	T	T	T	T	T	T	T	T	T	T	T	T	T	T	C	C	C	T
S2_30053076	T/G	2	30053076	+	T	N	N	T	T	T	T	T	T	T	T	T	T	T	T	T	T	T	T	T	T	T	G	T	T	G	T	T	T	T	T	T	T	T	T	T	T	T	T	T	T	G	T	G	T
S2_30102654	T/G	2	30102654	+	T	T	T	T	T	T	T	T	G	N	T	T	T	T	T	T	T	T	T	T	T	T	G	T	T	G	T	T	T	T	T	T	T	T	T	T	T	T	T	T	T	G	G	G	T
S2_30139524	T/C	2	30139524	+	T	T	T	T	T	T	T	C	T	T	N	N	T	T	T	T	T	T	T	T	T	T	C	T	T	C	T	T	T	T	T	N	T	T	T	T	T	T	T	T	T	C	T	C	T
S2_30209983	C/A	2	30209983	+	C	C	C	C	C	C	C	C	A	C	C	C	C	C	C	C	C	C	C	C	C	C	A	C	C	A	C	N	N	C	C	C	C	C	C	C	C	C	C	C	C	N	A	A	C
S2_30364408	C/T	2	30364408	+	T	C	C	C	Y	C	C	T	C	C	C	C	C	C	C	C	C	C	C	C	C	C	C	C	C	Y	C	C	C	C	C	C	C	C	C	C	C	C	C	C	C	C	C	C	C
S2_30364415	C/G	2	30364415	+	G	C	C	C	S	C	C	G	C	C	C	C	C	C	C	C	C	C	C	C	C	C	C	C	C	S	C	C	C	C	C	C	C	C	C	C	C	C	C	C	C	C	C	C	C
S2_30393044	G/T	2	30393044	+	G	G	G	G	G	G	G	G	T	G	N	G	G	G	G	G	G	G	G	G	G	G	T	G	G	G	G	G	G	G	G	G	G	G	G	G	G	G	G	N	G	T	G	T	G
S2_30393046	G/A	2	30393046	+	G	G	G	G	G	G	G	G	A	G	N	G	G	G	G	G	G	G	G	G	G	G	A	G	G	G	G	G	G	G	G	G	G	G	G	G	G	G	G	G	G	A	G	A	G
S2_30523925	G/A	2	30523925	+	G	G	G	G	G	G	G	G	G	G	G	G	G	G	G	G	G	G	G	G	G	G	A	G	G	A	G	G	G	G	G	G	G	G	G	G	G	G	G	G	G	A	G	A	G
S2_30541202	G/A	2	30541202	+	G	G	N	G	G	G	G	G	A	G	N	G	G	G	G	G	G	G	G	G	G	G	A	G	G	A	G	G	G	G	G	G	G	G	G	G	G	G	G	G	G	A	G	A	G
S2_30577311	T/C	2	30577311	+	T	C	T	N	T	T	T	T	C	T	N	T	T	T	T	T	T	T	T	T	T	T	C	T	T	C	T	T	T	T	T	T	T	T	T	T	T	T	T	N	T	T	T	C	T
S2_30626275	A/G	2	30626275	+	G	A	A	A	A	A	G	A	G	A	N	A	A	A	A	A	A	A	A	A	A	A	G	A	A	A	A	A	A	A	A	A	A	A	A	A	A	A	A	A	A	A	A	G	A
S2_30688433	G/T	2	30688433	+	G	T	G	G	G	G	T	G	G	G	G	G	G	G	G	G	G	G	G	G	G	G	T	G	G	T	G	G	G	G	G	G	G	G	G	G	G	G	G	G	G	G	G	T	G
S2_30765893	C/T	2	30765893	+	C	C	C	C	C	C	Y	C	C	C	C	C	C	C	C	C	C	C	C	C	C	C	T	C	C	Y	C	C	C	C	C	C	C	C	C	C	N	C	C	C	C	N	Y	T	C
S2_30984762	A/G	2	30984762	+	G	G	A	A	A	A	A	A	G	A	A	A	A	A	A	A	A	A	A	A	A	A	G	A	A	G	A	A	A	A	G	A	A	A	A	A	A	A	A	A	A	A	G	G	A
S2_31210318	G/T	2	31210318	+	G	N	G	G	G	G	G	K	G	G	N	G	G	G	G	G	G	G	G	G	G	G	T	G	G	T	G	G	N	G	G	G	G	G	G	G	G	G	G	G	G	N	K	G	G
S2_31220663	C/T	2	31220663	+	T	C	C	C	C	C	C	C	T	C	C	C	C	C	C	C	C	C	C	C	C	C	T	C	C	T	C	C	N	C	C	C	C	C	C	C	C	C	C	C	C	C	C	C	C
S2_31285623	T/C	2	31285623	+	C	T	T	T	T	T	T	T	T	T	T	T	T	T	T	T	T	T	T	T	T	T	C	T	T	T	T	T	T	T	T	T	T	T	T	T	T	T	T	T	T	T	C	T	T
S2_31397497	C/T	2	31397497	+	Y	T	C	C	C	C	Y	C	C	C	N	C	C	C	C	C	C	C	C	C	C	Y	T	C	C	C	C	C	C	C	C	C	C	C	C	C	C	C	C	C	C	C	Y	C	C
S2_31398283	T/C	2	31398283	+	T	Y	T	T	T	T	Y	Y	T	T	T	T	T	T	T	T	T	T	T	T	T	T	C	T	T	Y	T	T	N	T	T	T	T	T	T	T	T	T	T	T	T	N	Y	T	T
S2_31460418	G/C	2	31460418	+	G	S	S	G	G	S	G	S	G	G	S	G	S	S	G	S	S	G	G	S	C	G	G	G	G	G	G	G	N	S	S	S	S	G	G	S	S	S	G	S	S	G	S	S	G
S2_31573453	C/G	2	31573453	+	C	N	C	C	C	C	C	C	N	C	C	C	C	C	C	C	C	C	C	C	C	C	G	C	C	C	C	C	C	C	C	N	C	C	C	C	C	C	C	C	C	C	G	C	C
S2_31573454	G/C	2	31573454	+	G	N	G	G	G	G	G	G	N	G	G	G	G	G	G	G	G	G	G	G	G	G	C	G	G	G	G	G	G	G	G	N	G	G	G	G	G	G	G	G	G	G	C	G	G
S2_31654817	T/C	2	31654817	+	T	T	T	T	T	T	T	T	T	N	T	T	T	T	T	T	T	T	T	T	T	T	C	T	T	C	T	T	T	T	T	T	T	T	T	T	T	T	T	T	T	T	C	T	T
S2_31673364	C/T	2	31673364	+	C	C	C	C	C	C	C	T	T	C	N	C	C	C	C	C	C	C	C	C	C	C	T	C	C	C	C	C	C	C	C	C	C	C	C	C	C	C	C	C	C	C	T	C	C
S2_31807162	G/A	2	31807162	+	R	G	G	G	G	G	G	R	G	N	G	G	G	G	G	G	G	G	G	G	G	G	A	G	G	R	G	G	G	G	G	G	G	G	G	G	G	G	G	G	G	G	R	G	G
S2_31959782	T/A	2	31959782	+	T	T	T	T	T	T	W	T	T	T	T	T	T	T	T	T	T	T	T	A	T	T	A	N	T	A	T	T	T	T	T	T	T	T	T	T	T	T	T	T	T	N	W	T	T
S2_32024438	C/A	2	32024438	+	C	A	C	C	C	C	C	A	C	C	N	M	C	A	C	C	C	C	C	C	M	M	N	M	C	M	C	M	A	M	C	M	A	C	N	A	A	C	A	N	A	C	C	C	C
S2_32024439	G/A	2	32024439	+	R	G	R	A	R	A	A	G	G	R	N	G	R	G	R	A	R	R	A	A	G	G	N	G	A	G	R	G	G	G	A	G	G	R	N	G	G	R	G	N	G	G	A	A	R
S2_32024444	C/T	2	32024444	+	Y	C	Y	Y	Y	T	T	C	C	Y	N	C	Y	C	Y	T	Y	Y	T	T	C	C	N	C	T	C	Y	C	C	C	T	C	C	Y	N	C	C	Y	C	N	C	C	T	T	Y
S2_32024454	A/G	2	32024454	+	R	A	R	R	R	A	A	A	G	R	N	R	R	A	R	A	R	R	A	A	R	R	N	R	A	R	R	R	A	R	A	R	A	A	N	A	A	R	A	N	A	N	A	A	R
S2_32024465	T/G	2	32024465	+	K	T	K	K	K	T	T	T	G	K	N	K	T	T	K	T	K	T	T	T	K	K	N	K	T	K	K	K	T	K	T	K	T	K	N	T	T	K	T	N	T	G	T	T	K
S2_32024477	C/T	2	32024477	+	Y	C	Y	Y	Y	C	C	C	T	Y	N	Y	Y	C	Y	C	Y	Y	C	C	Y	Y	N	Y	C	Y	Y	Y	C	Y	C	Y	C	Y	N	C	C	Y	C	N	C	T	C	C	Y
S2_32024488	T/A	2	32024488	+	W	T	W	A	W	A	A	T	T	W	N	T	W	T	W	A	W	A	A	A	T	T	N	T	A	T	W	T	T	T	A	T	T	W	N	T	T	W	T	N	T	T	A	A	W
S2_32024503	C/A	2	32024503	+	M	C	M	M	C	C	C	C	A	M	N	C	M	C	M	C	M	M	C	C	M	M	N	M	C	M	M	M	C	M	C	M	C	C	N	C	C	M	C	N	C	A	C	C	M
S2_32024540	G/A	2	32024540	+	G	G	R	G	G	G	G	G	A	G	N	G	G	G	R	G	G	G	G	G	R	R	N	R	G	R	R	R	G	G	G	R	G	R	N	G	G	R	G	N	G	A	G	G	R
S2_32024546	C/T	2	32024546	+	C	T	C	C	C	C	C	T	C	C	N	T	C	T	C	C	C	C	C	C	Y	Y	N	Y	C	Y	C	Y	T	Y	C	Y	T	C	N	T	T	C	T	N	T	C	C	C	C
S2_32080330	A/G	2	32080330	+	A	N	A	A	A	A	A	A	A	A	A	A	A	A	A	A	A	A	A	G	N	A	G	A	A	A	A	A	A	A	A	A	A	A	A	A	A	A	A	A	A	A	G	A	A
S2_32174974	C/T	2	32174974	+	C	Y	C	C	C	Y	T	C	N	C	N	C	C	C	C	C	C	C	C	C	N	C	C	C	C	C	C	C	T	Y	C	C	C	C	C	C	C	Y	T	C	T	N	C	C	C
S2_32189475	C/A	2	32189475	+	A	C	M	C	C	C	C	C	N	C	C	C	C	C	A	C	C	C	C	A	C	C	C	C	C	C	C	C	A	C	C	C	C	C	C	C	C	C	C	C	C	C	C	C	A
S2_32189503	C/G	2	32189503	+	G	C	S	C	C	C	C	C	N	C	C	C	C	C	G	C	C	C	C	G	C	C	C	C	C	C	C	C	G	C	C	C	C	C	C	C	C	C	C	C	C	C	C	C	G
S2_32315429	T/C	2	32315429	+	T	T	T	Y	T	T	Y	T	T	Y	N	T	T	T	T	Y	Y	T	Y	T	T	T	T	T	T	T	T	T	T	T	T	T	T	Y	T	T	T	T	Y	T	Y	T	T	T	Y
S2_32315459	A/G	2	32315459	+	A	A	A	R	A	A	R	A	A	A	N	A	A	A	A	R	R	A	R	A	A	A	A	A	A	A	A	A	A	A	R	A	A	R	A	A	A	A	R	A	R	A	A	A	R
S2_32315474	G/A	2	32315474	+	G	G	G	R	G	G	R	G	G	G	N	G	G	G	G	R	R	G	R	G	G	G	G	G	G	G	G	G	G	G	R	G	G	R	G	G	G	G	R	G	R	G	G	G	R
S2_32315479	C/T	2	32315479	+	C	C	C	Y	C	C	Y	C	C	C	N	C	C	C	C	Y	Y	C	Y	C	C	C	C	C	C	C	C	C	C	C	Y	C	C	Y	C	C	C	C	Y	C	Y	C	C	C	Y
S2_32315494	G/C	2	32315494	+	G	G	G	S	G	G	S	G	G	G	N	G	G	G	G	S	S	G	S	G	G	G	G	G	G	G	G	G	G	G	S	G	G	S	G	G	G	G	S	G	S	G	G	G	S
S2_32315512	G/T	2	32315512	+	G	G	G	K	G	G	K	G	G	G	N	G	G	G	G	K	K	G	K	G	G	G	G	G	G	G	G	G	G	G	K	G	G	K	G	G	G	G	K	G	K	G	G	G	K
S2_32315528	G/C	2	32315528	+	G	G	G	S	G	G	S	G	G	G	N	G	G	G	G	S	S	G	S	G	G	G	G	G	G	G	G	G	G	G	S	G	G	S	G	G	G	G	S	G	S	G	G	G	S
S2_32315537	C/T	2	32315537	+	C	C	C	Y	C	C	C	C	C	Y	N	Y	C	C	C	C	Y	C	C	Y	Y	C	Y	C	C	Y	C	C	C	C	Y	C	C	C	C	C	C	C	Y	Y	C	C	C	C	Y
S2_32315551	G/A	2	32315551	+	N	R	G	R	G	G	G	G	N	R	N	R	G	G	G	R	R	G	R	R	R	G	R	G	G	R	G	G	G	G	R	G	G	R	G	G	G	G	R	R	G	G	G	G	R
S2_32315557	G/A	2	32315557	+	N	R	G	R	G	G	G	G	N	R	N	R	G	G	G	R	R	G	R	R	R	G	R	G	G	R	G	G	G	G	R	G	G	R	G	G	G	G	R	R	G	G	G	G	R
S2_32315568	C/T	2	32315568	+	N	Y	C	Y	C	C	C	C	N	Y	N	Y	C	C	C	Y	Y	C	Y	Y	Y	C	Y	C	C	Y	C	C	C	C	Y	C	C	Y	C	C	C	C	Y	Y	C	C	C	C	Y
S2_32315569	G/A	2	32315569	+	N	R	G	R	G	G	G	G	N	R	N	R	G	G	G	R	R	G	R	R	R	G	R	G	G	R	G	G	G	G	R	G	G	R	G	G	G	G	R	R	G	G	G	G	R
S2_32315581	G/C	2	32315581	+	N	S	G	S	G	G	G	G	N	S	N	S	G	G	G	S	S	G	S	S	S	G	S	G	G	S	G	G	G	G	S	G	G	S	G	G	G	G	S	S	G	G	G	G	S
S2_32315593	G/T	2	32315593	+	N	K	G	K	G	G	G	G	N	K	N	K	G	G	G	K	K	G	K	K	K	G	K	G	G	K	G	G	G	G	K	G	G	K	G	G	G	G	K	K	G	G	G	G	K
S2_32315602	C/A	2	32315602	+	N	M	C	M	C	C	C	C	N	M	N	M	C	C	C	M	M	C	M	M	M	C	M	C	C	M	C	C	C	C	M	C	C	M	C	C	C	C	M	M	C	C	C	C	M
S2_32315610	G/A	2	32315610	+	N	R	G	R	G	G	G	G	N	R	N	R	G	G	G	R	R	G	R	R	R	G	R	G	G	R	G	G	G	G	R	G	G	R	G	G	G	G	R	R	G	G	G	G	R
S2_32315635	C/T	2	32315635	+	N	Y	C	Y	C	C	C	C	N	Y	N	Y	C	C	C	Y	Y	C	Y	Y	Y	C	Y	C	C	Y	C	C	C	C	Y	C	C	Y	C	C	C	C	Y	Y	C	C	C	C	Y
S2_32547703	G/T	2	32547703	+	G	G	G	G	G	G	T	G	N	G	G	G	G	G	G	G	G	G	G	T	G	G	T	G	G	T	G	G	G	G	T	G	G	G	G	G	G	G	G	G	G	G	T	G	G
S2_32704042	G/A	2	32704042	+	N	R	G	G	G	G	A	A	G	N	G	G	G	G	G	G	G	G	G	A	G	G	A	G	G	R	G	G	G	G	R	G	G	G	G	G	G	G	G	G	G	G	G	G	G
S2_32839614	C/G	2	32839614	+	C	C	C	C	C	C	C	C	G	C	N	C	C	C	C	C	C	C	C	G	C	C	G	C	C	C	C	C	C	C	G	C	C	C	C	C	C	C	C	C	C	C	C	C	C
S2_33037965	A/G	2	33037965	+	G	G	R	R	A	A	R	R	A	A	A	A	G	R	A	G	R	A	A	R	R	G	G	A	R	R	R	R	A	R	R	R	R	R	G	G	A	A	R	A	A	G	R	R	R
S2_33038009	A/G	2	33038009	+	G	G	R	R	A	A	R	R	A	A	A	A	G	R	A	G	R	A	A	R	R	G	G	A	R	R	R	R	A	R	R	R	R	R	G	G	A	A	R	A	A	G	R	R	R
S2_33221805	C/T	2	33221805	+	T	T	C	C	T	C	C	T	C	C	C	C	C	T	C	C	C	C	C	T	C	C	T	C	C	T	C	T	C	C	T	C	C	C	C	C	C	C	C	C	C	C	T	C	C
S2_33221812	T/G	2	33221812	+	G	G	T	T	G	T	T	G	T	T	T	T	T	G	T	T	T	T	T	G	T	T	G	T	T	G	T	G	T	T	G	T	T	T	T	T	T	T	T	T	T	T	G	T	T
S2_33221818	C/T	2	33221818	+	T	T	C	C	T	C	C	T	C	C	C	C	C	T	C	C	C	C	C	T	C	C	T	C	C	T	C	T	C	C	T	C	C	C	C	C	C	C	C	C	C	C	T	C	C
S2_33222015	T/C	2	33222015	+	T	Y	T	T	Y	T	C	T	C	T	N	N	Y	T	T	T	T	T	T	C	T	T	T	Y	T	Y	Y	T	T	T	T	Y	T	T	T	Y	T	Y	T	Y	Y	T	Y	T	Y
S2_33222037	C/G	2	33222037	+	C	S	C	C	S	C	G	C	G	C	N	N	S	C	C	C	C	C	C	G	C	C	C	S	C	S	S	C	C	C	C	S	C	C	C	S	C	S	C	S	S	C	S	C	S
S2_33222838	G/T	2	33222838	+	T	G	T	T	G	G	G	T	N	T	G	G	G	K	G	T	T	G	T	T	G	T	T	G	T	T	T	T	T	G	G	G	T	T	T	G	G	G	T	N	T	N	G	G	G
S2_33222855	T/A	2	33222855	+	A	T	A	A	T	T	T	A	N	A	T	T	T	W	T	A	A	T	A	A	T	A	A	T	A	A	A	A	A	T	T	T	A	A	A	T	T	T	A	N	A	N	T	T	T
S2_33222881	G/A	2	33222881	+	A	G	A	A	G	G	G	A	N	A	G	G	G	R	G	A	A	G	A	A	G	A	A	G	A	A	A	A	A	G	G	G	A	A	A	G	G	G	A	N	A	N	G	G	G
S2_33222885	C/T	2	33222885	+	T	C	T	T	C	C	C	T	N	T	C	C	C	Y	C	T	T	C	T	T	C	T	T	C	T	T	T	T	T	C	C	C	T	T	T	C	C	C	T	N	T	N	C	C	C
S2_33382511	G/A	2	33382511	+	A	A	G	G	A	G	G	G	G	G	G	G	G	A	G	G	G	G	G	A	N	G	A	G	G	A	G	A	G	G	A	G	G	G	G	G	G	G	G	G	G	G	A	G	G
S2_33844945	A/G	2	33844945	+	G	G	A	A	G	A	G	A	A	A	N	A	A	G	A	A	A	A	A	A	A	A	G	A	A	A	A	A	A	A	G	A	A	A	A	A	A	A	A	N	G	A	A	A	A
S2_34053247	A/G	2	34053247	+	G	R	A	A	R	A	A	A	A	N	N	A	A	G	A	A	A	A	A	A	A	A	G	A	A	A	A	A	A	A	A	A	A	A	A	A	A	A	A	A	A	A	A	A	A
S2_34183061	T/C	2	34183061	+	C	C	T	T	C	T	C	T	C	T	T	T	T	C	T	T	T	T	T	T	T	T	C	T	T	T	T	T	T	T	C	T	T	T	T	T	T	T	T	T	C	T	T	T	T
S2_34221946	A/C	2	34221946	+	C	A	A	A	A	A	A	A	C	A	A	A	A	C	A	A	A	A	A	A	A	A	A	A	A	C	A	A	A	A	C	A	A	A	A	A	A	A	A	C	A	A	A	A	A
S2_34230847	G/A	2	34230847	+	G	G	G	R	R	R	G	R	G	R	N	G	R	R	G	G	G	G	G	R	R	G	R	R	G	G	G	G	G	R	G	G	G	G	R	G	G	R	G	N	G	G	R	R	G
S2_34230850	T/G	2	34230850	+	T	T	T	K	K	K	T	K	T	K	N	T	K	K	T	T	T	T	T	K	K	T	K	K	T	T	T	T	T	K	T	T	T	T	K	T	T	K	T	N	T	T	K	K	T
S2_34230886	A/T	2	34230886	+	A	A	A	W	W	W	A	W	A	W	N	A	W	W	A	A	A	A	A	W	W	A	W	W	A	A	A	A	A	W	A	A	A	A	W	A	A	W	A	N	A	A	W	W	A
S2_34230954	C/T	2	34230954	+	C	C	Y	Y	Y	Y	C	Y	C	Y	N	Y	Y	Y	Y	C	Y	C	Y	Y	Y	Y	Y	C	C	C	Y	C	C	Y	Y	C	Y	Y	Y	Y	Y	Y	C	T	Y	Y	Y	Y	C
S2_34307545	T/G	2	34307545	+	G	G	T	T	G	T	K	K	T	T	T	T	T	G	T	T	T	T	T	T	T	T	K	T	T	T	T	T	T	T	G	T	T	T	T	T	T	T	T	T	G	T	T	T	T
S2_34358631	A/G	2	34358631	+	G	A	A	A	G	A	A	A	N	A	A	A	A	G	A	A	A	A	A	A	A	A	A	A	A	A	A	A	A	A	A	A	A	A	A	A	A	A	A	A	A	A	A	A	A
S2_34358656	C/A	2	34358656	+	A	C	C	C	A	C	C	C	N	C	C	C	C	A	C	C	C	C	C	C	C	C	C	C	C	C	C	C	C	C	C	C	C	C	C	C	C	C	C	C	C	C	C	C	C
S2_34358688	G/C	2	34358688	+	C	G	G	G	C	G	G	G	N	G	G	G	G	C	G	G	G	G	G	G	G	G	G	G	G	G	G	G	G	G	G	G	G	G	G	G	G	G	G	G	G	G	G	G	G
S2_34470102	C/T	2	34470102	+	T	T	C	C	T	C	C	C	C	C	N	C	C	T	C	C	C	C	C	C	C	C	T	C	C	C	C	C	C	T	T	C	C	C	C	C	C	C	C	C	T	C	C	C	C
S2_34512530	C/T	2	34512530	+	T	Y	C	C	Y	C	C	Y	C	C	C	C	C	T	C	C	C	C	C	C	C	C	Y	C	C	C	C	C	C	Y	Y	C	C	C	C	C	C	C	C	C	Y	C	C	C	C
S2_34565168	C/A	2	34565168	+	M	C	C	C	M	C	C	M	A	C	C	C	C	M	C	C	C	C	C	C	C	C	C	C	C	M	C	C	C	A	M	C	C	C	C	C	C	C	C	C	C	C	C	C	C
S2_34565189	T/G	2	34565189	+	T	G	K	G	T	T	K	K	T	G	T	T	T	T	K	K	K	K	G	K	T	T	G	K	G	K	T	T	K	T	T	G	K	T	G	K	T	T	K	G	T	G	T	K	K
S2_34575065	G/A	2	34575065	+	A	N	G	G	A	G	G	G	N	G	G	G	G	A	G	G	G	G	G	G	G	G	A	G	G	G	G	G	G	A	A	G	G	G	G	G	G	G	G	G	G	N	G	G	G
S2_34637964	T/G	2	34637964	+	G	T	T	T	T	T	T	T	T	T	T	G	T	G	T	T	T	T	T	T	T	T	T	T	T	T	T	G	T	G	T	T	T	T	T	T	T	T	T	T	T	N	T	T	T
S2_34638022	C/T	2	34638022	+	T	C	C	C	C	C	C	C	C	C	C	T	C	T	C	C	C	C	C	C	C	C	C	C	C	C	C	T	C	T	C	C	C	C	C	C	C	C	C	C	C	N	C	C	C
S2_34660774	T/C	2	34660774	+	C	T	T	T	C	T	T	C	C	T	T	C	T	C	T	T	T	T	T	T	T	T	C	T	T	T	T	T	T	C	T	T	T	T	T	T	T	T	T	T	T	T	T	T	T
S2_34721076	T/A	2	34721076	+	A	T	T	T	A	T	T	T	T	T	T	A	T	A	T	T	T	T	T	T	T	T	T	T	T	T	T	A	N	T	A	T	T	T	T	T	T	T	T	T	W	T	T	T	T
S2_34721086	G/A	2	34721086	+	A	G	G	G	A	G	G	G	G	G	G	A	G	A	G	G	G	G	G	G	G	G	G	G	G	G	G	A	N	G	A	G	G	G	G	G	G	G	G	G	R	G	G	G	G
S2_34721377	T/C	2	34721377	+	C	T	T	T	T	T	T	T	T	T	T	C	T	C	T	T	T	T	T	T	T	T	T	T	T	T	T	T	T	T	T	T	T	T	T	T	T	T	T	T	T	T	T	T	T
S2_34721383	G/A	2	34721383	+	A	G	G	G	G	G	G	G	G	G	G	A	G	A	G	G	G	G	G	G	G	G	G	G	G	G	G	G	G	G	G	G	G	G	G	G	G	G	G	G	G	G	G	G	G
S2_34721397	C/A	2	34721397	+	A	C	C	C	C	C	C	C	C	C	C	A	C	A	C	C	C	C	C	C	C	C	C	C	C	C	C	C	C	C	C	C	C	C	C	C	C	C	C	C	C	C	C	C	C
S2_34721399	G/T	2	34721399	+	T	G	G	G	G	G	G	G	G	G	G	T	G	T	G	G	G	G	G	G	G	G	G	G	G	G	G	G	G	G	G	G	G	G	G	G	G	G	G	G	G	G	G	G	G
S2_34784688	T/C	2	34784688	+	C	T	T	T	C	T	T	C	C	N	N	C	T	C	T	T	T	T	T	T	T	T	N	T	T	T	T	C	T	T	C	T	T	T	T	T	T	T	T	T	T	T	T	T	T
S2_34961203	G/T	2	34961203	+	T	G	G	G	T	G	G	G	G	G	G	T	G	T	G	G	G	G	G	G	G	G	G	G	G	G	G	G	N	T	T	G	G	G	G	G	G	G	G	G	G	G	G	G	G
S2_35109102	A/T	2	35109102	+	A	T	T	T	A	A	A	T	T	T	T	A	T	A	A	T	T	T	A	T	A	A	T	T	T	W	T	T	A	A	A	T	T	A	T	A	T	A	T	A	A	A	A	T	A
S2_35109137	T/A	2	35109137	+	T	A	A	A	T	T	T	A	A	A	A	T	A	T	T	A	A	A	T	A	T	T	A	A	A	W	A	A	T	T	T	A	A	T	A	T	A	T	A	T	T	T	T	A	T
S2_35109138	T/C	2	35109138	+	T	C	C	C	T	T	T	C	C	C	C	T	C	T	T	C	C	C	T	C	T	T	C	C	C	T	C	C	T	T	T	C	C	T	C	T	C	T	C	T	T	T	T	C	T
S2_35109140	A/C	2	35109140	+	A	C	C	C	A	A	A	C	C	C	C	A	C	A	A	C	C	C	A	C	A	A	C	C	C	A	C	C	A	A	A	C	C	A	C	A	C	A	C	A	A	A	A	C	A
S2_35109142	C/T	2	35109142	+	C	T	T	T	C	C	C	T	T	T	T	C	T	C	C	T	T	T	C	T	C	C	T	T	T	C	T	T	C	C	C	T	T	C	T	C	T	C	T	C	C	C	C	T	C
S2_35255486	C/T	2	35255486	+	T	C	C	C	T	C	C	T	C	C	C	T	C	T	C	C	C	C	C	C	C	C	T	C	C	T	C	T	T	C	N	C	C	C	C	C	C	C	C	C	C	C	C	C	C
S2_35287712	G/C	2	35287712	+	C	G	G	G	C	G	C	G	G	G	N	N	G	C	G	G	G	G	G	G	G	G	C	G	G	G	G	S	G	C	G	G	G	G	G	G	G	G	G	G	C	G	G	G	G
S2_35678856	A/G	2	35678856	+	A	A	A	A	G	A	A	G	G	A	N	A	A	A	A	G	A	A	G	A	A	A	A	A	A	A	A	A	A	A	A	A	A	A	A	A	G	A	A	G	G	N	A	A	A
S2_35703306	A/T	2	35703306	+	T	A	A	A	A	A	A	A	A	A	N	T	A	T	A	A	A	A	A	A	A	A	N	A	A	T	A	A	A	A	T	A	A	A	A	A	A	A	A	A	A	A	A	A	A
S2_35772656	A/G	2	35772656	+	G	A	A	A	G	A	A	N	A	A	A	G	A	G	A	A	A	A	A	A	A	A	G	A	A	G	A	A	A	A	G	A	A	A	A	A	A	A	A	A	G	A	A	A	A
S2_35772697	T/C	2	35772697	+	C	T	T	T	C	T	T	N	T	T	T	C	T	C	T	T	T	T	T	T	T	T	C	T	T	C	T	T	T	T	C	T	T	T	T	T	T	T	T	T	C	T	T	T	T
S2_35875736	G/T	2	35875736	+	T	G	G	G	G	G	T	G	G	G	N	T	G	T	G	T	G	G	G	G	G	G	T	G	G	T	G	G	G	T	G	G	G	G	G	G	G	G	G	G	T	G	G	G	G
S3_357393	C/T	3	357393	+	C	T	C	C	C	C	C	C	T	C	T	C	C	C	C	C	C	C	C	C	T	T	C	C	C	C	C	C	T	C	C	T	C	C	C	C	C	T	C	C	C	N	C	T	C
S3_537524	C/T	3	537524	+	C	T	C	C	C	C	C	C	N	C	N	C	C	C	C	C	C	T	T	C	T	C	C	C	T	C	C	C	T	C	C	T	C	C	N	C	C	T	C	C	C	T	T	T	C
S3_566377	C/T	3	566377	+	C	T	C	C	C	C	C	C	T	C	T	C	C	C	C	C	C	C	T	C	T	Y	C	C	T	C	C	T	N	C	N	T	C	C	C	C	C	C	C	C	C	Y	C	T	C
S3_613264	C/T	3	613264	+	C	T	C	C	C	C	C	C	T	C	T	C	C	C	C	C	C	T	T	C	T	T	C	C	C	C	C	T	T	Y	C	T	C	C	C	C	C	T	N	N	C	N	Y	T	C
S3_674936	A/G	3	674936	+	A	G	A	A	A	A	A	A	G	A	G	A	A	A	A	A	A	A	G	A	G	A	A	A	G	A	A	G	G	A	A	G	A	A	N	A	A	G	A	A	A	N	G	G	A
S3_791411	A/T	3	791411	+	A	A	A	A	A	A	A	A	N	A	N	A	A	A	A	A	A	A	W	A	N	T	A	A	T	A	A	T	T	A	A	T	A	A	A	A	A	A	A	A	A	T	A	T	A
S3_856612	C/T	3	856612	+	C	T	C	C	T	C	T	N	T	C	T	C	C	C	C	C	C	C	T	C	T	T	C	C	T	C	C	C	N	C	C	T	C	C	C	C	C	T	C	C	C	T	C	T	C
S3_862646	A/C	3	862646	+	A	C	A	A	A	A	A	A	C	A	N	A	A	A	A	A	A	A	C	A	C	C	A	A	C	A	A	C	C	A	A	C	A	A	A	A	A	A	A	A	A	C	A	C	A
S3_862840	C/G	3	862840	+	C	G	C	C	C	C	C	C	G	C	N	C	C	C	C	C	C	C	C	C	G	C	C	C	G	C	C	N	N	C	C	G	C	C	C	C	C	G	C	C	C	G	C	G	C
S3_1355856	T/C	3	1355856	+	T	C	T	T	Y	T	T	T	C	T	N	T	T	T	T	T	T	T	T	Y	T	Y	T	T	Y	T	T	T	T	T	T	C	T	T	T	T	T	T	T	T	T	C	T	T	T
S3_1505689	G/A	3	1505689	+	R	R	R	R	G	G	G	R	G	G	N	G	R	G	G	R	R	R	R	R	G	G	G	G	R	R	G	G	G	R	R	R	R	R	N	R	R	R	G	G	G	G	R	R	R
S3_1551509	A/G	3	1551509	+	A	G	A	A	G	A	A	G	G	A	N	A	A	A	A	A	A	A	G	R	G	A	N	A	A	A	A	G	A	A	A	G	A	A	A	A	A	A	A	A	G	G	A	A	A
S3_1747030	T/A	3	1747030	+	T	A	T	T	A	T	T	T	N	T	A	T	T	T	T	T	T	T	A	T	A	A	T	T	T	T	T	A	N	T	T	A	T	T	T	T	A	T	T	A	T	A	T	T	T
S3_1775268	C/T	3	1775268	+	C	C	C	C	C	C	T	T	T	C	T	C	C	C	C	C	C	T	T	C	C	T	C	C	C	C	C	C	C	C	C	T	C	C	C	C	C	C	C	C	T	T	C	C	C
S3_1796124	A/G	3	1796124	+	A	A	A	A	A	A	A	G	N	A	G	A	A	A	A	A	A	A	G	A	G	G	N	A	G	A	A	G	A	A	A	G	A	A	A	A	G	A	A	A	A	A	G	A	A
S3_1832606	G/A	3	1832606	+	G	G	G	G	A	G	G	A	A	G	N	G	G	G	G	G	G	A	R	A	A	A	G	G	G	G	G	A	G	G	G	A	G	G	G	G	G	G	G	G	G	A	G	G	G
S3_1990671	T/A	3	1990671	+	T	N	T	T	T	T	T	A	A	T	N	T	T	T	T	T	T	T	A	W	A	A	T	T	T	T	T	T	T	T	T	A	T	T	T	T	T	T	T	T	A	A	A	T	T
S3_1995064	G/A	3	1995064	+	G	G	R	R	A	G	A	G	A	G	N	A	R	A	G	R	G	R	R	A	A	A	A	R	A	G	A	A	A	G	R	R	R	A	G	A	R	R	R	A	G	A	R	G	R
S3_1995080	A/G	3	1995080	+	A	A	R	R	G	A	G	A	G	A	N	G	R	G	A	R	A	R	R	G	G	G	G	R	G	A	G	G	G	A	R	R	R	G	A	G	R	R	R	G	A	G	R	A	R
S3_2352329	T/G	3	2352329	+	T	N	T	T	K	T	T	G	G	K	G	T	T	T	T	T	T	T	T	T	G	K	T	T	T	T	T	T	T	T	T	G	T	T	T	T	T	T	T	T	K	G	K	T	T
S3_2467421	T/C	3	2467421	+	T	T	T	T	C	T	C	C	C	T	C	T	T	T	T	T	T	C	T	T	C	C	T	T	T	T	T	C	T	T	T	C	T	T	T	T	C	T	T	T	T	T	T	T	T
S3_2625614	C/T	3	2625614	+	C	T	C	C	T	C	C	T	T	C	T	C	C	C	C	C	C	T	C	C	C	T	C	C	C	C	C	C	C	C	C	T	C	C	C	C	T	C	C	T	C	C	C	C	C
S3_2686581	C/T	3	2686581	+	C	C	C	C	C	C	C	T	T	N	N	C	C	C	C	C	C	C	T	C	C	C	C	C	T	C	C	T	C	C	C	T	C	C	C	C	C	C	C	C	T	T	C	C	C
S3_2727277	G/A	3	2727277	+	G	A	G	G	G	G	G	A	A	G	A	G	G	G	G	G	G	G	A	G	A	A	G	G	A	G	G	G	G	G	G	A	G	G	G	G	G	G	G	A	G	A	G	G	G
S3_3110524	T/C	3	3110524	+	T	T	T	T	T	T	T	C	C	T	C	C	T	T	T	T	T	C	C	T	C	C	T	T	T	T	T	C	T	T	T	C	T	T	N	T	T	T	T	T	T	C	T	T	T
S3_3110541	A/C	3	3110541	+	A	A	A	A	A	A	A	C	C	A	C	C	A	A	A	A	A	C	C	A	C	C	A	A	A	A	A	C	A	A	A	C	A	A	N	A	A	A	A	A	A	C	A	A	A
S3_3323683	C/T	3	3323683	+	C	C	C	Y	Y	C	Y	C	C	C	C	C	Y	C	C	C	Y	C	C	C	C	C	Y	C	Y	C	C	C	C	Y	C	C	C	C	Y	C	C	C	C	C	C	C	Y	C	C
S3_3323706	G/C	3	3323706	+	G	G	G	S	S	G	S	G	G	G	G	G	S	G	G	G	S	G	G	G	G	G	S	G	S	G	G	G	G	S	G	G	G	G	S	G	G	G	G	G	G	G	S	G	G
S3_3515368	C/T	3	3515368	+	C	C	C	C	T	C	Y	T	T	C	T	T	C	C	Y	C	C	Y	T	C	C	Y	C	C	C	C	C	Y	C	C	C	T	C	C	C	C	C	C	C	C	Y	T	Y	C	C
S3_3549997	G/A	3	3549997	+	G	G	G	G	A	G	G	A	A	G	A	A	G	G	G	G	G	A	A	G	G	A	G	G	G	G	G	A	G	G	G	A	G	G	G	G	G	G	G	G	A	G	A	G	G
S3_3655067	G/A	3	3655067	+	G	G	G	G	G	G	G	A	A	G	A	A	G	G	A	G	G	G	A	G	N	G	G	G	G	G	G	A	G	G	G	A	G	G	G	G	G	G	G	N	G	A	A	G	G
S3_3798053	C/T	3	3798053	+	C	C	C	C	C	C	C	T	T	C	T	T	C	C	T	C	C	C	T	C	N	T	C	C	C	C	C	C	C	C	C	T	C	C	C	C	C	C	C	C	C	T	T	C	C
S3_3798064	A/G	3	3798064	+	A	A	A	A	A	A	G	G	G	A	G	G	A	A	G	A	A	A	G	A	N	G	A	A	A	A	A	A	A	A	A	G	A	A	A	A	A	A	A	A	A	G	G	A	A
S3_3985628	C/G	3	3985628	+	C	C	C	C	C	G	C	G	G	N	G	G	C	C	C	C	C	C	G	C	N	G	C	C	C	C	C	C	C	C	C	G	C	C	C	C	C	C	C	C	G	C	C	C	C
S3_4569843	A/C	3	4569843	+	A	A	A	A	A	A	C	C	N	A	C	C	A	A	A	A	A	A	C	A	A	A	N	A	A	A	A	A	A	A	A	N	A	A	A	A	A	A	A	A	A	A	A	A	A
S3_4783040	T/G	3	4783040	+	T	T	T	T	T	T	G	G	N	T	N	G	T	T	T	T	T	G	G	T	T	G	T	T	T	T	T	T	T	T	T	T	T	T	T	T	T	T	T	T	T	T	G	T	T
S3_5002933	C/T	3	5002933	+	C	C	C	C	C	C	C	T	T	C	T	T	C	C	C	C	C	T	T	C	C	C	C	C	C	C	C	C	C	C	C	C	C	C	C	C	T	C	C	C	C	C	C	C	C
S3_5167429	C/T	3	5167429	+	C	N	C	C	C	C	T	T	C	N	T	T	C	C	C	C	C	T	T	C	C	C	C	C	C	C	C	C	C	C	C	T	C	C	C	C	C	C	C	C	C	C	C	C	C
S3_5253514	G/C	3	5253514	+	G	G	G	G	C	G	G	C	N	G	C	C	G	G	G	G	G	C	C	G	G	G	G	G	G	G	G	G	G	G	G	G	G	G	G	G	C	G	G	G	G	G	G	G	G
S3_5496857	G/A	3	5496857	+	G	G	G	G	A	G	A	A	G	G	A	A	G	G	G	A	G	A	A	G	G	G	G	G	G	G	G	G	G	G	G	A	G	G	G	G	G	G	G	G	G	G	G	G	G
S3_5529443	T/A	3	5529443	+	T	T	T	T	T	T	T	A	A	T	A	A	T	T	T	A	T	T	A	T	T	T	T	T	T	T	T	T	T	T	T	A	T	T	T	T	T	T	T	T	T	T	T	T	T
S3_5627034	G/C	3	5627034	+	G	N	G	G	C	G	C	C	G	G	C	C	G	G	G	C	G	C	C	G	G	G	G	G	G	G	G	G	N	G	G	C	G	G	G	G	G	G	G	G	G	G	G	G	G
S3_5758191	G/A	3	5758191	+	G	G	G	G	G	G	A	A	A	N	A	A	G	G	A	A	G	A	A	G	G	G	G	G	G	G	G	G	G	G	G	A	G	G	N	G	G	G	G	G	G	A	G	G	G
S3_6014580	A/G	3	6014580	+	N	A	A	G	A	A	A	A	A	A	A	A	A	A	A	A	A	A	G	A	A	A	A	A	A	A	A	A	A	A	A	A	A	A	G	A	A	A	A	G	A	N	G	G	A
S3_6014581	C/T	3	6014581	+	N	C	C	T	C	C	C	C	C	C	C	C	C	C	C	C	C	C	T	C	C	C	C	C	C	C	C	C	C	C	C	C	C	C	T	C	C	C	C	T	C	N	T	T	C
S3_6014609	C/T	3	6014609	+	C	C	C	T	C	C	C	C	C	C	C	C	C	C	C	C	C	C	T	C	C	C	C	C	C	C	C	C	C	C	C	C	C	C	T	C	C	C	C	T	C	N	T	T	C
S3_6014651	A/G	3	6014651	+	A	A	A	G	A	A	A	A	A	A	A	A	A	A	A	A	A	A	G	A	A	A	A	A	A	A	A	A	A	A	A	A	A	A	G	A	A	A	A	G	A	N	G	G	A
S3_6014655	G/A	3	6014655	+	G	G	G	A	G	G	G	G	G	G	G	G	G	G	G	G	G	G	A	G	G	G	G	G	G	G	G	G	G	G	G	G	G	G	A	G	G	G	G	A	G	N	A	A	G
S3_6153249	G/C	3	6153249	+	G	N	G	G	G	G	C	N	G	G	N	C	G	G	C	G	G	C	C	G	G	G	G	G	G	G	G	G	G	G	G	C	G	G	G	G	G	G	G	G	G	C	C	G	G
S3_6301303	G/A	3	6301303	+	G	G	G	G	A	G	A	A	G	G	N	A	G	G	A	G	G	A	A	G	G	G	G	G	G	G	G	G	G	G	G	A	G	G	G	G	G	G	G	G	G	G	G	G	G
S3_6332631	C/T	3	6332631	+	C	C	C	C	N	C	T	T	T	C	T	T	C	C	C	T	C	T	T	C	C	C	C	C	C	C	C	C	C	C	C	T	C	C	C	C	T	C	C	C	C	C	C	C	C
S3_6378868	T/C	3	6378868	+	T	N	T	T	C	Y	C	C	T	T	C	N	T	T	Y	T	T	C	C	T	T	T	T	T	T	T	T	T	T	T	T	C	T	T	T	T	T	T	N	T	N	T	T	T	T
S3_6807407	A/C	3	6807407	+	A	A	A	A	C	A	A	C	A	A	C	C	A	A	A	A	A	C	C	N	A	A	A	A	A	A	A	A	A	A	A	C	A	A	A	A	A	A	A	A	A	C	A	A	A
S3_6815002	C/T	3	6815002	+	C	C	C	C	C	C	T	C	N	N	C	C	C	Y	C	C	C	C	T	C	C	C	C	C	C	C	C	C	N	C	C	C	C	C	N	C	C	T	C	C	T	C	C	T	C
S3_6815053	C/T	3	6815053	+	C	C	C	C	C	C	T	C	N	N	C	C	C	Y	C	C	C	C	T	C	C	C	C	C	C	C	C	C	N	C	C	C	C	C	N	C	C	T	C	C	T	C	C	T	C
S3_6815065	T/C	3	6815065	+	T	T	T	T	T	T	C	T	N	N	T	T	T	Y	T	T	T	T	C	T	T	T	T	T	T	T	T	T	N	T	T	T	T	T	N	T	T	C	T	T	C	T	T	C	T
S3_6854631	C/T	3	6854631	+	C	C	C	C	C	C	T	T	N	N	T	T	C	C	T	T	C	T	T	C	C	C	N	N	C	C	C	C	C	C	C	T	C	C	C	C	C	C	C	C	C	C	C	C	C
S3_7199606	T/G	3	7199606	+	T	T	T	T	G	T	T	G	T	T	G	T	T	T	G	T	T	G	T	T	T	T	T	T	T	T	T	T	N	T	T	G	T	T	T	T	T	T	T	T	T	T	T	T	T
S3_7305555	G/A	3	7305555	+	G	N	G	G	A	G	A	A	G	G	A	G	G	G	A	G	G	G	G	G	G	G	G	G	G	G	G	G	G	G	G	A	G	G	G	G	G	G	G	G	G	G	G	G	G
S3_7339937	T/C	3	7339937	+	T	T	T	T	T	T	T	C	C	T	C	T	T	T	C	T	T	T	T	T	T	T	T	T	T	T	T	T	T	T	T	C	T	T	T	T	T	T	T	T	T	T	T	T	T
S3_7457660	G/A	3	7457660	+	N	N	G	G	A	G	G	A	G	G	N	G	G	G	G	G	G	G	G	G	G	G	G	G	G	G	G	G	G	G	G	N	G	G	G	G	G	G	G	G	G	A	G	G	G
S3_7503429	G/A	3	7503429	+	G	G	G	G	A	R	A	N	A	G	A	G	G	G	A	G	G	A	G	G	G	G	G	G	G	G	G	G	G	G	G	A	G	G	G	G	G	G	G	G	G	G	G	G	G
S3_7556276	C/G	3	7556276	+	C	C	C	C	G	C	N	G	C	C	N	N	C	C	G	C	C	C	C	N	C	C	C	C	C	C	C	C	C	C	C	G	C	C	C	C	C	C	C	N	C	C	C	C	C
S3_7676980	G/A	3	7676980	+	G	G	G	G	G	G	G	A	A	G	A	G	G	G	A	G	G	G	G	G	G	G	G	G	G	G	G	G	G	G	G	G	G	G	G	G	G	G	G	G	G	G	G	G	G
S3_7793189	C/T	3	7793189	+	C	C	C	C	C	C	C	C	C	C	C	C	C	C	C	C	C	T	C	C	C	C	C	C	C	C	C	C	C	C	C	C	C	C	C	C	C	C	C	T	C	C	C	C	C
S3_8011952	G/T	3	8011952	+	K	K	K	K	K	K	K	K	K	K	K	K	K	K	K	K	K	K	K	K	K	K	K	K	K	K	K	K	K	K	K	K	K	K	K	K	K	K	K	K	K	K	K	K	K
S3_8011959	C/T	3	8011959	+	Y	Y	Y	Y	Y	Y	Y	Y	Y	Y	Y	Y	Y	Y	Y	Y	Y	Y	Y	Y	Y	Y	Y	Y	Y	Y	Y	Y	Y	Y	Y	Y	Y	Y	Y	Y	Y	Y	Y	Y	Y	Y	Y	Y	Y
S3_8011964	C/T	3	8011964	+	Y	Y	Y	Y	Y	Y	Y	Y	Y	Y	Y	Y	Y	Y	Y	Y	Y	Y	Y	Y	Y	Y	Y	Y	Y	Y	Y	Y	Y	Y	Y	Y	Y	Y	Y	Y	Y	Y	Y	Y	Y	Y	Y	Y	Y
S3_8011980	T/A	3	8011980	+	A	A	W	T	T	W	T	T	A	A	T	T	A	W	T	T	W	W	A	T	T	T	A	T	T	A	W	T	T	W	A	T	T	W	T	T	T	W	T	T	T	T	A	W	W
S3_8011991	C/A	3	8011991	+	C	C	C	C	C	C	C	M	C	C	A	C	C	C	C	A	M	C	C	C	C	C	C	M	C	C	C	M	C	C	C	M	C	C	C	M	C	C	C	C	C	C	C	C	C
S3_8011998	G/A	3	8011998	+	G	G	G	A	R	G	A	G	G	G	G	R	G	G	A	G	G	G	G	A	A	A	G	G	R	G	G	G	A	G	G	G	R	G	A	G	A	G	A	A	R	A	G	R	R
S3_8012024	G/A	3	8012024	+	A	A	R	G	G	G	G	G	G	G	G	G	G	G	G	G	G	R	A	G	G	G	G	G	G	A	G	G	G	G	G	G	G	R	G	G	G	G	G	G	G	G	G	G	G
S3_8094095	C/A	3	8094095	+	C	C	C	C	C	C	C	A	A	N	N	C	A	C	C	C	C	C	C	C	C	C	C	C	C	C	C	C	C	C	C	C	C	C	C	C	A	C	C	C	C	C	C	C	C
S3_8123285	T/C	3	8123285	+	N	T	T	T	C	T	T	C	C	T	N	T	C	T	C	T	T	T	T	T	N	T	T	T	T	T	T	T	T	T	T	T	T	T	T	T	T	T	T	T	T	N	T	T	T
S3_8165799	A/G	3	8165799	+	A	A	A	A	G	A	A	G	N	A	N	A	G	A	A	A	A	A	A	A	N	A	A	A	A	A	A	N	A	A	A	A	A	A	A	A	A	A	A	A	A	N	A	A	A
S3_8531754	G/C	3	8531754	+	G	G	G	G	C	G	G	C	C	G	N	G	G	G	C	G	G	G	G	G	N	G	G	G	G	G	G	G	G	G	C	G	G	G	G	G	G	G	G	N	G	N	G	G	G
S3_9181330	G/A	3	9181330	+	N	G	G	G	A	G	G	A	G	G	A	G	A	G	G	G	G	G	G	G	G	G	A	G	G	G	G	G	G	G	G	G	G	G	G	G	A	G	G	G	G	G	G	G	G
S3_9231565	G/A	3	9231565	+	G	N	G	G	N	G	G	A	A	G	N	G	A	G	A	G	G	G	G	G	G	G	G	G	G	G	G	G	G	G	A	G	G	G	G	G	G	G	G	G	G	N	G	G	G
S3_9324723	C/T	3	9324723	+	C	C	C	C	C	C	Y	C	C	N	C	C	C	C	C	C	C	C	N	C	C	C	C	C	N	C	C	C	N	C	C	C	Y	T	C	C	C	C	C	N	C	C	C	C	C
S3_9324749	A/G	3	9324749	+	A	A	A	A	R	A	R	A	A	N	A	A	A	A	A	A	A	A	N	A	A	A	A	A	N	A	A	A	N	A	A	A	R	G	A	A	A	A	A	N	A	A	A	A	A
S3_9324771	T/G	3	9324771	+	T	T	T	T	T	T	K	T	T	N	T	T	T	T	T	T	T	T	N	T	T	T	T	T	N	T	T	T	N	T	T	T	K	G	T	T	T	T	T	N	T	T	T	T	T
S3_9344488	C/G	3	9344488	+	C	C	C	C	C	C	C	G	C	C	G	C	C	C	C	C	C	C	C	C	C	C	C	C	C	C	C	C	C	C	C	C	C	C	C	C	C	C	C	C	C	C	C	C	C
S3_9408285	C/T	3	9408285	+	C	N	Y	C	Y	T	C	Y	C	C	N	C	C	Y	Y	T	C	C	C	N	N	Y	N	C	C	Y	Y	C	C	Y	T	Y	Y	T	C	Y	C	Y	C	N	C	C	Y	C	T
S3_9408287	A/G	3	9408287	+	A	N	R	A	R	G	A	R	A	A	N	A	A	R	R	G	A	A	A	N	N	R	N	A	A	R	R	A	A	R	G	R	R	G	A	R	A	R	A	N	A	A	R	A	G
S3_9408347	C/T	3	9408347	+	C	N	C	C	C	C	C	Y	C	C	N	C	C	C	C	C	C	C	C	N	N	C	N	C	C	C	C	C	C	C	C	C	C	C	C	C	C	C	C	N	C	C	C	C	C
S3_9408348	G/A	3	9408348	+	G	N	R	G	R	A	G	R	G	G	N	G	G	R	R	A	G	G	G	N	N	R	N	G	G	R	R	G	G	R	A	G	R	A	G	R	G	R	G	N	G	G	R	G	A
S3_9408351	G/A	3	9408351	+	G	N	R	G	R	A	G	R	G	G	N	G	G	R	R	A	G	G	G	N	N	R	N	G	G	R	R	G	G	R	A	R	R	A	G	R	G	R	G	N	G	G	R	G	A
S3_9509690	T/C	3	9509690	+	N	T	T	T	T	T	T	C	C	T	N	T	C	T	T	T	T	C	T	T	T	T	C	T	T	T	T	T	T	T	C	T	T	T	T	T	T	T	T	T	T	T	T	T	T
S3_9681006	A/G	3	9681006	+	A	A	A	A	R	A	A	G	A	A	N	A	R	A	G	A	A	A	A	A	N	A	G	A	A	A	A	A	A	A	R	A	A	A	A	A	R	A	A	A	A	N	A	A	A
S3_9691637	A/G	3	9691637	+	A	A	A	A	G	A	A	G	G	A	G	A	G	A	G	A	A	G	A	A	A	A	G	A	A	A	A	N	A	A	G	G	A	A	N	A	G	A	A	A	A	A	A	A	A
S3_10028491	A/C	3	10028491	+	A	A	A	A	C	A	A	C	A	A	N	A	M	A	C	A	A	M	A	A	A	A	C	A	A	A	A	A	N	A	M	A	A	A	N	A	A	A	A	A	A	A	A	A	A
S3_10116534	G/A	3	10116534	+	G	N	G	G	N	G	G	G	G	G	N	G	A	G	A	G	G	G	G	G	G	G	A	G	G	G	G	G	G	G	G	G	G	G	G	G	G	G	G	G	G	G	G	G	G
S3_10116557	G/T	3	10116557	+	G	N	G	G	N	G	G	G	G	G	N	G	T	G	T	G	G	G	G	G	G	G	T	G	G	G	G	G	G	G	G	G	G	G	G	G	G	G	G	G	G	G	G	G	G
S3_10360225	A/G	3	10360225	+	A	A	A	A	A	A	A	G	R	A	G	A	A	G	G	A	A	A	A	A	A	A	G	A	A	A	R	A	A	A	G	A	A	A	A	A	R	A	A	N	A	A	A	A	A
S3_10431257	C/T	3	10431257	+	C	C	C	C	C	C	C	T	N	C	N	C	T	T	C	C	C	C	C	C	N	C	T	C	C	C	C	C	C	C	C	C	C	C	C	C	C	C	C	C	C	C	C	C	C
S3_10431266	C/A	3	10431266	+	C	C	N	C	C	C	C	A	N	C	N	C	A	A	C	C	C	C	C	C	N	C	A	C	C	C	C	C	C	C	C	C	C	C	C	C	C	C	C	C	C	C	C	C	C
S3_10438012	A/T	3	10438012	+	A	A	A	A	A	A	A	T	A	A	T	A	A	T	T	A	A	A	A	A	A	A	T	A	A	A	A	A	A	A	T	A	A	A	A	A	A	A	A	A	A	A	A	A	A
S3_10485022	T/C	3	10485022	+	Y	Y	Y	Y	Y	Y	T	Y	Y	Y	T	Y	Y	Y	Y	Y	T	Y	T	C	T	Y	Y	T	Y	Y	Y	Y	T	Y	Y	C	Y	Y	Y	Y	Y	Y	N	T	Y	Y	T	T	Y
S3_10485078	C/T	3	10485078	+	Y	Y	Y	Y	Y	Y	C	C	C	Y	C	Y	Y	Y	Y	Y	C	Y	C	T	C	Y	Y	C	Y	Y	Y	Y	C	Y	Y	T	Y	Y	Y	Y	Y	Y	N	C	Y	Y	C	C	Y
S3_10507246	T/C	3	10507246	+	T	T	T	T	T	T	T	C	C	T	N	C	T	Y	Y	T	T	C	T	T	N	T	C	T	T	T	T	T	T	T	C	T	T	T	T	T	C	T	T	T	T	N	T	T	T
S3_10527397	T/C	3	10527397	+	T	T	T	T	T	T	T	C	T	T	N	C	C	C	T	T	T	T	T	T	T	T	C	T	T	T	T	T	T	T	C	T	T	T	T	T	T	T	T	T	T	T	T	T	T
S3_10584913	T/C	3	10584913	+	C	T	C	C	T	C	C	T	T	T	C	C	T	C	C	T	C	T	C	C	T	T	C	C	T	C	C	T	C	T	T	C	T	T	C	C	T	C	C	T	T	C	C	C	T
S3_10584957	G/C	3	10584957	+	C	G	C	C	G	C	C	G	G	G	C	C	G	C	C	G	C	G	C	C	G	G	C	C	G	C	C	G	C	G	G	C	G	G	C	C	G	C	C	G	G	C	C	C	G
S3_10589874	A/C	3	10589874	+	A	A	A	A	A	A	A	C	A	A	N	C	C	C	C	A	A	A	A	A	A	A	C	A	A	A	A	A	A	A	C	A	A	A	A	A	C	A	A	A	A	A	A	A	A
S3_10941291	C/T	3	10941291	+	C	C	C	C	C	C	C	T	C	C	N	C	T	C	T	T	C	C	C	C	C	C	T	C	C	C	C	C	C	C	T	C	C	C	N	C	C	C	C	C	C	C	C	C	C
S3_10987067	G/T	3	10987067	+	G	G	G	G	T	G	G	T	G	G	N	G	T	T	G	T	G	T	G	G	N	G	T	G	G	G	G	G	G	G	T	G	G	G	G	G	T	G	G	G	G	G	G	G	G
S3_11011576	A/T	3	11011576	+	A	A	A	A	T	T	A	T	A	A	T	A	T	T	T	T	A	T	A	A	A	A	T	A	A	A	A	A	A	A	T	A	A	A	A	A	T	A	A	A	A	A	A	A	A
S3_11194799	T/G	3	11194799	+	T	T	T	T	G	T	T	G	T	T	N	T	G	G	G	G	T	G	T	T	T	T	G	T	T	T	T	T	T	T	K	T	T	T	T	T	G	T	T	T	T	T	T	T	T
S3_11368529	C/T	3	11368529	+	C	C	C	C	C	T	C	T	N	C	T	C	T	T	T	Y	C	C	C	C	C	C	T	C	C	C	C	C	C	C	T	C	C	C	C	C	C	C	C	C	C	C	C	C	C
S3_11668036	C/T	3	11668036	+	C	N	N	C	T	C	C	T	C	N	N	C	C	T	T	T	C	C	C	C	T	C	T	C	C	C	C	C	C	C	T	C	C	C	C	C	C	C	C	N	C	C	C	C	C
S3_11713631	T/C	3	11713631	+	N	T	T	T	T	T	T	C	C	T	C	T	C	C	C	C	T	T	T	T	C	T	C	T	T	T	T	T	T	T	C	T	T	T	T	T	T	T	T	T	T	T	T	T	T
S3_11753615	A/C	3	11753615	+	N	A	A	A	M	M	A	A	A	A	C	A	C	C	M	C	A	C	A	A	C	A	C	A	A	A	A	N	A	A	M	A	A	A	N	A	A	A	A	A	A	A	A	A	A
S3_11753616	A/G	3	11753616	+	N	A	A	A	R	R	A	A	A	A	G	A	G	G	R	G	A	G	A	A	G	A	G	A	A	A	A	N	A	A	R	A	A	A	N	A	A	A	A	A	A	A	A	A	A
S3_11795845	C/T	3	11795845	+	C	C	C	C	T	C	C	C	C	C	T	C	T	T	C	T	C	C	C	C	T	C	T	C	C	C	C	C	C	C	T	C	C	C	C	C	C	C	C	C	C	C	C	C	C
S3_11805367	G/C	3	11805367	+	N	G	G	G	C	S	G	G	C	G	C	G	G	C	C	C	G	G	G	G	C	G	C	G	G	G	G	G	G	G	C	G	G	G	G	G	G	G	G	G	G	G	G	G	G
S3_11887572	C/T	3	11887572	+	C	C	C	C	T	C	C	C	C	C	T	C	T	C	T	T	C	T	C	C	T	C	C	C	C	C	C	C	C	C	T	C	C	C	C	C	C	C	C	C	C	C	C	C	C
S3_11887594	C/T	3	11887594	+	C	C	C	C	T	C	C	C	C	C	T	C	T	C	T	T	C	T	C	C	T	C	C	C	C	C	C	C	C	C	T	C	C	C	C	C	C	C	C	C	C	C	C	C	C
S3_12357288	C/A	3	12357288	+	C	C	C	C	A	C	C	C	C	C	N	C	A	C	A	A	C	A	C	C	A	C	A	C	C	C	C	C	C	C	A	C	C	C	C	C	C	C	C	C	C	C	C	C	C
S3_12357297	G/A	3	12357297	+	G	G	G	G	A	G	G	G	G	G	N	G	A	G	A	A	G	A	G	G	A	G	A	G	G	G	G	G	G	G	A	G	G	G	G	G	G	G	G	G	G	G	G	G	G
S3_12528577	A/C	3	12528577	+	A	A	A	A	C	A	A	A	A	A	N	A	A	C	A	A	A	A	A	A	C	A	C	A	A	A	A	A	A	A	C	A	A	A	A	A	A	A	A	A	A	A	A	A	A
S3_12558834	T/G	3	12558834	+	T	T	T	T	T	T	T	T	T	T	G	T	T	T	G	G	T	T	T	T	G	T	T	T	T	T	T	T	T	T	G	T	T	T	T	T	T	T	T	T	G	T	T	T	T
S3_12669245	C/A	3	12669245	+	C	C	C	C	C	A	C	C	A	C	A	C	A	C	A	A	C	C	C	C	A	C	C	C	C	C	C	C	C	C	C	C	C	C	N	C	C	C	C	C	C	C	C	C	C
S3_12680104	C/A	3	12680104	+	C	C	C	C	A	C	C	C	C	N	A	C	A	C	A	A	C	C	C	C	A	C	A	C	C	C	C	C	C	C	A	C	C	C	C	C	C	C	C	C	C	C	C	C	C
S3_12754378	A/G	3	12754378	+	A	A	A	A	A	A	A	A	N	A	N	A	A	G	A	G	A	A	A	A	G	A	A	A	A	A	A	A	A	A	G	A	A	A	A	A	A	A	A	N	G	A	A	A	A
S3_12834397	G/T	3	12834397	+	G	G	G	G	G	G	G	G	T	G	N	G	T	G	T	T	G	G	G	G	T	G	T	G	G	G	G	G	G	G	T	G	G	G	G	G	G	G	N	G	T	G	G	G	G
S3_12834806	A/G	3	12834806	+	A	A	A	A	G	A	A	N	A	A	N	A	G	G	G	G	A	A	A	A	G	A	G	A	A	A	A	A	A	A	G	A	A	A	A	A	A	A	A	A	A	A	A	A	A
S3_12906480	C/T	3	12906480	+	C	C	C	C	T	Y	C	N	Y	C	N	C	Y	Y	T	C	C	T	C	C	T	C	T	C	C	C	C	N	C	C	C	C	C	C	C	C	C	C	N	C	T	C	C	C	C
S3_12926290	T/C	3	12926290	+	T	T	T	T	C	T	T	T	T	T	T	T	Y	Y	T	Y	T	Y	T	T	C	T	T	T	T	T	T	T	T	T	C	T	T	T	T	T	T	T	T	T	T	T	T	T	T
S3_12926322	C/T	3	12926322	+	C	C	C	C	T	C	C	C	C	C	C	C	Y	Y	C	Y	C	Y	C	C	T	C	C	C	C	C	C	C	C	C	T	C	C	C	C	C	C	C	C	C	C	C	C	C	C
S3_12926393	G/A	3	12926393	+	G	G	G	G	A	G	G	G	G	G	G	G	R	R	G	R	G	R	G	G	A	G	G	G	G	G	G	G	G	G	A	G	G	N	G	G	G	G	G	G	G	G	G	G	G
S3_12930720	C/G	3	12930720	+	C	C	N	C	C	G	C	N	G	C	G	C	G	G	G	C	C	G	C	C	G	C	G	C	C	C	C	C	C	C	G	C	C	C	C	C	C	C	C	C	G	C	C	C	C
S3_12937827	C/T	3	12937827	+	C	C	C	C	T	C	T	C	C	C	C	C	T	T	T	T	C	C	C	C	T	C	C	C	C	C	C	C	C	C	C	C	C	C	C	C	C	C	C	C	T	C	C	C	C
S3_13019375	T/C	3	13019375	+	T	T	T	T	T	T	T	T	T	T	C	T	C	T	C	C	T	T	T	T	C	T	C	T	T	T	T	T	T	T	C	T	T	T	T	T	T	T	T	T	T	T	T	T	T
S3_13353563	G/T	3	13353563	+	G	T	G	G	G	G	K	K	G	N	G	K	G	G	G	G	G	K	G	K	G	G	K	G	G	K	G	G	K	K	G	K	T	G	G	G	K	G	G	N	G	G	K	G	G
S3_13353568	G/A	3	13353568	+	G	G	G	R	G	G	G	G	R	N	G	G	G	G	G	G	R	G	G	G	G	G	G	G	G	G	G	G	G	G	G	R	G	G	G	G	G	G	G	N	G	G	G	G	R
S3_13353605	C/T	3	13353605	+	Y	C	Y	C	C	C	C	C	C	N	T	C	C	C	Y	Y	Y	C	Y	Y	C	C	C	C	Y	C	Y	Y	C	C	C	C	C	Y	C	C	C	T	T	N	Y	C	C	Y	C
S3_13353723	G/C	3	13353723	+	N	G	G	G	G	G	S	G	N	G	N	G	S	G	G	G	G	S	G	S	G	G	G	G	S	S	G	G	G	G	S	C	G	G	G	G	G	S	G	G	S	G	G	G	S
S3_13353727	T/C	3	13353727	+	N	T	T	T	T	T	Y	T	N	T	N	T	Y	T	T	T	T	Y	T	Y	T	T	T	T	Y	Y	T	T	T	T	Y	Y	T	T	T	T	T	Y	T	T	Y	T	T	T	Y
S3_13353736	C/T	3	13353736	+	N	C	C	C	C	C	Y	C	N	C	N	C	Y	C	C	C	C	Y	C	Y	C	C	C	C	Y	Y	C	C	C	C	Y	T	C	C	C	C	C	Y	C	C	Y	C	C	C	Y
S3_13353742	C/T	3	13353742	+	N	C	C	C	C	Y	C	C	N	C	N	C	C	C	C	C	C	C	C	C	C	C	C	C	C	C	C	C	C	Y	C	C	C	C	C	C	C	C	Y	C	C	C	Y	C	Y
S3_13353747	G/A	3	13353747	+	N	G	G	G	G	R	G	G	N	G	N	G	G	G	G	G	G	G	G	G	G	G	G	G	G	G	G	G	G	R	G	G	G	G	G	G	G	G	R	G	G	G	R	G	R
S3_13353758	C/T	3	13353758	+	N	C	C	C	C	C	Y	C	N	C	N	C	Y	C	C	C	C	Y	C	Y	C	C	C	C	Y	Y	C	C	C	C	Y	Y	C	C	C	C	C	Y	C	C	Y	C	C	C	Y
S3_13353766	C/T	3	13353766	+	N	C	C	C	C	C	Y	C	N	C	N	C	Y	C	C	C	C	Y	C	Y	C	C	C	C	Y	Y	C	C	C	C	Y	Y	C	C	C	C	C	Y	C	C	Y	C	C	C	Y
S3_13353777	G/T	3	13353777	+	N	G	G	G	T	K	G	G	N	T	N	G	K	K	G	K	G	K	G	K	G	G	G	G	G	G	K	G	G	G	K	K	G	G	G	G	K	K	G	G	G	G	G	G	G
S3_13353799	C/T	3	13353799	+	N	C	T	Y	C	Y	C	Y	N	C	N	C	C	C	T	C	C	C	Y	C	Y	Y	C	C	C	C	Y	C	T	C	C	C	Y	Y	C	Y	C	C	C	T	C	C	Y	Y	C
S3_13353837	G/C	3	13353837	+	N	S	G	G	G	G	S	G	N	G	N	G	G	S	G	S	C	G	S	G	S	S	S	G	G	G	S	C	G	G	G	G	S	S	S	S	S	G	S	G	S	G	G	S	G
S3_13365254	G/A	3	13365254	+	G	G	G	G	G	G	G	G	N	G	G	G	G	G	N	G	G	G	G	N	G	G	N	G	N	G	G	G	G	G	G	G	G	G	G	G	G	G	G	G	G	A	A	N	G
S3_13365284	A/G	3	13365284	+	A	A	A	A	A	A	G	A	N	A	A	A	G	A	G	A	A	G	A	N	A	A	N	G	N	A	A	A	A	G	A	A	A	A	A	A	A	G	G	A	A	A	A	N	A
S3_13365296	A/T	3	13365296	+	N	A	A	A	A	A	A	A	N	A	A	A	A	A	A	A	A	A	A	N	A	A	N	A	N	A	A	A	A	A	A	A	A	A	A	A	A	A	A	A	A	A	A	N	A
S3_13365299	G/A	3	13365299	+	N	G	G	G	G	G	G	G	N	G	G	G	G	G	G	G	N	G	G	N	A	G	N	G	N	G	G	G	A	G	G	G	G	A	G	G	A	G	G	G	G	G	G	N	G
S3_13365314	C/T	3	13365314	+	C	C	C	C	C	C	C	C	N	C	C	C	C	C	C	T	N	C	C	N	C	C	N	C	N	C	C	C	C	C	C	C	C	C	T	C	C	C	C	C	C	C	C	N	C
S3_13365329	C/T	3	13365329	+	C	C	T	C	C	C	C	C	N	C	C	C	C	C	C	C	C	C	C	N	C	C	N	C	N	C	C	C	C	C	C	C	C	C	C	C	C	C	C	C	T	C	C	N	T
S3_13365341	C/T	3	13365341	+	C	C	T	T	T	C	Y	C	N	C	C	T	C	C	C	C	T	T	C	N	T	T	N	C	N	T	C	T	T	C	T	C	T	T	T	Y	T	C	C	C	T	C	C	N	T
S3_13409539	T/C	3	13409539	+	T	T	T	T	T	Y	T	T	T	N	T	Y	T	T	C	N	Y	T	T	T	Y	T	Y	T	Y	N	Y	T	T	T	Y	Y	Y	Y	T	T	N	Y	T	T	Y	T	T	T	Y
S3_13409590	G/A	3	13409590	+	G	G	G	G	G	G	G	G	G	N	G	G	A	G	G	N	G	R	G	G	G	G	G	G	G	N	R	G	G	G	G	G	G	G	G	G	N	R	G	G	G	G	G	R	R
S3_13409596	T/C	3	13409596	+	T	T	T	T	T	T	T	T	T	N	T	Y	T	T	T	N	T	T	T	T	T	T	T	T	Y	N	T	T	T	T	Y	T	T	T	T	T	N	T	T	T	T	T	T	T	T
S3_13409608	A/G	3	13409608	+	A	A	A	A	A	R	R	A	A	N	A	A	A	A	R	N	R	A	A	A	A	A	A	A	A	N	R	A	A	A	A	R	R	A	A	A	N	A	R	A	A	A	A	A	R
S3_13409616	G/A	3	13409616	+	A	G	R	R	A	R	G	R	A	N	G	R	A	A	R	N	G	A	R	A	A	G	R	G	R	N	R	G	R	A	R	R	R	A	G	A	N	R	G	G	R	A	G	R	R
S3_13409642	A/G	3	13409642	+	A	A	R	A	A	A	A	A	R	N	A	A	G	G	A	N	A	R	A	G	R	A	R	A	A	N	R	A	R	G	R	A	A	R	A	A	N	R	A	A	A	A	A	R	R
S3_13409643	C/T	3	13409643	+	C	C	C	C	C	C	C	C	C	N	C	C	T	C	C	N	C	Y	C	C	C	C	C	C	C	N	Y	C	C	C	C	C	C	C	C	C	N	Y	C	C	C	C	C	Y	Y
S3_13409650	T/C	3	13409650	+	T	T	T	T	T	T	T	T	T	N	T	T	T	T	T	N	T	T	T	T	T	Y	T	C	T	N	T	T	T	T	T	T	T	T	C	T	N	T	T	T	T	T	T	T	T
S3_13496732	A/G	3	13496732	+	N	G	A	R	A	A	A	A	G	A	A	A	A	N	A	A	A	A	A	R	A	A	A	A	A	A	A	A	A	R	N	N	A	A	A	A	A	A	A	A	A	A	A	A	R
S3_13496759	G/C	3	13496759	+	N	G	S	G	G	S	S	G	G	G	G	G	G	N	G	G	G	G	S	G	G	G	G	G	C	G	G	G	C	G	N	G	G	G	S	G	S	C	G	S	G	G	S	S	G
S3_13575177	C/T	3	13575177	+	C	C	T	T	Y	Y	C	C	Y	T	N	Y	C	Y	Y	C	Y	Y	Y	C	T	T	C	T	T	Y	Y	C	N	C	Y	C	C	Y	T	C	Y	C	C	Y	C	C	Y	Y	Y
S3_13700751	G/C	3	13700751	+	G	G	G	G	G	G	G	G	G	G	G	G	G	G	G	C	G	G	G	G	G	G	G	G	G	G	G	G	N	S	N	G	G	G	G	G	G	G	G	G	G	G	G	G	G
S3_13800632	T/G	3	13800632	+	T	T	T	T	T	T	T	T	T	T	T	T	T	T	G	G	T	T	T	T	G	T	G	T	T	T	T	T	T	T	G	T	T	T	T	T	T	T	T	T	T	T	T	T	T
S3_13800647	C/T	3	13800647	+	C	C	C	C	C	C	C	C	C	C	C	C	C	C	T	T	C	C	C	C	T	C	T	C	C	C	C	C	C	C	T	C	C	C	C	C	C	C	C	C	C	C	C	C	C
S3_13800696	T/A	3	13800696	+	T	T	T	T	T	T	T	T	T	T	A	T	A	T	A	T	T	T	T	T	A	T	A	T	T	T	T	T	T	A	A	T	T	T	T	T	T	T	T	T	T	N	T	T	T
S3_13800760	A/G	3	13800760	+	A	A	A	A	A	A	A	A	A	A	G	A	G	A	G	A	A	A	A	A	G	A	G	A	A	A	A	A	A	G	G	A	A	A	A	A	A	A	A	A	A	N	A	A	A
S3_14006000	C/T	3	14006000	+	C	C	C	C	C	C	C	C	C	C	N	C	T	C	C	T	C	C	C	C	T	C	C	C	C	C	C	C	C	T	T	C	C	C	N	C	C	C	C	C	C	C	C	C	C
S3_14010402	G/A	3	14010402	+	G	G	G	G	G	G	G	G	G	G	A	G	A	G	A	A	G	A	G	G	A	G	R	G	G	G	G	G	G	A	A	G	G	G	N	G	G	G	G	G	R	G	G	G	G
S3_14097384	T/C	3	14097384	+	C	T	T	C	T	T	C	T	C	T	N	C	C	T	T	T	C	T	C	T	T	T	C	T	T	T	T	T	C	T	C	C	C	C	C	T	C	C	T	C	C	T	T	C	T
S3_14097410	T/G	3	14097410	+	G	T	T	G	T	T	G	T	G	T	N	G	G	T	T	T	G	T	G	T	T	T	G	T	T	T	T	T	G	T	G	G	G	G	G	T	G	G	T	G	G	T	T	G	T
S3_14097413	G/T	3	14097413	+	T	G	G	T	G	G	T	G	T	G	N	T	T	G	G	G	T	G	T	G	G	G	T	G	G	G	G	G	T	G	T	T	T	T	T	G	T	T	G	T	T	G	G	T	G
S3_14097418	T/C	3	14097418	+	C	T	T	C	T	T	C	T	C	T	N	C	C	T	T	T	C	T	C	T	T	T	C	T	T	T	T	T	C	T	C	C	C	C	C	T	C	C	T	C	C	T	T	C	T
S3_14097433	C/A	3	14097433	+	A	C	C	A	C	C	A	C	A	C	N	A	A	C	C	C	A	C	A	C	C	C	A	C	C	C	C	C	A	C	A	A	A	A	A	C	A	A	C	A	A	C	C	A	C
S3_14097442	C/T	3	14097442	+	T	C	C	T	C	C	T	C	T	C	N	T	T	C	C	C	T	C	T	C	C	C	T	C	C	C	C	C	T	C	T	T	T	T	T	C	T	T	C	T	T	C	C	T	C
S3_14667800	A/G	3	14667800	+	A	A	A	G	A	A	A	A	A	A	A	A	A	G	G	G	A	A	A	A	G	A	A	A	A	A	A	A	A	G	A	A	A	A	G	A	A	A	A	A	G	A	A	A	A
S3_14686475	A/G	3	14686475	+	A	A	A	G	A	G	A	A	A	A	N	A	G	A	G	G	A	A	A	A	G	N	G	A	A	A	A	A	A	G	A	A	A	A	G	A	A	A	A	A	G	N	A	A	A
S3_14686503	T/C	3	14686503	+	T	T	T	C	T	C	T	T	T	T	N	T	C	T	C	C	T	T	T	T	C	N	C	T	T	T	T	T	T	C	T	T	T	T	C	T	T	T	T	T	C	N	T	T	T
S3_14686515	A/G	3	14686515	+	A	A	A	G	A	G	A	A	A	A	N	A	G	A	G	G	A	A	A	A	G	N	G	A	A	A	A	A	A	G	A	A	A	A	G	A	A	A	A	A	G	N	A	A	A
S3_14686531	T/C	3	14686531	+	T	T	T	C	T	C	T	T	T	T	N	T	C	T	C	C	T	T	T	T	C	N	C	T	T	T	T	T	T	C	T	T	T	T	C	T	T	T	T	T	C	N	T	T	T
S3_14724846	G/A	3	14724846	+	G	G	G	A	A	G	G	G	G	G	G	G	A	G	G	A	G	G	G	G	A	G	G	G	G	G	G	G	G	A	G	G	G	G	G	G	G	G	G	G	A	G	G	G	G
S3_14725298	T/G	3	14725298	+	T	T	K	K	K	N	T	T	T	T	T	T	K	T	K	K	T	T	T	T	G	T	K	T	T	T	T	T	T	K	T	T	K	T	T	T	T	T	T	T	T	T	T	T	T
S3_14725309	T/G	3	14725309	+	T	T	K	K	K	N	T	T	T	T	T	T	K	T	K	K	T	T	T	T	G	T	K	T	T	T	T	T	T	K	T	T	K	T	T	T	T	T	T	T	T	T	T	T	T
S3_14725331	A/G	3	14725331	+	A	A	R	R	R	N	A	A	A	A	A	A	R	A	R	R	A	A	A	A	G	A	R	A	A	A	A	A	A	R	A	A	R	A	A	A	A	A	A	A	A	A	A	A	A
S3_14863402	A/C	3	14863402	+	C	A	A	A	C	A	A	A	A	A	N	C	C	C	A	A	C	C	A	A	A	C	C	A	A	C	C	C	C	A	C	A	C	C	N	C	A	A	C	A	A	A	A	A	C
S3_14863418	A/G	3	14863418	+	G	A	A	A	G	A	A	A	A	A	N	G	G	G	A	A	G	G	A	A	A	G	G	A	A	G	G	G	G	A	G	A	G	G	N	G	A	A	G	A	A	A	A	A	G
S3_14938671	A/G	3	14938671	+	A	A	G	G	G	A	A	A	A	N	A	A	G	G	G	G	A	A	A	A	G	A	G	A	A	A	A	A	A	G	A	A	G	A	G	A	A	A	A	A	A	A	A	A	A
S3_14938944	G/A	3	14938944	+	G	G	G	A	A	G	G	G	G	G	A	G	A	G	G	G	G	G	G	G	A	G	A	G	G	G	G	G	G	A	G	G	A	G	G	G	G	G	G	G	A	G	G	G	G
S3_14991735	G/C	3	14991735	+	G	G	G	C	G	G	G	G	G	G	G	G	C	G	G	C	G	G	G	G	C	G	S	G	G	G	G	G	G	C	G	G	C	G	G	G	G	G	G	G	G	G	G	G	G
S3_15151165	C/G	3	15151165	+	C	G	C	C	C	C	G	C	C	C	C	C	C	C	G	C	G	C	C	C	C	C	G	C	C	C	C	G	G	C	C	G	C	G	C	C	G	C	G	C	C	G	C	G	G
S3_15209793	C/A	3	15209793	+	C	C	M	C	M	M	M	M	C	C	C	M	C	C	M	C	M	M	C	M	C	M	C	M	M	M	M	M	M	M	M	M	M	M	C	M	M	M	M	C	C	M	M	M	M
S3_15209835	C/A	3	15209835	+	A	A	C	C	C	M	M	M	A	A	A	M	C	A	C	C	M	M	A	M	C	M	C	M	M	M	M	M	M	C	M	M	M	M	C	M	M	M	M	A	A	M	M	A	M
S3_15209847	G/A	3	15209847	+	A	A	G	G	G	R	R	R	A	A	A	R	G	A	G	G	R	R	A	R	G	R	G	R	R	R	R	R	R	G	R	R	R	R	G	R	R	R	R	A	A	R	R	R	R
S3_15209868	T/C	3	15209868	+	T	T	Y	T	Y	Y	Y	Y	T	T	T	Y	T	T	Y	T	Y	Y	T	Y	T	Y	T	Y	Y	Y	Y	Y	Y	Y	Y	T	Y	Y	T	T	Y	Y	Y	T	T	Y	Y	Y	Y
S3_15297792	A/G	3	15297792	+	A	A	G	G	A	A	A	A	A	A	G	A	G	A	G	G	A	A	A	A	G	A	G	A	A	A	A	A	A	G	A	A	A	A	A	A	A	A	A	A	G	N	A	A	A
S3_15486632	A/G	3	15486632	+	R	G	R	R	R	R	R	N	R	A	G	R	R	A	R	R	R	R	R	A	N	R	G	R	R	R	R	R	R	R	R	R	A	R	G	R	R	R	R	R	R	N	R	R	R
S3_15513795	T/C	3	15513795	+	T	T	C	C	T	T	T	T	T	T	N	T	C	C	T	T	T	T	T	C	C	T	C	T	T	T	C	T	T	C	T	T	C	T	C	T	T	T	T	T	C	N	T	T	T
S3_15668371	T/C	3	15668371	+	T	T	T	C	T	T	T	T	T	T	T	T	C	T	T	C	T	T	T	T	C	T	C	T	T	T	T	T	T	T	C	T	T	T	T	T	T	T	T	N	C	N	T	T	T
S3_16071956	C/G	3	16071956	+	C	C	C	G	C	G	C	C	C	C	G	C	G	C	C	C	C	G	C	C	G	C	C	C	C	C	C	C	C	G	C	C	G	C	G	C	C	C	C	C	C	C	C	C	C
S3_16120189	T/C	3	16120189	+	T	T	T	C	T	T	T	T	T	T	T	T	C	C	T	T	T	T	T	T	C	T	C	T	T	T	T	T	T	T	T	T	T	T	C	T	T	T	T	T	C	T	T	T	C
S3_16136908	G/A	3	16136908	+	G	G	G	A	G	G	G	G	G	G	A	G	G	G	G	G	G	G	N	G	A	G	A	G	G	G	G	G	G	G	G	G	A	G	G	G	G	G	G	G	A	G	G	G	G
S3_16152796	C/T	3	16152796	+	C	C	C	T	C	C	C	C	N	C	T	C	T	C	C	C	C	C	C	C	T	C	T	C	C	C	C	C	C	T	C	C	C	C	C	C	C	C	C	C	C	C	C	C	C
S3_16358864	G/C	3	16358864	+	G	G	G	C	G	G	G	G	G	N	C	G	C	G	G	N	G	G	G	G	C	G	C	G	G	G	G	G	G	C	C	G	C	G	N	G	G	G	G	G	G	G	G	G	G
S3_16359129	C/T	3	16359129	+	C	C	C	T	C	C	C	C	C	C	C	C	T	T	C	C	C	T	C	T	N	C	T	C	C	C	C	N	C	T	T	C	T	C	N	C	C	C	C	C	C	C	C	C	C
S3_16458850	C/A	3	16458850	+	C	C	C	A	C	C	C	C	C	C	N	C	M	C	C	C	C	M	C	C	A	C	A	C	C	C	C	C	C	M	M	C	C	C	A	C	C	C	C	C	C	C	C	C	C
S3_16458857	A/G	3	16458857	+	A	A	A	G	A	A	A	A	A	A	N	A	R	A	A	A	A	R	A	A	G	A	G	A	A	A	A	A	A	R	R	A	A	A	G	A	A	A	A	A	A	A	A	A	A
S3_16529069	C/T	3	16529069	+	C	N	C	T	Y	Y	C	C	C	C	C	C	T	Y	C	C	C	Y	Y	Y	T	C	T	C	C	C	C	C	C	Y	Y	C	Y	C	T	C	C	C	C	C	Y	C	C	C	C
S3_16529070	T/A	3	16529070	+	T	N	T	A	W	W	T	T	T	T	T	T	A	W	T	T	T	W	W	W	A	T	A	T	T	T	N	T	T	W	W	T	W	T	A	T	T	T	T	T	W	T	T	T	T
S3_16529079	T/G	3	16529079	+	T	N	T	G	K	K	T	T	T	T	T	T	G	K	T	T	T	K	K	K	G	T	G	T	T	T	T	T	T	K	K	T	K	T	G	T	T	T	T	T	K	T	T	T	T
S3_16529108	A/G	3	16529108	+	A	N	A	G	R	R	A	A	A	A	A	A	G	R	A	A	A	R	R	R	G	A	G	A	A	A	A	A	A	R	R	A	R	A	G	A	A	A	A	A	R	A	A	A	A
S3_16529115	T/A	3	16529115	+	T	N	T	A	W	W	T	T	T	T	T	T	A	W	T	T	T	W	W	W	A	T	A	T	T	T	T	T	T	W	W	T	W	T	A	T	T	T	T	T	W	T	T	T	T
S3_16529145	T/C	3	16529145	+	T	N	T	C	Y	Y	T	T	T	T	T	T	C	Y	T	T	T	Y	Y	Y	C	T	C	T	T	T	T	T	T	Y	Y	T	Y	T	C	T	T	T	T	T	Y	T	T	T	T
S3_16790890	C/T	3	16790890	+	C	C	C	T	N	C	C	C	C	C	C	C	C	C	C	C	C	C	C	C	T	C	T	C	C	C	C	C	C	C	T	C	T	C	N	C	C	C	C	C	T	C	C	C	C
S3_16790914	T/C	3	16790914	+	T	T	T	C	N	T	T	T	T	T	T	T	T	T	T	T	T	T	T	T	C	T	C	T	T	T	T	T	T	T	C	T	C	T	N	T	T	T	T	T	C	T	T	T	T
S3_16842769	C/T	3	16842769	+	N	C	C	T	T	C	C	C	N	C	C	C	T	C	N	C	C	T	C	C	T	C	T	C	C	C	C	C	C	C	T	C	C	C	C	C	C	C	C	C	C	C	C	C	C
S3_16842798	C/G	3	16842798	+	N	C	C	G	G	C	C	C	N	C	C	C	G	C	N	C	C	G	C	C	G	C	G	C	C	C	C	C	C	C	G	C	C	C	C	C	C	C	C	C	C	C	C	C	C
S3_16864539	G/C	3	16864539	+	S	S	G	S	S	S	S	G	S	G	G	S	S	S	S	S	S	S	S	S	G	S	G	S	S	S	S	S	S	S	S	S	S	S	C	S	G	S	S	S	S	N	S	S	S
S3_16864578	T/G	3	16864578	+	T	K	T	T	T	T	T	T	T	T	T	T	K	K	K	T	T	K	T	T	N	K	T	T	K	K	K	T	K	K	T	K	K	T	N	K	T	K	T	T	T	N	K	K	T
S3_16864661	G/C	3	16864661	+	N	S	S	G	S	S	S	S	N	S	S	S	S	S	S	G	S	S	S	S	G	S	S	G	S	S	G	S	S	S	S	G	S	S	S	S	S	S	S	G	S	S	S	S	S
S3_16864686	C/A	3	16864686	+	C	M	M	C	M	M	M	M	N	M	M	M	M	M	M	C	M	M	M	M	C	M	M	C	M	M	C	M	M	M	M	C	M	M	M	M	M	M	M	C	M	M	M	M	M
S3_16864688	T/G	3	16864688	+	T	K	K	T	K	K	K	K	N	K	K	K	K	T	K	T	K	K	K	K	T	K	K	T	K	K	T	K	K	K	K	T	K	K	K	K	K	K	K	T	K	K	K	K	K
S3_16864705	G/A	3	16864705	+	G	G	G	G	R	R	R	R	N	R	R	R	R	R	R	G	R	R	R	R	G	R	R	G	R	R	G	R	R	R	R	G	G	R	G	R	R	R	R	G	R	R	G	R	R
S3_16864708	T/C	3	16864708	+	T	Y	Y	T	Y	Y	Y	Y	N	Y	Y	Y	Y	Y	Y	T	Y	Y	Y	Y	T	Y	Y	T	Y	Y	T	Y	Y	Y	Y	T	Y	Y	Y	Y	Y	Y	Y	T	Y	Y	Y	Y	Y
S3_16864712	T/C	3	16864712	+	T	Y	T	T	Y	Y	Y	Y	N	Y	Y	Y	Y	Y	Y	T	Y	Y	Y	Y	T	Y	Y	T	Y	Y	T	Y	Y	Y	Y	T	Y	Y	Y	Y	Y	Y	Y	T	Y	Y	Y	Y	Y
S3_17070963	A/G	3	17070963	+	N	N	A	G	G	A	G	N	A	A	A	A	G	A	A	A	A	A	A	A	N	A	G	A	A	A	A	A	A	A	G	A	A	A	A	A	G	A	A	A	G	A	A	A	A
S3_17197938	T/C	3	17197938	+	T	T	T	C	Y	T	T	T	T	T	T	T	C	Y	T	T	T	C	Y	C	C	T	C	T	T	T	T	T	T	C	C	T	Y	T	C	T	T	T	T	T	T	T	T	T	T
S3_17197964	G/A	3	17197964	+	G	G	G	A	R	G	G	G	G	G	G	G	A	R	G	G	G	A	R	A	A	G	A	G	G	G	G	G	G	A	A	G	R	G	A	G	G	G	G	G	G	G	G	G	G
S3_17242835	C/T	3	17242835	+	C	C	C	T	T	T	C	C	C	C	T	C	C	C	C	T	C	C	T	C	C	T	C	C	C	C	C	T	T	C	Y	C	Y	T	T	T	C	C	C	C	Y	C	C	C	T
S3_17242844	G/A	3	17242844	+	G	G	G	A	A	A	G	G	G	G	A	G	G	G	G	A	G	G	A	G	G	A	G	G	G	G	G	A	A	G	R	G	R	A	A	A	G	G	G	G	R	G	G	G	A
S3_17466901	C/G	3	17466901	+	S	C	S	S	C	S	S	S	G	N	C	S	S	S	S	S	S	S	C	G	S	S	S	C	S	S	S	S	N	S	S	S	S	S	S	S	S	S	C	S	S	G	S	S	S
S3_17466911	T/C	3	17466911	+	Y	T	Y	Y	Y	Y	Y	Y	C	N	T	Y	Y	Y	Y	Y	Y	Y	T	C	Y	Y	Y	T	Y	Y	Y	Y	N	Y	Y	Y	Y	Y	Y	Y	Y	T	T	Y	Y	C	Y	Y	Y
S3_17466937	A/C	3	17466937	+	M	A	M	M	M	M	M	M	C	N	A	M	M	M	M	M	M	M	A	C	M	M	M	A	M	M	M	M	C	M	M	M	M	M	M	M	M	M	A	M	M	C	M	M	M
S3_17466948	C/T	3	17466948	+	Y	C	Y	Y	Y	Y	Y	Y	T	N	C	Y	Y	Y	Y	Y	Y	Y	C	T	Y	Y	Y	C	Y	Y	Y	Y	T	Y	Y	Y	Y	Y	Y	Y	Y	Y	C	Y	Y	T	Y	Y	Y
S3_17466953	G/C	3	17466953	+	S	G	S	S	G	S	S	S	C	N	G	S	S	S	S	S	S	S	G	C	S	S	S	G	S	S	S	S	C	S	S	S	S	S	S	S	S	S	G	S	S	C	S	S	S
S3_17466960	C/G	3	17466960	+	S	C	S	S	S	S	S	S	G	N	C	S	S	S	S	S	S	S	C	G	S	S	S	C	S	S	S	S	G	S	S	S	S	S	S	S	S	S	C	S	S	G	S	S	S
S3_17486008	T/C	3	17486008	+	T	T	T	C	C	T	T	T	T	T	C	T	T	T	T	T	T	T	T	T	C	T	C	T	T	T	T	T	T	C	C	T	T	T	T	T	T	T	T	N	T	N	T	T	T
S3_17562389	T/C	3	17562389	+	Y	Y	Y	Y	Y	Y	Y	C	N	T	C	T	T	T	T	T	T	Y	Y	Y	T	T	T	T	T	T	T	T	N	Y	Y	T	Y	Y	Y	Y	T	Y	Y	T	T	Y	Y	T	Y
S3_17562426	A/G	3	17562426	+	R	R	R	R	R	A	R	G	N	A	G	A	A	A	A	A	A	R	R	R	A	A	A	A	A	A	A	A	N	R	R	A	R	R	R	R	A	R	R	A	A	R	R	A	R
S3_17562432	C/T	3	17562432	+	Y	Y	Y	Y	Y	C	Y	T	N	C	T	C	C	C	C	C	C	Y	Y	Y	C	C	C	C	C	C	C	C	N	Y	Y	C	Y	Y	Y	Y	C	Y	Y	C	C	Y	Y	C	Y
S3_17562435	A/G	3	17562435	+	R	R	R	R	R	A	R	G	N	A	G	A	A	A	A	A	A	R	R	R	A	A	A	A	A	A	A	A	N	R	R	A	A	R	R	R	A	R	R	A	A	R	R	A	R
S3_17562450	G/A	3	17562450	+	R	R	R	R	R	G	R	A	N	G	A	G	G	G	G	G	G	R	R	R	G	G	G	G	G	G	G	G	N	R	R	G	R	R	R	R	G	R	R	G	G	R	R	G	R
S3_17562463	A/C	3	17562463	+	M	M	M	M	M	A	M	C	N	A	C	A	A	A	A	A	A	M	M	M	A	A	A	A	A	A	A	A	N	M	M	A	M	M	M	A	A	A	M	A	A	M	M	A	M
S3_17562477	G/A	3	17562477	+	R	R	R	R	R	G	R	A	N	G	A	G	G	G	G	G	G	R	R	R	G	G	G	G	G	G	G	G	N	R	R	G	R	R	R	R	G	R	R	G	G	R	R	G	R
S3_17674883	C/T	3	17674883	+	C	C	C	C	C	C	T	C	C	C	C	C	C	C	C	C	C	C	C	C	C	C	C	C	C	C	C	C	C	C	C	C	C	C	C	T	C	C	C	C	C	C	C	T	C
S3_17780022	C/A	3	17780022	+	C	C	C	A	A	A	C	C	C	N	N	C	C	C	C	C	C	C	A	A	A	C	A	C	C	C	C	C	C	C	A	C	C	C	C	C	C	C	C	C	C	C	C	C	C
S3_17901546	A/G	3	17901546	+	A	R	A	A	A	R	R	R	A	N	N	R	A	A	A	R	A	R	R	A	A	A	A	A	A	A	A	A	A	A	A	A	A	A	A	A	R	A	A	A	A	N	A	A	A
S3_17901555	C/T	3	17901555	+	C	Y	C	C	C	Y	Y	Y	C	N	N	Y	C	C	C	Y	C	Y	Y	C	C	C	C	C	C	C	C	C	C	C	C	C	C	C	C	C	Y	C	C	C	C	N	C	C	C
S3_17901560	G/A	3	17901560	+	G	R	G	G	G	R	R	R	G	N	N	R	G	G	G	R	G	R	R	G	G	G	G	G	G	G	G	G	G	G	G	G	G	G	G	G	R	G	G	G	G	N	G	G	G
S3_17901569	C/T	3	17901569	+	C	Y	C	C	C	Y	Y	Y	C	N	N	Y	C	C	C	Y	C	Y	Y	C	C	C	C	C	C	C	C	C	C	C	C	C	C	C	C	C	Y	C	C	C	C	N	C	C	C
S3_17901572	C/A	3	17901572	+	C	M	C	C	C	M	M	M	C	N	N	M	C	C	C	M	C	M	M	C	C	C	C	C	C	C	C	C	C	C	C	C	C	C	C	C	M	C	C	C	C	N	C	C	C
S3_17901585	G/A	3	17901585	+	R	R	R	R	R	R	R	R	R	A	A	R	R	R	R	R	R	R	R	R	G	R	R	R	R	R	R	R	G	R	R	R	R	R	R	R	R	R	R	R	R	A	R	R	R
S3_17901622	A/G	3	17901622	+	R	R	R	R	R	R	R	R	R	G	G	R	R	R	R	R	R	R	R	R	A	R	R	R	R	R	R	R	A	R	R	R	R	R	R	R	R	R	R	R	R	G	R	R	R
S3_17975061	G/A	3	17975061	+	G	A	A	G	A	G	G	A	G	A	G	G	G	G	G	G	A	G	A	G	N	G	G	A	G	A	A	G	A	G	G	G	A	G	A	A	G	A	G	A	A	A	G	A	G
S3_17975072	G/T	3	17975072	+	G	T	T	G	T	G	G	T	G	T	G	G	G	G	G	G	T	G	T	G	N	G	G	T	G	T	T	G	T	G	G	G	T	G	T	T	G	T	G	T	T	T	G	T	G
S3_18131050	A/G	3	18131050	+	A	A	A	G	G	G	A	A	A	A	N	A	G	A	A	A	A	G	G	G	A	A	G	A	A	A	A	A	A	G	G	A	A	A	A	A	A	A	A	A	G	N	A	A	A
S3_18131061	C/T	3	18131061	+	C	C	C	T	T	T	C	C	C	C	N	C	T	C	C	C	C	T	T	T	C	C	T	C	C	C	C	C	C	T	T	C	C	C	C	C	C	C	C	C	T	N	C	C	C
S3_18131267	G/A	3	18131267	+	N	G	G	A	A	G	G	G	G	G	N	G	A	G	G	G	G	G	G	A	N	G	A	G	G	G	G	G	G	G	A	G	A	G	N	G	G	G	G	N	G	G	G	G	G
S3_18198658	T/C	3	18198658	+	T	T	T	C	T	T	T	T	N	T	N	T	T	N	T	T	T	T	T	T	T	T	C	T	T	T	T	T	T	T	C	T	T	T	T	T	T	T	T	T	T	T	T	T	T
S3_18199524	A/C	3	18199524	+	A	A	A	C	A	C	A	A	A	A	C	A	C	A	A	A	A	A	C	A	C	A	C	A	A	A	A	A	A	C	C	A	A	A	C	A	A	A	A	A	A	A	A	A	A
S3_19195205	A/C	3	19195205	+	A	A	A	C	A	A	A	A	A	A	N	A	M	A	A	A	A	A	M	C	C	A	C	A	A	A	A	A	A	C	C	A	A	A	A	A	A	A	A	A	A	A	A	N	A
S3_20089518	G/T	3	20089518	+	G	G	G	T	K	G	G	G	N	G	N	G	K	K	G	G	G	T	K	G	T	G	T	G	G	G	G	G	G	K	K	G	G	G	N	G	G	G	G	G	N	G	G	G	G
S3_20115071	T/A	3	20115071	+	T	T	A	A	T	A	T	A	T	T	T	T	T	T	T	T	T	T	T	T	A	A	T	T	T	A	T	T	T	T	T	T	T	A	T	A	T	A	T	T	A	T	T	T	A
S3_20115104	G/A	3	20115104	+	G	G	A	A	G	A	G	A	G	G	G	G	G	G	G	G	G	G	G	G	A	A	G	G	G	A	G	G	G	G	G	G	G	A	G	A	G	A	G	G	A	G	G	G	A
S3_20115151	A/G	3	20115151	+	A	A	G	G	A	G	A	G	A	A	A	A	A	A	A	A	A	A	A	A	G	G	A	A	A	G	A	A	A	A	A	A	A	G	A	G	A	G	A	A	G	A	A	A	G
S3_20115171	G/A	3	20115171	+	G	G	A	A	G	A	G	A	G	G	G	G	G	G	G	G	G	G	G	G	A	A	G	G	G	A	G	G	G	G	G	G	G	A	G	A	G	A	G	G	A	G	G	G	A
S3_20211543	A/G	3	20211543	+	A	A	A	G	A	A	A	A	A	A	A	A	R	A	A	A	A	A	A	G	R	A	G	A	A	A	A	A	N	A	G	A	R	A	A	A	A	A	A	A	A	A	A	A	A
S3_20243124	G/C	3	20243124	+	G	G	G	C	G	G	G	G	G	G	N	G	C	G	G	G	G	C	C	G	C	G	C	G	G	G	G	N	G	G	G	G	G	G	G	G	G	G	G	G	G	G	G	G	G
S3_20912630	C/T	3	20912630	+	C	C	C	T	C	N	C	C	C	C	N	C	C	C	C	C	C	T	C	T	N	C	T	C	C	C	C	C	C	C	T	C	T	C	C	C	C	C	C	C	C	C	C	C	C
S3_20912631	C/T	3	20912631	+	C	C	C	T	C	N	C	C	C	C	N	C	C	C	C	C	C	T	C	T	N	C	T	C	C	C	C	C	C	C	T	C	T	C	C	C	C	C	C	C	C	C	C	C	C
S3_21151152	A/C	3	21151152	+	N	A	A	C	A	A	A	A	A	N	A	A	C	A	A	A	A	A	A	A	N	A	C	A	A	A	A	A	A	C	A	A	C	A	A	A	A	A	A	N	C	A	A	A	A
S3_21151227	T/C	3	21151227	+	N	T	T	C	T	T	T	T	T	N	T	T	C	T	T	T	T	T	T	Y	N	T	C	T	T	T	T	T	T	C	T	T	C	T	T	T	T	T	T	N	C	T	T	T	T
S3_21545261	T/C	3	21545261	+	T	T	C	T	T	T	T	T	T	C	T	T	C	C	T	Y	T	C	T	T	C	T	C	T	T	C	T	C	C	C	C	C	Y	T	T	C	T	C	C	T	C	T	T	T	T
S3_21545290	A/G	3	21545290	+	A	A	G	A	A	A	A	A	A	G	A	A	G	G	A	R	A	G	A	A	G	A	G	A	A	G	A	G	G	G	G	G	R	A	A	G	A	G	G	A	G	A	A	A	A
S3_21545294	C/G	3	21545294	+	C	C	G	C	C	C	C	C	C	G	C	C	G	G	C	S	C	G	C	C	G	C	G	C	C	G	C	G	G	G	G	G	S	C	C	G	C	G	G	C	G	C	C	C	C
S3_21545295	A/G	3	21545295	+	A	A	G	A	A	A	A	A	A	G	A	A	G	G	A	R	A	G	A	A	G	A	G	A	A	G	A	G	G	G	G	G	A	A	A	G	A	G	G	A	G	A	A	A	A
S3_21545296	C/T	3	21545296	+	C	C	T	C	C	C	C	C	C	T	C	C	T	T	C	Y	C	T	C	C	T	C	T	C	C	T	C	T	T	T	T	T	Y	C	C	T	C	T	T	C	T	C	C	C	C
S3_21545313	G/A	3	21545313	+	G	G	A	G	G	G	G	G	G	A	G	G	A	A	G	R	G	A	G	G	A	G	A	G	G	A	G	A	A	A	A	A	R	G	G	A	G	A	A	G	A	G	G	G	G
S3_21545319	G/A	3	21545319	+	G	G	A	G	G	G	G	G	G	A	G	G	A	A	G	R	G	A	G	G	A	G	A	G	G	A	G	A	A	A	A	A	R	G	G	A	G	A	A	G	A	G	G	G	G
S3_21546416	G/T	3	21546416	+	G	T	G	T	G	T	G	T	T	G	N	G	T	G	K	G	T	G	T	G	G	G	G	G	T	G	G	G	G	G	T	T	G	G	T	G	T	G	T	T	G	T	T	G	G
S3_21546437	G/C	3	21546437	+	G	C	G	C	G	C	G	C	C	G	N	G	C	G	S	G	C	G	C	G	G	G	G	G	C	G	G	G	G	G	C	C	G	G	C	G	C	G	C	C	G	C	C	G	G
S3_21546493	T/G	3	21546493	+	T	G	T	G	T	G	T	G	G	T	N	T	G	T	K	T	G	T	G	T	T	T	T	T	G	T	T	T	T	T	G	G	T	T	G	T	G	T	G	G	T	G	G	T	T
S3_21546505	C/T	3	21546505	+	C	T	C	T	C	T	C	T	T	C	N	C	T	C	Y	C	T	C	T	C	C	C	C	C	T	C	C	N	C	C	T	T	C	C	T	C	T	C	T	T	C	T	T	C	C
S3_21546559	A/C	3	21546559	+	A	A	C	C	A	A	A	A	N	C	A	C	A	A	C	C	A	A	A	A	A	C	A	A	C	A	A	A	A	A	C	A	C	A	C	C	C	C	C	C	A	N	A	A	C
S3_21546568	G/C	3	21546568	+	G	G	C	C	G	G	G	G	N	C	G	C	G	G	C	C	G	G	G	G	G	C	G	G	C	G	G	G	G	G	C	G	C	G	C	C	C	C	C	C	G	N	G	G	C
S3_21546578	A/G	3	21546578	+	A	A	G	G	A	A	A	A	N	G	A	G	A	A	G	G	A	A	A	A	A	G	A	A	G	A	A	A	A	A	G	A	G	A	G	G	G	G	G	G	A	N	A	A	G
S3_21546603	G/A	3	21546603	+	G	G	A	A	G	G	G	G	N	A	G	A	G	G	A	A	G	G	G	G	G	A	G	G	A	G	G	G	G	G	A	G	A	G	A	A	A	A	A	A	G	N	G	G	A
S3_21546637	C/A	3	21546637	+	M	C	M	M	M	M	M	M	M	C	M	M	M	M	M	M	M	M	C	M	M	M	M	M	M	M	C	M	M	M	M	M	M	M	M	M	M	M	M	M	M	C	C	M	M
S3_21546641	A/G	3	21546641	+	R	A	R	R	R	R	R	R	R	A	R	R	R	R	R	R	R	R	A	R	R	R	R	R	R	R	A	R	R	R	R	R	R	R	R	R	R	R	R	R	R	A	A	R	R
S3_21546701	T/C	3	21546701	+	Y	T	Y	Y	Y	Y	Y	Y	Y	T	Y	Y	Y	Y	Y	T	Y	Y	T	Y	Y	Y	Y	Y	Y	Y	T	Y	Y	Y	Y	Y	Y	Y	Y	Y	Y	Y	Y	Y	Y	T	T	Y	Y
S3_21546707	A/C	3	21546707	+	M	A	M	M	M	M	M	M	M	A	M	M	M	M	M	M	M	M	A	M	M	M	M	M	M	M	A	M	M	M	M	M	M	M	M	M	M	M	M	M	M	A	A	M	M
S3_21546713	C/A	3	21546713	+	M	C	C	C	M	C	M	M	M	C	M	C	C	C	M	C	M	C	C	M	C	M	M	C	C	M	C	M	M	M	C	M	C	M	C	C	C	C	C	M	C	C	C	C	M
S3_21619681	C/T	3	21619681	+	C	C	C	T	C	C	C	C	C	C	N	C	C	C	T	C	C	C	C	C	T	C	T	C	C	C	C	C	C	C	C	C	T	C	T	C	C	C	C	C	C	C	C	C	C
S3_21955173	T/A	3	21955173	+	A	W	W	T	W	W	W	W	W	W	N	W	W	W	T	W	W	W	W	W	T	W	T	W	W	W	W	W	N	W	W	W	W	W	W	W	T	W	W	W	W	W	W	W	W
S3_21955176	T/C	3	21955176	+	C	Y	Y	T	Y	Y	Y	Y	Y	Y	N	Y	Y	Y	T	Y	Y	Y	Y	Y	T	Y	T	Y	Y	Y	Y	Y	N	Y	Y	Y	Y	Y	Y	Y	T	Y	Y	Y	Y	Y	Y	Y	Y
S3_21955195	C/A	3	21955195	+	A	M	M	C	M	M	M	M	M	M	N	C	M	M	C	M	M	M	M	M	C	M	C	M	M	M	M	M	N	M	M	M	M	M	M	M	C	M	M	M	M	M	M	M	M
S3_21955232	G/A	3	21955232	+	A	R	R	G	R	R	R	R	R	R	N	R	R	R	G	R	R	R	R	R	G	R	G	R	R	R	R	R	N	R	R	R	R	R	R	R	G	R	R	R	R	R	R	R	R
S3_21955234	A/C	3	21955234	+	C	M	M	A	M	M	M	M	M	M	N	M	M	M	A	M	M	M	M	M	A	M	A	M	M	M	M	M	N	M	M	M	M	M	M	M	A	M	M	M	M	M	M	M	M
S3_22087971	T/G	3	22087971	+	T	T	T	G	T	G	T	T	T	T	G	T	G	T	G	T	T	T	T	T	G	T	G	T	T	T	T	T	G	G	G	T	T	T	T	T	T	T	T	T	T	T	T	T	T
S3_22120399	A/G	3	22120399	+	A	A	A	G	G	A	G	A	A	A	A	A	G	G	G	A	A	A	A	A	G	A	G	A	A	A	A	A	A	G	G	A	A	A	A	A	A	A	A	A	A	A	A	A	A
S3_22120429	T/C	3	22120429	+	T	T	T	C	C	T	T	T	T	T	T	T	C	C	C	T	T	T	T	T	C	T	C	T	T	T	T	T	T	C	C	T	T	T	T	T	T	T	T	T	T	T	T	T	T
S3_22212765	A/G	3	22212765	+	A	A	A	G	G	A	A	A	A	A	G	A	G	A	G	A	A	A	A	G	A	A	G	A	A	A	A	A	G	A	G	A	A	A	A	A	A	A	A	A	A	A	A	A	A
S3_22217348	G/T	3	22217348	+	K	K	K	K	K	K	K	K	K	G	K	K	K	K	K	K	K	K	K	K	K	K	K	K	K	K	K	K	K	K	K	K	K	K	K	K	K	K	K	K	K	K	K	K	K
S3_22217356	A/G	3	22217356	+	R	R	R	R	R	R	R	R	R	A	R	R	R	R	R	R	R	R	R	R	R	R	R	R	R	R	R	R	R	R	R	R	R	R	R	R	R	R	R	R	R	R	R	R	R
S3_22217362	G/A	3	22217362	+	R	R	R	R	R	R	R	R	R	G	R	R	R	R	R	R	R	R	R	R	R	R	R	R	R	R	R	R	R	R	R	R	R	R	R	R	R	R	R	R	R	R	R	R	R
S3_22217369	C/T	3	22217369	+	Y	Y	Y	Y	Y	Y	Y	Y	Y	C	Y	Y	Y	Y	Y	Y	Y	Y	Y	Y	Y	Y	Y	Y	Y	Y	Y	Y	Y	Y	Y	Y	Y	Y	Y	Y	Y	Y	Y	Y	Y	Y	Y	Y	Y
S3_22424424	T/G	3	22424424	+	T	T	T	K	K	K	T	T	T	T	K	T	K	K	K	T	T	K	K	K	K	T	K	T	T	T	T	T	K	K	K	T	K	T	K	T	T	T	T	T	K	N	T	T	T
S3_22424434	C/G	3	22424434	+	C	C	C	S	S	S	C	C	C	C	S	C	S	S	S	C	C	S	S	S	S	C	S	C	C	C	C	C	S	S	S	C	S	C	S	C	C	C	C	C	S	N	C	C	C
S3_22633897	T/A	3	22633897	+	T	T	T	A	A	A	T	T	T	T	N	T	A	T	A	T	T	T	A	A	A	T	A	T	T	T	T	T	A	A	A	T	T	T	T	T	T	T	T	T	T	T	T	T	T
S3_22793657	A/G	3	22793657	+	A	A	A	G	A	R	A	A	N	N	G	A	G	A	G	A	A	A	A	A	G	A	G	A	A	A	A	A	G	G	G	A	G	A	A	A	A	A	A	A	G	A	A	A	A
S3_23410049	C/T	3	23410049	+	C	C	C	T	C	T	C	C	C	C	C	C	T	C	T	C	C	C	C	C	T	C	T	C	C	C	C	C	T	C	T	C	T	C	C	C	C	C	C	C	T	C	C	C	C
S3_23424927	C/T	3	23424927	+	C	C	C	T	C	C	C	C	C	C	N	C	T	C	T	C	C	C	C	C	T	C	T	C	C	C	C	C	Y	C	T	C	T	C	C	C	C	C	C	C	C	C	C	C	C
S3_23736182	T/A	3	23736182	+	T	T	T	A	T	A	A	T	T	N	T	T	A	T	A	T	T	T	T	A	A	T	A	T	T	T	T	T	N	A	A	T	A	T	A	T	T	T	T	T	T	T	T	T	T
S3_24251105	A/G	3	24251105	+	N	A	A	G	G	G	A	A	A	A	N	A	A	A	A	A	A	G	A	A	G	A	G	A	A	A	A	A	G	A	G	A	A	A	A	A	A	A	A	A	A	N	A	A	A
S3_24809855	A/T	3	24809855	+	A	A	A	T	A	A	T	A	A	A	A	A	A	A	A	T	A	A	A	T	T	A	T	A	A	A	A	A	T	T	T	A	T	A	T	A	A	A	A	A	A	A	A	A	A
S3_24809868	A/G	3	24809868	+	A	A	A	G	A	A	G	A	A	A	A	A	A	A	A	G	A	A	A	G	G	A	G	A	A	A	A	A	G	G	G	A	G	A	G	A	A	A	A	A	A	A	A	A	A
S3_24809894	T/A	3	24809894	+	T	T	T	A	T	T	A	T	T	T	T	T	T	T	T	A	T	T	T	A	A	T	A	T	T	T	T	T	A	A	A	T	A	T	A	T	T	T	T	T	T	T	T	T	T
S3_24809899	C/T	3	24809899	+	C	C	C	T	C	C	T	C	C	C	C	C	C	C	C	T	C	C	C	T	T	C	T	C	C	C	C	C	T	T	T	C	T	C	T	C	C	C	C	C	C	C	C	C	C
S3_24809901	A/G	3	24809901	+	A	A	A	G	A	A	G	A	A	A	A	A	A	A	A	G	A	A	A	G	G	A	G	A	A	A	A	A	G	G	G	A	G	A	G	A	A	A	A	A	A	A	A	A	A
S3_24809904	A/T	3	24809904	+	A	A	A	T	A	A	T	A	A	A	A	A	A	A	A	T	A	A	A	T	T	A	T	A	A	A	A	A	T	T	T	A	T	A	T	A	A	A	A	A	A	A	A	A	A
S3_24845126	C/A	3	24845126	+	C	C	C	A	C	A	C	C	C	C	C	C	C	C	C	A	C	A	C	C	A	C	A	C	C	C	C	C	A	A	A	C	A	C	C	C	C	C	C	C	C	C	C	C	C
S3_24853138	G/A	3	24853138	+	G	G	G	A	G	A	G	G	G	G	N	G	G	G	G	G	G	G	G	G	A	G	G	G	G	G	G	G	A	R	G	G	A	G	A	G	G	G	G	G	A	N	G	G	G
S3_24882499	G/A	3	24882499	+	G	G	A	A	G	A	A	G	G	G	A	G	G	G	G	G	G	G	G	G	A	G	A	G	G	G	G	G	A	A	A	G	A	G	G	G	G	G	G	G	G	G	G	G	G
S3_24956616	T/G	3	24956616	+	T	T	T	G	G	G	T	T	T	T	T	T	T	T	T	T	T	T	T	G	G	T	T	T	T	T	T	T	T	G	T	T	G	T	G	T	T	T	T	T	T	T	T	T	T
S3_25002557	G/T	3	25002557	+	G	G	G	T	G	T	G	G	G	G	G	G	G	G	G	T	G	G	G	T	G	G	T	G	G	G	G	G	T	T	G	G	G	G	T	G	G	G	G	G	G	G	G	G	G
S3_25090397	G/A	3	25090397	+	G	G	A	A	A	A	G	G	G	G	N	G	G	G	G	A	G	G	G	G	G	G	A	G	G	G	G	G	A	G	A	G	A	G	A	G	G	G	G	G	G	N	G	G	G
S3_25139684	C/G	3	25139684	+	C	C	N	G	G	G	N	C	C	C	S	C	C	C	C	C	C	G	C	C	G	C	N	C	C	C	C	C	N	G	C	C	G	C	G	C	C	C	C	C	C	C	C	C	C
S3_25219967	A/G	3	25219967	+	A	A	A	G	A	G	A	A	N	A	A	A	A	A	A	A	A	A	A	A	G	A	A	A	A	A	A	A	G	A	G	A	A	A	A	A	A	A	A	A	A	N	A	A	A
S3_25236806	C/T	3	25236806	+	C	N	C	T	T	C	C	C	C	C	T	C	C	C	C	T	C	T	C	T	T	C	C	C	C	C	C	C	T	T	T	C	T	C	C	C	C	C	C	C	C	C	C	C	C
S3_25266185	C/T	3	25266185	+	C	N	C	T	C	T	C	C	C	N	T	C	C	C	C	C	C	C	C	C	C	C	C	C	C	C	C	C	T	T	T	C	C	C	C	C	C	C	N	C	C	C	C	C	C
S3_25326887	C/G	3	25326887	+	C	N	C	G	G	C	C	C	C	C	C	C	C	C	C	C	C	C	C	C	G	C	C	C	C	C	C	C	G	C	G	C	C	C	C	C	C	C	C	C	C	C	C	C	C
S3_25467959	T/A	3	25467959	+	T	T	T	A	T	A	T	T	T	T	A	T	T	T	T	T	T	A	T	T	A	N	A	T	T	T	T	T	T	T	A	T	A	T	N	T	T	T	T	T	T	N	T	T	A
S3_26054861	A/G	3	26054861	+	A	A	A	G	A	G	A	N	A	A	G	A	A	A	A	A	A	A	G	A	G	A	A	A	A	A	A	A	G	G	G	A	A	A	N	A	A	A	A	A	A	A	A	A	A
S3_26343917	C/T	3	26343917	+	C	C	Y	Y	Y	Y	C	Y	Y	C	N	Y	Y	C	Y	C	Y	Y	Y	Y	T	Y	Y	C	C	C	Y	C	C	Y	Y	C	Y	Y	Y	Y	C	Y	C	C	C	Y	Y	C	Y
S3_26343926	C/T	3	26343926	+	C	C	Y	Y	Y	Y	C	Y	C	C	N	Y	Y	C	Y	C	C	C	C	Y	T	Y	Y	C	C	C	Y	C	C	Y	Y	C	Y	Y	Y	Y	C	Y	C	C	C	C	Y	Y	Y
S3_26343932	C/T	3	26343932	+	C	C	Y	Y	Y	Y	C	Y	Y	C	N	Y	Y	C	Y	C	Y	Y	Y	Y	T	Y	Y	C	C	C	Y	C	C	Y	Y	C	Y	C	Y	Y	C	Y	Y	C	C	Y	Y	Y	Y
S3_26344001	C/G	3	26344001	+	C	C	S	S	S	S	C	S	S	S	N	S	S	C	S	C	S	C	C	S	G	S	S	C	C	C	S	C	C	S	S	C	S	S	S	S	C	S	C	C	C	C	S	S	S
S3_26426953	G/A	3	26426953	+	G	G	G	A	G	R	G	G	G	G	N	G	G	G	G	R	G	A	G	G	G	G	G	G	G	G	G	G	A	A	A	G	A	G	G	G	G	G	G	G	R	G	A	G	G
S3_26508429	A/C	3	26508429	+	A	A	N	C	A	C	A	A	A	A	N	A	A	A	A	C	A	C	A	A	C	A	A	A	A	A	A	A	C	C	C	A	C	A	C	A	A	A	A	C	A	A	C	A	A
S3_26576745	C/G	3	26576745	+	C	N	C	G	G	C	C	C	C	C	C	C	C	C	C	G	C	C	C	C	C	C	C	C	C	C	C	C	G	C	G	C	G	C	G	C	C	C	C	C	C	C	G	C	C
S3_26613553	G/A	3	26613553	+	G	G	G	A	G	G	G	G	G	N	G	G	G	G	G	G	G	G	G	G	G	G	G	A	G	G	G	G	A	G	A	G	G	G	G	G	G	R	G	G	G	N	A	G	G
S3_26694267	C/T	3	26694267	+	C	C	C	C	T	T	C	C	C	C	T	C	C	C	C	C	C	C	C	C	C	C	C	C	C	C	C	C	C	C	T	C	T	C	C	C	C	C	C	C	T	N	C	C	C
S3_26707773	C/T	3	26707773	+	C	N	C	T	C	C	C	C	C	C	T	N	C	C	C	C	C	T	C	T	T	C	Y	T	C	C	C	C	T	T	T	C	T	C	C	C	C	C	C	C	C	C	T	C	C
S3_26707795	A/T	3	26707795	+	A	N	A	T	A	A	A	A	A	A	T	N	A	A	A	A	A	T	A	T	T	A	W	T	A	A	A	A	T	T	T	A	T	A	A	A	A	A	A	A	A	A	T	A	A
S3_26707801	A/G	3	26707801	+	A	N	A	G	A	A	A	A	A	A	G	N	A	A	A	A	A	G	A	G	G	A	R	G	A	A	A	A	G	G	G	A	G	A	A	A	A	A	A	A	A	A	G	A	A
S3_26816479	G/C	3	26816479	+	G	G	C	C	G	G	G	G	C	G	G	G	G	G	G	C	N	C	C	G	N	G	G	C	G	G	G	G	C	C	C	G	C	G	C	G	G	G	G	G	G	G	C	G	G
S3_26828159	G/A	3	26828159	+	G	G	A	A	G	G	G	G	N	N	A	G	G	G	G	G	G	G	G	G	G	G	A	A	G	G	G	G	A	A	A	G	A	G	N	G	G	G	G	G	A	G	A	G	G
S3_26830502	C/T	3	26830502	+	C	C	T	T	C	T	C	C	C	C	N	C	C	C	C	C	C	T	C	T	C	C	C	T	C	C	C	C	T	T	T	C	T	C	C	C	C	C	C	C	C	C	T	C	C
S3_26845909	C/G	3	26845909	+	C	C	C	G	C	C	C	C	C	C	S	C	C	C	C	C	C	C	C	C	C	C	S	G	G	C	C	C	G	G	C	C	G	C	N	C	C	C	C	C	S	C	G	C	C
S3_26978049	T/A	3	26978049	+	T	T	T	A	T	A	T	T	T	T	A	T	T	T	T	T	T	A	T	T	A	T	T	T	N	T	T	T	A	A	A	T	A	T	T	T	T	T	T	T	T	T	A	T	T
S3_26978060	T/C	3	26978060	+	T	T	T	C	T	C	T	T	T	T	C	T	T	T	T	T	T	C	T	T	C	T	T	T	N	T	T	T	C	C	C	T	C	T	T	T	T	T	T	T	T	T	C	T	T
S3_27209956	G/C	3	27209956	+	G	G	G	C	G	C	G	G	G	G	N	G	G	G	G	C	G	C	G	G	G	G	C	G	G	G	G	G	C	C	C	G	C	G	G	G	G	G	G	N	G	G	C	G	G
S3_27209968	G/A	3	27209968	+	G	G	G	A	G	A	G	G	G	G	N	G	G	G	G	A	G	A	G	G	G	G	A	G	G	G	G	G	A	A	A	G	A	G	G	G	G	G	G	N	G	G	A	G	G
S3_27273897	T/C	3	27273897	+	T	T	T	C	T	C	T	T	T	T	Y	T	T	T	T	C	T	Y	T	T	N	T	T	T	T	T	T	T	C	C	C	T	C	T	T	T	T	T	N	T	T	T	C	T	T
S3_27310348	G/C	3	27310348	+	C	C	G	C	G	C	C	C	C	C	C	G	C	G	G	G	C	G	C	G	G	G	C	G	C	C	G	C	G	C	C	G	C	C	N	G	C	G	G	C	G	G	C	S	C
S3_27310361	T/G	3	27310361	+	G	G	T	G	T	G	G	G	G	G	G	T	G	T	T	T	G	T	G	T	T	T	G	T	N	G	T	G	T	G	G	T	G	G	N	T	G	T	T	G	T	T	G	K	G
S3_27310373	C/G	3	27310373	+	G	G	C	G	C	G	G	G	G	G	G	C	G	C	C	C	G	C	G	C	C	C	G	C	G	G	C	G	C	G	G	C	G	G	N	C	G	C	C	G	C	C	G	S	G
S3_27310411	T/C	3	27310411	+	C	C	T	C	T	C	C	C	C	C	C	T	C	T	T	T	C	T	C	T	T	T	C	T	C	C	T	C	T	C	C	T	C	C	N	T	C	T	T	C	T	T	C	Y	C
S3_27486288	C/T	3	27486288	+	Y	C	C	C	C	C	Y	C	C	C	C	C	C	C	C	N	C	C	C	C	C	C	C	C	C	Y	C	C	C	C	C	C	Y	C	C	C	C	Y	Y	N	C	C	C	C	C
S3_27486289	T/C	3	27486289	+	Y	T	T	T	T	T	Y	T	T	T	T	T	T	T	T	N	T	T	T	T	T	T	T	T	T	Y	T	T	T	T	T	T	Y	T	T	T	T	Y	Y	N	T	T	T	T	T
S3_27486376	T/C	3	27486376	+	Y	T	T	C	C	T	Y	T	T	T	C	T	T	T	Y	N	T	C	C	T	T	T	T	C	T	T	T	T	C	T	C	T	C	T	C	T	T	Y	Y	N	C	T	C	T	T
S3_27486467	C/T	3	27486467	+	C	C	C	T	T	C	C	C	C	C	C	C	C	C	C	T	C	C	T	C	C	C	C	C	C	C	C	C	T	T	T	C	Y	C	C	C	C	C	C	C	C	C	T	C	C
S3_27486470	T/C	3	27486470	+	C	T	T	T	T	T	Y	T	T	T	T	T	T	T	T	T	T	T	T	T	T	T	T	T	T	Y	T	T	T	T	T	T	T	T	T	T	T	Y	Y	T	T	T	T	T	T
S3_27486482	A/C	3	27486482	+	C	A	A	A	A	A	M	A	A	A	A	A	A	A	A	A	A	A	A	A	A	A	A	A	A	M	A	A	A	A	A	A	M	A	A	A	A	M	M	A	A	A	A	A	A
S3_27946586	G/A	3	27946586	+	G	G	G	A	G	R	G	G	G	G	A	G	G	G	G	G	G	A	A	G	G	G	A	A	G	G	G	G	A	A	A	G	A	G	N	G	G	G	G	G	G	G	A	G	G
S3_28044555	T/C	3	28044555	+	T	C	T	T	T	T	C	T	T	C	T	T	T	C	T	C	T	T	C	T	T	T	T	T	T	T	T	T	T	T	C	C	C	T	C	C	C	C	T	C	T	T	T	T	T
S3_28044576	C/T	3	28044576	+	C	C	C	C	C	C	C	C	C	T	C	C	C	C	C	C	C	C	T	C	C	C	C	C	C	C	C	C	C	C	T	C	T	C	C	C	C	C	C	T	C	C	C	C	C
S3_28044586	G/A	3	28044586	+	G	G	G	G	G	G	G	G	G	A	G	G	G	G	G	G	G	G	A	G	G	G	G	G	G	G	G	G	G	G	A	G	A	G	G	G	G	G	G	A	G	G	G	G	G
S3_28044606	C/T	3	28044606	+	C	T	C	C	C	C	C	C	C	C	C	C	C	C	C	T	C	C	C	C	C	C	C	C	C	C	C	C	C	C	C	T	C	C	T	T	T	T	C	C	C	C	C	C	C
S3_28113683	T/C	3	28113683	+	T	T	T	C	T	C	T	T	N	T	N	T	T	T	T	T	T	T	C	T	T	T	T	T	T	T	T	T	C	C	C	T	C	T	C	T	T	T	T	T	T	T	C	T	T
S3_28113777	G/C	3	28113777	+	G	G	G	C	G	C	G	G	G	G	C	G	G	G	G	G	G	G	C	G	G	G	C	G	G	G	G	G	C	C	G	G	C	G	G	G	G	G	G	G	G	G	C	G	G
S3_28113794	A/G	3	28113794	+	A	A	A	G	A	G	A	A	A	A	G	A	A	A	A	A	A	A	G	A	A	A	G	A	A	A	A	A	G	G	A	A	G	A	A	A	A	A	A	A	A	A	G	A	A
S3_28196568	G/C	3	28196568	+	G	G	C	C	G	C	G	G	G	G	G	G	G	G	G	G	G	C	C	C	G	G	G	G	G	G	G	G	C	G	C	G	C	G	G	G	G	G	G	G	G	G	C	G	G
S3_28236393	A/G	3	28236393	+	A	A	A	G	A	G	A	G	A	A	A	A	A	A	A	A	A	G	G	A	N	A	A	G	A	A	A	A	G	G	G	A	G	A	A	A	A	A	A	A	A	N	G	A	A
S3_28239803	C/A	3	28239803	+	N	N	C	A	C	M	C	C	C	C	N	C	C	C	C	C	C	M	A	C	C	C	C	A	C	C	C	N	A	M	M	C	A	C	A	C	C	C	C	C	A	C	A	C	C
S3_28514706	C/T	3	28514706	+	C	C	C	T	C	C	C	C	N	C	N	C	C	C	C	C	C	C	T	C	C	C	C	C	C	C	C	C	T	C	C	C	T	C	C	C	C	C	C	C	C	C	T	C	C
S3_28781516	C/T	3	28781516	+	C	C	C	T	C	T	C	N	C	C	C	C	C	C	C	C	C	C	T	C	C	C	C	T	C	C	C	C	T	C	C	C	T	C	C	C	C	C	C	C	C	C	T	C	C
S3_28890706	T/G	3	28890706	+	T	T	T	G	K	K	T	N	T	T	N	T	T	T	T	T	T	K	G	K	T	T	K	K	T	T	T	T	G	K	T	T	K	T	K	T	T	T	T	T	K	T	G	T	T
S3_28890721	C/T	3	28890721	+	C	C	C	T	Y	Y	C	N	C	C	N	C	C	C	C	C	C	Y	T	Y	C	C	Y	Y	C	C	C	C	T	Y	C	C	Y	C	Y	C	C	C	C	C	Y	C	T	C	C
S3_28890756	A/T	3	28890756	+	A	A	A	T	A	W	A	A	A	A	N	A	A	A	A	A	A	W	T	A	A	A	W	W	A	A	A	A	T	W	A	A	T	A	A	A	A	A	A	A	W	A	T	A	A
S3_28913540	G/C	3	28913540	+	G	G	C	C	G	C	G	G	G	G	N	G	G	G	G	G	G	G	C	G	G	G	G	G	G	G	G	G	C	G	G	G	G	G	G	G	G	G	G	G	C	G	C	G	G
S3_29045110	A/G	3	29045110	+	A	A	A	G	A	A	A	A	A	A	N	A	A	A	A	A	A	G	G	G	A	A	G	A	A	A	A	A	G	G	A	A	A	A	A	A	A	A	A	A	A	A	G	A	A
S3_29052421	G/C	3	29052421	+	G	G	C	C	G	G	C	G	G	G	N	G	G	G	G	G	G	G	C	C	G	G	G	G	G	G	G	G	C	C	G	G	C	G	G	G	G	G	N	G	G	G	C	G	G
S3_29208295	T/C	3	29208295	+	T	T	C	C	T	T	Y	T	C	C	C	T	T	T	Y	T	T	T	C	Y	T	T	C	T	T	C	C	T	C	C	C	T	C	Y	C	T	C	Y	T	C	T	T	C	T	T
S3_29210597	A/T	3	29210597	+	A	A	T	T	A	A	A	A	A	A	A	A	A	A	A	A	A	A	T	A	A	A	A	A	A	A	A	N	N	A	A	A	A	A	T	A	A	A	A	A	A	A	T	A	A
S3_29210623	G/T	3	29210623	+	G	G	G	G	G	G	G	G	G	G	G	G	G	T	G	T	G	G	G	G	G	T	G	G	G	G	T	G	N	T	G	G	T	G	G	G	G	G	G	G	T	G	G	G	G
S3_29210624	T/A	3	29210624	+	T	T	T	T	T	T	A	T	A	T	A	T	T	A	T	A	A	T	T	T	T	A	T	A	T	T	A	T	N	A	T	T	A	A	T	T	T	T	T	T	A	T	T	T	T
S3_29210627	A/C	3	29210627	+	A	A	C	C	A	A	C	A	C	A	C	A	A	C	A	C	C	A	C	A	A	C	A	C	A	A	C	A	N	C	A	A	C	C	C	A	A	A	A	A	C	A	C	A	A
S3_29210635	T/C	3	29210635	+	T	T	T	T	T	T	C	T	C	T	C	T	T	C	T	C	C	T	T	T	T	C	T	C	T	T	C	T	N	C	T	T	C	C	T	T	T	T	T	T	C	T	T	T	T
S3_29210687	A/G	3	29210687	+	A	A	A	A	A	A	G	A	G	A	G	A	A	G	A	G	G	A	A	A	A	G	A	G	A	A	G	A	N	G	A	A	G	G	A	A	A	A	A	A	G	A	A	A	A
S3_29210822	C/A	3	29210822	+	C	C	N	A	C	C	C	C	C	C	C	C	C	C	C	C	C	C	A	C	C	C	C	C	C	C	C	C	A	M	C	C	A	C	C	C	C	C	C	C	C	C	A	C	A
S3_29218693	C/T	3	29218693	+	C	C	N	T	C	Y	C	C	C	C	Y	C	C	C	C	C	C	Y	T	Y	C	C	C	Y	C	C	C	C	N	Y	C	C	Y	C	C	C	C	C	C	C	C	C	T	C	C
S3_29218699	A/T	3	29218699	+	A	A	N	T	A	W	A	A	A	A	W	A	A	A	A	A	A	W	T	W	A	A	A	W	A	A	A	A	N	W	A	A	W	A	A	A	A	A	A	A	A	A	T	A	A
S3_29218705	T/C	3	29218705	+	Y	T	N	C	Y	Y	Y	T	Y	Y	Y	T	Y	Y	Y	Y	Y	Y	C	Y	T	Y	Y	Y	Y	Y	Y	Y	N	Y	Y	Y	Y	Y	Y	Y	Y	Y	Y	Y	Y	Y	C	Y	Y
S3_29218706	C/T	3	29218706	+	Y	C	N	C	Y	Y	Y	C	Y	Y	C	C	Y	Y	Y	Y	Y	Y	C	Y	C	Y	Y	Y	Y	Y	Y	Y	N	C	Y	Y	Y	Y	Y	Y	Y	Y	Y	Y	Y	Y	C	Y	Y
S3_29218712	G/A	3	29218712	+	R	R	N	G	R	R	R	A	R	R	R	A	R	R	R	R	G	R	G	R	R	R	R	R	R	R	R	R	N	G	R	R	R	R	G	R	R	R	R	G	R	R	G	R	G
S3_29218715	A/G	3	29218715	+	R	A	N	G	R	R	R	A	R	R	R	A	R	R	R	R	R	R	G	R	A	R	R	R	R	R	R	R	N	R	R	R	R	R	R	R	R	R	R	R	R	R	G	R	R
S3_29218724	G/T	3	29218724	+	K	G	N	T	K	K	K	G	K	K	K	G	K	K	K	K	K	K	T	K	G	K	K	K	K	K	K	K	N	K	K	K	K	K	K	K	K	K	K	K	K	K	T	K	K
S3_29218725	C/T	3	29218725	+	Y	C	N	T	Y	Y	Y	C	Y	Y	Y	C	Y	Y	Y	Y	Y	Y	T	Y	C	Y	Y	Y	Y	Y	Y	Y	N	Y	Y	Y	Y	Y	Y	Y	Y	Y	Y	Y	Y	Y	T	Y	Y
S3_29218761	A/G	3	29218761	+	R	A	N	G	R	R	R	A	R	R	R	A	R	R	R	R	R	R	G	R	A	R	R	R	R	R	R	R	N	R	R	R	R	R	R	R	R	R	R	R	R	R	G	R	R
S3_29218769	G/T	3	29218769	+	K	G	N	T	K	K	K	G	K	K	K	G	K	K	K	K	K	K	T	K	G	K	K	K	K	K	K	K	N	K	K	K	K	K	K	K	K	K	K	K	K	K	T	K	K
S3_29240341	C/T	3	29240341	+	C	C	T	T	C	T	C	C	N	C	T	C	C	C	C	C	C	T	T	C	C	C	C	C	C	C	C	C	T	T	C	C	T	C	C	C	C	C	C	C	T	N	T	C	C
S3_29431130	G/C	3	29431130	+	G	G	C	C	G	C	G	G	G	N	N	G	G	G	G	G	G	G	C	C	N	G	G	G	G	G	G	G	C	C	G	G	G	G	G	G	G	G	G	G	C	G	G	G	G
S3_29439367	T/C	3	29439367	+	T	T	C	C	T	C	C	T	T	N	N	T	T	T	T	T	T	T	C	C	T	T	T	C	T	T	T	N	C	T	T	T	T	T	T	T	T	T	T	T	T	N	T	T	T
S3_29467799	G/T	3	29467799	+	G	G	T	T	G	G	G	G	G	G	K	G	N	G	G	G	G	G	T	K	G	G	G	T	G	G	G	G	T	K	G	G	K	G	T	G	G	G	G	G	G	G	G	G	G
S3_29645253	A/G	3	29645253	+	A	A	A	G	A	G	A	N	A	A	A	A	A	A	A	A	A	A	G	A	A	A	N	A	A	A	A	A	G	G	A	A	G	A	G	A	A	A	A	A	A	A	A	A	A
S3_30045619	T/C	3	30045619	+	T	T	T	T	T	Y	T	T	N	T	T	T	T	T	T	T	T	T	Y	T	N	T	T	T	T	T	T	T	Y	Y	T	T	T	T	T	T	T	T	T	N	T	T	T	T	T
S3_30045623	C/T	3	30045623	+	Y	C	C	C	Y	C	Y	C	N	Y	Y	Y	C	C	C	C	C	Y	C	Y	C	C	Y	C	Y	C	C	C	C	C	C	C	C	Y	C	Y	Y	C	Y	T	C	C	Y	C	C
S3_30045627	G/A	3	30045627	+	R	G	G	G	R	R	R	G	N	R	R	R	G	G	G	G	G	R	R	R	G	G	R	G	R	G	G	G	R	R	G	G	G	R	G	R	R	G	R	A	G	G	R	G	G
S3_30045629	T/C	3	30045629	+	C	T	T	T	Y	Y	Y	T	N	Y	Y	Y	Y	T	T	N	T	Y	Y	Y	T	T	Y	Y	Y	T	T	T	Y	Y	T	T	T	Y	N	Y	Y	Y	Y	C	Y	T	Y	Y	Y
S3_30075400	C/T	3	30075400	+	C	C	T	T	C	C	C	C	N	N	N	C	C	C	C	C	C	T	T	C	C	C	T	C	C	C	C	C	T	C	C	C	T	C	T	C	C	C	C	C	T	C	C	C	C
S3_30076736	A/G	3	30076736	+	A	A	G	G	A	A	G	A	N	A	A	A	A	A	A	A	A	G	G	A	A	A	A	G	A	A	A	A	G	A	A	A	G	A	G	A	A	A	A	A	G	A	A	A	A
S3_30078726	C/T	3	30078726	+	C	C	T	T	C	T	C	C	N	C	N	C	C	C	C	C	C	T	T	C	N	C	T	T	C	C	C	C	T	C	C	C	C	C	C	C	C	C	C	C	T	C	C	C	C
S3_30193471	C/G	3	30193471	+	C	N	G	G	C	G	C	C	N	N	C	C	C	C	C	C	C	G	G	C	C	C	C	C	C	C	C	C	G	G	C	C	C	C	C	C	C	C	C	C	C	C	C	C	C
S3_30197926	A/C	3	30197926	+	A	A	N	C	A	C	A	A	N	A	A	A	A	A	A	A	A	C	C	A	A	A	A	C	N	A	A	A	C	C	A	A	C	A	C	A	A	A	A	A	A	A	A	A	A
S3_30483019	C/A	3	30483019	+	C	N	C	A	A	C	C	C	C	C	N	C	C	C	C	C	C	C	A	C	C	C	C	A	C	C	C	C	A	A	C	C	A	C	C	C	C	C	C	C	A	C	C	C	C
S3_30663783	A/T	3	30663783	+	A	A	T	T	T	T	A	A	A	A	A	A	A	A	A	A	A	T	T	A	A	A	A	T	A	A	A	A	T	A	A	A	T	A	T	A	A	A	A	N	A	A	A	A	A
S3_30743539	T/G	3	30743539	+	T	T	G	G	T	T	G	T	T	N	T	T	T	T	T	G	T	G	G	T	T	T	T	T	T	T	T	T	G	T	T	T	G	T	G	T	T	T	T	T	T	T	T	T	T
S3_30756703	G/A	3	30756703	+	G	G	A	A	G	G	G	G	G	G	N	G	G	G	G	A	G	A	A	G	G	G	G	G	G	G	G	G	A	G	G	G	G	G	G	G	G	G	G	G	G	G	G	G	G
S3_30781157	C/T	3	30781157	+	C	C	T	T	C	T	C	C	C	C	N	C	C	C	C	T	C	T	T	C	C	C	C	C	C	C	C	C	T	C	C	C	T	C	C	C	C	C	C	C	C	C	C	C	C
S3_30838580	C/T	3	30838580	+	C	C	Y	Y	Y	Y	C	C	C	C	C	C	Y	C	C	Y	Y	C	Y	Y	C	C	C	Y	C	Y	Y	Y	Y	Y	Y	Y	Y	Y	Y	C	Y	Y	Y	Y	Y	Y	Y	Y	C
S3_30919934	G/A	3	30919934	+	G	G	A	A	A	G	G	G	G	G	G	G	G	G	G	G	G	G	A	G	G	G	G	G	G	G	G	G	A	G	G	G	A	G	G	G	G	G	G	G	G	G	G	G	G
S3_31002924	C/A	3	31002924	+	C	C	A	A	C	A	A	C	C	C	N	C	C	C	C	A	C	A	A	C	C	C	C	C	C	C	C	C	A	C	C	C	A	C	C	C	C	C	C	C	C	C	C	C	C
S3_31005190	C/G	3	31005190	+	C	C	G	G	C	C	C	C	C	C	N	C	C	C	C	G	C	C	G	C	C	C	C	C	C	C	C	C	G	C	C	C	G	C	C	C	C	C	C	C	C	C	C	C	C
S3_31126502	G/A	3	31126502	+	G	G	A	A	G	G	G	G	G	G	N	G	G	G	G	A	G	A	A	G	G	G	G	G	N	G	G	G	A	G	G	G	A	G	A	G	G	G	G	G	G	N	G	G	G
S3_31490343	G/T	3	31490343	+	G	G	T	T	G	T	G	G	G	G	G	G	G	G	G	G	G	T	T	G	G	G	N	T	G	G	G	G	T	G	G	G	T	G	G	G	G	G	G	G	K	N	G	G	G
S3_31924529	C/T	3	31924529	+	C	C	T	T	C	Y	C	C	C	C	C	C	C	C	C	C	Y	Y	T	C	C	C	C	C	C	C	C	C	C	C	C	C	C	C	T	T	C	C	C	T	T	C	C	C	C
S3_31965645	T/A	3	31965645	+	T	T	A	A	A	A	T	A	A	T	A	A	T	T	A	T	W	A	A	A	A	A	A	T	T	A	T	A	A	T	T	A	T	T	A	T	A	A	T	T	A	A	T	A	T
S3_31965669	T/G	3	31965669	+	T	T	G	G	G	G	T	G	G	T	G	G	T	T	G	T	K	G	G	G	G	G	G	T	T	G	T	G	G	T	T	G	T	T	G	T	G	G	T	T	G	G	T	G	T
S3_31986973	G/A	3	31986973	+	G	G	A	A	G	A	G	G	G	G	N	G	G	G	G	G	G	G	A	G	G	G	G	G	G	G	G	G	A	G	G	G	A	G	A	A	G	G	G	A	G	N	G	G	G
S3_32102495	T/A	3	32102495	+	T	T	A	A	A	T	T	T	T	T	T	T	T	T	T	T	T	W	A	T	T	T	T	T	T	T	T	N	W	T	T	T	W	T	W	A	T	T	T	A	A	T	T	T	T
S3_32171162	T/C	3	32171162	+	N	T	C	C	T	T	T	T	T	T	T	T	T	T	T	T	T	C	C	T	T	T	T	T	T	T	T	T	T	T	T	T	C	T	C	C	T	T	T	C	C	T	T	T	T
S3_32246406	G/T	3	32246406	+	G	G	T	T	T	G	G	G	G	G	G	G	G	G	G	G	G	T	T	G	G	G	G	G	G	G	G	G	T	G	G	G	T	G	T	T	G	G	G	T	G	G	G	G	G
S3_32449791	G/A	3	32449791	+	G	G	A	A	G	G	G	G	G	G	G	G	G	G	G	G	A	G	G	G	N	A	G	G	G	G	G	G	G	G	G	G	G	G	G	A	G	G	G	A	A	N	G	G	G
S3_32715980	G/A	3	32715980	+	A	G	G	G	G	G	G	G	G	A	N	G	G	G	G	G	G	G	G	G	N	G	G	G	G	A	G	G	G	G	G	G	G	G	G	G	G	G	G	A	A	G	G	G	G
S3_32715983	G/A	3	32715983	+	A	G	G	G	G	G	G	G	G	A	N	G	G	G	G	G	G	G	G	G	N	G	G	G	G	A	G	G	G	G	G	G	G	G	G	G	G	G	G	A	A	G	G	G	G
S3_32852286	A/G	3	32852286	+	A	A	G	G	G	A	A	A	A	N	A	A	G	A	A	A	G	G	A	A	A	A	A	A	A	A	A	A	G	A	A	A	G	A	G	G	A	A	A	G	A	A	A	A	A
S3_32982746	C/T	3	32982746	+	C	C	T	T	C	C	C	C	C	C	C	C	T	C	C	C	C	T	C	C	C	C	N	C	C	C	C	C	C	C	C	C	C	C	T	T	C	C	C	T	T	N	C	C	C
S3_33117843	A/G	3	33117843	+	A	A	G	G	A	G	A	A	A	A	A	A	G	A	A	G	G	A	A	A	A	G	A	A	A	A	A	A	A	A	A	A	G	A	G	G	A	A	A	G	G	G	A	A	A
S3_33187697	G/A	3	33187697	+	G	G	A	A	A	G	G	G	G	G	G	G	A	G	G	A	G	A	G	G	G	R	G	G	G	G	G	G	A	G	G	G	A	G	G	A	G	G	G	A	G	A	G	G	G
S3_33334368	T/C	3	33334368	+	T	C	C	C	T	C	T	T	T	T	T	T	C	T	T	T	C	C	C	T	T	T	T	T	T	T	T	T	C	T	T	T	T	T	T	C	T	T	T	C	T	C	T	T	T
S3_33342894	A/T	3	33342894	+	A	T	A	A	A	T	A	A	A	A	N	T	T	A	A	T	A	A	A	A	A	T	A	T	A	T	T	A	N	T	A	T	A	N	T	A	A	A	T	T	A	A	A	T	A
S3_33342902	T/C	3	33342902	+	T	C	T	T	T	C	T	T	T	T	N	C	C	T	T	C	T	T	T	T	T	C	T	C	T	C	C	T	N	C	T	C	T	N	C	T	T	T	C	C	T	T	T	C	T
S3_33342906	G/A	3	33342906	+	G	A	G	G	G	A	G	G	G	G	N	A	A	G	G	A	G	G	G	G	G	A	G	A	G	A	A	G	N	A	G	A	G	N	A	G	G	G	A	A	G	G	G	A	G
S3_33342960	A/G	3	33342960	+	A	G	A	A	A	G	A	A	A	A	N	G	G	A	A	G	A	A	A	A	A	G	A	G	A	G	G	A	N	G	A	G	A	N	G	A	A	A	G	G	A	A	A	G	A
S3_33342979	C/G	3	33342979	+	C	G	C	C	C	G	C	C	C	C	N	G	G	C	C	G	C	C	C	C	C	G	C	G	C	G	G	C	N	G	C	G	C	N	G	C	C	C	G	G	C	C	C	G	C
S3_33544285	T/C	3	33544285	+	T	C	C	C	Y	Y	T	T	N	T	N	Y	C	T	T	Y	Y	Y	Y	T	N	T	T	T	T	T	T	T	T	T	T	Y	Y	T	Y	C	T	T	T	Y	Y	C	T	T	T
S3_33564004	C/T	3	33564004	+	C	T	C	T	C	T	C	C	C	C	N	C	T	C	C	T	C	T	C	C	C	T	C	C	C	C	C	C	T	C	C	C	T	C	C	T	C	C	C	T	T	T	C	C	C
S3_34123818	C/G	3	34123818	+	G	C	G	C	C	C	G	G	C	C	G	C	C	G	G	G	G	C	C	G	C	C	G	C	G	G	G	C	C	G	C	C	G	C	C	C	C	G	G	C	C	C	G	C	G
S3_34299981	A/G	3	34299981	+	A	G	A	A	R	A	A	A	A	N	N	A	G	A	A	R	A	G	G	A	A	A	A	A	A	A	A	A	G	A	A	G	A	A	A	G	A	A	A	N	G	G	A	A	A
S3_34300009	T/C	3	34300009	+	T	C	T	T	Y	T	T	T	T	N	N	T	C	T	T	Y	T	C	C	T	T	T	T	T	T	T	T	T	C	T	T	C	T	T	T	C	T	T	T	N	C	C	T	T	T
S3_34300035	G/A	3	34300035	+	G	A	G	G	R	G	G	G	G	N	N	G	A	G	G	R	G	A	A	G	G	G	G	G	G	G	G	G	A	G	G	A	G	G	G	A	G	G	G	N	A	A	G	G	G
S3_34303523	G/A	3	34303523	+	G	A	G	G	G	A	G	G	G	G	G	G	A	G	G	A	A	A	A	G	G	G	G	G	G	G	G	G	A	G	G	A	G	G	G	A	G	G	G	A	A	A	G	G	G
S3_34779061	C/G	3	34779061	+	N	G	G	S	S	C	S	C	C	S	C	C	C	S	C	C	S	S	S	S	C	S	N	C	G	S	S	C	C	S	S	C	S	S	C	C	S	C	S	C	S	C	S	C	S
S3_34779064	C/A	3	34779064	+	A	A	A	M	M	C	M	C	C	M	C	C	C	M	C	C	M	M	M	M	C	M	N	C	A	M	M	C	C	M	M	C	M	M	C	C	M	C	M	C	M	C	M	C	M
S3_34779070	C/T	3	34779070	+	T	T	T	Y	Y	C	Y	C	C	Y	C	C	C	Y	C	C	Y	Y	Y	Y	C	Y	N	C	C	Y	Y	C	C	Y	Y	C	Y	Y	C	C	Y	C	Y	C	Y	C	Y	C	Y
S3_34779098	C/A	3	34779098	+	A	A	A	M	M	C	M	C	C	C	C	C	C	M	C	C	M	M	M	M	C	C	N	C	A	M	M	C	C	M	M	C	M	C	C	C	M	C	C	C	C	C	M	C	M
S3_34779102	T/C	3	34779102	+	C	C	Y	Y	Y	T	Y	T	T	Y	T	T	T	Y	T	T	Y	Y	Y	Y	T	Y	T	T	Y	Y	Y	T	T	Y	Y	T	Y	Y	T	T	Y	T	Y	T	Y	T	Y	T	Y
S3_35060661	G/A	3	35060661	+	G	A	G	G	A	A	G	G	G	G	G	G	A	G	G	G	G	G	G	G	G	A	G	G	G	G	G	G	A	G	G	A	G	G	G	A	G	G	G	A	A	A	G	G	G
S3_35062247	A/G	3	35062247	+	A	G	G	A	G	A	G	G	A	A	A	A	G	A	A	A	G	G	G	A	N	A	A	A	G	A	A	A	G	A	G	G	G	A	A	G	G	R	A	G	G	N	A	A	A
S3_35062297	A/T	3	35062297	+	A	T	T	A	T	A	T	T	A	A	A	A	T	A	A	A	T	T	T	A	N	A	A	A	T	A	A	A	T	A	T	T	T	A	A	T	T	A	A	T	T	N	A	A	A
S3_35062303	T/C	3	35062303	+	T	T	C	T	C	T	C	C	T	T	T	T	T	T	T	T	T	C	C	T	N	T	T	T	C	T	T	T	T	T	C	C	C	T	T	T	C	T	T	C	T	N	T	T	T
S3_35062306	C/T	3	35062306	+	C	T	C	C	C	C	C	C	C	C	C	C	T	C	C	C	T	C	C	C	N	C	C	C	C	C	C	C	T	C	C	C	C	C	C	T	C	C	C	C	T	N	C	C	C
S3_35062320	T/C	3	35062320	+	T	T	C	T	C	T	C	C	T	T	T	T	T	T	T	T	T	C	C	T	N	T	T	T	C	T	T	T	T	T	C	C	C	T	T	T	C	T	T	C	T	N	T	T	T
S3_35266773	T/C	3	35266773	+	T	N	T	T	Y	Y	T	N	T	T	T	N	C	T	T	Y	T	T	T	T	T	C	T	T	T	T	T	T	C	T	T	Y	T	T	T	C	T	T	T	N	Y	N	T	T	T
S3_35291663	A/G	3	35291663	+	R	A	A	A	R	A	A	A	A	A	A	A	N	A	A	G	A	A	A	A	A	A	A	A	A	A	A	A	A	A	A	A	A	A	A	N	A	A	A	N	A	N	A	A	A
S3_35310482	C/T	3	35310482	+	C	T	C	C	C	C	C	C	C	C	C	C	T	C	C	C	C	C	C	C	C	C	C	C	C	C	C	C	T	C	C	T	C	C	C	T	C	C	C	T	N	T	C	C	C
S3_35415592	C/T	3	35415592	+	C	T	C	N	T	C	C	C	C	C	C	C	T	C	C	T	C	C	C	C	C	C	C	C	C	C	C	C	C	C	C	N	C	C	C	N	C	C	C	N	T	T	C	C	C
S3_35509831	C/A	3	35509831	+	C	A	C	C	A	C	C	C	C	N	C	C	A	C	C	C	C	C	C	C	C	A	C	C	C	C	C	C	A	C	C	A	C	C	C	A	C	C	C	A	A	A	C	C	C
S3_35519440	T/G	3	35519440	+	T	G	T	T	T	T	T	T	T	T	N	T	G	T	T	T	T	T	T	T	T	G	T	T	T	T	T	T	T	T	T	T	T	T	T	G	T	T	T	G	G	G	T	T	T
S3_35519441	C/A	3	35519441	+	C	A	C	C	C	C	C	C	C	C	N	C	A	C	C	C	C	C	C	C	C	A	C	C	C	C	C	C	C	C	C	C	C	C	C	A	C	C	C	A	A	A	C	C	C
S3_35664864	G/A	3	35664864	+	G	A	G	G	A	G	G	G	G	G	G	G	A	G	G	G	G	G	G	G	G	A	G	G	G	G	G	G	G	G	G	A	G	G	G	A	G	G	G	N	A	N	G	G	G
S3_35666913	G/A	3	35666913	+	G	G	G	G	G	G	G	G	G	G	G	G	A	G	G	G	A	G	G	G	G	G	G	G	G	G	G	G	A	G	G	G	G	G	G	A	G	G	G	A	A	A	G	G	G
S3_36001877	G/A	3	36001877	+	G	A	G	G	A	G	G	G	N	G	G	G	A	G	G	A	A	G	G	A	G	A	G	G	G	G	G	G	G	G	G	G	G	G	G	A	G	G	G	A	A	N	G	G	G
S3_36179575	C/T	3	36179575	+	C	N	C	C	T	Y	C	C	N	C	N	C	T	C	C	Y	T	C	C	Y	C	Y	C	C	C	C	C	C	Y	C	C	Y	C	C	C	T	C	C	C	Y	Y	T	C	C	C
S3_36360829	T/C	3	36360829	+	N	C	T	T	C	T	T	T	T	N	N	T	C	T	T	T	T	T	T	T	T	T	T	T	T	T	T	T	C	T	T	C	T	T	T	C	T	T	T	N	Y	C	T	T	T
S4_59118	A/G	4	59118	+	N	A	A	A	A	G	G	A	A	A	G	A	A	G	A	A	A	A	G	A	A	A	G	A	A	A	A	A	A	A	A	A	A	A	A	A	A	A	A	N	A	A	A	A	A
S4_259218	C/G	4	259218	+	C	C	C	C	G	G	G	C	C	C	N	C	C	G	C	C	G	C	C	C	C	C	C	C	C	G	C	C	C	C	C	C	C	C	C	G	C	C	C	C	C	C	C	C	C
S4_259253	T/C	4	259253	+	T	T	T	T	C	C	C	T	T	T	C	T	T	C	T	T	C	T	T	T	T	T	T	T	T	C	T	T	T	T	T	T	T	T	T	C	T	T	T	T	T	T	T	T	T
S4_406025	A/G	4	406025	+	A	A	A	R	A	A	R	A	A	A	A	A	A	R	R	A	A	R	R	A	A	R	A	A	A	A	R	R	R	A	A	A	A	R	A	A	R	R	A	N	R	A	R	R	A
S4_406048	C/T	4	406048	+	C	C	C	Y	C	C	Y	C	C	C	C	C	C	Y	Y	C	C	Y	Y	C	C	Y	C	C	C	C	Y	Y	Y	C	C	C	C	Y	C	C	Y	Y	C	N	Y	C	Y	Y	C
S4_406049	A/G	4	406049	+	A	A	A	R	A	A	R	A	A	A	A	A	A	R	R	A	A	R	R	A	A	R	A	A	A	A	R	R	R	A	A	A	A	R	A	A	R	R	A	N	A	A	R	R	A
S4_406067	A/G	4	406067	+	A	A	A	R	A	A	R	A	A	A	A	A	A	R	R	A	A	R	R	A	A	R	A	A	A	A	R	R	R	A	A	A	A	R	A	A	R	R	A	N	R	A	R	R	A
S4_406078	C/T	4	406078	+	C	C	C	Y	C	C	Y	C	C	C	C	C	C	Y	Y	C	C	Y	Y	C	C	Y	C	C	C	C	Y	Y	Y	C	C	C	C	Y	C	C	Y	Y	C	N	Y	C	Y	Y	C
S4_443729	C/T	4	443729	+	C	C	C	C	C	C	C	C	C	C	N	C	C	C	C	C	C	C	T	C	C	C	T	C	C	T	C	T	C	C	C	C	C	C	C	C	C	C	C	C	C	C	C	C	C
S4_552742	T/A	4	552742	+	T	T	T	T	T	A	T	T	T	T	N	T	T	T	T	T	T	T	T	T	N	T	A	T	T	T	T	T	T	T	T	T	T	T	T	T	T	T	T	T	T	N	T	T	T
S4_925158	G/A	4	925158	+	G	G	A	A	A	G	A	A	A	A	G	G	A	G	G	G	G	G	G	R	G	G	G	A	A	G	A	G	A	A	R	A	G	A	A	G	A	G	A	A	R	G	A	A	A
S4_925179	A/T	4	925179	+	A	A	T	T	T	A	T	T	T	T	A	A	T	A	A	A	A	A	A	W	A	A	A	T	T	A	T	A	T	T	W	T	A	T	T	A	T	A	T	T	W	A	T	T	T
S4_925238	C/T	4	925238	+	C	C	C	C	C	C	C	C	C	C	T	C	C	C	C	Y	C	C	C	C	C	C	T	C	C	T	C	C	C	C	C	C	C	C	C	C	C	C	C	C	C	C	C	C	C
S4_1114993	G/A	4	1114993	+	G	G	G	G	G	G	G	N	G	G	G	G	G	A	G	G	G	G	G	G	G	G	A	G	G	G	G	G	G	G	G	G	G	G	G	A	G	G	G	G	G	G	G	G	G
S4_1160749	T/G	4	1160749	+	T	T	K	K	T	K	K	K	T	T	T	K	T	K	K	K	K	K	K	K	T	K	T	T	K	K	T	K	T	K	K	K	K	K	K	K	K	K	K	K	K	K	K	K	K
S4_1160753	A/G	4	1160753	+	A	A	R	R	A	R	R	R	N	A	A	R	A	R	R	R	R	R	R	R	A	R	A	R	R	R	A	R	A	R	R	R	R	R	R	R	R	R	R	R	R	R	R	R	R
S4_1201195	T/G	4	1201195	+	T	T	T	T	G	T	T	T	T	T	G	T	T	G	T	G	T	T	T	T	T	T	G	T	T	T	T	G	T	G	T	G	T	T	T	T	T	T	T	T	T	T	T	T	T
S4_1201258	G/A	4	1201258	+	G	G	G	G	A	G	G	G	G	G	A	G	G	A	G	A	G	G	G	G	G	G	A	G	G	G	G	A	G	A	G	A	G	G	G	G	G	G	G	G	G	G	G	G	G
S4_1759484	C/T	4	1759484	+	C	C	C	C	C	T	C	C	C	C	N	C	C	C	C	T	C	C	C	C	C	C	T	C	C	T	C	C	C	T	C	T	C	C	C	T	C	C	C	C	C	N	C	C	C
S4_1858256	T/C	4	1858256	+	N	T	T	T	C	T	T	T	N	T	N	T	T	C	T	C	T	T	T	T	T	T	T	T	T	T	T	T	T	C	T	C	T	T	T	N	T	T	T	T	T	T	T	T	T
S4_1876753	C/T	4	1876753	+	C	C	C	C	C	C	C	C	C	C	N	C	C	Y	C	Y	C	C	C	C	N	C	N	C	C	T	C	C	C	T	C	T	C	C	C	Y	C	C	C	C	C	C	C	C	C
S4_2055062	T/C	4	2055062	+	T	T	T	T	T	C	T	T	N	N	C	T	T	T	N	C	T	T	T	T	T	T	T	T	T	T	T	T	T	C	T	T	T	T	T	T	T	T	T	C	T	T	T	T	T
S4_2407876	G/A	4	2407876	+	G	G	G	G	G	A	G	G	G	G	G	G	G	R	G	G	A	G	G	G	G	G	G	G	G	G	G	G	G	A	G	G	G	G	G	R	G	G	G	A	A	G	G	G	G
S4_2407900	G/A	4	2407900	+	G	G	G	G	G	A	G	G	G	G	G	G	G	R	G	G	G	G	G	G	G	G	G	G	G	G	G	G	G	A	G	G	G	G	G	R	G	G	G	A	A	G	G	G	G
S4_2662958	G/T	4	2662958	+	G	G	G	G	G	G	G	G	G	G	N	G	G	G	G	T	G	G	G	G	G	G	G	G	G	T	G	G	G	T	G	G	G	G	G	G	G	G	G	T	G	N	G	G	G
S4_2755613	A/G	4	2755613	+	A	A	A	A	G	R	A	A	A	A	G	A	A	A	A	G	A	A	A	A	A	A	A	A	A	G	A	A	A	G	A	A	A	A	A	R	A	A	A	G	A	A	A	A	A
S4_2777612	T/C	4	2777612	+	T	C	T	T	T	T	Y	T	N	Y	C	T	C	Y	Y	C	T	T	T	T	Y	Y	T	C	Y	Y	Y	T	T	T	Y	T	Y	T	Y	T	T	T	Y	Y	C	T	Y	Y	T
S4_2777625	C/T	4	2777625	+	C	C	C	C	C	Y	Y	C	N	C	C	C	C	C	C	C	C	C	C	C	C	C	C	C	Y	C	Y	C	C	C	C	C	C	C	C	T	T	C	C	Y	C	C	Y	Y	C
S4_2777639	C/T	4	2777639	+	T	C	T	T	T	Y	C	T	N	Y	C	T	C	Y	Y	C	T	T	T	T	Y	Y	T	C	C	Y	C	T	T	T	Y	T	Y	T	Y	C	C	T	Y	C	C	T	C	C	T
S4_2777653	T/C	4	2777653	+	T	C	T	T	T	T	Y	T	N	Y	C	T	C	Y	Y	C	T	T	T	T	Y	Y	T	C	Y	Y	Y	T	T	T	Y	T	Y	T	Y	T	T	T	Y	Y	C	T	Y	Y	T
S4_2777665	T/C	4	2777665	+	T	C	T	T	T	T	Y	T	N	Y	C	T	C	Y	Y	C	T	T	T	T	Y	Y	T	C	Y	Y	Y	T	T	T	Y	T	Y	T	Y	T	T	T	Y	Y	C	T	Y	Y	T
S4_2912504	T/C	4	2912504	+	T	T	T	T	T	C	C	T	N	T	N	T	T	T	T	T	T	T	T	T	T	T	T	T	T	C	T	T	T	C	T	C	T	T	T	T	T	T	T	C	T	T	T	T	T
S4_3286921	G/T	4	3286921	+	G	G	G	G	G	G	G	G	G	G	G	G	G	G	G	G	G	K	G	K	G	G	G	G	N	T	T	G	T	K	K	G	G	G	N	G	G	G	G	G	G	G	G	G	G
S4_3286925	A/G	4	3286925	+	A	A	A	A	A	A	A	A	A	A	A	A	A	A	A	A	A	R	A	R	A	A	A	A	N	G	G	A	G	R	R	A	A	A	N	A	A	A	A	A	A	A	A	A	A
S4_3286931	T/A	4	3286931	+	A	T	T	T	T	W	T	W	T	T	A	A	A	A	A	W	T	T	T	T	T	A	A	A	T	T	T	T	T	T	T	T	T	T	T	T	T	T	T	T	T	T	T	A	T
S4_3286934	G/T	4	3286934	+	T	G	G	G	G	K	T	K	T	G	T	T	T	T	T	K	G	G	G	G	G	T	T	T	G	G	G	G	G	G	G	G	G	G	G	T	G	K	T	K	G	G	G	K	G
S4_3286939	T/G	4	3286939	+	T	T	K	T	T	T	T	T	T	T	T	T	T	T	T	T	T	G	K	K	T	T	T	T	G	G	G	T	G	K	G	T	T	T	G	T	T	T	T	T	T	T	T	T	T
S4_3286947	G/A	4	3286947	+	A	G	G	G	G	R	G	R	G	G	A	A	A	A	A	R	G	G	G	G	G	A	A	A	G	G	G	G	G	G	G	G	G	G	G	G	G	G	G	G	G	G	G	R	G
S4_3286949	A/G	4	3286949	+	A	A	R	A	A	A	A	A	A	A	A	A	A	A	A	A	A	R	R	R	A	A	A	A	G	G	G	A	G	R	R	A	A	A	G	A	A	A	A	A	A	A	A	A	A
S4_3286975	G/A	4	3286975	+	G	G	G	G	G	G	A	G	G	G	G	G	G	G	G	G	G	G	G	G	G	G	G	G	G	G	G	G	G	G	G	G	G	G	G	A	G	R	G	G	G	G	G	G	G
S4_3286978	G/A	4	3286978	+	G	G	G	G	G	G	A	G	G	G	G	G	G	G	G	G	G	G	G	G	G	G	G	G	G	G	G	G	G	G	G	G	G	G	G	A	G	R	G	G	G	G	G	G	G
S4_3286990	T/C	4	3286990	+	T	T	Y	T	T	T	T	T	T	T	T	T	T	T	T	T	T	Y	Y	Y	T	T	T	T	C	C	C	T	C	Y	Y	T	T	T	C	T	T	T	T	T	T	T	T	T	T
S4_3286998	A/G	4	3286998	+	A	A	A	A	A	A	G	A	A	A	A	A	A	A	A	A	A	A	A	A	A	A	A	A	A	A	A	A	A	A	A	A	A	A	A	G	A	R	A	A	A	A	A	A	A
S4_3287007	G/A	4	3287007	+	G	A	R	G	R	G	G	G	G	G	G	G	G	G	G	G	G	G	G	G	G	G	G	G	G	G	G	A	G	G	G	G	G	G	G	G	A	A	G	R	G	G	G	G	G
S4_3287011	C/T	4	3287011	+	C	C	C	Y	C	C	C	Y	C	C	C	C	C	C	C	C	C	Y	Y	C	C	C	C	C	C	C	C	C	C	Y	Y	C	Y	C	C	C	C	C	C	C	C	C	C	C	T
S4_3532030	G/A	4	3532030	+	G	G	G	G	G	G	G	G	G	G	G	G	G	G	G	G	G	G	G	G	G	G	G	G	G	A	G	G	G	A	G	G	G	G	G	A	G	G	G	A	G	G	G	G	G
S4_3568843	C/G	4	3568843	+	C	C	C	C	G	C	C	C	C	C	G	C	C	C	C	G	C	C	C	C	C	C	C	C	C	G	C	C	C	G	C	C	C	C	C	C	C	C	C	N	G	N	C	C	C
S4_3682698	G/A	4	3682698	+	G	G	G	G	G	G	G	G	G	G	A	G	G	G	G	A	A	G	G	G	G	G	G	G	G	G	G	G	G	R	G	A	G	G	G	G	G	G	G	A	A	G	G	G	G
S4_3682703	G/A	4	3682703	+	G	G	G	G	G	G	G	G	G	G	A	G	G	G	G	A	A	G	G	G	G	G	G	G	G	G	G	G	G	R	G	A	G	G	G	G	G	G	G	A	A	G	G	G	G
S4_3741977	G/A	4	3741977	+	G	G	G	G	G	G	G	G	G	G	N	G	G	G	G	G	G	G	G	G	A	G	G	A	G	G	G	R	G	G	G	G	N	R	G	G	G	G	G	G	G	G	G	G	G
S4_3741980	G/A	4	3741980	+	A	G	G	R	A	G	G	R	R	G	N	G	A	G	G	R	A	A	R	G	A	A	G	A	G	G	A	A	G	G	R	A	N	A	G	A	G	A	R	G	R	G	R	G	R
S4_3741993	C/A	4	3741993	+	M	C	C	C	C	C	C	C	C	C	N	C	C	C	C	C	M	C	C	C	C	C	C	C	C	C	C	C	C	C	C	C	N	C	C	C	C	C	M	C	C	C	C	C	C
S4_3741994	G/A	4	3741994	+	G	G	G	G	G	G	G	R	G	G	N	G	G	G	G	G	G	G	G	G	G	G	G	R	G	G	G	G	G	G	R	G	N	G	G	G	G	A	G	G	G	G	G	G	G
S4_3742006	G/A	4	3742006	+	G	G	G	G	G	G	G	R	G	G	N	G	G	G	G	G	G	G	G	G	G	G	G	G	G	G	G	G	G	G	R	G	N	G	G	G	G	A	G	G	G	G	G	G	G
S4_3742009	G/A	4	3742009	+	R	G	G	G	G	G	G	G	G	G	N	G	G	G	G	G	R	G	G	G	G	G	G	G	G	G	G	G	G	G	G	G	N	G	G	G	G	G	R	G	G	G	G	G	G
S4_3742020	G/A	4	3742020	+	R	G	G	G	G	G	G	G	G	G	N	G	G	G	G	G	R	G	G	G	G	G	G	G	G	G	G	G	G	G	G	G	N	G	G	G	G	G	R	G	G	G	G	G	G
S4_3742023	C/T	4	3742023	+	C	C	C	C	C	C	C	Y	C	C	N	C	C	C	C	C	C	C	C	C	C	C	C	Y	C	C	C	C	C	C	Y	C	N	C	C	C	C	T	C	C	C	C	C	C	C
S4_3742028	C/T	4	3742028	+	Y	C	C	C	C	C	C	Y	C	C	N	C	C	C	C	C	Y	C	C	C	C	C	C	C	C	C	C	C	C	C	Y	C	N	C	C	C	C	T	Y	C	Y	C	C	T	C
S4_3742031	C/T	4	3742031	+	T	C	C	Y	T	C	C	Y	Y	C	N	C	T	C	C	Y	T	T	Y	C	T	T	C	T	C	C	T	T	C	C	Y	T	N	T	C	T	C	T	Y	C	Y	C	Y	C	Y
S4_3742049	T/C	4	3742049	+	Y	T	T	T	T	T	T	T	T	T	N	T	T	T	T	T	Y	T	T	T	T	T	T	T	T	T	T	T	T	T	T	T	N	T	T	T	T	T	Y	T	T	T	T	T	T
S4_3766726	G/A	4	3766726	+	G	A	A	G	G	G	A	G	A	G	A	G	G	G	G	G	G	G	A	A	A	A	G	G	G	R	A	G	A	R	A	G	G	G	G	G	G	G	A	G	G	G	G	A	R
S4_3766778	G/C	4	3766778	+	G	G	G	G	G	S	G	G	G	G	G	G	G	G	G	S	G	G	G	G	G	G	G	G	G	S	G	G	G	S	G	G	G	G	G	S	G	G	G	C	S	G	G	G	G
S4_4037945	G/A	4	4037945	+	G	G	G	G	A	A	G	G	G	G	G	G	G	G	G	A	G	G	G	G	G	G	G	G	G	G	G	G	G	A	G	A	G	G	G	G	G	G	G	N	A	G	G	G	G
S4_4039801	C/G	4	4039801	+	C	C	C	C	C	C	C	C	C	C	N	C	C	C	C	G	S	C	C	C	C	C	C	C	C	G	C	N	C	S	C	S	C	C	C	S	C	C	C	G	S	C	C	C	C
S4_4321107	G/A	4	4321107	+	G	G	G	G	G	R	G	G	N	G	A	G	G	G	G	R	R	G	G	G	G	G	G	G	G	R	G	G	G	A	G	R	G	G	G	R	G	G	G	A	R	G	G	G	G
S4_4321109	T/C	4	4321109	+	T	T	T	T	T	Y	T	T	N	T	C	T	T	T	T	Y	Y	T	T	T	T	T	T	T	T	C	T	T	T	C	T	Y	T	T	T	Y	T	T	T	C	C	N	T	T	T
S4_4321116	G/C	4	4321116	+	G	G	G	G	G	S	G	G	N	G	C	G	G	G	G	S	S	G	G	G	G	G	G	G	G	S	G	G	G	C	G	S	G	G	G	S	G	G	G	C	S	G	G	G	G
S4_4321119	G/C	4	4321119	+	G	G	G	G	G	S	G	G	N	G	C	G	G	G	G	S	S	G	G	G	G	G	G	G	G	S	G	G	G	C	G	S	G	G	G	S	G	G	G	C	S	G	G	G	G
S4_4321132	C/A	4	4321132	+	C	C	C	C	C	M	C	C	N	C	A	C	C	C	C	M	M	C	C	C	C	C	C	C	C	M	C	C	C	A	C	M	C	C	C	M	C	C	C	A	C	C	C	C	C
S4_4321133	A/G	4	4321133	+	A	A	A	A	A	R	A	A	N	A	G	A	A	A	A	R	R	A	A	A	A	A	A	A	A	R	A	A	A	G	A	R	A	A	A	R	A	A	A	G	A	A	A	A	A
S4_4398122	T/C	4	4398122	+	T	T	T	T	T	C	T	T	T	T	Y	T	T	T	T	C	T	T	T	T	T	T	T	T	T	C	T	T	T	C	T	T	T	T	T	Y	T	T	T	C	C	T	T	T	T
S4_4398140	A/C	4	4398140	+	A	A	A	A	A	C	A	A	A	A	M	A	A	A	A	C	A	A	A	A	A	A	A	A	A	C	A	A	A	C	A	A	A	A	A	M	A	A	A	C	C	A	A	A	A
S4_4398169	T/A	4	4398169	+	T	T	T	T	T	A	T	T	T	T	W	T	T	T	T	A	T	T	T	T	T	T	T	T	T	A	T	T	T	A	T	T	T	T	T	W	T	T	T	A	A	T	T	T	T
S4_4405863	A/C	4	4405863	+	A	A	A	A	C	A	A	A	A	A	N	A	A	A	A	C	C	A	A	A	A	A	A	A	A	C	A	A	N	C	A	C	A	A	A	A	A	A	A	C	A	A	A	A	A
S4_4406073	C/G	4	4406073	+	C	C	C	C	C	G	C	C	C	C	G	C	C	C	C	G	G	C	C	C	C	C	C	C	C	G	C	C	C	G	C	C	C	C	C	G	C	C	C	G	C	C	C	C	C
S4_4499451	C/T	4	4499451	+	N	C	C	C	C	C	C	C	N	C	N	C	C	C	C	T	C	C	C	C	C	C	C	C	C	T	C	C	C	Y	C	C	C	C	C	C	C	C	C	T	C	N	C	C	C
S4_4557998	T/C	4	4557998	+	T	T	T	T	T	C	T	T	T	T	N	T	T	T	T	C	C	T	T	T	T	T	T	T	T	C	T	T	T	C	T	C	T	T	T	T	T	T	T	C	C	T	T	T	T
S4_4764805	G/A	4	4764805	+	G	G	G	G	A	G	G	G	A	G	N	G	G	G	G	G	G	G	G	G	G	G	G	G	G	A	G	G	G	A	G	G	G	G	N	G	G	G	G	A	A	G	G	G	G
S4_5483823	A/G	4	5483823	+	A	A	A	A	A	G	A	A	N	A	G	A	A	A	A	A	A	G	G	G	A	A	A	A	A	G	A	A	A	G	A	A	A	A	A	A	A	A	A	G	A	N	A	A	G
S4_5645072	G/A	4	5645072	+	G	G	G	G	G	G	A	G	A	G	N	G	G	G	G	G	G	A	A	A	G	G	G	G	A	A	G	G	G	G	G	G	G	A	G	A	G	G	G	A	G	N	G	G	A
S4_5649308	A/G	4	5649308	+	A	N	A	A	A	A	G	A	N	A	G	A	A	A	A	A	G	A	G	G	G	A	A	A	G	G	A	A	A	G	A	A	A	G	A	G	A	A	A	G	A	A	A	A	G
S4_5683393	T/A	4	5683393	+	T	T	T	T	T	T	T	T	A	T	T	T	T	T	T	T	T	T	A	A	T	T	T	T	T	T	T	T	T	A	T	T	T	A	T	T	T	T	T	A	T	T	T	T	A
S4_5686754	C/A	4	5686754	+	C	C	C	C	C	M	M	C	A	C	C	C	C	C	C	M	M	M	A	A	C	C	C	C	M	M	C	C	C	M	C	M	C	A	N	M	C	C	C	A	M	C	C	C	M
S4_5686816	C/G	4	5686816	+	C	C	C	C	C	S	S	C	G	C	C	C	C	C	C	S	S	S	G	G	C	C	C	C	S	S	C	C	C	S	C	S	C	G	C	S	C	C	C	G	S	C	C	C	S
S4_5788273	C/A	4	5788273	+	N	N	C	C	A	A	C	C	A	N	N	C	C	C	C	A	C	M	A	A	C	C	C	C	C	A	C	C	C	A	C	A	C	A	N	A	C	C	C	A	A	C	C	C	A
S4_5806676	C/T	4	5806676	+	C	C	C	C	T	C	C	C	T	C	C	C	C	C	C	T	C	T	T	T	C	C	C	C	T	T	C	C	C	T	C	C	C	T	C	T	C	C	C	T	C	C	C	C	T
S4_5841675	C/T	4	5841675	+	C	C	C	C	C	T	C	C	T	N	N	C	C	C	C	C	C	T	T	T	C	C	C	C	C	T	C	C	C	T	C	T	C	T	C	T	C	C	C	N	C	N	C	C	T
S4_5841708	C/G	4	5841708	+	C	C	C	C	C	G	C	C	G	N	N	C	C	C	C	C	C	G	G	G	C	C	C	C	C	G	C	C	C	G	C	G	C	G	C	G	C	C	C	N	C	N	C	C	G
S4_6069885	T/C	4	6069885	+	T	T	T	T	T	T	T	T	C	T	T	T	T	T	T	T	T	T	C	C	T	T	T	T	C	T	T	T	T	T	T	T	T	C	T	T	T	T	T	C	T	N	T	T	C
S4_6097515	C/T	4	6097515	+	C	C	C	C	C	C	C	C	T	C	C	C	C	C	C	C	C	C	T	T	C	C	C	C	T	T	C	C	C	C	C	T	C	T	C	T	C	C	C	T	C	C	C	C	C
S4_6154017	A/G	4	6154017	+	A	A	A	G	G	A	G	A	A	A	N	N	A	G	G	A	G	A	G	A	A	A	A	A	A	A	A	A	A	A	A	A	A	G	A	A	A	G	A	A	G	A	A	A	A
S4_6429406	A/G	4	6429406	+	A	A	A	A	A	A	A	A	G	A	N	A	A	A	A	A	A	G	G	G	A	A	A	A	G	G	A	A	A	G	A	A	A	G	A	A	A	A	A	G	G	A	A	A	G
S4_6504439	C/T	4	6504439	+	C	C	C	C	T	T	C	C	T	C	C	C	C	C	C	C	C	T	T	T	C	C	C	C	C	T	C	C	C	T	C	T	C	T	C	T	C	C	N	T	N	C	C	C	C
S4_6659349	G/C	4	6659349	+	G	G	G	G	S	S	G	G	C	G	N	G	G	G	G	G	G	C	C	C	G	G	G	G	G	G	G	G	G	C	G	G	G	C	G	C	G	G	G	C	G	N	G	G	C
S4_6685772	C/T	4	6685772	+	C	C	C	C	C	C	T	C	T	C	T	C	C	C	C	C	C	T	T	T	C	C	C	C	C	C	C	C	C	T	C	T	C	T	C	C	C	C	C	T	T	C	C	C	C
S4_6685778	T/C	4	6685778	+	T	T	T	T	T	T	C	T	C	T	C	T	T	T	T	T	T	C	C	C	T	T	T	T	T	T	T	T	T	C	T	C	T	C	T	T	T	T	T	C	C	T	T	T	T
S4_6783536	C/G	4	6783536	+	C	C	C	C	C	C	G	C	C	C	C	C	C	C	C	C	C	C	C	C	C	C	G	G	C	C	C	C	C	C	C	G	G	C	C	C	C	G	C	C	C	C	C	C	C
S4_6783544	T/C	4	6783544	+	T	C	T	C	T	T	T	T	T	T	C	C	T	T	T	T	T	T	C	T	T	T	T	T	T	C	T	T	T	T	T	T	T	C	T	T	T	T	T	T	T	T	T	T	C
S4_6783560	C/T	4	6783560	+	C	C	C	C	C	C	T	C	C	C	C	C	C	C	C	C	C	C	C	C	C	C	T	T	C	C	C	C	C	C	C	T	T	C	C	C	C	T	C	C	C	C	C	C	C
S4_6783567	G/T	4	6783567	+	G	G	G	G	G	G	T	G	G	G	G	G	G	G	G	G	G	G	G	G	G	G	T	T	G	G	G	G	G	G	G	T	T	G	G	G	G	T	G	G	G	G	G	G	G
S4_6783586	C/A	4	6783586	+	C	C	C	C	C	C	A	C	C	C	C	C	C	C	C	C	C	C	C	C	C	C	A	A	C	C	C	C	C	C	C	A	A	C	C	C	C	A	C	C	C	C	C	C	C
S4_6783602	C/A	4	6783602	+	C	A	C	A	C	C	C	C	C	C	A	A	C	C	C	C	C	C	A	C	C	C	C	C	C	A	C	C	C	C	C	C	C	A	C	C	C	C	C	C	C	C	C	C	A
S4_6942756	T/C	4	6942756	+	T	N	T	T	C	T	C	T	C	T	C	T	T	T	T	C	T	C	C	C	N	T	T	T	C	C	T	T	N	C	N	T	T	C	T	C	T	T	T	C	C	T	T	T	C
S4_7142206	G/A	4	7142206	+	G	G	G	G	G	G	G	G	G	G	A	G	G	G	G	G	G	G	G	G	G	G	G	G	G	A	G	G	G	A	G	G	G	G	G	G	G	G	G	A	G	G	G	G	G
S4_7142236	A/G	4	7142236	+	A	A	A	A	A	A	A	A	A	A	G	A	A	A	A	A	A	A	A	A	A	A	A	A	A	G	A	A	A	G	A	A	A	A	A	A	A	A	A	G	A	A	A	A	A
S4_7142266	C/T	4	7142266	+	C	C	C	C	C	C	C	C	T	C	T	C	C	C	C	C	C	T	T	T	C	C	C	C	C	T	C	C	C	T	C	C	C	T	C	T	C	C	C	T	C	C	C	C	T
S4_7142401	C/T	4	7142401	+	C	C	C	C	C	C	C	C	T	C	N	C	C	C	C	C	C	C	C	Y	C	C	C	C	C	T	C	C	C	C	C	T	C	C	C	Y	C	C	C	Y	C	C	C	C	C
S4_7308254	G/T	4	7308254	+	G	T	T	T	T	K	G	G	G	T	T	T	G	G	G	G	T	T	T	T	N	G	G	T	T	G	T	G	G	G	T	T	T	G	T	T	G	G	T	N	G	G	T	G	T
S4_8475069	A/G	4	8475069	+	A	A	A	A	A	A	A	A	A	A	A	A	A	A	R	A	A	R	A	A	A	A	R	A	A	A	A	A	A	A	A	A	A	A	A	R	A	A	A	A	A	A	A	A	A
S4_8481641	C/A	4	8481641	+	N	A	M	M	C	C	M	A	C	M	C	M	M	M	M	M	M	C	M	M	N	M	C	M	A	M	M	M	M	C	M	M	M	C	C	M	C	M	M	M	M	M	M	C	M
S4_8481672	G/A	4	8481672	+	N	A	R	R	G	G	R	A	G	G	G	R	R	R	R	R	R	G	R	R	N	R	G	R	A	R	R	R	R	G	R	R	R	G	G	R	G	R	R	R	R	R	R	G	R
S4_8718094	C/T	4	8718094	+	T	C	Y	C	T	T	C	Y	T	T	C	C	Y	C	C	T	T	Y	C	T	Y	T	C	T	Y	C	T	Y	Y	C	T	C	T	C	T	Y	C	Y	C	C	C	Y	Y	C	Y
S4_8718117	C/T	4	8718117	+	T	C	Y	C	T	T	C	Y	T	T	C	C	Y	C	C	T	T	Y	C	T	Y	T	C	T	Y	C	T	Y	Y	C	T	C	T	C	T	Y	C	Y	C	C	C	Y	Y	C	Y
S4_10700769	A/G	4	10700769	+	G	G	A	G	G	A	A	A	A	A	N	G	G	A	G	A	A	A	G	A	A	G	N	A	A	A	A	A	A	A	G	A	G	A	G	A	A	G	G	A	G	A	G	A	A
S4_10700778	G/C	4	10700778	+	C	C	G	C	C	G	G	G	G	G	N	C	C	G	C	G	G	G	C	G	G	C	N	G	G	G	G	G	G	G	C	G	C	G	C	G	G	C	C	G	C	G	C	G	G
S4_10700792	T/C	4	10700792	+	C	C	T	C	C	T	T	T	T	T	N	C	C	T	C	T	T	T	C	T	T	C	N	T	T	T	T	T	T	T	C	T	C	T	C	T	T	C	C	T	C	T	C	T	T
S4_10700820	T/C	4	10700820	+	C	C	T	C	C	T	T	T	T	T	N	C	C	T	C	T	T	T	C	T	T	C	N	T	T	T	T	T	T	T	C	T	C	T	C	T	T	C	C	T	C	T	C	T	T
S4_10700830	T/C	4	10700830	+	C	C	T	C	C	T	T	T	T	T	N	C	C	T	C	T	T	T	C	T	T	C	N	T	T	T	T	T	T	T	C	T	C	T	C	T	T	C	C	T	C	T	C	T	T
S4_10700837	T/C	4	10700837	+	C	C	T	C	C	T	T	T	T	T	N	C	C	T	T	T	T	T	T	T	T	C	N	T	T	T	T	T	T	T	C	T	C	T	C	T	T	T	C	T	C	T	C	T	T
S4_10700846	A/G	4	10700846	+	G	G	A	G	G	A	A	A	A	A	N	G	G	A	G	A	A	A	G	A	A	G	N	A	A	A	A	A	A	A	G	A	G	A	G	A	A	G	G	A	G	A	G	A	A
S4_11239439	A/T	4	11239439	+	A	A	A	A	A	A	A	A	T	A	N	A	A	A	A	A	A	A	T	T	A	A	A	A	A	A	A	A	A	T	A	T	A	T	A	T	A	A	A	T	A	A	A	A	T
S4_11308258	C/T	4	11308258	+	C	C	Y	C	C	C	C	C	C	C	C	C	C	C	C	C	C	C	Y	C	C	C	Y	C	C	Y	C	C	C	C	C	Y	C	C	C	C	C	C	C	C	Y	C	C	Y	C
S4_11308264	A/C	4	11308264	+	A	A	M	M	A	A	M	A	A	A	A	M	A	A	M	M	M	A	M	A	M	A	M	A	A	M	A	A	A	M	A	M	A	M	A	M	A	A	M	A	M	A	A	M	M
S4_11308296	A/G	4	11308296	+	A	A	R	R	A	A	R	A	A	A	A	R	A	A	R	R	R	A	R	A	R	A	R	A	A	R	A	A	A	R	A	R	A	R	A	R	A	A	R	A	R	A	A	R	R
S4_11308301	T/C	4	11308301	+	T	T	Y	Y	T	T	Y	T	T	T	T	Y	T	T	Y	Y	Y	T	Y	T	Y	T	Y	T	T	Y	T	T	T	Y	T	Y	T	Y	T	Y	T	T	Y	T	Y	T	T	Y	Y
S4_11308329	T/C	4	11308329	+	T	T	Y	Y	T	T	Y	T	T	T	T	Y	T	T	Y	Y	Y	T	Y	T	Y	T	Y	T	T	Y	T	T	T	Y	T	Y	T	Y	T	Y	T	T	Y	T	Y	T	T	Y	Y
S4_11308392	A/G	4	11308392	+	A	A	R	R	A	A	G	A	N	A	N	R	A	A	R	R	R	A	R	A	R	A	R	A	A	R	A	A	A	R	A	R	A	R	A	R	A	A	R	A	R	A	A	R	R
S4_11594122	C/T	4	11594122	+	C	C	C	C	C	C	C	C	C	C	N	C	C	C	C	C	C	C	C	T	C	C	C	C	C	C	C	C	C	T	C	C	C	C	C	C	C	C	C	C	C	C	C	C	C
S4_11594142	A/T	4	11594142	+	A	A	T	A	A	W	A	A	T	T	N	A	A	A	A	A	A	T	T	A	T	T	A	A	T	A	W	T	T	A	T	T	A	W	A	T	A	A	A	T	A	W	A	W	T
S4_11594150	A/G	4	11594150	+	A	A	G	A	A	R	A	A	G	G	N	A	A	A	A	A	A	G	G	A	G	G	A	A	G	A	R	G	G	A	G	G	A	R	A	G	A	A	A	G	A	R	A	R	G
S4_11594152	C/T	4	11594152	+	C	C	T	C	C	Y	C	C	T	T	N	C	C	C	C	C	C	T	T	C	T	T	C	C	T	C	Y	T	T	C	T	T	C	Y	C	T	C	C	C	T	C	Y	C	Y	T
S4_11594185	C/T	4	11594185	+	C	C	C	C	C	C	C	C	C	C	N	C	C	C	C	C	C	C	C	T	C	C	C	C	C	C	C	C	C	T	C	C	C	C	C	C	C	C	C	C	C	C	C	C	C
S4_11594199	C/T	4	11594199	+	C	C	T	C	C	Y	C	C	T	T	N	C	C	C	C	C	C	T	T	C	T	T	C	C	T	C	C	T	T	C	T	T	C	Y	C	T	C	C	C	T	C	Y	C	Y	T
S4_11741506	G/A	4	11741506	+	G	N	G	R	R	R	R	G	G	N	N	R	G	R	G	G	G	R	G	G	G	R	G	G	G	G	G	G	G	G	G	G	G	R	R	G	G	G	G	G	G	G	G	G	G
S4_11741550	T/C	4	11741550	+	T	N	T	Y	T	Y	Y	T	T	N	N	T	T	T	T	T	T	T	T	T	T	Y	T	T	T	T	T	T	T	T	T	T	T	Y	Y	T	T	T	T	T	T	T	T	T	T
S4_11741559	T/C	4	11741559	+	T	N	T	Y	Y	Y	Y	T	T	N	N	Y	T	Y	T	T	T	Y	T	T	T	Y	T	T	T	T	T	T	T	T	T	T	T	Y	Y	T	T	T	T	T	T	T	T	T	T
S4_11741568	G/A	4	11741568	+	G	N	G	R	G	R	R	G	G	N	N	G	G	G	G	G	G	G	G	G	G	R	G	G	G	G	G	G	G	G	G	G	G	R	R	G	G	G	G	G	G	G	G	G	G
S4_11741573	A/G	4	11741573	+	A	N	A	R	A	R	A	A	A	N	N	A	A	A	A	A	A	A	A	A	A	R	A	A	A	A	A	A	A	A	A	A	A	R	R	A	A	A	A	A	A	A	A	A	A
S4_11741576	G/A	4	11741576	+	G	N	G	R	R	R	R	G	G	N	N	R	G	R	G	G	G	R	G	G	G	R	G	G	G	G	G	G	G	G	G	G	G	R	R	G	G	G	G	G	G	G	G	G	G
S4_12212422	T/A	4	12212422	+	A	W	W	A	T	T	T	A	T	A	N	A	T	T	T	W	W	T	T	T	W	A	W	W	T	T	W	A	W	T	W	W	W	T	T	W	W	W	W	T	W	W	T	W	T
S4_12212430	C/T	4	12212430	+	T	Y	Y	T	C	C	C	T	C	T	N	T	C	C	C	Y	Y	C	C	C	Y	T	Y	Y	C	C	Y	T	Y	C	Y	Y	Y	C	C	Y	Y	Y	Y	C	Y	Y	C	Y	C
S4_12213897	C/T	4	12213897	+	C	N	C	C	C	C	C	C	T	C	N	C	C	C	C	C	C	T	T	T	C	C	C	C	C	T	C	C	N	C	C	T	C	T	N	T	C	C	C	T	T	C	C	C	T
S4_12275707	C/A	4	12275707	+	C	A	C	C	C	A	C	C	A	C	A	C	C	C	C	C	A	A	A	A	C	C	C	C	C	A	C	C	C	A	C	C	C	A	C	A	C	C	C	A	C	C	C	C	A
S4_12276201	G/A	4	12276201	+	G	R	G	G	R	R	G	G	A	G	G	G	G	G	G	G	R	R	A	A	G	G	G	G	R	R	G	G	G	R	G	R	G	A	G	R	G	G	G	A	R	G	G	G	A
S4_12276210	A/G	4	12276210	+	A	R	A	A	R	R	A	A	G	A	A	A	A	A	A	A	R	R	G	G	A	A	A	A	R	R	A	A	A	G	A	R	A	G	A	R	A	A	A	G	R	A	A	A	G
[truncated: 4,245 more rows]
[truncated: 302 more columns]
