# Supplementary material for: Genotyping-by-sequencing based QTL mapping for rice grain yield under reproductive stage drought stress tolerance
Source: Sci Rep. 2019 Oct 4;9:14326. doi: 10.1038/s41598-019-50880-z (PMC6778106; doi:10.1038/s41598-019-50880-z)
Supplement: Supplementary file 6 — Table S5 [file 41598_2019_50880_MOESM6_ESM.xlsx]

## Sheet: Supplementary Table S5
Table S5 : Total SNPs genertaed in TASSEL GBS pipeline for IR11N121*2/Aus 196 population
rs#	alleles	chrom	pos	strand	A16WS_31_100	A16WS_31_101	A16WS_31_102	A16WS_31_103	A16WS_31_104	A16WS_31_105	A16WS_31_106	A16WS_31_107	A16WS_31_108	A16WS_31_109	A16WS_31_10	A16WS_31_110	A16WS_31_112	A16WS_31_113	A16WS_31_114	A16WS_31_115	A16WS_31_116	A16WS_31_117	A16WS_31_118	A16WS_31_119	A16WS_31_11	A16WS_31_120	A16WS_31_121	A16WS_31_122	A16WS_31_123	A16WS_31_124	A16WS_31_125	A16WS_31_126	A16WS_31_127	A16WS_31_128	A16WS_31_129	A16WS_31_12	A16WS_31_130	A16WS_31_131	A16WS_31_132	A16WS_31_133	A16WS_31_134	A16WS_31_136	A16WS_31_137	A16WS_31_138	A16WS_31_139	A16WS_31_13	A16WS_31_141	A16WS_31_142	A16WS_31_143
S1_252897	G/A	1	252897	+	G	G	G	G	A	A	N	A	G	A	R	G	G	G	A	G	G	G	G	G	G	G	G	N	G	G	G	A	G	G	G	G	A	G	G	G	A	G	R	G	N	G	G	G	G
S1_409945	G/C	1	409945	+	G	G	G	G	C	G	G	G	G	C	C	C	G	G	C	G	G	G	G	G	G	C	G	G	G	G	G	C	G	N	G	G	C	G	G	G	C	G	G	G	G	G	G	N	C
S1_423109	A/C	1	423109	+	A	A	A	A	C	C	N	A	A	A	C	C	C	A	C	C	A	A	A	A	A	C	A	N	A	A	A	C	A	A	A	A	C	C	A	A	C	A	A	A	A	A	A	N	C
S1_562397	G/A	1	562397	+	G	G	G	G	A	A	G	A	G	G	A	G	G	G	A	G	G	G	G	G	G	G	G	G	G	G	G	A	G	G	G	G	A	A	G	G	A	G	G	G	G	G	G	N	G
S1_579264	T/C	1	579264	+	T	T	T	T	C	C	T	C	T	C	Y	Y	T	T	C	C	T	T	T	T	T	T	T	T	T	T	T	C	T	T	T	T	C	Y	T	T	Y	T	C	T	T	T	T	T	T
S1_580825	C/T	1	580825	+	Y	T	C	C	T	T	C	C	C	Y	T	Y	T	C	T	T	C	C	C	C	C	T	N	C	C	C	C	T	C	C	C	C	T	C	C	Y	Y	T	Y	C	C	C	C	C	T
S1_580866	C/T	1	580866	+	Y	T	C	C	T	T	C	C	C	Y	T	Y	T	C	T	T	C	C	C	C	C	T	N	C	C	C	C	T	C	C	C	C	T	C	C	Y	Y	T	Y	C	C	C	C	C	T
S1_621088	C/T	1	621088	+	Y	T	C	C	T	Y	C	Y	C	T	T	Y	Y	C	T	Y	C	C	T	C	C	T	C	Y	C	C	C	T	C	C	C	C	Y	Y	C	Y	Y	T	T	C	C	C	C	C	N
S1_621107	A/G	1	621107	+	R	G	A	A	G	R	A	R	A	G	G	R	R	A	G	R	A	A	G	A	A	G	A	R	A	A	A	G	A	A	A	A	R	R	A	R	R	G	G	A	A	A	A	A	N
S1_621143	C/T	1	621143	+	C	Y	C	C	C	C	C	C	C	C	Y	Y	C	C	C	C	C	C	Y	C	C	Y	C	Y	C	C	C	C	C	C	C	C	C	C	C	C	C	Y	C	C	N	C	C	C	C
S1_621144	T/C	1	621144	+	T	Y	T	T	T	T	T	T	T	T	Y	Y	T	T	T	T	T	T	Y	T	T	Y	T	Y	T	T	T	T	T	T	T	T	T	T	T	T	T	Y	T	T	N	T	T	N	T
S1_686447	A/T	1	686447	+	A	A	A	A	T	A	A	A	A	A	T	A	A	A	T	T	A	A	A	A	A	A	A	T	A	A	A	T	A	A	A	A	A	A	A	A	A	A	A	A	A	A	A	A	A
S1_686451	A/T	1	686451	+	A	A	A	A	T	A	A	A	A	A	T	A	A	A	T	T	A	A	A	A	A	A	A	T	A	A	A	T	A	A	A	A	A	A	A	A	A	A	A	A	A	A	A	A	A
S1_686486	G/A	1	686486	+	G	G	G	G	A	G	G	G	G	G	A	G	G	G	A	A	G	G	G	G	G	G	G	A	G	G	G	A	G	G	G	G	G	G	G	G	G	G	G	G	G	G	G	G	G
S1_686491	A/T	1	686491	+	A	A	A	A	T	A	A	A	A	A	T	A	A	A	T	T	A	A	A	A	A	A	A	T	A	A	A	T	A	A	A	A	A	A	A	A	A	A	A	A	A	A	A	A	A
S1_686498	C/G	1	686498	+	C	C	C	C	G	C	C	C	C	C	G	C	C	C	G	G	C	C	C	C	C	C	C	C	C	C	C	G	C	C	C	C	C	C	C	C	C	C	C	C	C	C	C	C	C
S1_1015369	T/G	1	1015369	+	T	G	T	T	T	T	T	T	T	T	K	K	K	T	T	T	T	K	G	T	T	G	T	T	T	T	T	T	T	T	T	T	T	T	T	T	T	K	T	T	T	T	T	N	K
S1_1067113	T/C	1	1067113	+	T	T	T	T	C	C	T	C	T	C	T	T	T	T	C	C	T	T	T	T	T	T	T	C	T	T	T	C	T	T	T	T	C	T	T	T	C	T	C	T	T	T	T	T	T
S1_1067116	C/G	1	1067116	+	C	C	C	C	G	G	N	G	C	G	C	C	C	C	G	G	C	C	C	C	C	C	C	G	C	C	C	N	C	C	C	C	G	C	C	C	G	C	G	C	C	C	C	C	C
S1_1189387	C/A	1	1189387	+	C	A	C	C	C	C	C	C	C	C	C	A	A	C	C	C	C	C	A	C	C	A	C	C	C	C	C	N	C	C	C	C	C	C	C	C	C	A	C	C	C	C	C	N	N
S1_1241673	C/G	1	1241673	+	C	G	C	C	C	C	C	C	C	C	G	G	C	C	C	C	C	C	G	C	C	G	C	C	C	C	C	C	C	C	C	C	C	C	S	C	C	S	C	C	C	C	C	C	S
S1_1264746	A/G	1	1264746	+	A	A	A	A	A	A	A	A	A	A	A	A	A	A	A	A	A	A	G	A	A	G	A	A	A	A	A	A	A	A	N	A	A	A	A	A	A	G	A	A	N	A	A	N	A
S1_1264749	C/A	1	1264749	+	C	C	C	C	C	C	C	C	C	C	C	C	C	C	C	C	C	C	A	C	C	A	C	C	C	C	C	C	C	C	N	C	C	C	C	C	C	A	C	C	N	C	C	N	C
S1_1264755	A/C	1	1264755	+	A	A	A	A	A	A	A	A	A	A	A	A	A	A	A	A	A	A	C	A	A	C	A	A	A	A	A	A	A	A	N	A	A	A	A	A	A	C	A	A	N	A	A	N	A
S1_1264786	G/C	1	1264786	+	G	G	G	G	G	G	G	G	G	G	G	G	G	G	G	G	G	G	C	G	G	C	G	G	G	G	G	G	G	G	N	G	G	G	G	G	G	C	G	G	N	G	G	N	G
S1_1264790	T/A	1	1264790	+	T	T	T	T	T	T	T	T	T	T	T	T	T	T	T	T	T	T	A	T	T	A	T	T	T	T	T	T	T	T	N	T	T	T	T	T	T	A	T	T	N	T	T	N	T
S1_1336024	A/G	1	1336024	+	A	G	A	A	A	A	A	A	A	A	R	R	R	A	A	A	A	R	R	N	A	G	A	A	A	A	A	A	A	A	A	A	A	A	A	A	R	R	A	A	A	A	A	A	G
S1_1336049	C/T	1	1336049	+	C	T	C	C	C	C	C	C	C	C	Y	Y	Y	C	C	C	C	Y	Y	N	C	T	C	C	C	C	C	C	C	C	C	C	C	C	C	C	Y	Y	C	C	C	C	C	C	T
S1_1338926	T/G	1	1338926	+	T	G	T	T	T	T	T	T	T	T	G	G	G	T	T	T	T	G	G	T	T	G	T	N	T	T	T	T	T	T	T	T	T	T	T	T	T	K	T	T	N	T	T	T	G
S1_1338927	C/G	1	1338927	+	C	G	C	C	C	C	C	C	C	C	G	G	G	C	C	C	C	G	G	C	C	G	C	N	C	C	C	C	C	C	C	C	C	C	C	C	C	S	C	C	N	C	C	C	G
S1_1338928	G/T	1	1338928	+	G	T	G	G	G	G	G	G	G	G	T	T	T	G	G	G	G	T	T	G	G	T	G	N	G	G	G	G	G	G	G	G	G	G	G	G	G	K	G	G	N	G	G	G	T
S1_1338929	C/G	1	1338929	+	C	G	C	C	C	C	C	C	C	C	G	G	G	C	C	C	C	G	G	C	C	G	C	N	C	C	C	C	C	C	C	C	C	C	C	C	C	S	C	C	N	C	C	C	G
S1_1338937	C/G	1	1338937	+	C	G	C	C	C	C	C	C	C	C	G	G	G	C	C	C	C	G	G	C	C	G	C	N	C	C	C	C	C	C	C	C	C	C	C	C	C	S	C	C	N	C	C	C	G
S1_1338948	A/C	1	1338948	+	A	C	A	A	A	A	A	A	A	A	C	C	C	A	A	A	A	C	C	A	A	C	A	N	A	A	A	A	A	A	A	A	A	A	A	A	A	M	A	A	N	A	A	A	C
S1_1338993	G/T	1	1338993	+	G	T	G	G	G	G	G	G	G	G	T	T	T	G	G	G	G	T	T	G	G	T	G	N	G	G	G	G	G	G	G	G	G	G	G	G	G	K	G	G	N	G	G	G	T
S1_1365711	A/G	1	1365711	+	A	G	A	A	A	A	A	A	A	A	R	R	R	A	A	A	A	R	R	A	A	A	N	N	A	A	A	A	A	A	A	A	A	A	A	A	A	R	A	A	N	A	A	N	G
S1_1365725	T/A	1	1365725	+	T	A	T	T	T	T	T	T	T	T	W	W	W	T	T	T	T	W	W	T	T	T	N	N	T	T	T	T	T	T	T	T	T	T	T	T	T	W	T	T	N	T	T	N	A
S1_1365731	A/G	1	1365731	+	A	G	A	A	A	A	A	A	A	A	R	R	R	A	A	A	A	R	R	A	A	A	N	N	A	A	A	A	A	A	A	A	A	A	A	A	A	R	A	A	N	A	A	N	G
S1_1365759	A/T	1	1365759	+	A	T	A	A	A	A	A	A	A	A	W	W	W	A	A	A	A	W	W	A	A	A	N	N	A	A	A	A	A	A	A	A	A	A	A	A	A	W	A	A	N	A	A	N	T
S1_1365786	A/G	1	1365786	+	A	G	A	A	A	A	A	A	A	A	G	R	R	A	A	A	A	R	R	A	A	A	N	N	A	A	A	A	A	A	A	A	A	A	A	A	A	R	A	A	N	A	A	N	G
S1_1366159	T/G	1	1366159	+	T	G	T	T	T	T	T	T	T	T	G	T	G	T	T	T	T	G	T	T	T	G	T	T	T	T	T	T	T	T	T	T	T	T	T	T	T	G	T	T	T	T	T	T	G
S1_1366162	C/G	1	1366162	+	C	G	C	C	C	C	C	C	C	C	G	C	G	C	C	C	C	G	C	C	C	G	C	C	C	C	C	C	C	C	C	C	C	C	C	C	C	G	C	C	C	C	C	C	G
S1_1375634	C/T	1	1375634	+	C	C	C	C	T	T	C	T	C	C	C	C	C	C	T	T	C	C	C	N	C	C	C	T	C	C	C	T	C	T	C	C	T	T	C	C	T	C	T	C	C	C	C	C	C
S1_1375655	C/A	1	1375655	+	C	C	C	C	A	A	C	A	C	C	C	C	C	C	A	A	C	C	C	N	C	C	C	A	C	C	C	A	C	A	C	C	A	A	C	C	A	C	A	C	C	C	C	C	C
S1_1500111	T/C	1	1500111	+	C	C	T	T	C	C	T	C	T	T	C	T	C	T	C	T	T	C	C	T	T	C	T	C	T	T	T	C	T	T	T	T	C	C	T	C	C	C	T	T	T	T	T	T	C
S1_1500132	G/A	1	1500132	+	A	A	G	G	A	A	G	A	G	G	A	G	A	G	A	G	G	A	A	G	G	A	G	A	G	G	G	A	G	G	G	G	A	A	G	A	A	A	G	G	G	G	G	G	A
S1_1562879	A/T	1	1562879	+	A	T	A	A	T	T	A	T	A	T	T	T	A	A	T	A	A	T	T	A	A	A	A	A	A	A	A	T	A	A	A	A	T	A	A	A	A	T	A	A	N	A	A	A	T
S1_1564133	G/A	1	1564133	+	G	A	G	G	G	G	G	G	G	G	A	A	G	G	G	G	G	R	A	N	G	A	G	G	G	G	G	G	G	N	G	G	G	G	G	G	G	A	G	G	G	G	G	G	G
S1_1564145	G/A	1	1564145	+	G	A	G	G	G	G	G	G	G	G	A	A	G	G	G	G	G	R	A	N	G	A	G	G	G	G	G	G	G	N	G	G	G	G	G	G	G	A	G	G	G	G	G	G	G
S1_1626152	C/G	1	1626152	+	S	G	C	C	G	S	C	S	C	S	G	S	S	C	G	G	C	G	C	C	C	S	C	N	C	C	C	G	C	N	S	C	S	S	C	S	G	S	S	C	C	C	C	C	C
S1_1626157	G/A	1	1626157	+	R	A	G	G	A	R	G	R	G	R	A	R	R	G	A	A	G	A	R	G	G	R	G	N	G	G	G	A	G	N	R	G	R	R	G	R	A	R	R	G	G	G	G	G	G
S1_1747144	T/C	1	1747144	+	T	T	T	T	C	C	T	C	T	T	T	T	T	T	C	C	T	T	T	T	T	T	T	C	T	T	T	C	T	T	T	T	C	Y	Y	T	C	T	Y	N	N	T	T	T	T
S1_1838500	C/G	1	1838500	+	C	C	C	C	G	G	C	G	C	G	G	C	C	C	G	G	C	S	C	C	C	C	C	N	C	C	C	G	C	C	C	C	G	C	G	C	G	S	G	C	G	C	C	C	C
S1_1840024	A/C	1	1840024	+	A	A	A	A	C	C	A	C	A	A	A	A	A	A	C	A	A	C	A	N	A	A	A	A	A	A	A	C	A	N	A	A	C	A	C	A	C	A	M	A	C	A	A	A	A
S1_1874423	C/T	1	1874423	+	C	C	C	C	T	T	C	Y	C	T	C	C	C	C	T	T	C	C	C	C	C	C	C	N	C	C	C	T	C	C	C	C	T	C	C	C	T	C	T	C	T	C	C	C	C
S1_1903530	A/G	1	1903530	+	A	A	A	A	G	G	A	G	A	G	A	A	A	A	G	G	A	G	A	A	A	A	A	A	A	A	A	G	A	A	A	A	R	R	N	A	A	A	A	A	G	A	N	N	A
S1_1974991	T/G	1	1974991	+	T	G	T	T	G	G	T	G	T	T	G	G	G	T	T	G	T	G	G	T	T	G	T	G	T	T	N	G	T	T	T	T	T	T	T	T	N	G	T	T	N	T	T	T	N
S1_1975022	A/T	1	1975022	+	A	T	A	A	A	A	A	A	A	A	T	T	T	A	A	A	A	T	T	A	A	T	A	A	A	A	N	A	A	A	A	A	A	A	A	A	N	T	A	A	N	A	A	A	N
S1_1975467	C/A	1	1975467	+	C	A	C	C	C	C	C	C	C	C	C	A	C	C	C	C	C	C	A	C	C	N	C	C	C	C	C	C	C	C	C	C	C	C	C	C	C	M	C	C	N	C	C	C	C
S1_1975558	A/G	1	1975558	+	A	A	R	A	A	A	A	A	A	G	A	A	A	G	A	A	A	A	A	A	A	G	G	A	A	G	A	A	G	A	A	G	A	G	G	A	A	A	A	G	A	A	R	G	A
S1_1989264	C/T	1	1989264	+	Y	C	Y	Y	C	C	Y	C	Y	Y	Y	Y	Y	C	C	C	C	C	C	Y	Y	C	Y	N	Y	Y	Y	C	C	N	Y	Y	Y	Y	Y	Y	N	Y	Y	C	N	Y	Y	C	Y
S1_1989271	G/A	1	1989271	+	R	G	R	R	G	G	R	G	R	R	G	R	G	A	G	G	A	G	G	R	R	G	R	N	R	R	R	G	A	N	R	R	R	R	R	R	N	R	G	A	N	R	R	A	G
S1_1989323	G/C	1	1989323	+	G	C	G	G	C	C	G	C	G	G	S	G	S	G	C	C	G	C	C	G	G	C	G	N	G	G	G	C	G	N	G	G	G	G	G	G	N	G	S	G	N	G	G	G	S
S1_1989342	C/T	1	1989342	+	C	T	C	C	T	T	C	T	C	C	Y	C	Y	C	T	T	C	T	T	C	C	T	C	N	C	C	C	T	C	N	C	C	C	C	C	C	N	C	Y	C	N	C	C	C	Y
S1_2021787	G/C	1	2021787	+	G	G	G	G	G	S	G	G	G	S	G	G	G	G	G	C	G	S	G	G	G	G	G	G	G	G	G	S	G	G	G	G	G	G	S	G	S	G	G	G	S	G	G	G	G
S1_2021790	G/A	1	2021790	+	G	A	G	G	A	R	G	A	G	R	R	R	A	G	A	A	G	A	A	G	G	R	G	G	A	G	G	A	G	G	G	G	G	G	R	G	A	A	R	G	A	G	G	G	A
S1_2021815	T/A	1	2021815	+	T	A	T	T	A	T	T	A	T	W	W	W	A	T	A	T	T	W	A	T	T	W	T	T	A	T	T	W	T	T	T	T	T	T	W	T	W	A	W	T	W	T	T	T	A
S1_2021819	C/A	1	2021819	+	C	C	C	C	A	C	C	A	C	M	C	C	C	C	A	C	C	M	C	C	C	C	C	C	C	C	C	M	C	C	C	C	C	C	M	C	M	C	M	C	M	C	C	C	C
S1_2021850	T/C	1	2021850	+	T	C	T	T	C	Y	T	C	T	Y	Y	Y	C	T	C	C	T	C	C	T	T	Y	T	T	C	T	T	C	T	T	T	T	T	T	Y	T	C	C	Y	T	C	T	T	T	C
S1_2053896	G/T	1	2053896	+	G	G	G	G	T	T	G	T	G	G	G	G	G	G	T	T	G	G	G	G	G	G	G	K	G	G	G	T	G	G	G	G	G	G	T	G	T	G	G	G	T	G	G	G	G
S1_2072295	G/A	1	2072295	+	G	G	G	G	A	A	G	A	G	G	G	G	G	G	A	A	G	G	G	G	G	G	G	G	G	G	G	A	G	G	G	G	G	G	G	G	G	G	G	G	A	G	G	G	G
S1_2072367	C/T	1	2072367	+	C	T	C	C	C	C	C	C	C	C	T	T	C	C	C	C	C	T	T	C	C	T	C	C	C	C	C	C	C	C	C	C	C	C	C	C	C	T	C	C	C	C	C	C	C
S1_2091756	C/A	1	2091756	+	C	A	C	C	C	C	C	C	C	C	A	A	A	C	C	C	C	A	N	C	C	C	C	C	A	C	C	C	C	C	C	C	C	C	C	C	C	A	C	C	C	C	C	C	C
S1_2121772	C/G	1	2121772	+	C	G	C	C	G	C	C	G	C	S	S	G	G	C	G	C	C	G	G	C	C	G	C	S	C	C	C	G	C	C	C	C	C	C	C	C	G	C	G	C	N	C	C	C	G
S1_2122019	T/A	1	2122019	+	T	T	T	T	A	W	T	A	T	A	T	T	T	T	A	A	T	T	T	T	T	T	T	A	T	T	T	A	T	N	T	T	T	T	T	T	N	T	A	N	A	T	T	N	T
S1_2122036	G/C	1	2122036	+	G	C	G	G	C	S	G	C	G	C	G	S	C	G	C	C	G	C	C	G	G	G	G	C	S	G	G	C	G	N	G	G	G	G	G	G	N	C	C	N	C	G	G	N	G
S1_2154886	C/T	1	2154886	+	C	C	C	C	T	C	C	T	C	C	C	C	C	C	T	C	C	C	C	C	C	C	C	T	C	C	C	N	C	C	C	C	C	C	T	C	T	C	T	C	T	C	C	C	C
S1_2249761	G/A	1	2249761	+	G	G	G	G	A	G	G	A	G	G	G	G	G	G	G	A	G	A	G	G	G	G	G	N	G	G	G	A	G	G	G	G	G	G	A	G	A	G	A	G	A	G	N	N	G
S1_2414663	T/C	1	2414663	+	T	C	T	T	T	T	T	T	T	T	C	T	T	T	T	T	T	C	C	T	T	C	T	N	T	T	T	T	T	T	T	T	T	T	T	T	T	C	T	T	T	T	T	N	T
S1_2414669	G/T	1	2414669	+	G	T	G	G	G	G	G	G	G	G	T	G	G	G	G	G	G	T	T	G	G	T	G	N	G	G	G	G	G	G	G	G	G	G	G	G	G	T	G	G	G	G	G	N	G
S1_2414674	T/C	1	2414674	+	T	C	T	T	T	T	T	T	T	T	C	T	T	T	T	T	T	C	C	T	T	C	T	N	T	T	T	T	T	T	T	T	T	T	T	T	T	C	T	T	T	T	T	N	T
S1_2435146	T/C	1	2435146	+	T	C	T	T	T	T	T	T	T	T	Y	Y	Y	T	T	T	T	T	C	T	T	Y	T	N	Y	T	T	T	T	T	T	T	T	T	T	T	T	T	T	T	T	T	T	T	C
S1_2458211	T/C	1	2458211	+	T	C	T	T	T	T	T	T	T	T	Y	T	Y	T	T	T	T	C	C	T	T	N	T	T	T	T	T	T	T	T	T	T	T	T	N	T	T	Y	T	T	T	T	T	T	N
S1_2458238	C/G	1	2458238	+	C	G	C	C	C	C	C	C	C	C	S	C	S	C	C	C	C	G	G	C	C	N	C	C	C	C	C	C	C	C	C	C	C	C	N	C	C	S	C	C	C	C	C	C	N
S1_2513133	C/T	1	2513133	+	C	C	C	C	C	C	C	Y	C	C	C	C	C	C	T	T	C	C	N	C	C	C	C	T	C	C	C	C	C	C	C	C	C	C	C	C	T	C	C	C	T	C	C	N	N
S1_2513157	T/C	1	2513157	+	T	T	T	T	Y	T	T	Y	T	T	T	T	T	T	C	C	T	T	N	T	T	T	T	C	T	T	T	T	T	T	T	T	T	T	T	T	C	T	T	T	C	T	T	N	N
S1_2663803	G/C	1	2663803	+	G	C	G	G	G	G	G	G	G	G	C	G	G	G	G	G	G	C	C	G	G	C	G	G	G	G	G	G	G	G	G	G	G	G	G	G	G	G	G	G	N	G	G	G	G
S1_2899569	A/C	1	2899569	+	M	M	M	M	M	M	M	M	M	M	M	M	M	M	M	M	M	M	M	M	M	M	M	M	A	M	M	M	M	M	M	M	M	M	M	M	M	M	M	N	A	M	M	M	A
S1_2899587	T/A	1	2899587	+	W	W	W	W	W	W	W	W	W	W	W	W	W	W	W	W	W	W	W	W	W	W	W	W	T	W	W	W	W	W	W	W	W	W	W	W	W	W	W	N	T	W	W	W	T
S1_2921039	A/C	1	2921039	+	A	C	A	A	A	A	A	A	A	A	C	C	A	A	A	A	A	C	C	A	A	C	A	N	A	A	A	A	A	N	A	A	A	A	A	A	A	M	A	N	N	A	A	A	N
S1_3092208	G/C	1	3092208	+	S	C	G	G	G	G	G	G	G	G	C	C	G	G	G	G	G	G	C	G	G	C	G	G	G	G	G	G	G	G	G	G	G	G	G	G	G	C	G	G	G	G	G	G	C
S1_3092210	T/C	1	3092210	+	Y	C	T	T	T	T	T	T	T	T	C	C	T	T	T	T	T	T	C	T	T	C	T	T	T	T	T	T	T	T	T	T	T	T	T	T	T	C	T	T	T	T	T	T	C
S1_3092212	C/G	1	3092212	+	C	G	C	C	C	C	C	C	C	C	G	G	C	C	C	C	C	C	G	C	C	G	C	C	C	C	C	C	C	C	C	C	C	C	C	C	C	G	C	C	C	C	C	C	G
S1_3196091	T/G	1	3196091	+	T	G	T	T	T	T	T	T	T	T	T	G	G	T	T	T	T	G	G	T	T	G	T	T	T	T	T	N	T	T	T	T	T	T	N	T	T	G	T	T	T	T	T	T	G
S1_3196094	T/C	1	3196094	+	T	C	T	T	T	T	T	T	T	T	T	C	C	T	T	T	T	C	C	T	T	C	T	T	T	T	T	N	T	T	T	T	T	T	N	T	T	C	T	T	T	T	T	T	C
S1_3196100	C/T	1	3196100	+	C	T	C	C	C	C	C	C	C	C	C	T	T	C	C	C	C	T	T	C	C	T	C	C	C	C	C	N	C	C	C	C	C	C	N	C	C	T	C	C	C	C	C	C	T
S1_3196101	A/G	1	3196101	+	A	G	A	A	A	A	A	A	A	A	A	G	G	A	A	A	A	G	G	A	A	G	A	A	A	A	A	N	A	A	A	A	A	A	N	A	A	G	A	A	A	A	A	A	G
S1_3196106	C/A	1	3196106	+	C	A	C	C	C	C	C	C	C	C	C	A	A	C	C	C	C	A	A	C	C	A	C	C	C	C	C	N	C	C	C	C	C	C	N	C	C	A	C	C	C	C	C	C	A
S1_3196110	G/A	1	3196110	+	G	A	G	G	G	G	G	G	G	G	G	A	A	G	G	G	G	A	A	G	G	A	G	G	G	G	G	N	G	G	G	G	G	G	N	G	G	A	G	G	G	G	G	G	A
S1_3196112	G/C	1	3196112	+	G	C	G	G	G	G	G	G	G	G	G	C	C	G	G	G	G	C	C	G	G	C	G	G	G	G	G	N	G	G	G	G	G	G	N	G	G	C	G	G	G	G	G	G	C
S1_3196117	T/C	1	3196117	+	T	C	T	T	T	T	T	T	T	T	T	C	C	T	T	T	T	C	C	T	T	C	T	T	T	T	T	N	T	T	T	T	T	T	N	T	T	C	T	T	T	T	T	T	C
S1_3196118	G/T	1	3196118	+	G	T	G	G	G	G	G	G	G	G	G	T	T	G	G	G	G	T	T	G	G	T	G	G	G	G	G	N	G	G	G	G	G	G	N	G	G	T	G	G	G	G	G	G	T
S1_3196128	G/C	1	3196128	+	G	C	G	G	G	G	G	G	G	G	G	C	C	G	G	G	G	C	C	G	G	C	G	G	G	G	G	N	G	G	G	G	G	G	N	G	G	C	G	G	G	G	N	G	C
S1_3196129	A/G	1	3196129	+	A	G	A	A	A	A	A	A	A	A	A	G	G	A	A	A	A	G	G	A	A	G	A	A	A	A	A	N	A	A	A	A	A	A	N	A	A	G	A	A	A	A	A	A	G
S1_3196130	T/A	1	3196130	+	T	A	T	T	T	T	T	T	T	T	T	A	A	T	T	T	T	A	A	T	T	A	T	T	T	T	T	N	T	T	T	T	T	T	N	T	T	A	T	T	T	T	T	T	A
S1_3196140	T/G	1	3196140	+	T	G	T	T	T	T	T	T	T	T	T	G	G	T	T	T	T	G	G	T	T	G	T	T	T	T	T	N	T	T	T	T	T	T	N	T	T	G	T	T	T	T	T	T	G
S1_3196151	T/C	1	3196151	+	T	C	T	T	T	T	T	T	T	T	T	C	C	T	T	T	T	C	C	T	T	C	T	T	T	T	T	N	T	T	T	T	T	T	N	T	T	C	T	T	T	T	N	T	C
S1_3229006	A/G	1	3229006	+	A	G	A	A	A	A	A	A	A	A	A	A	G	A	A	A	A	G	G	A	A	G	A	A	R	A	A	A	A	A	A	A	A	A	A	A	A	A	A	A	N	A	A	A	G
S1_3229019	A/G	1	3229019	+	A	G	A	A	A	A	A	A	A	A	A	A	G	A	A	A	A	G	G	A	A	G	A	A	R	A	A	A	A	A	A	A	A	A	A	A	A	A	A	A	N	A	A	A	G
S1_3229064	C/T	1	3229064	+	C	T	C	C	C	C	C	C	C	C	C	C	T	C	C	C	C	T	T	C	C	T	C	C	Y	C	C	C	C	C	C	C	C	C	C	C	C	C	C	C	N	C	C	C	T
S1_3229073	G/A	1	3229073	+	G	A	G	G	G	G	G	G	G	G	G	G	A	G	G	G	G	A	A	G	N	A	G	G	R	G	G	G	G	G	G	G	G	G	G	G	G	G	G	G	N	G	G	G	A
S1_3229075	T/C	1	3229075	+	T	C	T	T	T	T	T	T	T	T	T	T	C	T	T	T	T	C	C	T	T	C	T	T	Y	T	T	T	T	T	T	T	T	T	T	T	T	T	T	T	N	T	T	T	C
S1_3259598	G/C	1	3259598	+	G	C	G	G	G	G	G	G	G	G	C	C	G	G	G	G	G	C	C	G	G	G	G	G	G	G	G	G	G	G	G	G	G	G	G	G	G	G	G	G	G	G	G	N	G
S1_3259632	C/T	1	3259632	+	C	T	C	C	C	C	C	C	C	C	T	T	C	C	C	C	C	T	T	C	C	C	C	C	C	C	C	C	C	C	C	C	C	C	C	C	C	C	C	C	C	C	C	N	C
S1_3315389	C/T	1	3315389	+	Y	C	Y	C	Y	C	C	C	N	C	C	Y	Y	Y	Y	C	C	C	C	C	Y	C	C	N	C	C	C	N	Y	C	Y	Y	Y	Y	C	C	C	C	C	C	C	C	C	C	C
S1_3711638	A/G	1	3711638	+	A	N	A	A	A	A	A	A	A	A	R	R	R	A	A	A	A	G	G	A	A	N	A	R	A	A	A	A	A	A	A	A	A	A	A	A	A	A	A	A	A	A	A	A	N
S1_4064009	A/T	1	4064009	+	A	T	A	A	A	A	A	A	A	A	T	T	T	A	A	A	A	A	T	A	A	T	A	A	A	A	A	A	A	N	A	A	A	A	N	A	A	T	A	A	N	A	A	A	T
S1_4307298	A/T	1	4307298	+	A	T	A	A	A	A	A	A	A	A	W	T	T	A	A	A	N	A	T	A	A	T	A	A	A	A	A	A	A	A	A	A	A	A	A	A	A	T	A	A	N	A	A	A	T
S1_4950941	T/C	1	4950941	+	T	C	T	T	C	C	T	T	T	T	T	C	C	T	T	T	T	C	C	T	T	C	T	C	T	T	T	C	T	T	T	T	T	T	C	T	C	C	C	N	T	T	T	T	C
S1_5017220	T/G	1	5017220	+	T	G	T	T	T	T	N	T	T	T	G	G	G	T	T	T	T	T	G	T	T	G	T	G	T	T	T	T	T	T	T	T	T	T	N	T	T	T	T	T	T	T	T	T	G
S1_5149460	T/C	1	5149460	+	T	C	Y	T	T	C	T	T	T	T	C	C	T	T	T	T	T	C	C	T	T	C	T	C	T	T	T	C	T	T	T	T	T	T	C	T	C	C	C	T	T	T	T	T	C
S1_5327580	C/T	1	5327580	+	C	T	C	C	C	C	C	C	C	C	T	C	T	C	C	C	C	C	T	C	C	N	C	T	C	C	C	C	C	N	C	C	C	C	T	T	C	Y	C	T	C	C	C	N	C
S1_5384718	A/C	1	5384718	+	M	A	M	A	A	A	A	A	A	A	M	A	A	M	A	A	A	A	A	M	A	M	A	M	A	A	M	A	A	A	A	M	A	A	A	A	M	A	A	A	A	A	A	A	A
S1_5792183	C/T	1	5792183	+	C	T	Y	C	C	C	C	C	C	C	C	T	T	C	C	C	C	C	T	C	C	T	C	T	C	C	C	C	C	N	C	C	C	C	T	C	C	Y	C	T	C	C	N	C	T
S1_5792315	C/A	1	5792315	+	C	A	A	C	C	C	C	C	C	C	A	A	A	C	C	C	C	C	A	N	C	A	C	A	C	C	C	C	C	C	C	C	C	C	A	C	C	A	C	M	C	C	C	C	C
S1_5792338	C/T	1	5792338	+	C	T	T	C	C	C	C	C	C	C	T	T	T	C	C	C	C	C	T	N	C	T	C	T	C	C	C	C	C	C	C	C	C	C	T	C	C	T	C	Y	C	C	C	C	C
S1_5839662	T/A	1	5839662	+	T	A	A	T	T	T	T	T	T	T	T	A	A	T	T	T	T	T	A	T	T	A	T	A	T	T	T	T	T	T	T	T	T	T	A	T	A	W	T	T	T	T	T	T	A
S1_5848535	G/A	1	5848535	+	G	A	G	G	G	G	G	G	G	G	A	A	A	G	G	G	G	G	A	G	G	A	G	A	G	G	G	G	G	G	G	G	G	G	A	G	G	A	G	G	N	G	G	N	G
S1_5848547	T/C	1	5848547	+	T	C	T	T	T	T	T	T	T	T	C	C	C	T	T	T	T	T	C	T	T	C	T	C	T	T	T	T	T	T	T	T	T	T	C	T	T	C	T	T	N	T	T	N	T
S1_5848800	G/A	1	5848800	+	R	G	R	R	R	R	R	R	A	R	G	G	G	R	R	R	A	R	G	G	R	G	R	N	R	R	G	G	R	G	R	R	R	R	G	G	R	G	G	G	A	R	R	A	G
S1_5848811	G/A	1	5848811	+	R	G	R	R	R	R	R	R	A	R	G	G	G	R	R	R	A	R	G	G	R	G	R	N	R	R	R	G	R	G	R	R	R	R	G	G	G	G	G	G	A	R	R	A	G
S1_5848813	C/A	1	5848813	+	M	C	M	M	M	M	M	M	A	M	C	C	C	M	M	M	A	M	C	C	M	C	M	N	M	M	M	C	M	C	M	M	M	M	M	C	C	C	C	C	A	M	M	A	C
S1_5863007	C/T	1	5863007	+	C	T	T	C	C	C	C	C	C	C	T	T	T	C	C	C	C	C	T	C	C	T	C	T	C	C	C	N	C	C	C	C	C	C	C	C	C	T	C	C	C	C	N	N	C
S1_6146640	A/G	1	6146640	+	A	G	A	A	A	A	A	A	A	A	A	G	G	A	A	A	A	G	G	A	A	G	A	G	A	A	A	A	A	N	A	A	A	A	A	A	A	G	A	G	A	A	A	A	A
S1_6183272	A/G	1	6183272	+	R	R	A	R	R	R	A	R	R	R	R	R	R	R	R	R	R	R	R	R	A	R	A	A	R	R	R	A	R	A	R	R	R	R	A	R	R	R	R	R	A	R	A	A	A
S1_6183281	A/G	1	6183281	+	R	R	A	R	R	R	A	R	R	R	R	R	R	R	R	R	R	R	R	R	A	R	A	A	R	R	R	A	R	A	R	R	R	R	A	R	R	R	R	R	A	R	A	A	A
S1_6183294	A/C	1	6183294	+	M	M	A	M	M	M	A	M	M	M	M	M	M	M	M	M	M	M	M	M	A	M	A	A	M	M	M	A	M	A	M	M	M	M	A	M	M	M	M	M	A	M	A	A	A
S1_6183295	G/C	1	6183295	+	S	S	G	S	S	S	G	S	S	S	S	S	S	S	S	S	S	S	S	S	G	S	G	G	S	S	S	G	S	G	S	S	S	S	G	S	S	S	S	S	G	S	G	G	G
S1_6183300	T/G	1	6183300	+	K	K	T	K	K	K	T	K	K	K	K	K	K	K	K	K	K	K	K	K	T	K	T	T	K	K	K	T	K	T	K	K	K	T	T	K	K	K	K	K	T	K	T	T	T
S1_6183302	G/C	1	6183302	+	S	S	G	S	S	S	G	S	S	S	S	S	S	S	S	S	S	S	S	S	G	S	G	G	S	S	S	G	S	G	S	S	S	S	G	S	S	S	S	S	G	S	G	G	G
S1_6183307	T/C	1	6183307	+	Y	Y	T	Y	Y	Y	T	Y	Y	Y	Y	Y	Y	Y	Y	Y	Y	Y	Y	Y	T	Y	T	T	Y	Y	Y	T	Y	T	Y	Y	Y	Y	T	Y	Y	Y	Y	Y	T	Y	T	T	T
S1_6296865	A/C	1	6296865	+	A	C	A	A	A	A	A	A	A	A	C	C	C	A	A	A	A	A	C	N	A	C	A	N	A	A	A	A	A	A	A	A	A	A	N	A	A	M	A	A	C	A	A	A	A
S1_6630369	T/C	1	6630369	+	T	C	C	T	T	T	T	T	T	T	C	C	C	T	T	T	T	T	C	T	T	C	C	C	T	T	T	T	T	T	T	T	C	T	T	C	T	C	T	C	T	T	T	T	T
S1_6630380	A/C	1	6630380	+	A	C	C	A	A	A	A	A	A	A	C	C	C	A	A	A	A	A	C	A	A	C	C	C	A	A	A	A	A	A	A	A	C	A	A	C	A	C	A	C	A	A	A	A	A
S1_6792688	A/G	1	6792688	+	A	G	A	A	A	A	A	A	A	A	G	G	A	A	A	A	A	A	G	A	A	G	G	G	A	A	A	A	A	N	A	A	A	A	A	A	G	G	A	G	A	A	A	A	A
S1_6820801	A/G	1	6820801	+	A	G	A	A	A	A	A	A	A	A	G	G	G	A	A	A	A	A	G	A	A	G	A	A	A	A	A	A	A	N	A	A	A	A	A	A	A	G	A	A	A	A	A	A	A
S1_6898955	A/G	1	6898955	+	A	A	A	A	A	G	A	A	A	R	A	A	A	A	A	G	A	R	A	A	A	A	A	A	A	A	A	A	A	A	A	A	A	A	A	A	R	A	G	A	N	A	A	A	N
S1_7061511	A/C	1	7061511	+	A	C	A	A	A	C	A	A	A	A	C	C	C	A	A	A	A	A	C	A	A	C	C	A	A	A	A	A	A	A	N	A	A	A	A	A	C	A	C	A	N	A	A	A	A
S1_7061676	G/C	1	7061676	+	C	S	C	S	S	G	S	G	S	S	S	S	G	S	N	S	C	S	S	S	S	G	C	C	S	S	G	S	S	N	C	S	S	S	S	S	S	G	S	S	G	S	S	S	G
S1_7061679	G/T	1	7061679	+	T	K	T	K	K	G	K	G	K	K	K	K	G	K	N	K	T	K	K	K	K	G	T	T	K	K	G	K	K	N	T	K	K	K	K	K	K	G	K	K	G	K	K	K	G
S1_7061691	C/T	1	7061691	+	C	C	C	C	C	Y	C	C	C	C	Y	Y	Y	C	N	C	C	Y	C	C	C	Y	C	C	C	C	C	C	C	N	C	C	C	C	C	C	C	T	Y	C	C	C	C	C	C
S1_7061696	T/C	1	7061696	+	T	Y	T	Y	Y	Y	Y	C	Y	Y	T	T	Y	Y	N	Y	T	T	Y	Y	Y	Y	T	T	Y	Y	C	Y	Y	N	T	Y	Y	Y	Y	Y	Y	T	Y	Y	C	Y	Y	Y	C
S1_7061749	C/G	1	7061749	+	C	C	C	S	S	G	S	G	S	S	S	S	G	S	N	S	C	S	C	S	S	S	C	C	S	S	G	S	S	N	C	S	C	S	S	S	C	G	S	C	G	S	S	S	G
S1_7061752	G/C	1	7061752	+	G	S	G	G	G	G	G	G	G	S	G	G	G	G	N	G	G	G	S	G	G	S	G	G	G	G	G	G	G	N	G	G	S	G	S	S	S	G	S	S	G	G	G	G	G
S1_7061753	A/C	1	7061753	+	A	A	A	M	M	C	M	C	M	M	M	M	C	M	N	M	A	M	A	M	M	M	A	A	M	M	C	M	M	N	A	M	A	M	M	M	A	C	M	A	C	M	M	M	C
S1_7076473	G/A	1	7076473	+	G	A	G	G	G	G	G	G	G	G	A	A	A	G	G	G	G	G	A	G	G	A	G	G	G	G	G	G	G	G	G	G	G	G	G	G	G	G	G	G	G	G	N	G	G
S1_7796556	T/C	1	7796556	+	T	T	T	T	T	T	T	T	T	T	T	T	C	T	T	T	T	C	T	T	T	C	C	T	T	C	T	T	T	C	T	T	T	C	T	T	T	T	T	T	N	T	N	N	T
S1_7796572	C/T	1	7796572	+	C	C	C	C	C	C	C	C	C	C	C	C	T	C	C	C	C	Y	C	C	C	T	T	C	C	T	C	C	C	T	C	C	C	T	C	C	C	C	C	C	N	C	C	N	C
S1_7796584	C/G	1	7796584	+	C	C	C	C	C	C	C	C	C	C	C	C	G	C	C	C	C	S	C	C	C	G	G	C	C	G	C	C	C	G	C	C	C	G	C	C	C	C	C	C	N	C	C	N	C
S1_7796592	C/T	1	7796592	+	C	C	C	C	C	C	C	C	C	C	C	C	T	C	C	C	C	Y	C	C	C	T	T	C	C	T	C	C	C	T	C	C	C	T	C	C	C	C	C	C	N	C	C	N	C
S1_7796598	A/G	1	7796598	+	A	A	A	A	A	A	A	A	A	A	A	A	G	A	A	A	A	G	A	A	A	G	G	A	A	G	A	A	A	G	A	A	A	G	A	A	A	A	A	A	N	A	A	N	A
S1_8348108	C/A	1	8348108	+	C	C	M	C	C	C	C	C	M	C	C	C	C	C	M	C	C	C	C	C	C	M	C	N	M	C	M	C	C	C	C	M	C	C	C	C	C	M	C	C	C	C	C	N	C
S1_8348117	G/A	1	8348117	+	G	G	R	G	G	G	G	G	R	G	G	G	G	G	R	G	G	G	G	G	G	R	G	N	R	G	R	G	G	G	G	R	G	G	G	G	G	R	G	G	G	G	G	N	G
S1_9303533	C/T	1	9303533	+	C	T	T	C	C	C	C	C	T	C	C	C	T	C	C	C	C	T	C	C	C	T	T	C	C	C	C	C	C	C	C	C	C	C	C	C	C	C	C	T	C	C	C	C	C
S1_9550740	T/C	1	9550740	+	T	T	T	T	T	T	T	C	T	C	T	T	T	T	T	T	T	T	T	T	T	T	T	C	T	T	T	T	T	T	T	T	T	T	T	T	T	T	T	T	T	T	T	T	T
S1_9744626	A/C	1	9744626	+	A	A	A	A	A	A	N	A	A	C	A	A	A	A	A	A	A	A	A	N	A	A	A	N	A	A	A	A	A	N	A	A	A	A	A	A	A	A	M	A	A	A	A	A	A
S1_9746681	T/C	1	9746681	+	T	T	T	T	T	T	T	Y	T	T	T	T	T	T	T	T	T	Y	T	T	T	T	T	N	T	T	T	T	T	T	T	T	T	T	T	T	T	T	Y	T	T	T	T	N	T
S1_9746695	T/C	1	9746695	+	T	T	T	T	T	T	T	Y	T	T	T	T	T	T	T	T	T	Y	T	T	T	T	T	N	T	T	T	T	T	T	T	T	T	T	T	T	T	T	Y	T	T	T	T	N	T
S1_9787257	A/G	1	9787257	+	A	A	A	A	A	G	A	G	A	A	A	A	A	A	A	A	A	A	A	A	A	A	A	A	A	N	A	A	A	A	A	A	A	A	A	A	N	A	G	A	N	A	A	G	A
S1_9787311	T/G	1	9787311	+	K	K	K	K	K	K	K	K	K	K	K	K	K	K	K	K	K	K	K	K	K	K	K	G	K	T	K	K	K	K	K	K	K	K	K	K	K	K	K	K	T	K	K	K	K
S1_9787313	C/T	1	9787313	+	Y	C	C	C	C	C	C	Y	C	C	Y	C	C	C	C	C	C	C	C	C	C	C	C	C	C	C	C	C	C	C	C	C	C	C	C	Y	Y	Y	Y	Y	C	C	C	C	C
S1_9787314	A/G	1	9787314	+	R	R	R	R	R	R	R	R	R	R	R	R	R	R	R	R	R	R	R	R	R	R	R	G	R	A	R	R	R	R	R	R	R	R	R	R	R	R	R	R	A	R	R	R	R
S1_9787316	C/G	1	9787316	+	S	S	S	S	S	S	S	S	S	S	S	S	S	S	S	S	S	S	S	S	S	S	S	G	S	C	S	S	S	S	S	S	S	S	S	S	S	S	S	S	C	S	S	S	S
S1_9787317	G/A	1	9787317	+	R	R	R	R	R	R	R	R	R	R	R	R	R	R	R	R	R	R	R	R	R	R	R	A	R	G	R	R	R	R	R	R	R	R	R	R	R	R	R	R	G	R	R	R	R
S1_9787320	G/A	1	9787320	+	R	R	R	R	R	G	R	G	R	R	R	R	R	R	R	R	R	R	R	R	R	R	R	A	R	G	R	R	R	R	R	R	R	R	R	R	R	R	G	R	G	R	R	G	R
S1_9787329	G/A	1	9787329	+	R	R	R	R	R	G	R	G	R	R	R	R	R	R	R	R	R	R	R	R	R	R	R	A	R	G	R	R	R	R	R	R	R	R	R	R	R	R	G	R	G	R	R	G	R
S1_9787332	A/G	1	9787332	+	R	R	R	R	R	R	R	R	R	R	R	R	R	R	R	R	R	R	R	R	R	R	R	G	R	A	R	R	R	R	R	R	R	R	R	R	R	R	R	R	A	R	R	R	R
S1_9823153	C/T	1	9823153	+	C	C	C	C	C	C	C	C	C	C	C	C	C	C	C	C	C	C	C	C	C	C	C	C	C	C	C	C	C	C	C	C	C	C	T	C	C	C	Y	C	C	C	C	C	C
S1_9824273	C/A	1	9824273	+	C	A	C	C	C	C	C	A	C	C	A	C	A	C	C	M	A	A	A	C	C	C	C	C	A	C	A	A	A	A	A	C	M	C	C	C	C	C	A	C	N	C	C	N	C
S1_9824282	A/G	1	9824282	+	A	A	A	G	G	A	G	A	G	A	A	A	A	A	G	R	A	A	A	G	A	A	G	A	A	A	A	A	A	A	A	A	A	A	A	A	A	G	A	A	N	G	A	N	G
S1_9824287	C/T	1	9824287	+	C	C	C	T	T	C	T	C	T	C	C	C	C	C	T	Y	C	C	C	T	C	C	T	C	C	C	C	C	C	C	C	C	C	C	C	C	C	T	C	C	N	T	C	N	T
S1_9824297	C/T	1	9824297	+	T	C	T	C	C	T	C	C	C	T	C	T	C	T	C	C	C	C	C	C	T	T	C	T	C	T	C	C	C	C	C	T	Y	T	T	T	T	C	C	T	N	C	T	N	C
S1_9824308	C/T	1	9824308	+	C	C	C	T	T	C	T	C	T	C	C	C	C	C	T	Y	C	C	C	T	C	C	T	C	C	C	C	C	C	C	C	C	C	C	C	C	C	T	C	C	N	T	C	N	T
S1_9824323	G/A	1	9824323	+	G	A	G	G	G	G	G	A	G	G	A	G	A	G	G	R	A	A	A	G	G	G	G	G	A	G	A	A	A	A	A	G	R	G	G	G	G	G	A	G	N	G	G	N	G
S1_9824335	C/T	1	9824335	+	C	C	C	T	T	C	T	C	T	C	C	C	C	C	T	Y	C	C	C	T	C	C	T	C	C	C	C	C	C	C	C	C	C	C	C	C	C	T	C	C	N	T	C	N	T
S1_9873689	C/T	1	9873689	+	C	N	C	C	C	T	C	T	C	C	C	C	C	C	C	C	C	C	C	C	C	C	C	C	C	C	C	C	C	C	C	C	C	C	C	C	Y	C	C	C	N	C	C	T	C
S1_9913849	A/G	1	9913849	+	A	A	A	A	A	A	A	G	N	A	A	A	A	A	A	A	A	A	A	A	A	A	A	A	A	A	A	A	A	A	A	A	A	A	A	A	A	A	A	A	A	A	A	A	A
S1_10080376	G/C	1	10080376	+	G	G	G	G	S	S	G	C	G	C	G	G	G	G	G	G	G	G	G	G	G	G	G	G	G	G	G	G	G	G	G	G	G	G	G	G	G	G	G	G	G	G	G	N	G
S1_10146639	C/T	1	10146639	+	C	C	C	C	C	T	C	T	C	C	C	C	C	C	C	C	C	C	C	C	C	C	C	C	C	C	C	C	C	C	C	C	C	C	T	C	C	T	C	C	C	C	C	C	C
S1_10211518	G/A	1	10211518	+	A	A	N	G	G	A	G	G	G	A	G	A	G	R	G	G	G	R	G	G	G	G	A	A	G	A	A	G	G	N	G	A	R	G	A	G	R	G	A	G	G	A	A	N	A
S1_10211543	A/G	1	10211543	+	G	G	N	A	A	G	A	A	A	G	A	G	A	R	A	A	A	R	A	A	A	A	G	G	A	G	G	A	A	N	A	G	R	A	G	A	R	A	G	A	A	G	G	N	G
S1_10211544	T/C	1	10211544	+	C	C	N	T	T	C	T	T	T	C	T	C	T	Y	T	T	T	Y	T	T	T	T	C	C	T	C	C	T	T	N	T	C	Y	T	C	T	Y	T	C	T	T	C	C	N	C
S1_10211575	A/G	1	10211575	+	G	G	N	A	A	G	A	A	A	G	A	G	A	R	A	A	A	R	A	A	A	A	G	G	A	G	G	A	A	N	A	G	R	A	G	A	R	A	G	A	A	G	G	N	G
S1_10211601	G/A	1	10211601	+	A	A	N	G	G	A	G	G	G	A	G	A	G	R	G	G	G	R	G	G	G	G	A	A	G	A	A	G	G	N	G	A	R	G	A	G	R	G	A	G	G	A	A	N	A
S1_10641327	A/C	1	10641327	+	A	C	A	A	A	A	A	A	A	A	A	C	C	A	A	A	A	C	A	A	A	A	C	N	A	A	A	A	A	A	C	A	A	A	A	A	A	A	A	C	N	A	A	A	C
S1_10720517	C/T	1	10720517	+	C	C	C	T	T	C	T	C	T	C	T	T	T	C	C	C	T	T	T	C	T	C	T	C	T	C	C	T	C	C	Y	T	C	T	C	T	C	T	C	T	C	C	T	T	T
S1_10720537	G/T	1	10720537	+	G	G	G	T	T	G	T	G	T	G	T	T	T	G	G	G	T	T	T	G	T	G	T	G	T	G	G	T	G	G	K	T	G	T	G	T	G	T	G	T	G	G	T	T	T
S1_10868390	C/T	1	10868390	+	C	C	C	C	C	T	N	C	T	C	C	C	C	C	C	C	C	T	C	C	C	C	C	T	C	C	C	C	C	C	C	C	C	C	C	C	C	N	T	C	N	C	C	C	C
S1_10868392	A/G	1	10868392	+	A	A	A	A	A	G	N	A	G	A	A	A	A	A	A	A	A	G	A	A	A	A	A	G	A	A	A	A	A	A	A	A	A	A	A	A	A	N	G	A	N	A	A	A	A
S1_11078476	C/T	1	11078476	+	C	C	Y	C	Y	Y	C	T	C	C	C	C	C	C	C	C	C	Y	C	C	C	C	C	C	C	C	C	C	C	C	C	C	C	C	Y	C	C	C	Y	C	C	C	C	Y	C
S1_11223643	A/G	1	11223643	+	A	A	A	A	G	A	A	G	A	A	A	A	A	A	A	A	A	G	A	A	A	A	A	N	A	A	A	A	A	A	A	A	A	A	A	A	A	A	A	N	N	A	A	A	A
S1_11505464	C/G	1	11505464	+	C	C	C	C	C	G	C	G	C	C	C	C	C	C	C	C	C	G	C	C	C	C	C	C	C	C	C	C	C	C	C	C	C	C	G	C	C	C	G	C	N	C	N	C	C
S1_11637056	T/C	1	11637056	+	T	T	T	T	T	T	T	T	T	T	T	C	T	T	T	T	T	C	T	T	T	T	C	T	T	T	T	T	T	N	T	T	T	T	T	T	C	T	C	C	T	T	T	T	T
S1_12092451	T/C	1	12092451	+	Y	C	Y	Y	Y	Y	N	Y	Y	Y	Y	Y	Y	Y	Y	Y	Y	Y	Y	Y	Y	C	Y	Y	Y	C	Y	Y	T	Y	Y	Y	Y	Y	Y	Y	Y	Y	Y	Y	T	Y	Y	T	Y
S1_12092452	G/A	1	12092452	+	R	A	R	R	R	R	N	R	R	R	R	R	R	R	R	R	R	R	R	R	R	A	R	R	R	A	R	R	G	R	R	R	R	R	R	R	R	R	R	R	G	R	R	G	R
S1_12092462	C/G	1	12092462	+	S	G	S	S	S	S	N	S	S	S	S	S	S	S	S	S	S	S	S	S	S	G	S	S	S	G	S	S	C	S	S	S	S	S	S	S	S	S	S	S	C	S	S	C	S
S1_12092466	C/T	1	12092466	+	Y	T	Y	Y	Y	Y	N	Y	Y	Y	Y	Y	Y	Y	Y	Y	Y	Y	Y	Y	Y	T	Y	Y	Y	T	Y	Y	C	Y	Y	Y	Y	Y	Y	Y	Y	Y	Y	Y	C	Y	Y	C	Y
S1_12092481	A/G	1	12092481	+	R	G	R	R	R	R	N	R	R	R	R	R	R	R	R	R	R	R	R	R	R	G	R	R	R	G	R	R	A	R	R	R	R	R	R	R	R	R	R	R	A	R	R	A	R
S1_12092490	G/A	1	12092490	+	R	A	R	R	R	R	N	R	R	R	R	R	R	R	R	R	R	R	R	R	R	A	R	R	R	A	R	R	G	R	R	R	R	R	R	R	R	R	R	R	G	R	R	G	R
S1_12092497	G/A	1	12092497	+	R	A	R	R	R	R	N	R	R	R	R	R	R	R	R	R	R	R	R	R	R	A	R	R	R	A	R	R	G	R	R	R	R	R	R	R	R	R	R	R	G	R	R	G	R
S1_12205576	T/C	1	12205576	+	T	T	T	T	T	C	T	C	T	T	T	T	T	T	T	T	T	T	T	T	T	T	T	T	T	T	T	T	T	N	T	T	T	T	C	T	T	T	T	T	T	T	T	T	T
S1_12290410	C/T	1	12290410	+	T	C	C	T	T	T	T	C	Y	Y	Y	Y	C	Y	C	Y	T	C	T	C	T	C	Y	T	T	Y	T	Y	T	C	T	C	Y	Y	Y	Y	Y	C	Y	C	C	Y	C	C	C
S1_12290453	G/A	1	12290453	+	A	G	R	A	A	A	A	G	R	R	R	R	G	R	G	R	A	G	A	G	A	G	R	A	A	R	A	R	A	G	A	G	R	R	R	R	R	G	R	G	G	R	G	G	G
S1_12290458	G/A	1	12290458	+	A	G	R	A	A	A	A	G	R	R	R	R	G	R	G	R	A	G	A	G	A	G	R	A	A	R	A	R	A	G	A	G	R	R	R	R	R	G	R	G	G	R	G	G	G
S1_12290467	G/A	1	12290467	+	G	A	G	G	G	G	G	A	A	R	R	G	A	R	A	R	G	G	G	A	G	R	G	G	G	R	G	R	G	A	G	A	R	R	G	R	R	R	R	A	A	R	A	A	A
S1_12640489	C/T	1	12640489	+	C	C	C	C	C	C	C	T	N	C	C	T	T	C	C	C	C	T	C	C	C	T	T	T	C	C	C	C	C	C	C	C	C	C	T	C	C	C	T	C	N	C	C	C	C
S1_12683370	A/T	1	12683370	+	A	A	A	A	T	A	A	T	A	A	A	A	A	A	A	A	A	A	A	A	A	A	A	A	A	A	A	A	A	A	A	A	A	A	A	A	A	A	T	A	A	A	N	A	A
S1_12683424	G/A	1	12683424	+	G	G	G	G	A	G	G	A	G	G	G	G	G	G	G	G	G	G	G	G	G	G	G	G	G	G	G	G	G	G	G	G	G	G	G	G	G	G	A	G	G	G	N	G	G
S1_12742066	C/A	1	12742066	+	C	C	C	C	C	A	C	A	C	C	C	C	C	C	C	C	C	C	C	C	C	C	N	N	C	C	C	C	C	N	C	C	C	C	C	A	C	C	A	C	C	C	C	C	C
S1_12742169	C/G	1	12742169	+	C	C	S	C	G	G	C	S	C	C	C	C	C	C	C	C	C	G	C	C	C	S	G	G	C	C	C	C	C	C	C	C	C	C	S	C	C	S	S	C	C	C	C	C	C
S1_12854305	C/A	1	12854305	+	C	C	A	C	A	A	C	A	C	C	C	C	A	C	C	C	C	A	C	C	C	A	A	A	C	C	C	C	C	C	N	C	C	C	C	C	C	C	A	C	C	C	C	N	C
S1_12854317	C/G	1	12854317	+	C	C	C	C	G	G	C	G	C	C	C	C	C	C	C	C	C	C	C	C	C	C	C	C	C	C	C	C	C	C	N	C	C	C	C	C	C	C	G	C	C	C	C	N	C
S1_13140571	G/T	1	13140571	+	G	G	T	G	G	G	G	G	G	G	G	T	G	G	G	G	G	T	G	G	G	K	T	T	G	G	G	G	G	G	G	G	G	N	G	G	G	G	G	G	G	G	G	G	N
S1_13140581	G/A	1	13140581	+	G	G	G	G	A	R	G	R	G	G	G	G	G	G	G	G	G	G	G	G	G	G	G	G	G	G	G	G	G	G	G	G	G	N	R	G	G	G	R	G	G	G	G	A	N
S1_13264894	T/C	1	13264894	+	T	T	C	T	T	T	T	T	T	T	T	Y	T	T	T	T	T	C	T	T	T	T	C	C	T	T	T	T	T	N	T	T	T	T	T	T	T	Y	T	N	T	T	T	T	T
S1_13423809	A/T	1	13423809	+	A	A	A	A	T	T	A	T	A	A	A	A	A	A	A	A	A	A	A	A	A	A	A	A	A	A	A	A	A	A	A	A	A	A	T	A	A	A	T	A	A	A	A	A	A
S1_13423810	T/G	1	13423810	+	T	T	T	T	G	G	T	G	T	T	T	T	T	T	T	T	T	T	T	T	T	T	T	T	T	T	T	T	T	T	T	T	T	T	G	T	T	T	G	T	T	T	T	T	T
S1_13423815	T/C	1	13423815	+	T	T	T	T	C	C	T	C	T	T	T	T	T	T	T	T	T	T	T	T	T	T	T	T	T	T	T	T	T	T	T	T	T	T	C	T	T	T	C	T	T	T	T	T	T
S1_13423830	G/A	1	13423830	+	G	G	G	G	A	A	G	A	G	G	G	G	G	G	G	G	G	G	G	G	G	G	G	G	G	G	G	G	G	G	G	G	G	G	A	G	G	G	A	G	G	G	G	G	G
S1_13423834	T/C	1	13423834	+	T	T	T	T	C	C	T	C	T	T	T	T	T	T	T	T	T	T	T	T	T	T	T	T	T	T	T	T	T	T	T	T	T	T	C	T	T	T	C	T	T	T	T	T	T
S1_13423835	T/C	1	13423835	+	T	T	T	T	C	C	T	C	T	T	T	T	T	T	T	T	T	T	T	T	T	T	T	T	T	T	T	T	T	T	T	T	T	T	C	T	T	T	C	T	T	T	T	T	T
S1_13423837	T/C	1	13423837	+	T	T	T	T	C	C	T	C	T	T	T	T	T	T	T	T	T	T	T	T	T	T	T	T	T	T	T	T	T	T	T	T	T	T	C	T	T	T	C	T	T	T	T	T	T
S1_13423841	C/T	1	13423841	+	C	C	C	C	T	T	C	T	C	C	C	C	C	C	C	C	C	C	C	C	C	C	C	C	C	C	C	C	C	C	C	C	C	C	T	C	C	C	T	C	C	C	C	C	C
S1_13423857	G/C	1	13423857	+	G	G	G	G	C	C	G	C	G	G	G	G	G	G	G	G	G	G	G	G	G	G	G	G	G	G	G	G	G	G	G	G	G	G	C	G	G	G	C	G	G	G	G	G	G
S1_13438073	A/G	1	13438073	+	A	A	A	A	G	G	A	G	A	A	A	A	A	A	A	A	A	A	A	A	A	A	A	A	A	A	A	A	A	A	A	A	A	A	A	A	A	A	G	A	A	A	A	A	A
S1_13541645	G/A	1	13541645	+	G	G	A	G	G	G	G	G	G	G	G	A	G	G	G	G	G	A	G	G	G	A	G	N	G	G	G	G	G	G	G	G	G	G	G	G	G	G	G	G	G	G	G	N	G
S1_13563387	A/G	1	13563387	+	A	A	R	A	A	A	A	A	A	A	A	G	R	A	A	A	A	G	A	A	A	G	G	G	A	A	A	A	A	A	A	A	A	A	A	A	A	A	A	A	A	A	A	A	N
S1_13581281	T/C	1	13581281	+	T	T	Y	T	Y	Y	T	Y	T	T	T	Y	Y	T	T	T	T	Y	T	Y	T	Y	Y	Y	T	T	T	T	T	T	T	T	Y	T	Y	T	Y	Y	Y	T	T	T	T	Y	T
S1_13581292	G/A	1	13581292	+	G	G	R	G	R	R	G	R	G	G	G	R	R	G	G	G	G	R	G	G	G	R	R	R	G	G	G	G	G	G	G	G	G	G	R	G	G	R	R	G	G	G	G	R	G
S1_13581293	G/A	1	13581293	+	G	G	R	G	R	R	G	R	G	G	G	R	R	G	G	G	G	R	G	R	G	R	R	R	G	G	G	G	G	G	G	G	R	G	R	G	R	R	R	G	G	G	G	R	G
S1_13581298	C/T	1	13581298	+	C	C	Y	C	Y	Y	C	Y	C	C	C	Y	Y	C	C	C	C	Y	C	C	C	Y	Y	Y	C	C	C	C	C	C	C	C	C	C	Y	C	C	Y	Y	C	C	C	C	Y	C
S1_13581304	G/C	1	13581304	+	G	G	S	G	S	S	G	S	G	G	G	S	S	G	G	G	G	S	G	G	G	S	S	S	G	G	G	G	G	G	G	G	G	G	S	G	G	S	S	G	G	G	G	S	G
S1_13771378	G/C	1	13771378	+	S	S	S	S	C	S	S	S	S	S	S	S	S	S	S	S	S	G	S	S	C	S	S	G	S	S	S	S	S	S	S	S	S	S	S	S	S	S	S	C	S	S	S	S	S
S1_13771382	T/A	1	13771382	+	W	W	W	W	T	T	W	T	W	W	W	W	T	W	W	W	W	T	W	W	T	T	T	T	W	W	W	W	W	W	W	W	W	W	T	W	W	W	T	T	W	W	W	W	W
S1_13961627	A/G	1	13961627	+	A	A	G	A	G	G	A	G	A	A	A	A	A	A	A	A	A	G	A	A	A	G	A	N	A	A	A	A	A	A	A	A	A	A	G	A	A	A	A	A	N	A	A	N	A
S1_13961648	A/G	1	13961648	+	A	A	G	A	G	G	A	G	A	A	A	A	A	A	A	A	A	G	A	A	A	G	A	N	A	A	A	A	A	A	A	A	A	A	G	A	A	A	A	A	N	A	A	N	A
S1_13961658	A/G	1	13961658	+	A	A	G	A	G	G	A	G	A	A	A	A	A	A	A	A	A	G	A	A	A	G	A	N	A	A	A	A	A	A	A	A	A	A	G	A	A	A	A	A	N	A	A	N	A
S1_13961681	C/T	1	13961681	+	C	C	C	C	T	T	C	T	C	C	C	C	C	C	C	C	C	C	C	C	C	C	C	N	C	C	C	C	C	C	C	C	C	C	T	C	C	C	C	C	N	C	C	N	C
S1_13979564	T/G	1	13979564	+	T	T	G	T	T	T	T	T	T	T	T	T	T	T	T	T	T	G	T	T	T	G	G	G	T	T	T	T	T	T	T	T	T	T	K	T	T	K	K	T	T	T	T	T	T
S1_14059785	C/G	1	14059785	+	C	C	C	C	G	C	C	G	C	C	C	C	C	C	C	C	C	C	C	C	C	C	C	C	C	C	C	C	C	C	C	C	C	C	C	C	C	C	C	C	N	C	C	G	C
S1_14059800	G/C	1	14059800	+	G	G	G	G	C	G	G	C	G	G	G	G	G	G	G	G	G	G	G	G	G	G	G	G	G	G	G	G	G	G	G	G	G	G	G	G	G	G	G	G	N	G	G	C	G
S1_14060399	G/A	1	14060399	+	G	G	A	G	G	G	G	G	G	G	G	A	A	G	G	G	G	A	G	G	G	G	A	A	G	G	G	G	G	G	G	G	G	G	G	G	G	G	G	G	N	G	G	N	G
S1_14060926	A/C	1	14060926	+	A	A	C	A	A	A	A	A	A	A	A	A	A	A	A	A	A	C	A	A	A	C	C	C	A	A	A	A	A	A	A	A	A	A	C	A	A	A	C	A	N	A	A	N	A
S1_14102640	T/C	1	14102640	+	T	T	C	T	C	C	T	C	T	T	T	C	T	T	T	T	T	C	T	T	T	C	C	C	T	T	T	T	T	T	T	T	T	T	C	T	T	T	C	T	T	T	N	T	N
S1_14102658	A/G	1	14102658	+	A	A	G	A	G	G	A	G	A	A	A	G	A	A	A	A	A	G	A	A	A	G	G	G	A	A	A	A	A	A	A	A	A	A	G	A	A	A	G	A	A	A	N	A	N
S1_14102690	G/T	1	14102690	+	G	G	T	G	T	T	G	T	G	G	G	T	G	G	G	G	G	T	G	G	G	T	T	T	G	G	G	G	G	G	G	G	G	G	T	G	G	G	T	G	G	G	N	G	N
S1_14102698	C/G	1	14102698	+	C	C	G	C	G	G	C	G	C	C	C	G	C	C	C	C	C	G	C	C	C	G	G	G	C	C	C	C	C	C	C	C	C	C	G	C	C	C	G	C	C	C	N	C	N
S1_14322669	G/A	1	14322669	+	G	G	A	G	R	R	G	R	G	G	G	R	R	G	G	G	G	A	G	G	G	R	R	A	G	G	N	G	G	G	G	G	G	G	N	G	G	G	G	G	G	G	G	N	G
S1_14326239	G/C	1	14326239	+	G	G	C	G	G	G	G	G	G	G	G	C	C	G	G	G	G	C	G	G	G	G	C	N	G	G	G	G	G	G	G	G	G	G	S	G	G	G	G	G	G	G	G	G	G
S1_14326279	A/G	1	14326279	+	A	A	G	A	A	A	A	A	A	A	A	G	G	A	A	A	A	G	A	A	A	A	G	N	A	A	A	A	A	A	A	A	A	A	R	A	A	A	A	A	A	A	A	A	A
S1_14350746	G/A	1	14350746	+	G	G	G	G	R	A	G	R	G	G	G	G	G	G	G	G	G	G	G	G	G	G	G	G	G	G	G	G	G	G	G	G	G	G	G	G	G	G	R	G	G	G	G	G	G
S1_14439404	C/T	1	14439404	+	C	C	C	C	C	C	C	C	C	C	C	T	T	C	C	C	C	T	C	N	C	C	C	T	C	C	C	C	C	C	C	C	C	C	T	C	C	C	C	C	N	C	C	C	C
S1_14812583	G/A	1	14812583	+	G	G	A	G	A	A	G	A	G	G	N	A	R	G	G	G	G	A	G	G	G	A	A	A	G	G	G	G	G	G	G	G	G	G	G	G	G	G	A	G	G	G	G	G	G
S1_14812634	T/C	1	14812634	+	T	T	C	T	C	C	T	C	T	T	T	C	Y	T	T	T	T	C	T	T	T	C	C	C	T	T	T	T	T	T	T	T	T	T	T	T	T	T	C	T	T	T	T	T	T
S1_15090547	C/T	1	15090547	+	C	C	Y	C	C	C	C	C	C	C	C	C	T	C	C	C	C	T	C	C	C	N	T	T	C	C	C	C	C	C	C	C	C	C	C	C	C	C	C	C	C	C	C	N	C
S1_15441315	G/C	1	15441315	+	G	G	C	G	G	G	G	G	G	G	G	S	G	G	G	G	G	C	G	G	G	C	C	C	G	G	G	G	G	G	G	G	G	G	C	G	G	G	C	G	N	G	G	N	G
S1_15886538	T/C	1	15886538	+	T	T	C	T	T	T	T	C	T	T	T	C	T	T	T	T	T	C	T	T	T	T	C	N	T	T	T	T	T	N	T	T	T	C	T	T	T	T	C	T	T	T	T	T	T
S1_16066921	C/T	1	16066921	+	C	C	C	C	C	C	C	T	C	C	C	C	C	C	C	C	C	C	C	C	C	C	C	C	C	C	C	C	C	C	C	C	C	C	Y	C	C	C	C	C	N	C	C	N	C
S1_16254557	T/G	1	16254557	+	K	T	T	T	K	T	T	T	T	K	K	K	K	N	K	T	T	K	T	T	T	T	K	G	K	K	K	N	T	K	K	T	K	K	K	K	T	K	T	T	T	T	T	N	G
S1_16326292	A/C	1	16326292	+	A	A	A	A	A	A	A	C	A	A	A	A	A	A	A	A	A	A	A	A	A	A	A	A	A	A	A	A	A	A	A	A	A	A	A	A	A	A	C	A	A	A	A	A	A
S1_17077423	C/A	1	17077423	+	M	M	M	M	C	C	M	M	C	M	C	M	M	C	M	M	C	C	M	C	M	C	M	A	M	M	C	M	C	A	M	A	M	M	M	M	M	M	C	C	C	C	M	A	C
S1_17077469	G/A	1	17077469	+	R	R	R	R	G	G	R	R	G	R	R	R	R	G	R	R	G	G	R	G	R	G	R	A	R	R	G	R	G	A	R	A	R	R	R	R	R	R	G	G	G	G	R	A	G
S1_17151974	G/A	1	17151974	+	G	G	G	G	G	G	G	R	G	G	G	G	G	G	G	G	G	G	G	N	G	G	G	G	G	G	G	G	G	G	G	G	G	G	A	G	R	G	R	G	N	G	G	A	G
S1_17223633	T/C	1	17223633	+	T	T	T	T	T	Y	T	C	T	T	T	T	T	T	T	T	T	T	T	T	T	T	T	T	T	T	T	T	T	T	T	T	T	T	T	T	T	T	T	T	T	T	N	T	T
S1_17223659	C/T	1	17223659	+	C	C	C	C	C	Y	C	T	C	C	C	C	C	C	C	C	C	C	C	C	C	C	C	C	C	C	C	C	C	C	C	C	C	C	C	C	C	C	C	C	C	C	N	C	C
S1_17299350	G/A	1	17299350	+	G	G	A	G	A	A	G	A	G	G	G	A	A	G	G	G	G	A	G	G	G	A	A	A	G	G	G	G	G	G	G	G	G	G	G	G	G	G	A	G	N	G	G	G	G
S1_17299409	A/G	1	17299409	+	A	A	G	A	G	G	A	G	A	A	A	G	G	A	A	A	A	G	A	A	A	G	G	G	A	A	A	A	A	A	A	A	A	A	A	A	A	A	G	A	N	A	A	A	A
S1_17321738	G/A	1	17321738	+	G	G	G	G	G	G	G	G	R	G	G	G	G	G	G	G	G	G	A	G	G	G	G	N	G	G	R	A	G	G	G	G	G	G	G	A	G	G	R	G	G	G	G	G	G
S1_17321745	G/A	1	17321745	+	G	G	G	G	G	G	G	G	R	G	G	G	G	G	G	G	G	G	A	G	G	G	G	N	G	G	R	A	G	G	G	G	G	G	G	A	G	G	R	G	G	G	G	G	G
S1_17512078	A/G	1	17512078	+	A	A	A	A	R	R	A	R	N	A	A	A	A	A	A	A	A	A	A	A	A	A	A	A	A	A	A	A	A	A	A	A	A	A	A	A	A	A	R	A	A	A	A	A	A
S1_17512123	A/G	1	17512123	+	A	A	A	A	R	R	A	R	N	A	A	A	A	A	A	A	A	A	A	A	A	A	A	A	A	A	A	A	A	A	A	A	A	A	A	A	A	A	R	A	A	A	A	A	A
S1_17561530	G/A	1	17561530	+	G	G	A	G	G	G	G	G	G	G	G	A	G	G	G	G	G	A	G	G	G	A	A	A	G	G	G	G	G	G	G	G	G	G	G	G	G	G	G	G	G	G	A	G	G
S1_17910773	C/T	1	17910773	+	C	C	C	C	C	T	C	T	C	C	C	C	C	C	C	C	C	C	C	C	C	C	C	C	C	C	C	C	C	C	C	C	C	C	T	C	C	C	C	C	C	C	C	C	C
S1_18095167	T/C	1	18095167	+	T	T	C	T	Y	Y	T	C	T	T	T	Y	C	T	T	T	T	C	T	T	T	C	T	C	T	T	T	T	T	T	T	T	T	T	Y	T	T	T	Y	T	T	T	T	Y	N
S1_18464507	A/G	1	18464507	+	A	A	A	A	A	G	A	A	A	A	A	A	A	A	A	A	A	A	A	A	A	A	A	A	A	A	A	A	A	A	A	A	A	A	A	A	A	A	A	A	A	A	A	A	A
S1_18464549	T/C	1	18464549	+	T	T	T	T	T	C	T	T	T	T	T	T	T	T	T	T	T	T	T	T	T	T	T	T	T	T	T	T	T	T	T	T	T	T	T	T	T	T	T	T	T	T	T	T	T
S1_18491183	G/A	1	18491183	+	G	G	G	G	G	G	G	G	G	G	R	R	R	R	G	G	G	R	G	G	G	R	G	G	G	G	G	G	G	G	G	R	G	G	G	R	G	R	G	G	G	R	G	N	G
S1_18491198	G/A	1	18491198	+	R	R	A	A	R	R	A	G	R	R	G	R	G	R	R	G	R	R	A	A	G	R	G	A	G	G	G	R	R	G	A	G	G	R	A	R	R	R	R	A	G	G	G	N	G
S1_18491204	G/A	1	18491204	+	G	G	G	R	G	G	G	G	G	G	G	G	G	R	R	G	R	G	A	A	G	G	G	G	G	G	G	R	R	G	R	G	G	G	G	G	G	R	G	R	G	G	G	N	G
S1_18491228	C/T	1	18491228	+	C	C	C	C	C	C	C	C	C	C	Y	Y	Y	Y	C	C	C	Y	C	C	C	Y	C	C	C	C	C	Y	C	C	C	Y	C	C	C	Y	C	Y	C	C	C	Y	C	N	C
S1_18491236	A/G	1	18491236	+	A	A	A	A	A	A	A	A	A	A	R	R	R	R	A	A	A	R	A	A	A	R	A	A	A	A	A	A	A	A	A	R	A	A	A	R	A	R	A	A	A	R	A	N	A
S1_18491251	G/A	1	18491251	+	R	G	G	G	G	G	G	G	G	A	G	R	G	G	G	R	R	R	G	G	A	G	R	G	G	G	A	G	R	A	G	G	R	R	G	G	R	G	G	G	A	R	R	N	A
S1_18491254	C/A	1	18491254	+	C	C	C	M	C	C	C	C	C	C	C	C	C	M	M	C	M	C	A	A	C	C	C	C	C	C	C	M	M	C	M	C	C	C	C	C	C	M	C	M	C	C	C	N	C
S1_18491263	C/T	1	18491263	+	C	C	C	Y	C	C	C	C	C	C	C	C	C	Y	Y	C	Y	C	T	T	C	C	C	C	C	C	C	Y	Y	C	Y	C	C	C	C	C	C	Y	C	Y	C	C	C	N	C
S1_18491274	C/T	1	18491274	+	Y	C	C	C	C	C	C	Y	C	Y	C	Y	Y	C	C	Y	Y	Y	C	C	T	C	T	C	C	C	T	C	Y	T	C	C	Y	Y	C	C	Y	C	C	C	T	Y	Y	N	T
S1_18491275	G/A	1	18491275	+	R	R	A	R	R	R	A	G	R	R	G	G	G	G	G	G	G	R	G	G	G	R	G	A	G	G	G	G	G	G	R	G	G	R	A	R	R	G	R	R	G	G	G	N	G
S1_18491291	G/A	1	18491291	+	G	R	G	G	R	R	G	R	R	G	R	G	G	G	R	R	G	G	G	G	G	G	G	G	A	A	G	R	G	G	G	R	R	G	G	G	G	R	R	G	G	R	R	N	G
S1_18491506	C/T	1	18491506	+	C	Y	C	C	C	C	C	C	C	C	C	Y	Y	Y	Y	C	Y	Y	C	C	Y	C	C	Y	C	Y	C	Y	C	C	C	Y	C	Y	Y	C	C	C	C	C	C	Y	C	C	C
S1_18491513	C/T	1	18491513	+	T	Y	Y	Y	Y	Y	Y	Y	Y	Y	Y	Y	Y	Y	Y	Y	Y	Y	Y	Y	Y	Y	Y	Y	Y	Y	Y	Y	Y	Y	Y	Y	Y	Y	Y	Y	Y	Y	Y	Y	Y	Y	Y	Y	Y
S1_18491514	G/A	1	18491514	+	G	R	R	G	G	G	G	G	G	G	G	R	R	R	R	G	R	G	G	G	R	G	G	R	G	R	G	R	G	G	G	R	G	R	G	G	G	G	G	G	G	R	G	G	G
S1_18491530	G/A	1	18491530	+	G	R	R	G	G	G	G	G	G	G	G	G	R	G	G	G	R	G	G	G	G	G	G	G	G	G	G	G	G	G	G	G	G	G	R	G	R	G	G	G	G	G	G	G	G
S1_18491536	C/T	1	18491536	+	C	C	Y	C	C	C	C	Y	C	C	C	Y	C	C	C	C	C	C	C	C	Y	C	C	Y	C	Y	C	C	Y	C	C	Y	C	C	C	C	C	C	Y	C	C	C	Y	C	C
S1_18491537	G/A	1	18491537	+	G	R	G	G	R	R	R	G	G	G	R	R	R	R	R	G	R	R	G	G	G	G	R	R	G	R	G	R	G	R	R	G	G	R	R	R	G	G	G	R	G	R	R	G	R
S1_18491558	C/T	1	18491558	+	C	Y	Y	C	C	C	C	C	C	C	C	C	Y	C	C	C	Y	C	C	C	C	C	C	C	C	C	C	C	C	C	C	C	C	C	Y	C	Y	C	C	C	C	C	C	C	C
S1_18491560	C/T	1	18491560	+	C	Y	Y	C	C	C	C	C	C	C	C	C	Y	C	C	C	Y	C	C	C	C	C	C	C	C	C	C	C	C	C	C	C	C	C	Y	C	Y	C	C	C	C	C	C	C	C
S1_18491561	G/A	1	18491561	+	G	G	G	G	G	R	G	G	G	R	G	G	G	G	G	G	G	R	G	R	G	G	G	G	G	G	G	G	G	G	G	G	G	G	G	G	G	G	G	G	G	G	G	G	G
S1_18491572	A/G	1	18491572	+	A	A	A	A	A	R	A	A	A	R	A	A	A	R	A	A	A	R	R	R	R	A	A	A	A	A	A	A	A	A	A	A	A	A	R	A	A	A	A	A	A	A	A	A	A
S1_18491586	G/A	1	18491586	+	G	G	G	G	G	G	G	R	G	G	G	R	G	G	G	G	G	G	G	G	R	G	G	G	G	R	G	G	R	G	G	G	G	G	G	G	G	G	R	G	G	G	R	G	G
S1_18491602	C/T	1	18491602	+	N	C	C	C	C	C	C	C	C	C	C	C	C	C	Y	T	C	C	C	C	C	T	C	C	C	C	C	C	C	C	C	C	T	C	C	C	C	T	C	C	T	C	C	C	C
S1_18491609	C/T	1	18491609	+	N	C	C	C	C	Y	C	C	Y	T	C	C	C	Y	C	C	C	T	C	T	C	C	C	C	T	C	C	C	C	C	C	C	C	C	C	C	C	C	C	C	C	C	C	C	C
S1_18491615	C/T	1	18491615	+	N	C	C	C	T	Y	C	C	C	T	T	C	C	Y	C	C	C	Y	C	T	C	C	C	C	C	C	C	C	C	C	C	C	C	C	C	C	C	C	C	C	C	C	C	C	C
S1_18491623	C/T	1	18491623	+	N	C	C	C	C	C	C	C	C	T	C	C	C	Y	C	C	C	Y	C	T	C	C	C	C	C	C	C	C	C	C	C	C	C	C	C	C	C	C	C	C	C	C	C	C	C
S1_18491632	G/A	1	18491632	+	N	R	A	G	G	G	G	G	G	G	G	G	R	G	G	G	R	G	G	G	G	G	G	G	G	G	G	G	G	G	G	G	G	G	R	G	A	G	G	G	G	G	G	G	G
S1_18491633	T/C	1	18491633	+	N	T	T	T	T	T	T	T	Y	T	T	T	T	T	T	T	T	T	T	T	T	T	T	T	C	T	T	T	T	T	T	T	T	T	T	T	T	T	T	T	T	T	T	T	T
S1_18673643	G/T	1	18673643	+	G	G	G	G	G	T	G	T	G	G	G	G	G	G	N	G	G	G	G	G	G	G	G	G	G	G	G	G	G	G	G	G	G	G	G	G	G	G	G	G	G	G	G	T	G
S1_18721034	G/C	1	18721034	+	G	G	S	G	G	S	G	S	G	G	G	G	G	G	G	G	G	G	G	G	G	G	G	G	G	G	G	G	G	G	G	S	G	G	S	G	G	G	C	G	N	G	G	S	G
S1_18721048	A/T	1	18721048	+	A	A	T	A	A	W	A	W	A	A	A	A	A	A	A	A	A	A	A	A	A	A	A	A	A	A	A	A	A	A	A	W	A	A	W	A	A	A	T	A	N	A	A	A	A
S1_18721848	A/T	1	18721848	+	A	A	A	A	T	T	A	A	A	A	A	A	A	A	A	A	A	A	A	A	A	A	A	A	A	A	A	A	A	A	A	A	A	A	A	A	A	A	A	A	A	A	A	N	A
S1_18721849	T/C	1	18721849	+	T	T	T	T	C	C	T	T	T	T	T	T	T	T	T	T	T	T	T	T	T	T	T	T	T	T	T	T	T	T	T	T	T	T	T	T	T	T	T	T	T	T	T	N	T
S1_18721851	G/A	1	18721851	+	G	G	G	G	A	A	G	G	G	G	G	G	G	G	G	G	G	G	G	G	G	G	G	G	G	G	G	G	G	G	G	G	G	G	G	G	G	G	G	G	G	G	G	N	G
S1_18721874	C/T	1	18721874	+	C	C	C	C	T	T	C	C	C	C	C	C	C	C	C	C	C	C	C	C	C	C	C	C	C	C	C	C	C	C	C	C	C	C	C	C	C	C	C	C	C	C	C	N	C
S1_18893421	A/G	1	18893421	+	A	A	A	A	A	G	A	A	A	A	A	A	A	A	A	A	A	A	A	A	A	A	A	A	A	A	A	A	A	A	A	A	A	A	G	A	A	A	G	N	N	A	A	A	A
S1_18893431	C/T	1	18893431	+	C	C	T	C	C	C	C	C	C	C	C	C	T	C	C	C	C	T	C	C	C	C	C	T	C	C	C	C	C	C	C	C	C	C	C	C	C	C	C	N	N	C	C	C	C
S1_18893459	T/C	1	18893459	+	T	T	T	T	T	C	T	T	T	T	T	T	T	T	T	T	T	T	T	T	T	T	T	T	T	T	T	T	T	T	T	T	T	T	C	T	T	T	C	N	N	T	T	T	T
S1_18893492	T/G	1	18893492	+	T	T	T	T	T	G	T	T	T	T	T	T	T	T	T	T	T	T	T	T	T	T	T	T	T	T	T	T	T	T	T	T	T	T	G	T	T	T	G	N	N	T	T	T	T
S1_20062060	A/G	1	20062060	+	A	A	A	A	A	R	A	G	A	A	A	A	A	A	A	A	A	A	A	A	A	A	A	N	A	A	A	A	A	A	A	A	R	A	A	A	A	A	R	A	N	A	A	A	A
S1_20062063	C/A	1	20062063	+	C	C	A	C	C	C	C	C	C	C	C	C	M	C	C	C	C	M	C	C	C	M	C	N	C	C	C	C	C	C	C	C	C	C	M	C	C	C	C	C	N	C	C	C	C
S1_20062067	G/A	1	20062067	+	G	G	A	G	G	G	G	G	G	G	G	G	R	G	G	G	G	R	G	G	G	R	G	N	G	G	G	G	G	G	G	G	G	G	R	G	G	G	G	G	N	G	G	G	G
S1_20062070	A/G	1	20062070	+	A	A	G	A	A	R	A	G	A	A	A	A	R	A	A	A	A	R	A	A	A	R	A	N	A	A	A	A	A	A	A	A	R	A	R	A	A	A	R	A	N	A	A	A	A
S1_20062096	G/A	1	20062096	+	G	G	A	G	G	G	G	G	G	G	G	G	R	G	G	G	G	R	G	G	G	R	G	N	G	G	G	G	G	G	G	G	G	G	R	G	G	G	G	G	N	G	G	G	G
S1_20062126	G/A	1	20062126	+	G	G	A	G	G	G	G	G	G	G	G	G	R	G	G	G	G	R	G	G	G	R	G	N	G	G	G	G	G	G	G	G	G	G	R	G	G	G	G	G	N	G	G	G	G
S1_20336382	C/T	1	20336382	+	C	C	T	C	C	C	C	C	C	C	C	T	C	C	C	C	C	C	C	C	C	T	C	T	C	C	C	C	C	C	C	C	C	C	C	C	C	C	C	C	C	C	C	C	C
S1_20880911	C/T	1	20880911	+	Y	C	Y	Y	C	N	C	Y	C	C	C	T	Y	C	Y	Y	C	C	Y	N	C	Y	Y	N	Y	Y	Y	C	C	Y	N	Y	Y	Y	Y	Y	C	Y	Y	N	C	Y	C	N	C
S1_20880941	C/T	1	20880941	+	C	C	C	C	Y	N	C	C	C	C	C	C	C	T	C	Y	C	C	C	N	C	C	C	N	C	C	C	C	C	C	N	C	C	C	C	C	C	C	C	N	T	C	C	C	C
S1_20880963	C/T	1	20880963	+	C	C	C	C	Y	N	C	C	C	C	C	C	C	T	C	Y	C	C	C	N	C	C	C	N	C	C	C	C	C	C	N	C	C	C	C	C	C	C	C	N	T	C	C	C	C
S1_20880967	C/T	1	20880967	+	C	C	C	C	C	N	C	C	C	C	C	C	C	C	C	C	C	C	C	N	C	C	Y	N	C	C	C	C	C	C	N	C	C	C	C	C	C	C	C	N	C	C	C	C	T
S1_20880994	T/A	1	20880994	+	W	T	W	W	W	N	T	W	T	T	T	A	W	A	W	A	T	T	W	N	T	W	W	N	W	W	W	T	A	W	N	W	W	W	W	W	T	W	W	N	A	W	T	T	T
S1_20880996	C/T	1	20880996	+	Y	T	C	Y	C	N	T	Y	T	T	T	C	Y	C	Y	C	Y	T	Y	N	T	C	Y	N	Y	C	Y	T	C	Y	N	Y	Y	Y	Y	C	T	C	Y	N	C	Y	T	N	C
S1_20881001	T/C	1	20881001	+	T	T	T	T	Y	N	T	T	T	T	T	T	T	C	T	Y	T	T	T	N	T	T	T	N	T	T	T	T	T	T	N	T	T	T	T	T	T	T	T	N	C	T	T	T	N
S1_20881009	T/A	1	20881009	+	T	T	T	T	T	N	T	T	T	T	T	T	T	T	T	T	T	T	T	N	T	T	W	N	T	T	T	T	T	T	N	T	T	T	T	T	T	T	T	N	T	T	T	N	A
S1_21068987	G/C	1	21068987	+	G	G	C	G	G	G	G	G	G	G	G	C	C	G	G	G	G	C	G	G	G	C	G	G	G	C	G	G	G	G	G	G	G	C	C	G	G	G	G	G	G	G	G	G	G
S1_21626317	A/G	1	21626317	+	A	A	R	A	A	A	A	A	A	A	A	G	G	A	A	A	A	R	A	A	A	G	A	A	A	G	A	A	A	A	A	A	A	A	A	A	R	A	A	A	A	A	A	A	A
S1_21627407	C/T	1	21627407	+	C	C	C	C	C	C	C	C	C	C	C	T	T	C	C	C	C	T	C	C	C	T	C	C	C	T	C	C	C	C	C	C	C	C	C	C	C	T	C	N	C	C	C	C	C
S1_21888852	A/G	1	21888852	+	A	A	G	A	A	A	A	A	A	A	A	G	G	A	A	A	A	R	A	A	A	G	A	A	A	G	A	A	A	A	A	A	A	R	A	A	A	R	A	R	A	A	A	N	A
S1_21945403	A/G	1	21945403	+	A	A	A	A	A	A	A	A	A	A	A	G	G	A	A	A	A	A	A	A	A	G	A	N	A	G	A	A	A	A	G	A	A	G	A	A	A	A	A	A	A	A	A	A	N
S1_22067873	G/A	1	22067873	+	G	G	G	G	G	G	G	G	G	G	G	R	R	G	G	G	G	G	G	G	G	R	G	G	G	A	G	G	G	G	G	G	G	G	G	G	G	G	G	G	N	G	G	N	N
S1_22067923	G/A	1	22067923	+	G	G	G	G	G	G	G	G	G	G	G	R	R	G	G	G	G	G	G	G	G	R	G	G	G	A	G	G	G	G	G	G	G	G	G	G	G	G	G	G	N	G	G	N	N
S1_22495172	G/T	1	22495172	+	G	G	T	G	G	G	N	G	G	G	G	G	T	G	G	G	G	G	G	G	G	G	G	G	G	T	G	G	G	G	G	G	G	G	G	G	G	G	G	G	G	G	G	G	G
S1_22532603	T/C	1	22532603	+	T	T	N	T	T	T	T	T	T	T	T	C	T	T	T	T	T	Y	T	T	T	C	T	N	T	C	T	T	T	T	T	T	T	T	T	T	T	T	T	T	N	T	T	T	T
S1_23339013	C/A	1	23339013	+	C	C	C	C	C	C	C	C	C	C	C	A	A	C	C	C	C	C	C	C	C	A	C	C	C	A	C	C	C	C	C	C	C	A	C	C	C	C	C	C	C	C	C	C	C
S1_23339031	C/T	1	23339031	+	C	C	C	C	C	C	C	C	C	C	C	T	T	Y	C	C	C	C	C	C	C	T	C	C	C	T	C	C	C	C	C	C	C	T	C	C	C	C	C	C	C	C	C	C	C
S1_23339161	T/C	1	23339161	+	T	T	C	T	T	T	T	T	T	T	T	T	T	T	T	T	T	C	T	T	T	T	T	C	T	C	T	T	T	T	Y	T	T	Y	Y	T	T	T	T	T	T	T	T	T	T
S1_23339178	C/T	1	23339178	+	C	C	C	C	C	C	C	C	C	C	C	C	C	C	C	C	C	T	C	C	C	C	C	C	C	T	C	C	C	C	Y	C	C	Y	Y	C	C	C	C	C	C	C	C	C	C
S1_23339434	C/T	1	23339434	+	C	C	T	C	C	C	C	C	C	C	C	T	Y	C	C	C	C	T	C	C	C	Y	C	N	C	T	C	C	C	C	C	C	C	C	Y	C	C	Y	C	C	N	C	C	C	C
S1_23578067	T/G	1	23578067	+	T	T	G	T	T	T	T	T	T	T	T	G	T	T	T	T	T	G	T	T	T	K	T	T	T	G	T	T	T	T	T	T	T	K	T	T	T	T	T	T	T	T	T	T	T
S1_23581483	C/T	1	23581483	+	C	C	T	C	C	C	C	C	C	C	C	T	T	C	C	C	C	C	C	C	C	C	C	C	C	T	C	C	C	C	C	C	C	C	C	C	C	C	C	C	C	C	C	C	C
S1_23783018	T/G	1	23783018	+	T	T	G	T	T	T	T	T	T	T	T	G	G	T	T	T	T	T	T	T	T	G	T	T	T	G	T	T	T	T	T	T	T	T	T	T	T	T	T	T	T	T	T	T	T
S1_23783045	T/C	1	23783045	+	T	T	C	T	T	T	T	T	T	T	T	C	C	T	T	T	T	T	T	T	T	C	T	T	T	C	T	T	T	T	T	T	T	T	T	T	T	T	T	T	T	T	T	T	T
S1_23829965	A/G	1	23829965	+	A	A	A	G	A	A	A	A	A	A	A	A	A	G	G	G	A	G	G	A	G	A	A	A	A	A	G	A	A	A	G	A	G	A	R	A	G	G	A	A	G	A	G	A	N
S1_23830065	C/A	1	23830065	+	C	C	C	A	A	C	A	C	A	A	A	A	C	C	C	A	C	C	A	C	A	C	A	N	C	N	A	A	A	N	A	C	A	C	C	C	C	C	M	A	C	C	C	C	A
S1_24076158	T/C	1	24076158	+	T	T	T	T	T	T	T	C	T	T	C	C	C	T	T	T	T	C	C	T	N	C	T	T	T	C	T	T	T	C	T	T	T	T	T	T	T	T	T	T	T	T	T	T	T
S1_24352061	G/A	1	24352061	+	G	G	G	G	G	G	G	G	G	G	G	A	G	G	G	G	G	G	A	G	G	G	G	G	G	A	G	G	G	N	G	G	G	G	G	G	G	G	G	G	G	G	G	G	G
S1_24629086	C/T	1	24629086	+	C	C	C	C	C	C	C	C	C	C	T	T	Y	C	C	C	C	T	T	C	C	C	C	C	C	T	C	C	C	C	C	C	C	C	T	C	C	C	C	C	C	C	C	C	C
S1_24713137	C/G	1	24713137	+	C	G	S	G	C	C	G	G	C	G	C	G	C	G	G	G	G	C	G	C	G	C	C	G	C	S	C	G	S	C	C	G	C	C	G	C	G	C	G	C	G	C	G	C	C
S1_24713148	T/C	1	24713148	+	T	C	Y	C	T	T	C	C	T	C	T	C	T	C	C	C	C	T	C	T	C	T	T	C	T	Y	T	C	Y	T	T	C	T	T	C	T	C	T	C	T	C	T	C	T	T
S1_25580526	T/C	1	25580526	+	C	T	T	C	T	C	T	T	T	C	T	C	C	T	T	C	C	C	T	Y	T	T	C	T	C	T	Y	C	C	C	C	T	T	C	Y	T	T	T	C	T	T	T	T	C	T
S1_25580728	G/A	1	25580728	+	G	G	G	R	A	G	A	R	R	R	R	R	R	R	R	G	R	R	G	R	R	A	R	A	R	R	R	G	G	G	G	R	R	G	R	G	R	R	R	A	G	G	A	A	R
S1_26310624	C/T	1	26310624	+	C	C	C	C	C	C	C	C	C	C	C	Y	Y	C	C	C	N	C	C	C	C	C	C	C	C	C	C	C	C	C	C	C	C	C	C	Y	C	C	C	C	C	C	C	N	C
S1_26310633	A/C	1	26310633	+	A	A	A	A	A	A	A	A	A	A	A	M	M	A	A	A	N	A	A	A	A	A	A	A	A	A	A	A	A	A	A	A	A	A	A	M	A	A	A	A	A	A	A	N	A
S1_26310637	C/T	1	26310637	+	C	C	C	C	C	C	C	C	C	C	C	Y	Y	C	C	C	N	C	C	C	C	C	C	C	C	C	C	C	C	C	C	C	C	C	C	Y	C	C	C	C	C	C	C	N	C
S1_26310638	A/G	1	26310638	+	A	A	A	A	A	A	A	A	A	A	A	R	R	A	A	A	N	A	A	A	A	A	A	A	A	A	A	A	A	A	A	A	A	A	A	R	A	A	A	A	A	A	A	N	A
S1_26310650	G/A	1	26310650	+	G	G	G	G	G	G	G	G	G	G	G	R	R	G	G	G	N	G	G	G	G	G	G	G	G	G	G	G	G	G	G	G	G	G	G	R	G	G	G	G	G	G	G	N	G
S1_27342433	T/G	1	27342433	+	T	T	G	G	T	T	T	T	T	T	T	T	T	T	T	T	T	K	K	T	T	T	T	T	T	G	T	T	T	T	T	T	T	T	T	T	T	T	T	T	T	T	T	T	T
S1_27767204	T/C	1	27767204	+	T	T	C	T	T	T	T	C	T	T	T	T	T	T	T	T	T	C	C	C	T	T	T	N	T	C	T	T	T	T	T	T	T	T	T	T	N	T	T	T	T	T	T	T	T
S1_27768761	C/T	1	27768761	+	C	C	T	C	T	C	C	T	C	C	T	C	C	C	C	C	C	C	C	T	C	C	C	T	C	T	C	C	C	C	C	C	C	C	C	C	C	C	C	C	N	C	C	C	C
S1_27768807	A/C	1	27768807	+	A	A	C	A	C	A	A	C	A	A	C	C	C	A	A	A	A	A	A	C	A	A	A	C	N	C	A	A	A	A	A	A	A	A	A	A	A	A	A	A	N	A	A	A	A
S1_28126308	G/A	1	28126308	+	G	G	G	G	A	A	G	A	G	G	G	G	G	G	G	G	G	G	G	A	G	G	G	G	G	G	G	G	G	G	G	G	G	G	G	G	G	G	G	G	G	G	G	G	G
S1_28323443	C/T	1	28323443	+	C	C	C	C	T	C	C	T	C	C	C	T	T	C	C	C	C	C	C	Y	C	C	C	C	C	C	T	C	C	C	C	C	C	C	C	C	C	C	C	C	C	C	C	N	C
S1_28355340	A/C	1	28355340	+	A	A	A	A	A	A	A	N	A	A	A	C	A	A	A	A	A	A	A	C	A	A	A	C	A	A	C	A	A	A	A	A	A	A	A	A	A	C	A	A	A	A	A	A	A
S1_28513438	A/C	1	28513438	+	M	C	C	M	A	M	A	M	C	A	M	C	A	A	A	C	M	M	M	C	M	A	A	M	A	M	A	C	A	M	M	M	M	M	A	A	A	M	C	C	A	A	M	N	M
S1_28513495	C/T	1	28513495	+	Y	T	T	Y	C	Y	C	Y	T	C	Y	T	C	C	C	T	Y	Y	Y	T	Y	C	C	Y	C	Y	C	T	C	Y	Y	Y	Y	Y	C	C	C	Y	T	T	C	C	Y	N	Y
S1_28513498	A/C	1	28513498	+	M	C	C	M	A	M	A	M	C	A	M	C	A	A	A	C	M	M	M	C	M	A	A	M	A	M	A	C	A	M	M	M	M	M	A	A	A	M	C	C	A	A	M	N	M
S1_28513505	A/G	1	28513505	+	R	G	G	R	A	R	A	R	G	A	R	G	A	A	A	G	R	R	R	G	R	A	A	R	A	R	A	G	A	R	R	R	R	R	A	A	A	R	G	G	A	A	R	N	R
S1_28524408	C/T	1	28524408	+	Y	Y	Y	Y	T	C	Y	Y	Y	Y	Y	C	Y	Y	Y	Y	Y	Y	Y	C	Y	N	Y	T	Y	Y	Y	C	Y	C	Y	Y	C	Y	T	Y	Y	Y	Y	C	T	Y	Y	C	Y
S1_28524411	C/G	1	28524411	+	S	S	S	S	G	C	S	S	S	S	S	C	S	S	S	S	S	S	S	C	S	N	S	G	S	S	S	C	S	C	S	S	C	S	G	S	S	S	S	C	G	S	S	C	S
S1_28524415	G/A	1	28524415	+	R	R	R	R	A	G	R	R	R	R	R	G	R	R	R	R	R	R	R	G	R	N	R	A	R	R	R	G	R	G	R	R	G	R	A	R	G	R	R	R	A	R	R	G	R
S1_28524421	A/T	1	28524421	+	W	W	W	W	T	A	W	W	W	W	W	A	W	W	W	W	W	W	W	A	W	N	W	T	W	W	W	A	W	A	W	W	A	W	T	W	W	W	W	A	T	W	W	A	W
S1_28524431	G/A	1	28524431	+	R	R	R	R	A	G	R	R	R	R	R	G	R	R	R	R	R	R	R	G	R	N	R	A	R	R	R	G	R	G	R	R	G	R	A	R	R	R	R	G	A	R	R	G	R
S1_28524433	T/C	1	28524433	+	Y	Y	Y	Y	C	T	Y	Y	Y	Y	Y	Y	Y	Y	Y	Y	Y	Y	Y	T	Y	N	Y	C	Y	Y	Y	T	Y	T	Y	Y	T	Y	C	Y	Y	Y	Y	T	C	Y	Y	T	Y
S1_28524434	A/G	1	28524434	+	R	R	R	R	G	A	R	R	R	R	R	A	R	R	R	R	R	R	R	A	R	N	R	G	R	R	R	A	R	A	R	R	A	R	G	R	R	R	R	A	G	R	R	A	R
S1_28524437	T/C	1	28524437	+	Y	Y	Y	Y	C	T	Y	Y	Y	Y	Y	Y	Y	Y	Y	Y	Y	Y	Y	T	Y	N	Y	C	Y	Y	Y	T	Y	T	Y	Y	T	Y	C	Y	Y	Y	Y	T	C	Y	Y	T	Y
S1_28524462	G/C	1	28524462	+	S	S	S	S	C	G	S	S	S	S	S	G	S	S	S	S	S	S	S	G	S	N	S	C	S	S	S	G	S	G	S	S	G	S	C	S	S	S	S	G	C	G	S	G	S
S1_28524466	G/C	1	28524466	+	S	S	S	S	C	G	S	S	S	S	S	S	S	S	S	S	S	S	S	G	S	N	S	C	S	S	S	G	S	G	S	S	G	S	C	S	S	S	S	G	C	S	S	G	S
S1_28629182	C/T	1	28629182	+	C	C	C	C	C	C	C	C	C	C	Y	C	C	C	C	C	C	T	T	C	C	C	C	C	C	T	C	C	C	C	C	C	C	T	C	C	C	C	C	C	C	C	C	N	C
S1_28629217	C/T	1	28629217	+	C	C	T	C	Y	Y	C	T	C	C	C	C	C	C	C	C	C	C	C	T	C	C	C	T	C	C	C	C	C	C	C	C	C	C	C	C	C	C	Y	C	C	C	C	N	C
S1_28674608	C/G	1	28674608	+	C	C	G	C	C	G	C	G	C	C	G	G	G	C	C	C	C	G	G	C	C	C	C	G	C	G	G	C	C	C	C	C	C	C	C	C	G	C	G	N	C	C	C	C	C
S1_28796617	A/G	1	28796617	+	A	A	G	A	A	A	A	G	A	A	R	R	R	A	A	A	A	A	R	G	A	A	A	N	A	G	R	A	A	A	A	A	A	R	A	A	A	A	G	A	A	R	A	A	A
S1_29887038	G/A	1	29887038	+	R	R	N	G	R	R	R	G	G	R	R	R	R	G	G	G	R	G	G	G	R	G	R	G	G	G	G	G	G	N	R	G	G	G	G	R	R	R	N	G	G	G	G	R	G
S1_29887056	T/C	1	29887056	+	Y	Y	N	T	Y	Y	Y	Y	T	Y	Y	Y	Y	T	T	T	Y	T	T	T	Y	T	Y	T	T	T	T	T	T	N	Y	T	T	T	T	Y	Y	Y	N	T	T	T	T	Y	T
S1_29887057	G/A	1	29887057	+	R	R	N	G	R	R	R	R	G	R	R	R	R	G	G	G	R	G	G	G	R	G	R	G	G	G	G	G	G	N	R	G	G	G	G	R	R	R	N	G	G	G	G	R	G
S1_29887078	G/T	1	29887078	+	K	K	N	G	K	K	K	K	G	K	K	K	G	G	G	G	K	G	G	G	K	G	K	G	G	G	G	G	G	N	K	G	G	G	G	K	K	K	N	G	G	G	G	K	G
S1_29887084	G/A	1	29887084	+	R	R	N	G	R	R	R	R	G	R	R	R	R	G	G	G	R	G	G	G	R	G	R	G	G	G	G	G	G	N	R	G	G	G	G	R	R	R	N	G	G	G	G	R	G
S1_29887091	G/A	1	29887091	+	R	R	N	G	R	R	R	R	G	R	R	R	R	G	G	G	R	G	G	G	R	G	R	G	G	G	G	G	G	N	R	G	G	G	G	R	R	R	N	G	G	G	G	R	G
S1_29887092	A/G	1	29887092	+	R	R	N	A	R	R	R	R	A	R	R	R	R	A	A	A	R	A	A	A	R	A	R	A	A	A	A	A	A	N	R	A	A	A	A	R	R	R	N	A	A	A	A	R	A
S1_29887096	A/T	1	29887096	+	W	W	N	A	W	W	W	W	A	W	W	W	W	A	A	A	W	A	A	A	W	A	W	A	A	A	A	A	A	N	W	A	A	A	A	W	W	W	N	A	A	A	A	W	A
S1_31502500	A/C	1	31502500	+	M	A	A	M	A	A	A	A	A	A	A	A	A	A	M	A	C	M	M	A	M	A	A	A	M	A	M	C	A	M	A	M	M	A	A	A	A	A	A	A	N	A	M	A	C
S1_31502523	C/T	1	31502523	+	Y	C	C	Y	C	C	C	C	C	C	C	C	C	C	Y	C	T	Y	Y	C	Y	C	C	C	Y	C	Y	T	C	Y	C	Y	Y	C	C	C	Y	C	C	C	N	C	Y	C	T
S1_31502563	A/G	1	31502563	+	R	A	A	R	A	A	A	A	A	A	A	A	A	N	R	A	G	R	R	A	R	A	A	A	R	A	R	G	A	R	A	R	R	A	A	A	R	A	A	A	N	A	R	A	G
S1_32197497	C/T	1	32197497	+	C	C	C	C	T	T	C	T	C	C	C	T	T	C	C	C	C	C	C	C	Y	C	C	T	C	C	C	C	Y	C	C	C	T	Y	C	C	C	C	Y	T	N	C	C	N	C
S1_32998117	C/T	1	32998117	+	C	C	C	C	T	T	C	C	C	C	C	T	T	C	T	C	C	C	C	T	T	C	C	C	C	C	T	T	T	C	C	C	Y	C	C	C	C	C	T	T	C	C	C	C	C
S1_33171784	G/A	1	33171784	+	G	G	G	G	A	G	G	A	G	G	G	A	G	G	A	G	G	G	G	G	G	G	G	N	G	G	R	A	G	G	G	G	A	G	G	G	G	G	G	A	G	G	G	G	G
S1_33228746	G/C	1	33228746	+	G	G	G	G	C	C	G	C	G	G	G	C	C	G	S	G	G	G	G	S	C	G	G	S	G	G	C	C	G	G	G	G	C	C	G	G	G	G	C	C	G	G	G	G	G
S1_33228800	T/C	1	33228800	+	T	T	T	T	C	C	T	C	T	T	T	C	C	T	Y	T	T	T	T	Y	C	T	T	C	T	T	C	C	T	T	T	T	C	C	T	T	T	T	C	C	T	T	T	T	T
S1_33239897	C/G	1	33239897	+	C	C	C	C	G	S	C	G	C	C	C	G	G	C	G	C	C	C	C	S	G	C	C	S	C	C	C	G	S	N	C	C	S	C	C	C	C	C	S	G	C	C	C	C	C
S1_33239950	A/C	1	33239950	+	A	A	A	A	C	M	A	C	A	A	A	C	C	A	C	A	A	A	A	M	C	A	A	M	A	A	A	C	M	N	A	A	M	A	A	A	A	A	M	C	A	A	A	A	A
S1_33520916	C/T	1	33520916	+	Y	Y	Y	Y	C	Y	C	Y	Y	Y	Y	Y	Y	Y	C	C	C	C	C	Y	Y	C	Y	C	Y	C	Y	C	C	C	Y	C	Y	C	Y	Y	Y	Y	Y	Y	C	Y	C	C	Y
S1_33520926	A/G	1	33520926	+	R	R	R	R	A	R	A	R	R	R	R	R	R	R	A	A	A	A	A	R	R	A	R	A	R	A	R	A	A	A	R	A	R	A	R	R	R	R	R	R	A	R	A	A	R
S1_33782975	T/C	1	33782975	+	Y	Y	Y	Y	N	Y	Y	Y	Y	Y	Y	Y	Y	Y	Y	Y	T	Y	Y	Y	Y	Y	Y	T	Y	Y	Y	Y	Y	C	Y	Y	Y	Y	Y	Y	Y	Y	Y	N	N	Y	Y	Y	Y
S1_33783004	G/A	1	33783004	+	R	R	R	R	A	R	R	R	R	G	R	R	R	R	R	R	G	R	R	R	R	G	G	R	R	R	R	R	R	G	G	R	R	R	R	R	R	R	R	R	R	R	R	R	R
S1_33836724	G/A	1	33836724	+	G	G	G	G	A	A	G	A	G	G	G	A	A	G	A	G	G	G	G	A	A	G	G	A	G	G	G	A	G	G	G	G	A	G	G	G	G	G	A	A	G	G	G	G	G
S1_33836747	G/C	1	33836747	+	G	G	G	G	C	C	G	C	G	G	G	C	C	G	C	G	G	G	G	C	C	G	G	C	G	G	G	C	G	G	G	G	C	G	G	G	G	G	C	C	G	G	G	G	G
S1_33836751	G/A	1	33836751	+	G	G	G	G	A	A	G	A	G	G	G	A	A	G	A	G	G	G	G	A	A	G	G	A	G	G	G	A	G	G	G	G	A	G	G	G	G	G	A	A	G	G	G	G	G
S1_33897463	A/G	1	33897463	+	A	A	A	A	G	G	A	G	A	A	A	A	A	A	G	A	A	A	A	G	A	A	A	G	A	A	G	G	A	A	A	A	G	A	A	A	A	A	R	G	A	A	A	A	A
S1_33901317	T/G	1	33901317	+	T	G	T	T	T	T	T	T	T	T	G	T	T	G	T	T	T	G	T	T	T	T	T	T	T	T	T	T	T	T	T	T	T	T	T	T	T	T	T	T	T	G	T	T	G
S1_33902938	G/T	1	33902938	+	G	G	G	G	G	G	G	G	G	G	T	G	G	G	G	G	G	T	G	G	G	G	G	T	G	G	G	G	G	G	G	G	G	G	G	G	G	G	G	G	G	T	G	G	N
S1_34090421	C/T	1	34090421	+	Y	C	T	C	C	Y	C	Y	C	C	C	C	Y	C	Y	C	Y	Y	C	N	C	Y	C	C	Y	C	C	Y	Y	Y	Y	Y	Y	C	C	Y	Y	C	Y	C	C	C	Y	N	Y
S1_34090466	T/C	1	34090466	+	Y	T	T	T	T	Y	T	Y	T	T	T	T	Y	T	Y	T	Y	Y	T	N	T	Y	T	T	Y	T	T	Y	Y	Y	Y	T	Y	T	T	Y	Y	T	Y	T	T	T	Y	N	Y
S1_34090469	G/C	1	34090469	+	S	G	G	G	G	S	G	S	G	G	G	G	S	G	S	G	S	S	G	N	G	S	G	G	S	G	G	S	S	S	S	G	S	G	G	S	S	G	S	G	G	G	S	N	S
S1_34090543	G/A	1	34090543	+	R	G	G	G	G	R	G	R	G	G	G	G	R	G	R	G	R	R	R	G	G	R	G	G	R	G	G	R	R	A	R	R	R	G	G	R	R	G	R	G	N	R	R	G	R
S1_34090564	A/G	1	34090564	+	R	A	A	A	A	R	A	R	A	A	A	A	R	A	R	A	R	R	R	A	A	R	A	A	R	A	A	R	R	G	R	R	R	A	A	R	R	A	R	A	N	R	R	A	R
S1_34090585	T/G	1	34090585	+	K	T	T	T	T	K	T	K	T	T	T	T	K	T	K	T	K	K	K	T	T	K	T	T	K	T	T	T	K	G	K	T	K	T	T	K	K	T	K	T	N	K	K	T	K
S1_34115512	T/C	1	34115512	+	Y	Y	Y	Y	Y	Y	Y	Y	Y	Y	Y	Y	Y	T	Y	Y	Y	Y	Y	Y	Y	Y	Y	C	Y	Y	Y	Y	Y	Y	Y	Y	Y	Y	Y	Y	Y	Y	Y	Y	Y	Y	Y	Y	Y
S1_34115536	A/G	1	34115536	+	R	R	R	R	R	R	R	R	R	R	R	R	R	A	R	R	R	R	R	R	R	R	R	G	R	R	R	R	R	R	R	R	R	R	R	R	R	R	R	R	R	R	R	R	R
S1_34115553	G/C	1	34115553	+	S	S	S	S	S	S	S	S	S	S	S	S	S	G	S	S	S	S	S	S	S	S	S	C	S	S	S	S	S	S	S	S	S	S	S	S	S	S	S	S	S	S	S	S	S
S1_34115558	A/C	1	34115558	+	M	M	M	M	M	M	M	M	M	M	M	M	M	A	M	M	M	M	M	M	M	M	M	C	M	M	M	M	M	M	M	M	M	M	M	M	M	M	M	M	M	M	M	M	M
S1_34115572	T/C	1	34115572	+	Y	Y	Y	Y	Y	Y	Y	Y	Y	Y	Y	Y	Y	T	Y	Y	Y	Y	Y	Y	Y	Y	Y	C	Y	Y	Y	Y	Y	Y	Y	Y	Y	Y	Y	Y	Y	Y	Y	Y	Y	Y	Y	Y	Y
S1_34115581	T/G	1	34115581	+	K	K	K	K	K	K	K	K	K	K	K	K	K	T	K	K	K	K	K	K	K	K	K	G	K	K	K	K	K	K	K	K	K	K	K	K	K	K	K	K	K	K	K	K	K
S1_34203919	A/C	1	34203919	+	A	C	A	A	C	C	A	C	A	A	C	C	A	A	C	A	A	C	A	C	A	A	A	N	A	A	C	C	A	A	A	A	C	A	A	A	A	A	A	C	A	C	A	A	C
S1_34396659	C/T	1	34396659	+	Y	C	C	Y	C	C	Y	C	Y	Y	C	Y	Y	T	C	Y	Y	C	Y	C	C	Y	Y	C	Y	Y	C	C	C	T	Y	Y	C	C	C	Y	Y	Y	C	C	N	C	Y	Y	C
S1_34396661	G/T	1	34396661	+	K	G	G	K	G	G	K	G	K	K	G	K	K	T	G	K	K	G	K	G	G	K	K	G	K	K	G	G	G	T	K	K	G	G	G	K	K	K	G	G	N	G	K	K	G
S1_34396666	C/A	1	34396666	+	M	M	M	M	M	M	M	M	M	M	M	M	M	C	M	M	M	M	M	M	M	M	M	C	M	M	M	M	M	C	M	M	M	M	M	M	M	M	M	M	C	M	M	M	M
S1_34396686	C/T	1	34396686	+	Y	Y	Y	Y	Y	Y	Y	Y	Y	Y	Y	Y	Y	C	Y	Y	Y	Y	Y	Y	Y	Y	Y	C	Y	Y	Y	Y	Y	C	Y	Y	Y	Y	Y	Y	Y	Y	Y	Y	N	Y	Y	Y	Y
S1_34636358	G/C	1	34636358	+	G	G	C	G	C	C	G	C	G	G	C	G	G	G	C	G	G	C	G	C	G	G	G	C	G	G	C	C	G	G	G	G	C	C	G	S	C	G	G	C	G	C	G	G	C
S1_34962425	G/A	1	34962425	+	G	G	G	G	A	A	G	A	G	G	G	G	G	G	A	G	N	G	G	R	G	G	G	A	G	G	G	A	G	G	N	G	A	G	G	G	A	R	G	N	G	G	G	G	G
S1_35252002	C/T	1	35252002	+	C	C	N	C	T	T	C	C	C	C	C	T	C	C	T	C	C	C	C	T	C	C	C	N	C	C	C	T	C	C	C	C	T	C	C	C	N	C	C	T	C	C	C	C	C
S1_35548077	C/T	1	35548077	+	C	C	T	C	C	C	C	C	C	C	T	C	C	C	C	C	C	T	C	C	C	C	T	C	C	C	C	C	C	C	C	C	C	C	C	C	C	C	C	C	C	T	C	C	T
S1_35594962	A/C	1	35594962	+	A	A	A	A	C	C	A	C	A	A	A	C	A	A	C	A	A	A	A	C	A	A	A	A	A	A	A	C	A	A	A	A	A	A	A	A	C	A	A	C	A	A	A	N	A
S1_35958903	G/A	1	35958903	+	G	G	G	G	A	A	G	A	G	G	G	G	G	G	A	G	G	G	G	A	G	G	G	A	G	G	G	A	G	G	G	G	G	G	G	G	G	G	A	A	G	G	G	G	N
S1_35964419	T/C	1	35964419	+	T	T	C	T	C	C	T	C	T	T	T	T	T	T	C	T	T	T	T	T	T	T	T	T	T	T	T	C	Y	T	T	T	T	T	T	T	T	T	T	C	T	T	T	T	T
S1_36062283	G/A	1	36062283	+	G	G	G	N	A	A	G	A	G	G	G	G	G	G	A	G	G	G	G	A	G	G	G	G	G	G	G	A	G	N	N	G	A	G	G	G	A	G	G	A	N	G	G	G	G
S1_36217625	T/C	1	36217625	+	T	T	T	T	C	C	T	C	T	T	T	T	T	T	C	T	T	T	T	C	T	T	T	C	T	N	T	C	C	T	T	T	T	C	T	T	T	T	T	C	T	T	T	T	T
S1_36230417	T/C	1	36230417	+	T	T	T	T	T	T	T	C	C	C	T	C	T	C	C	C	C	C	T	C	T	T	T	C	C	T	T	C	T	T	T	T	T	C	T	T	C	T	T	T	N	T	T	T	C
S1_36230442	T/C	1	36230442	+	T	T	T	T	T	T	T	C	C	C	T	C	T	C	C	C	C	C	T	C	T	T	T	C	C	T	T	C	T	T	T	T	T	C	T	T	C	T	T	T	N	T	T	T	C
S1_36230448	G/A	1	36230448	+	G	G	G	G	G	G	G	A	A	A	G	A	G	A	A	A	A	A	G	A	G	G	G	A	A	G	G	A	G	G	G	G	G	A	G	G	A	G	G	G	N	G	G	G	A
S1_36230451	C/T	1	36230451	+	C	C	C	C	C	C	C	C	T	T	C	C	C	T	C	T	T	C	C	C	C	C	C	C	T	T	C	C	C	C	C	C	C	C	C	C	T	C	C	C	N	C	C	C	T
S1_36231445	C/T	1	36231445	+	C	C	C	C	C	C	C	C	C	C	C	C	C	C	C	C	C	Y	C	C	C	C	Y	C	C	C	C	C	C	C	C	C	C	C	C	C	C	C	C	C	C	C	C	T	Y
S1_36231471	C/T	1	36231471	+	Y	C	Y	Y	T	C	T	Y	C	T	Y	Y	C	Y	Y	T	Y	Y	T	T	Y	C	Y	T	Y	T	T	Y	T	Y	Y	T	Y	C	T	Y	C	Y	Y	C	T	Y	T	C	Y
S1_36231478	C/A	1	36231478	+	M	A	M	M	C	A	C	M	A	C	M	M	A	M	M	C	M	M	C	C	M	A	M	C	M	C	C	M	C	M	M	C	M	A	C	M	A	M	M	A	C	M	C	A	M
S1_36231505	G/A	1	36231505	+	R	A	R	R	G	A	G	R	R	G	R	R	A	R	R	G	R	R	G	G	R	A	R	G	R	G	G	R	G	R	R	G	R	A	G	R	A	R	R	A	G	R	G	A	R
S1_36231516	G/A	1	36231516	+	R	A	R	R	G	A	G	R	R	G	R	R	A	R	R	G	R	R	G	G	R	A	R	G	R	G	G	R	G	R	R	G	R	A	G	R	A	R	R	A	G	R	G	A	R
S1_36231524	C/T	1	36231524	+	Y	T	Y	Y	C	T	C	Y	Y	C	Y	Y	T	Y	Y	C	Y	Y	C	C	Y	T	Y	C	Y	C	C	Y	C	Y	Y	C	Y	T	C	Y	T	Y	Y	T	C	Y	C	T	Y
S1_36231666	G/A	1	36231666	+	R	G	G	G	G	A	R	G	G	G	G	G	G	G	G	G	G	G	G	A	G	G	G	A	R	G	G	A	G	G	G	G	G	R	G	R	G	G	G	G	G	G	G	G	G
S1_36231671	A/G	1	36231671	+	R	A	A	A	A	G	R	A	A	A	A	A	A	A	A	A	A	A	A	G	A	A	A	G	R	A	A	G	A	A	A	A	A	R	A	R	A	A	A	A	R	A	A	A	A
S1_36231690	C/A	1	36231690	+	M	C	C	C	C	A	M	C	C	C	C	C	C	C	C	C	C	C	M	A	C	C	C	A	M	C	C	A	C	C	C	C	C	M	N	M	C	C	C	C	C	C	C	C	C
S1_36231691	T/C	1	36231691	+	Y	T	T	T	T	C	Y	T	T	T	T	T	T	T	T	T	T	T	Y	C	T	T	T	C	Y	T	T	C	T	T	T	T	T	Y	T	Y	T	T	T	T	Y	T	T	T	T
S1_36231717	A/G	1	36231717	+	R	A	A	A	A	G	R	A	A	A	A	A	A	A	A	A	A	A	R	G	A	A	A	G	R	A	A	G	A	A	A	A	A	R	A	R	A	A	A	A	A	A	A	A	A
S1_36461341	C/T	1	36461341	+	C	C	C	C	T	T	C	T	C	C	C	C	C	C	T	C	C	C	C	T	T	C	C	T	C	C	C	T	C	C	C	C	C	C	C	C	C	C	C	T	C	C	C	N	C
S1_36492197	A/C	1	36492197	+	A	A	A	A	C	C	A	C	A	A	A	A	A	A	C	A	A	A	A	C	A	A	A	C	A	A	A	C	A	A	A	A	A	C	C	A	A	A	A	N	A	A	A	A	A
S1_36696208	A/G	1	36696208	+	A	A	A	A	G	G	A	G	A	A	A	A	A	A	G	A	A	A	A	N	A	A	A	G	A	A	A	G	A	A	A	A	G	A	A	A	G	A	A	G	A	A	A	A	A
S1_36947873	G/C	1	36947873	+	G	G	G	G	C	C	G	C	G	G	G	G	G	G	C	G	G	G	G	G	G	G	G	C	G	G	G	C	G	N	G	G	G	G	G	G	G	G	G	C	G	G	G	G	N
S1_37089296	A/T	1	37089296	+	A	A	T	A	T	T	A	T	A	A	A	A	A	A	T	A	A	A	A	T	A	A	A	T	A	A	A	T	A	A	A	A	T	T	A	A	T	A	A	N	A	A	A	A	A
S1_37273148	G/A	1	37273148	+	G	G	A	G	A	A	G	A	G	G	G	G	G	G	A	G	G	G	G	G	G	G	G	N	G	G	G	A	G	G	G	G	R	A	G	G	A	G	R	A	G	G	G	N	G
S1_37552119	A/C	1	37552119	+	A	A	A	A	C	C	A	C	A	A	A	A	A	A	C	A	A	A	A	C	A	A	A	C	A	A	A	C	A	N	N	A	A	A	A	A	A	A	A	C	A	A	A	N	A
S1_37561874	C/T	1	37561874	+	C	C	Y	C	T	T	C	C	C	C	C	C	C	C	T	C	C	C	C	N	C	C	C	T	C	C	C	T	T	C	C	C	T	C	C	C	C	C	C	T	C	C	C	C	N
S1_37608423	A/C	1	37608423	+	A	A	C	A	C	C	A	C	A	A	A	C	A	A	C	A	A	A	A	N	A	A	A	C	A	A	A	C	A	A	A	A	C	A	A	A	C	A	A	N	N	A	A	A	A
S1_37641806	A/G	1	37641806	+	A	A	R	A	G	G	A	G	A	A	A	A	A	A	G	A	N	A	A	G	A	A	A	G	A	A	A	G	A	A	A	A	A	A	N	A	R	A	A	G	N	A	A	N	A
S1_37641832	C/T	1	37641832	+	C	C	Y	C	T	T	C	T	C	C	C	C	C	C	T	C	N	C	C	T	C	C	C	T	C	C	C	T	C	C	C	C	C	C	C	C	Y	C	C	T	N	C	C	N	C
S1_37661086	C/G	1	37661086	+	C	C	G	C	G	G	C	C	C	C	C	C	G	C	G	C	C	C	C	C	C	C	C	C	C	C	C	N	G	C	C	C	C	C	C	C	G	C	C	G	C	C	C	C	C
S1_37734433	G/A	1	37734433	+	G	G	G	G	A	A	G	A	G	G	G	G	G	G	A	G	G	G	G	G	G	G	G	A	G	G	G	A	G	G	G	G	G	G	G	G	A	G	G	A	N	G	G	G	G
S1_37734466	A/G	1	37734466	+	A	A	A	A	G	G	A	G	A	A	A	A	A	A	G	A	A	A	A	A	A	A	A	G	A	A	A	G	A	A	A	A	A	A	A	A	G	A	A	G	N	A	A	A	A
S1_37741024	A/G	1	37741024	+	A	A	R	A	G	G	A	R	A	A	A	A	A	A	G	A	A	A	A	R	A	A	A	N	A	A	A	G	R	A	A	A	R	A	A	A	R	A	R	R	A	A	A	A	A
S1_37958733	A/T	1	37958733	+	A	A	T	A	T	T	A	T	A	A	A	A	T	A	T	A	A	A	A	W	A	A	A	T	A	A	T	T	T	A	A	A	T	A	A	A	A	A	T	T	N	A	A	A	A
S1_37994903	G/C	1	37994903	+	G	G	G	N	C	C	G	C	G	G	G	G	G	G	C	G	G	G	G	S	G	G	G	C	G	G	G	C	G	G	G	G	C	G	G	G	C	G	G	C	G	G	G	G	G
S1_38023984	C/G	1	38023984	+	C	C	C	C	C	C	C	C	C	C	C	C	G	C	C	C	C	C	C	C	N	C	C	N	C	C	C	C	C	C	C	C	C	C	C	C	C	C	C	C	C	C	C	C	N
S1_38058407	A/G	1	38058407	+	G	A	G	A	N	A	A	A	G	A	G	A	G	A	R	G	A	A	A	A	G	G	A	N	G	G	G	A	G	A	G	R	G	G	G	G	A	R	A	A	A	G	G	G	N
S1_38058434	C/T	1	38058434	+	C	C	C	T	N	C	C	C	C	C	C	T	C	C	C	C	C	T	C	C	C	C	C	N	C	C	C	C	C	C	C	C	C	C	C	C	C	C	C	C	C	C	C	C	N
S1_38058464	C/T	1	38058464	+	C	C	C	T	N	C	C	C	C	C	C	T	C	C	C	C	C	T	C	C	C	C	C	N	C	C	C	C	C	C	C	C	C	C	C	C	C	C	C	C	C	C	C	C	N
S1_38058473	A/G	1	38058473	+	G	A	G	A	N	A	A	A	G	A	G	A	G	A	A	G	A	A	A	A	G	G	A	N	G	G	G	A	G	A	G	R	G	G	G	G	A	A	A	A	A	G	G	G	N
S1_38058488	G/A	1	38058488	+	G	G	G	A	N	G	G	G	G	G	G	A	G	G	G	G	G	A	G	G	G	G	G	N	G	G	G	G	G	G	G	G	G	G	G	G	G	G	G	G	G	G	G	G	N
S1_38072416	C/T	1	38072416	+	C	C	Y	C	T	T	C	T	C	N	C	C	C	C	T	C	C	C	C	T	C	C	C	T	C	C	C	T	C	C	C	C	T	C	C	C	C	C	C	T	C	C	C	C	C
S1_38107025	G/C	1	38107025	+	G	G	C	G	C	C	G	C	G	G	G	G	G	G	C	G	G	G	G	C	G	G	G	G	G	G	G	C	G	G	G	G	C	G	G	G	G	G	G	C	G	G	G	G	G
S1_38139604	G/A	1	38139604	+	G	G	A	G	A	A	G	A	G	G	G	G	G	G	A	G	G	G	G	A	G	G	G	A	G	G	G	N	A	G	G	G	R	G	G	G	A	G	R	A	N	G	G	G	G
S1_38139634	T/C	1	38139634	+	T	T	C	T	C	C	T	C	T	T	T	T	T	T	C	T	T	T	T	C	T	T	T	C	T	T	T	N	C	N	T	T	Y	T	T	T	C	T	Y	C	N	T	T	T	T
S1_38139763	C/T	1	38139763	+	C	C	T	C	T	T	C	T	C	C	C	C	C	C	T	C	C	C	C	T	C	C	C	T	C	C	C	T	C	C	C	C	T	C	Y	Y	Y	C	T	T	C	C	C	C	C
S1_38218133	C/A	1	38218133	+	A	C	C	A	C	C	C	C	A	C	C	C	C	C	C	C	C	C	A	C	C	A	C	C	A	A	M	C	A	A	C	C	A	C	C	A	C	A	A	C	A	N	C	C	C
S1_38218151	G/A	1	38218151	+	R	G	G	R	G	G	G	G	R	G	G	G	G	G	G	G	G	G	R	G	G	R	G	G	R	A	R	G	R	A	G	G	R	G	G	R	G	R	R	G	R	G	G	G	G
S1_38218152	G/A	1	38218152	+	R	R	G	R	G	R	G	R	R	R	R	R	R	R	R	R	R	R	R	R	G	R	R	G	R	G	R	R	R	G	R	R	R	R	R	R	R	R	R	G	R	A	G	R	R
S1_38218155	G/A	1	38218155	+	R	G	G	R	G	G	G	G	R	G	G	G	G	G	G	G	G	G	R	G	G	R	G	G	R	A	R	G	R	A	G	G	R	G	G	R	G	R	R	G	R	G	G	G	G
S1_38218167	G/A	1	38218167	+	R	R	G	R	G	R	G	R	R	R	R	R	R	R	R	R	R	R	R	R	G	R	R	G	R	G	R	R	R	G	R	R	R	R	R	R	R	R	R	G	R	A	G	R	R
S1_38218189	C/T	1	38218189	+	Y	C	C	Y	C	C	C	C	Y	C	C	C	C	C	C	C	C	Y	Y	C	C	Y	C	C	Y	T	Y	C	Y	T	C	C	Y	C	C	Y	C	Y	Y	C	Y	C	C	C	C
S1_38218198	C/T	1	38218198	+	C	Y	T	C	Y	T	T	C	C	Y	Y	Y	Y	Y	Y	Y	Y	Y	C	Y	T	C	Y	C	C	C	Y	Y	C	C	Y	Y	C	Y	Y	C	Y	C	C	T	C	C	T	Y	Y
S1_38218299	G/A	1	38218299	+	G	G	G	G	G	G	A	G	G	G	G	G	A	G	G	G	G	G	G	G	G	G	G	G	G	G	G	G	G	G	G	G	G	G	G	G	G	G	G	G	G	G	G	G	G
S1_38218301	G/A	1	38218301	+	G	A	G	G	G	G	G	G	G	G	G	A	G	G	G	G	A	A	G	G	A	A	A	G	A	G	A	G	G	A	A	A	G	A	A	A	G	A	A	G	G	G	A	A	G
S1_38218303	C/T	1	38218303	+	T	C	T	T	T	T	T	C	C	T	T	C	T	T	T	T	C	C	T	C	C	C	C	C	N	T	C	C	T	C	C	C	C	C	C	C	T	C	C	C	T	T	C	C	T
S1_38218313	G/A	1	38218313	+	A	G	A	A	A	A	A	G	G	A	A	G	A	A	A	A	G	G	A	G	G	G	G	G	G	A	G	G	A	G	G	G	G	G	G	G	A	G	G	G	A	A	G	G	A
S1_38286772	A/G	1	38286772	+	A	R	G	A	G	G	A	G	A	A	G	G	A	A	G	A	A	A	A	R	A	A	G	N	A	A	G	N	A	A	A	A	R	A	A	A	R	A	G	G	G	A	A	A	A
S1_38286810	G/T	1	38286810	+	G	G	G	G	G	G	G	G	G	G	G	T	G	G	G	G	G	G	G	G	G	G	G	N	G	G	T	N	G	G	G	G	G	G	G	G	G	G	G	G	G	G	G	G	G
S1_38613195	T/C	1	38613195	+	T	T	T	T	T	T	T	T	T	T	T	T	Y	T	T	T	T	T	T	T	T	T	T	T	T	T	C	T	T	T	T	T	T	T	T	T	T	T	T	T	T	T	T	N	T
S1_38723793	A/C	1	38723793	+	A	C	C	A	C	C	A	A	A	A	C	A	A	A	C	A	A	A	A	C	A	A	A	C	A	A	A	C	A	A	A	A	C	A	C	A	C	A	C	C	A	A	A	A	A
S1_38752441	C/T	1	38752441	+	C	C	C	C	C	C	C	C	C	C	C	C	T	C	C	C	C	C	C	C	C	C	C	C	C	C	C	C	C	T	C	C	C	C	C	C	C	Y	C	C	N	C	C	T	N
S1_38961672	T/C	1	38961672	+	T	T	C	T	T	T	T	T	T	T	T	C	T	T	T	T	T	T	T	T	T	T	T	T	T	T	T	T	T	T	T	T	T	T	T	T	T	T	T	T	T	T	T	T	T
S1_38968405	C/G	1	38968405	+	C	C	C	C	C	C	C	C	C	C	C	S	G	C	C	C	C	C	C	C	C	C	C	C	C	C	C	C	C	G	C	C	C	C	C	C	C	C	C	C	C	C	C	G	C
S1_39020623	G/A	1	39020623	+	G	G	A	G	G	G	G	G	G	G	G	G	G	G	G	G	G	G	G	G	G	G	N	G	G	G	G	G	G	G	G	G	G	G	G	G	G	G	G	G	N	G	G	G	G
S1_39380942	G/A	1	39380942	+	G	A	A	G	G	A	G	A	G	G	A	A	A	A	G	A	A	A	G	G	G	G	G	G	G	A	A	A	A	G	A	G	A	A	G	A	G	G	A	G	N	A	G	G	N
S1_39380951	A/G	1	39380951	+	A	G	G	A	A	G	A	G	A	A	G	G	G	G	A	G	G	G	A	A	A	A	A	A	A	G	G	G	G	A	G	A	G	G	A	G	A	A	G	A	N	G	A	A	N
S1_39380959	G/A	1	39380959	+	G	A	A	G	G	A	G	A	G	G	A	A	A	A	G	A	A	A	G	G	G	G	G	G	G	A	A	A	A	G	A	G	A	A	G	A	G	G	A	G	N	A	G	G	N
S1_39394998	G/A	1	39394998	+	G	G	A	G	G	G	G	G	G	G	G	R	A	G	G	G	G	G	G	G	G	G	G	N	G	G	G	G	G	G	G	G	G	G	G	G	G	G	G	G	N	G	G	A	G
S1_39475443	G/A	1	39475443	+	R	G	G	G	G	G	R	G	N	R	G	G	G	G	G	G	R	G	R	G	G	G	G	G	G	G	R	G	G	G	G	G	G	G	G	G	G	R	R	G	R	G	G	G	G
S1_39475457	G/T	1	39475457	+	K	G	G	G	G	G	K	G	N	K	G	G	G	G	G	G	K	G	K	G	G	G	G	G	G	G	K	G	G	G	G	G	G	G	G	G	G	K	K	G	K	G	G	G	G
S1_39508359	C/T	1	39508359	+	Y	T	Y	C	C	C	C	C	C	Y	Y	Y	Y	C	C	C	C	C	T	Y	C	C	N	C	Y	C	Y	C	C	C	T	C	Y	Y	C	C	N	Y	C	N	C	C	Y	T	N
S1_39508386	C/T	1	39508386	+	C	T	Y	C	C	C	C	C	C	Y	Y	Y	C	C	C	C	C	C	T	C	C	C	N	C	Y	C	C	C	C	C	T	C	Y	Y	C	C	N	Y	C	N	C	C	Y	T	N
S1_39508389	C/T	1	39508389	+	Y	T	Y	C	C	C	C	C	C	Y	Y	Y	Y	C	C	C	C	C	T	Y	C	C	N	C	Y	C	Y	C	C	C	T	C	Y	Y	C	C	N	Y	C	N	C	C	C	T	N
S1_39508393	A/G	1	39508393	+	R	G	R	A	A	A	A	A	A	R	R	R	R	A	A	A	A	A	G	R	A	A	N	A	R	A	R	A	A	A	G	A	R	R	A	A	N	R	A	N	A	A	R	G	N
S1_39508404	G/T	1	39508404	+	K	T	K	G	G	G	G	G	G	K	K	K	K	G	G	G	G	G	T	K	G	G	N	G	K	G	K	G	G	G	T	G	K	K	G	G	N	K	G	N	G	G	G	T	N
S1_41216734	G/A	1	41216734	+	G	G	G	G	G	G	G	G	G	G	G	G	R	G	G	G	G	G	G	G	G	G	G	G	G	G	G	G	G	A	G	G	G	G	G	G	G	G	G	G	G	G	G	N	G
S1_41582385	T/C	1	41582385	+	T	T	T	T	T	T	T	T	T	T	T	C	C	T	T	T	T	T	T	T	T	T	T	T	T	T	T	T	T	T	T	T	T	T	T	T	T	T	T	T	T	T	T	N	N
S1_41767801	G/A	1	41767801	+	G	G	G	G	G	G	G	G	G	G	G	A	A	G	G	G	G	G	G	G	G	G	G	G	G	G	G	G	G	A	G	G	G	G	G	G	G	G	G	G	G	G	G	G	G
S1_42144827	T/C	1	42144827	+	T	T	N	T	C	C	T	T	T	T	T	T	T	T	C	T	T	T	T	T	C	T	T	T	T	T	T	C	T	T	T	T	T	T	T	T	T	T	C	T	T	T	T	T	T
S1_42195929	G/A	1	42195929	+	G	G	G	G	A	A	G	G	G	G	G	G	G	G	A	G	G	G	G	G	G	G	G	G	G	G	G	A	G	G	G	G	G	G	G	G	G	G	A	G	N	G	G	G	G
S1_42366741	C/T	1	42366741	+	C	C	C	C	T	T	C	Y	C	T	T	T	C	C	T	C	C	C	C	C	T	C	T	C	C	C	C	C	C	T	C	C	C	C	C	C	Y	C	T	C	C	C	C	C	T
S1_42366742	G/C	1	42366742	+	G	G	G	G	C	C	G	S	G	C	C	C	G	G	C	G	G	G	G	G	C	G	C	G	G	G	G	G	G	C	G	G	G	G	G	G	S	G	C	G	G	G	G	G	C
S1_42366760	G/C	1	42366760	+	G	G	G	G	C	C	G	S	G	C	C	C	G	G	C	G	G	G	G	G	C	G	C	G	G	G	G	G	G	C	G	G	G	G	G	G	S	G	C	G	G	G	G	G	C
S1_42366766	G/C	1	42366766	+	G	G	G	G	C	C	G	S	G	C	C	C	G	G	C	G	G	G	G	G	C	G	C	G	G	G	G	G	G	C	G	G	G	G	G	G	S	G	C	G	G	G	G	G	C
S1_42472765	C/T	1	42472765	+	C	C	C	C	C	C	C	C	C	T	C	C	C	C	T	C	C	C	C	C	C	C	C	C	C	C	C	T	C	C	C	C	C	C	C	C	T	C	T	C	N	C	C	C	C
S1_42472766	G/T	1	42472766	+	G	G	G	G	G	G	G	G	G	T	G	G	G	G	T	G	G	G	G	G	G	G	G	G	G	G	G	T	G	G	G	G	G	G	G	G	T	G	T	G	N	G	G	G	G
S1_42547647	A/G	1	42547647	+	A	A	A	A	A	G	A	A	A	G	A	A	A	A	G	A	A	A	A	A	A	A	A	N	A	A	A	G	A	A	A	A	A	A	A	A	A	A	G	A	A	A	G	A	A
S1_42559690	G/T	1	42559690	+	G	G	G	G	G	G	G	G	G	N	T	T	G	G	G	G	G	G	G	G	G	G	T	G	G	G	G	G	G	G	G	T	G	G	G	G	N	G	G	G	G	G	G	N	T
S1_42637033	G/C	1	42637033	+	G	G	G	G	S	S	G	G	G	G	G	G	G	G	C	G	G	G	G	G	G	G	G	N	G	G	G	C	G	G	G	G	G	G	G	S	S	G	C	G	N	G	G	G	G
S1_42637057	T/G	1	42637057	+	T	T	T	T	K	K	T	T	T	T	T	T	T	T	G	T	T	T	T	T	T	T	T	N	T	T	T	G	T	T	T	T	T	T	T	K	K	T	G	T	N	T	T	T	T
S1_42637066	G/T	1	42637066	+	G	G	G	G	K	K	G	G	G	G	G	G	G	G	T	G	G	G	G	G	G	G	G	N	G	G	G	T	G	G	G	G	G	G	G	K	K	G	T	G	N	G	G	G	G
S1_42637069	G/A	1	42637069	+	G	G	G	G	R	R	G	G	G	G	G	G	G	G	A	G	G	G	G	G	G	G	G	N	G	G	G	A	G	G	G	G	G	G	G	R	R	G	A	G	N	G	G	G	G
S1_42637074	G/T	1	42637074	+	G	G	G	G	K	K	G	G	G	G	G	G	G	G	T	G	G	G	G	G	G	G	G	N	G	G	G	T	G	G	G	G	G	G	G	K	K	G	T	G	N	G	G	G	G
S1_42799636	C/A	1	42799636	+	C	N	A	C	C	C	C	C	C	C	C	C	C	C	A	C	C	C	C	C	C	C	C	C	C	C	C	A	C	C	C	C	C	C	C	C	C	C	A	C	C	C	C	C	N
S1_42906879	T/G	1	42906879	+	T	T	T	T	N	K	T	T	T	G	G	G	T	T	G	T	T	T	G	T	T	T	T	N	T	T	T	G	T	G	T	G	K	T	T	T	K	T	G	N	N	T	T	T	G
S1_43105115	A/G	1	43105115	+	A	G	A	A	A	A	A	A	A	A	A	G	A	A	A	A	A	G	A	N	A	A	A	A	A	A	G	A	A	A	A	A	A	A	A	A	A	A	A	A	N	G	A	A	N
S1_43105141	T/C	1	43105141	+	T	C	T	T	T	T	T	T	T	T	T	C	T	T	T	T	T	C	T	N	T	T	T	T	T	T	C	T	T	T	T	T	T	T	T	T	T	T	T	T	N	C	T	T	N
S1_43105168	G/A	1	43105168	+	G	A	G	G	G	G	G	G	G	G	G	A	G	G	G	G	G	A	G	N	G	G	G	G	G	G	A	G	G	G	G	G	G	G	G	G	G	G	G	G	N	A	G	G	N
S2_50588	A/C	2	50588	+	A	A	A	A	A	A	A	A	A	A	A	A	A	A	A	A	A	A	A	A	A	C	A	N	A	A	A	A	A	A	A	A	A	A	A	C	A	A	A	A	A	A	A	A	C
S2_123495	A/G	2	123495	+	R	R	A	R	A	A	A	R	R	A	R	A	R	R	A	A	A	R	R	A	R	A	G	A	R	A	A	R	R	A	R	R	R	A	G	A	A	R	A	R	N	A	A	A	A
S2_123529	A/G	2	123529	+	R	R	A	R	A	A	A	R	R	A	R	A	R	R	A	A	A	R	R	A	R	A	G	A	R	A	A	R	R	A	R	R	R	A	G	A	A	R	A	R	N	A	A	A	A
S2_123534	C/T	2	123534	+	Y	Y	C	Y	C	C	C	Y	Y	C	Y	C	Y	Y	C	C	C	Y	Y	C	Y	C	T	C	Y	C	C	Y	Y	C	Y	Y	Y	C	T	C	C	Y	C	Y	N	C	C	C	C
S2_123540	C/T	2	123540	+	Y	Y	C	Y	C	C	C	Y	Y	C	Y	C	Y	Y	C	C	C	Y	Y	C	Y	C	T	C	Y	C	C	Y	Y	C	Y	Y	Y	C	T	C	C	Y	C	Y	N	C	C	C	C
S2_123550	T/C	2	123550	+	Y	Y	T	Y	T	T	T	Y	Y	T	Y	T	Y	Y	T	T	T	Y	Y	T	Y	T	C	T	Y	T	T	Y	Y	T	Y	Y	Y	T	C	T	T	Y	T	Y	N	T	T	T	T
S2_516955	T/C	2	516955	+	T	T	C	T	T	C	T	T	C	C	T	T	C	T	T	C	T	T	T	C	T	T	C	Y	T	C	C	T	T	T	T	C	T	T	T	T	T	T	C	T	T	T	T	N	C
S2_741130	C/T	2	741130	+	C	C	C	T	T	C	T	C	C	C	C	C	C	C	C	C	T	C	T	C	C	T	T	C	C	T	C	Y	C	C	T	C	Y	C	C	T	Y	C	C	T	C	C	T	T	C
S2_998150	A/T	2	998150	+	T	A	A	A	A	A	A	A	A	T	A	A	T	A	W	T	A	T	A	T	A	A	W	A	A	N	A	T	A	A	T	A	W	T	A	A	A	A	T	A	N	A	T	A	T
S2_998173	C/T	2	998173	+	T	C	C	C	C	C	C	C	C	C	C	C	T	C	Y	C	C	T	C	C	C	C	Y	C	C	N	C	C	C	C	T	C	Y	T	C	C	C	C	C	C	N	C	C	C	T
S2_1260926	C/T	2	1260926	+	C	C	T	C	C	C	C	C	T	C	C	C	T	C	C	T	C	C	C	T	C	C	C	N	C	C	T	C	C	C	C	T	C	C	T	C	C	C	T	C	C	C	N	C	T
S2_1260961	A/G	2	1260961	+	A	A	G	A	A	A	A	A	G	A	A	A	G	A	A	G	A	A	A	G	A	A	A	N	A	A	G	A	A	A	A	G	A	A	G	A	A	A	G	A	A	A	N	A	G
S2_1260967	A/G	2	1260967	+	A	A	G	A	A	A	A	A	G	A	A	A	G	A	A	G	A	A	A	G	A	A	A	N	A	A	G	A	A	A	A	G	A	A	G	A	A	A	G	A	A	A	N	A	G
S2_1260975	G/A	2	1260975	+	G	G	A	G	G	G	G	G	A	G	G	G	A	G	G	A	G	G	G	A	G	G	G	N	G	G	A	G	G	G	G	A	G	G	A	G	G	G	A	G	G	G	N	G	A
S2_1260991	T/C	2	1260991	+	T	T	C	T	T	T	T	T	C	T	T	T	C	T	T	C	T	T	T	C	T	T	T	N	T	T	C	T	T	T	T	C	T	T	C	T	T	T	C	T	T	T	N	T	C
S2_1291821	T/C	2	1291821	+	T	C	C	T	T	T	T	T	T	T	T	C	C	T	T	C	T	C	T	C	T	T	T	C	T	C	C	T	T	T	T	C	T	T	T	T	T	T	C	T	T	T	T	N	N
S2_1402703	G/C	2	1402703	+	G	G	G	G	G	C	G	G	C	G	G	G	C	G	G	C	G	G	G	S	C	G	G	C	G	G	G	G	G	C	G	G	G	G	G	G	G	G	G	G	G	G	G	G	C
S2_1576258	T/C	2	1576258	+	T	T	C	T	T	C	T	N	C	T	T	T	C	T	T	C	T	T	T	T	T	T	T	T	T	C	C	T	N	T	T	C	T	T	T	T	T	T	C	T	N	T	T	T	N
S2_2392772	C/A	2	2392772	+	C	C	C	C	A	A	C	C	M	C	C	C	C	C	C	C	C	C	C	C	C	A	C	C	C	C	C	C	C	C	A	C	C	C	A	C	C	C	C	C	C	C	A	A	C
S2_2392806	C/T	2	2392806	+	C	C	C	C	T	T	C	C	Y	C	C	C	C	C	C	C	C	C	C	C	C	T	C	C	C	C	C	C	C	C	T	C	C	C	T	C	C	C	C	C	C	C	T	T	C
S2_2392813	A/T	2	2392813	+	A	A	A	A	T	T	A	A	W	A	A	A	A	A	A	A	A	A	A	A	A	T	A	A	A	A	A	A	A	A	T	A	A	A	T	A	A	A	W	A	A	A	T	T	A
S2_2524660	A/G	2	2524660	+	R	A	A	A	R	R	A	R	A	R	R	A	R	A	A	A	R	R	R	A	A	R	A	A	R	R	N	A	A	A	A	R	A	A	A	A	R	R	A	A	A	R	A	A	N
S2_2524672	A/G	2	2524672	+	R	A	A	A	R	R	A	R	A	R	R	A	R	A	A	A	R	R	R	A	A	R	A	A	R	R	N	A	A	A	A	R	A	A	A	A	R	R	A	A	A	R	A	A	N
S2_2524697	A/G	2	2524697	+	R	A	A	A	R	R	A	R	A	R	R	A	R	A	A	A	R	R	R	A	A	R	A	A	R	R	N	A	A	A	A	R	A	A	A	A	R	R	A	A	A	R	A	A	N
S2_2524698	T/C	2	2524698	+	Y	T	C	T	Y	Y	T	Y	T	Y	Y	T	Y	T	T	T	Y	Y	Y	T	T	Y	T	T	Y	Y	N	T	T	T	T	Y	T	T	T	T	Y	Y	T	T	T	Y	T	T	N
S2_2524708	C/T	2	2524708	+	Y	C	C	C	Y	Y	C	Y	C	C	Y	C	Y	C	C	C	Y	Y	Y	C	C	C	C	C	Y	Y	N	C	C	C	C	Y	C	C	C	C	Y	Y	C	C	C	Y	C	C	N
S2_2524726	C/G	2	2524726	+	S	C	C	C	S	S	C	S	C	S	S	C	S	C	C	C	S	S	S	C	C	C	C	C	S	S	N	C	C	C	C	S	C	C	C	C	S	S	C	C	C	S	C	C	N
S2_2524758	T/C	2	2524758	+	Y	T	T	T	Y	Y	T	Y	T	Y	Y	T	Y	T	T	T	Y	Y	Y	T	T	Y	T	T	Y	Y	N	T	T	T	T	Y	T	T	T	T	Y	Y	T	T	T	T	T	T	N
S2_2524912	G/C	2	2524912	+	G	G	C	C	C	S	S	S	C	C	S	S	G	C	G	C	S	S	G	C	S	G	G	C	S	C	C	S	S	C	C	S	S	S	S	S	G	G	S	S	G	S	G	S	S
S2_2524922	A/C	2	2524922	+	A	A	C	C	C	M	M	M	C	C	M	M	A	C	A	C	M	M	A	C	M	A	A	C	M	C	C	M	M	C	C	M	M	M	M	M	A	A	M	M	A	M	A	M	M
S2_2524924	C/T	2	2524924	+	C	C	T	T	T	Y	Y	Y	T	T	Y	Y	C	T	C	T	Y	Y	C	T	Y	C	C	T	Y	T	T	Y	Y	T	T	Y	Y	Y	Y	Y	C	C	Y	Y	C	Y	C	Y	Y
S2_2772579	G/A	2	2772579	+	R	R	R	R	R	R	R	R	R	R	R	R	R	R	R	R	G	R	R	R	R	G	G	R	R	R	R	R	R	G	R	R	R	R	R	R	R	R	G	G	N	R	R	G	G
S2_2772668	C/G	2	2772668	+	C	S	S	C	C	C	S	C	S	C	S	C	S	C	S	S	C	C	S	N	C	C	C	C	S	C	S	C	C	C	S	S	S	C	C	C	S	C	C	C	N	C	S	S	N
S2_2772689	A/C	2	2772689	+	A	M	M	A	A	A	M	A	M	A	M	A	M	M	M	M	A	A	M	N	A	A	A	A	M	A	M	M	A	A	M	M	M	A	A	A	M	A	A	A	N	A	M	M	N
S2_2773349	C/T	2	2773349	+	C	C	C	C	C	C	C	C	C	C	C	C	T	C	C	C	C	T	C	C	C	T	C	C	C	T	C	C	C	C	C	C	C	C	C	C	C	C	C	C	C	C	C	C	T
S2_2955302	T/C	2	2955302	+	T	T	C	T	T	T	T	T	T	T	T	T	T	T	T	C	T	T	T	C	C	T	T	N	T	T	T	T	T	T	T	T	T	T	T	T	T	T	T	T	N	T	T	T	T
S2_2961791	C/A	2	2961791	+	C	C	A	C	C	C	C	C	C	C	C	C	C	C	C	A	C	C	C	C	C	C	C	C	C	C	C	C	C	C	C	C	C	C	C	C	C	C	C	C	C	C	C	N	C
S2_2961809	A/G	2	2961809	+	A	A	G	A	A	A	A	A	A	A	A	A	A	A	A	G	A	A	A	A	A	A	A	A	A	A	A	A	A	A	A	A	A	A	A	A	A	A	A	A	A	A	A	N	A
S2_2961811	G/A	2	2961811	+	G	G	A	G	G	G	G	G	G	G	G	G	G	G	G	A	G	G	G	G	G	G	G	G	G	G	G	G	G	G	G	G	G	G	G	G	G	G	G	G	G	G	G	N	G
S2_2961815	C/T	2	2961815	+	C	C	T	C	C	C	C	C	C	C	C	C	C	C	C	T	C	C	C	C	C	C	C	C	C	C	C	C	C	C	C	C	C	C	C	C	C	C	C	C	C	C	C	N	C
S2_2961839	T/G	2	2961839	+	T	T	G	T	T	T	T	T	T	T	T	T	T	T	T	G	T	T	T	T	T	T	T	T	T	T	T	T	T	T	T	T	T	T	T	T	T	T	T	T	T	T	T	N	T
S2_3072633	G/T	2	3072633	+	G	G	G	G	G	G	G	G	G	T	G	G	G	G	G	T	G	G	G	G	G	G	G	T	G	G	G	G	G	G	G	G	G	G	G	G	G	G	G	G	N	G	G	G	G
S2_3072634	A/T	2	3072634	+	A	A	A	A	A	A	A	A	A	T	A	A	A	A	A	T	A	A	A	A	A	A	A	T	A	A	A	A	A	A	A	A	A	A	A	A	A	A	A	A	N	A	A	A	A
S2_3072636	G/A	2	3072636	+	G	G	G	G	G	G	G	G	G	A	G	G	G	G	G	A	G	G	G	G	G	G	G	A	G	G	G	G	G	G	G	G	G	G	G	G	G	G	G	G	N	G	G	G	G
S2_3072644	C/G	2	3072644	+	C	C	C	C	C	C	C	C	C	G	C	C	C	C	C	G	C	C	C	C	C	C	C	G	C	C	C	C	C	C	C	C	C	C	C	C	C	C	C	C	N	C	C	C	C
S2_3072645	G/A	2	3072645	+	G	G	G	G	G	G	G	G	G	A	G	G	G	G	G	A	G	G	G	G	G	G	G	A	G	G	G	G	G	G	G	G	G	G	G	G	G	G	G	G	N	G	G	G	G
S2_3072671	T/C	2	3072671	+	T	T	T	T	T	T	T	T	T	C	T	T	T	T	T	C	T	T	T	T	T	T	T	C	T	T	T	T	T	T	T	T	T	T	T	T	T	T	T	T	N	T	T	T	T
S2_3195671	G/A	2	3195671	+	G	G	G	G	G	G	G	G	A	G	G	G	A	G	G	G	G	G	G	G	G	A	G	G	G	G	A	G	G	N	G	G	G	G	G	G	G	G	G	G	N	G	G	G	A
S2_3265079	G/A	2	3265079	+	G	G	G	G	G	G	G	G	A	G	G	R	A	G	G	G	G	G	G	G	G	R	G	G	G	G	A	G	G	A	G	R	G	G	A	G	G	G	G	G	G	G	G	N	A
S2_3897314	G/A	2	3897314	+	R	G	A	G	G	G	G	G	A	G	G	G	A	G	A	G	A	G	G	G	A	G	G	A	G	A	A	A	G	A	G	A	G	G	A	A	G	A	G	A	G	G	G	G	A
S2_3897327	A/C	2	3897327	+	M	A	C	A	A	A	A	A	C	A	A	A	C	A	C	A	C	A	A	A	C	A	A	C	A	C	C	C	A	C	A	C	A	A	C	C	A	C	A	C	A	A	A	A	C
S2_4041906	G/A	2	4041906	+	A	G	G	G	G	G	G	G	A	G	G	A	A	G	A	A	A	G	G	G	A	G	A	G	G	G	A	A	G	N	G	G	G	G	A	G	G	G	G	G	G	G	G	G	A
S2_4136190	T/C	2	4136190	+	C	T	T	T	T	T	T	T	C	T	T	T	C	Y	C	Y	Y	Y	T	C	Y	T	T	N	Y	T	C	C	T	Y	T	T	T	T	Y	T	T	T	T	C	N	T	T	N	N
S2_4136209	T/C	2	4136209	+	C	T	T	T	T	T	T	T	C	T	T	T	C	Y	C	Y	Y	Y	T	C	Y	T	T	N	Y	T	C	C	T	Y	T	T	T	T	Y	T	T	T	T	C	T	T	T	N	C
S2_4408126	A/G	2	4408126	+	A	A	A	A	A	A	A	A	G	A	A	G	G	A	A	A	A	A	A	A	A	A	A	A	R	A	A	A	A	G	A	A	A	A	A	A	A	A	A	A	A	A	A	A	G
S2_4423673	C/A	2	4423673	+	C	C	C	C	C	C	C	C	C	C	C	C	C	C	A	C	C	C	C	C	C	C	C	N	C	C	C	A	C	C	C	C	C	C	C	C	C	C	C	A	N	C	C	C	N
S2_4722218	G/A	2	4722218	+	G	G	G	G	G	G	G	G	G	G	G	G	G	G	A	A	G	G	G	A	A	G	G	N	G	G	G	A	G	G	G	G	G	G	G	G	G	G	G	A	G	G	G	G	G
S2_4754621	C/G	2	4754621	+	S	C	S	C	C	C	C	C	S	C	C	S	S	C	S	S	S	S	C	C	C	C	C	S	S	C	S	C	C	N	C	C	C	S	S	C	C	S	C	S	C	C	C	N	S
S2_4754630	G/C	2	4754630	+	S	G	S	G	G	G	G	G	S	G	G	S	S	G	S	S	S	S	G	G	G	G	G	S	S	G	S	G	G	N	G	G	G	S	S	G	G	S	G	S	G	G	G	N	S
S2_4754652	C/G	2	4754652	+	S	C	S	C	C	C	C	C	S	C	C	S	S	C	S	S	S	S	C	C	C	C	C	S	S	C	S	C	C	N	C	C	C	S	S	C	C	S	C	S	C	C	C	N	S
S2_4754657	C/A	2	4754657	+	M	C	M	C	C	C	C	C	M	C	C	M	M	C	M	M	M	M	C	C	C	C	C	M	M	C	M	C	C	N	C	C	C	M	M	C	C	M	C	M	C	C	C	N	M
S2_4754685	G/T	2	4754685	+	G	G	G	G	G	G	G	G	G	G	G	K	K	G	G	G	G	G	G	G	G	G	K	G	K	G	G	G	G	N	G	G	G	G	G	G	G	G	G	K	G	G	G	N	K
S2_4774730	C/T	2	4774730	+	C	C	C	C	C	C	C	C	T	C	C	C	T	C	C	C	C	T	C	C	C	C	C	N	C	C	C	C	C	C	C	C	C	C	C	C	C	C	C	T	C	C	C	C	T
S2_5055802	G/A	2	5055802	+	A	G	G	G	G	A	G	G	G	G	G	A	A	G	G	G	A	G	G	N	A	G	G	G	A	G	G	A	G	G	G	G	G	G	A	G	G	G	G	A	N	G	G	G	A
S2_5195021	C/T	2	5195021	+	C	C	C	C	C	T	C	C	C	C	C	C	T	C	C	T	T	C	C	C	T	C	C	C	T	C	C	T	C	C	C	C	C	C	T	C	C	C	C	T	C	C	C	C	T
S2_5756058	T/C	2	5756058	+	T	T	T	T	T	C	C	T	T	T	T	C	C	T	T	T	T	T	T	C	C	T	T	C	Y	T	T	C	T	T	T	T	T	T	T	T	T	T	T	C	N	T	T	T	C
S2_5964803	C/T	2	5964803	+	C	C	C	C	C	T	T	C	C	C	C	T	T	C	C	C	C	C	C	T	C	C	C	C	C	C	C	T	C	C	C	C	C	C	T	C	C	C	C	T	C	C	C	C	T
S2_5964819	T/C	2	5964819	+	T	T	T	T	T	C	C	T	T	T	T	C	C	T	Y	T	T	T	T	C	T	T	T	C	T	T	T	C	T	T	T	T	T	T	C	T	T	T	T	C	T	T	T	T	C
S2_5964834	A/G	2	5964834	+	A	A	A	A	A	G	G	A	A	A	A	G	G	A	R	A	A	A	A	G	A	A	A	A	A	A	A	G	A	A	A	A	A	A	G	A	A	A	A	G	A	A	A	A	G
S2_5964843	G/A	2	5964843	+	G	G	G	G	G	A	A	G	G	G	G	A	A	G	R	G	G	G	G	A	G	G	G	G	G	G	G	A	G	G	G	G	G	G	A	G	G	G	G	A	G	G	G	G	A
S2_6559608	A/G	2	6559608	+	A	A	A	A	A	G	G	A	A	A	A	G	G	A	A	G	G	A	A	A	A	A	A	A	G	A	A	G	A	A	A	A	A	A	G	A	A	A	A	N	A	A	A	A	A
S2_6815751	C/G	2	6815751	+	C	C	C	C	C	C	C	C	C	C	C	C	C	C	C	C	G	C	C	G	C	G	C	C	C	C	C	C	C	C	C	C	C	C	C	C	G	C	G	C	N	C	C	C	C
S2_6815758	C/T	2	6815758	+	C	C	C	C	C	C	C	C	C	C	C	C	C	C	C	C	T	C	C	T	C	T	C	C	C	C	C	C	C	C	C	C	C	C	C	C	T	C	T	C	N	C	C	C	C
S2_6815781	C/T	2	6815781	+	C	C	C	C	C	C	C	C	C	C	C	C	C	C	C	C	T	C	C	T	C	T	C	C	C	C	C	C	C	C	C	C	C	C	C	C	T	C	T	C	N	C	C	C	C
S2_6815789	C/T	2	6815789	+	C	C	C	C	C	C	C	C	C	C	C	C	C	C	C	C	T	C	C	T	C	T	C	C	C	C	C	C	C	C	C	C	C	C	C	C	T	C	T	C	N	C	C	C	C
S2_6850407	A/G	2	6850407	+	A	A	R	A	A	R	R	A	A	G	A	R	G	A	R	A	R	A	A	A	R	A	A	A	G	R	A	G	A	A	A	A	A	R	R	A	A	A	A	G	N	A	A	A	A
S2_6850440	T/A	2	6850440	+	T	T	W	T	T	W	W	T	T	A	T	W	A	T	W	T	W	T	T	T	W	T	T	T	A	W	T	A	T	T	T	T	T	W	W	T	T	T	T	A	N	T	T	T	T
S2_6850447	T/C	2	6850447	+	T	T	Y	T	T	Y	Y	T	T	C	T	Y	C	T	Y	T	Y	T	T	T	Y	T	T	T	C	Y	T	C	T	T	T	T	T	Y	Y	T	T	T	T	C	N	T	T	T	T
S2_6850453	A/C	2	6850453	+	A	A	M	A	A	M	M	A	A	C	A	M	C	A	M	A	M	A	A	A	M	A	A	A	C	M	A	C	A	A	A	A	A	M	M	A	A	A	A	C	N	A	A	A	A
S2_6916005	T/G	2	6916005	+	T	T	T	T	T	G	T	T	T	G	T	G	G	T	T	N	T	G	T	T	G	T	T	N	G	T	T	G	T	T	T	T	T	G	T	T	T	T	T	N	N	T	N	T	T
S2_6971604	A/G	2	6971604	+	G	A	A	A	A	G	G	A	A	A	A	G	G	A	R	A	A	A	A	A	G	A	A	A	G	A	A	N	A	A	A	A	A	G	R	A	A	A	A	G	N	A	A	A	N
S2_7048057	T/C	2	7048057	+	T	T	T	T	T	C	T	T	T	N	T	T	C	T	T	T	C	T	T	C	T	T	T	T	C	T	T	C	T	T	T	T	T	C	T	T	T	T	T	C	T	T	T	T	T
S2_7048088	G/T	2	7048088	+	G	G	G	G	G	T	G	G	G	N	G	G	T	G	G	G	T	G	G	T	G	G	G	G	T	G	G	T	G	G	G	G	G	T	G	G	G	G	G	T	G	G	G	G	G
S2_7048091	T/C	2	7048091	+	T	T	T	T	T	C	T	T	T	N	T	T	C	T	T	T	C	T	T	C	T	T	T	T	C	T	T	C	T	T	T	T	T	C	T	T	T	T	T	C	T	T	T	T	T
S2_7048112	G/A	2	7048112	+	G	G	G	G	G	A	G	G	G	N	G	G	A	G	G	G	A	G	G	A	G	G	G	G	A	G	G	A	G	G	G	G	G	A	G	G	G	G	G	A	G	G	G	G	G
S2_7221639	G/T	2	7221639	+	T	G	T	T	T	G	T	T	G	G	T	T	G	T	G	T	G	G	T	G	G	G	G	T	G	T	T	G	T	T	G	G	T	T	G	T	T	T	T	G	N	T	G	G	T
S2_7221644	G/A	2	7221644	+	A	G	A	A	A	G	A	A	G	G	A	A	G	A	G	A	G	G	A	N	G	G	G	A	G	A	A	G	A	A	G	G	A	A	G	A	A	A	A	G	N	A	G	G	A
S2_7224332	C/T	2	7224332	+	T	C	C	C	C	C	C	C	C	T	C	T	T	C	T	C	C	C	C	C	T	C	C	C	T	C	C	C	C	C	C	C	C	C	C	C	C	C	C	C	C	C	C	C	T
S2_8213238	T/G	2	8213238	+	K	T	K	T	T	K	T	T	T	K	T	K	K	T	K	T	G	K	T	T	G	T	T	G	G	T	T	G	T	T	T	T	K	K	K	T	K	T	T	G	T	T	T	T	T
S2_8213269	A/G	2	8213269	+	R	A	A	A	A	R	A	A	A	R	A	A	A	A	R	A	G	R	A	A	R	A	A	G	A	A	A	G	A	A	A	A	A	A	A	A	R	A	A	G	A	A	A	A	A
S2_8228623	T/G	2	8228623	+	K	T	T	T	T	K	T	T	T	T	T	T	T	T	K	T	T	T	T	N	N	T	T	T	K	T	T	T	T	T	K	T	K	K	T	T	T	K	T	K	N	T	T	G	T
S2_8228824	T/C	2	8228824	+	C	T	C	T	T	C	T	T	T	T	T	T	C	T	T	T	Y	C	T	T	T	T	T	C	C	T	T	C	T	T	T	T	C	T	C	T	T	T	T	C	T	T	T	T	C
S2_8228952	A/G	2	8228952	+	G	A	G	A	A	A	A	A	A	R	G	A	G	A	G	G	G	G	R	G	G	A	G	R	G	A	A	A	G	A	A	A	A	A	A	G	G	A	A	G	G	A	A	N	A
S2_8228970	T/G	2	8228970	+	G	T	G	T	T	T	T	T	T	T	G	T	G	T	G	G	G	G	K	G	G	T	G	K	G	T	T	T	G	T	T	T	T	T	T	G	G	T	T	G	G	T	T	N	T
S2_8228976	C/T	2	8228976	+	T	C	T	C	C	C	C	C	C	Y	T	C	T	C	T	T	T	T	Y	T	T	C	T	Y	T	C	C	C	T	C	C	C	C	C	C	T	T	C	C	T	T	C	C	N	C
S2_8375553	C/A	2	8375553	+	A	C	C	C	C	A	C	C	C	M	C	C	C	C	M	C	M	M	C	M	M	C	C	C	C	C	C	A	C	C	C	C	C	C	C	C	C	C	C	A	C	C	C	C	C
S2_8405452	G/T	2	8405452	+	G	G	G	G	G	T	G	G	G	T	G	G	G	G	G	G	G	G	G	G	T	G	G	N	G	G	G	T	G	G	N	G	G	G	G	G	G	G	G	T	N	G	G	N	G
S2_8518165	T/C	2	8518165	+	T	T	Y	T	T	C	Y	T	T	C	T	C	C	T	T	T	C	Y	T	T	T	T	T	N	C	T	T	C	T	T	T	C	T	Y	C	T	T	T	T	C	T	T	T	T	T
S2_8518184	C/T	2	8518184	+	C	C	Y	C	C	C	Y	C	C	C	C	T	T	C	C	C	C	C	C	C	C	C	C	N	T	C	C	C	C	C	C	T	C	Y	T	C	C	C	C	C	C	C	C	C	C
S2_8714845	A/C	2	8714845	+	A	A	A	A	A	A	A	A	A	A	A	A	A	A	A	A	A	A	A	A	A	A	A	A	C	A	A	A	A	A	A	C	A	A	A	A	A	A	A	A	N	A	A	N	N
S2_9350004	C/T	2	9350004	+	Y	C	C	Y	C	Y	C	C	C	Y	C	C	C	Y	C	Y	C	Y	C	C	C	C	C	N	C	Y	C	C	C	C	C	C	Y	C	C	Y	C	C	C	C	C	Y	C	C	C
S2_9350007	G/A	2	9350007	+	G	G	G	G	G	G	G	G	G	G	G	G	G	G	G	G	G	G	G	G	G	G	G	N	G	G	G	G	G	G	G	G	G	G	G	G	G	R	G	A	G	G	R	G	G
S2_9350039	C/T	2	9350039	+	C	C	C	Y	C	C	N	C	C	C	T	Y	C	C	T	C	C	C	C	C	T	C	C	N	C	C	C	C	C	T	T	C	C	C	C	C	C	C	C	C	T	Y	C	C	C
S2_9350041	G/A	2	9350041	+	G	G	G	G	R	G	G	G	A	G	G	G	G	G	G	G	G	G	A	G	G	G	G	N	G	G	R	A	G	G	G	G	R	G	G	G	G	G	G	G	G	G	G	G	G
S2_9350052	T/A	2	9350052	+	W	T	T	W	T	W	T	T	T	W	T	T	T	W	T	W	T	W	T	T	T	T	T	N	T	W	W	T	T	T	T	T	W	T	T	W	T	T	T	N	T	W	T	T	T
S2_9457991	T/C	2	9457991	+	T	T	T	T	T	C	T	T	T	T	T	T	T	C	T	T	T	T	T	C	T	T	T	T	C	T	T	T	T	T	T	C	T	T	C	T	T	T	T	C	N	C	T	T	T
S2_9471521	T/G	2	9471521	+	T	T	T	T	T	T	T	T	T	T	T	T	T	G	T	T	T	T	T	T	T	T	T	N	T	T	T	T	T	T	T	T	K	K	T	T	T	T	T	G	T	T	N	T	T
S2_9471535	A/G	2	9471535	+	A	A	A	A	A	A	A	A	A	A	A	A	A	G	A	A	A	A	A	A	A	A	A	N	A	A	A	A	A	A	A	A	R	R	A	A	A	A	A	G	A	A	N	A	A
S2_9471545	C/T	2	9471545	+	C	C	C	C	C	C	C	C	C	C	C	C	C	T	C	C	C	C	C	C	C	C	C	N	C	C	C	C	C	C	C	C	Y	Y	C	C	C	C	C	T	C	C	N	C	C
S2_9607925	G/T	2	9607925	+	T	G	G	G	G	T	G	G	G	G	G	K	T	G	K	G	G	G	G	T	G	G	G	T	G	G	G	K	G	G	G	G	G	G	G	G	G	G	G	T	G	G	G	N	G
S2_9766411	G/C	2	9766411	+	G	N	C	G	G	C	G	G	G	G	G	G	G	G	C	G	G	G	G	N	G	G	G	C	G	G	G	G	G	G	G	G	G	G	G	G	N	G	G	C	G	G	G	G	G
S2_9766417	A/G	2	9766417	+	A	N	G	A	A	G	A	A	A	A	A	A	A	A	G	A	A	A	A	N	A	A	A	G	A	A	A	A	A	A	A	A	A	A	A	A	N	A	A	G	A	A	A	A	A
S2_9766429	C/G	2	9766429	+	C	N	G	C	C	G	C	C	C	C	C	C	C	C	G	C	C	C	C	N	C	C	C	C	C	C	C	C	C	C	C	C	C	C	C	C	N	C	C	G	C	C	C	C	C
S2_9766432	T/C	2	9766432	+	T	N	C	T	T	C	T	T	T	T	T	T	T	T	C	T	T	T	T	N	T	T	T	T	T	T	T	T	T	T	T	T	T	T	T	T	N	T	T	C	T	T	T	T	T
S2_9766491	G/A	2	9766491	+	A	G	A	G	G	A	G	G	G	G	G	G	G	G	A	G	G	G	G	A	A	G	G	N	G	G	G	G	G	G	G	G	G	G	G	G	G	G	G	A	G	G	G	G	G
S2_9766537	C/G	2	9766537	+	G	C	G	C	C	G	C	C	C	C	C	C	C	C	G	C	C	C	C	G	G	C	C	N	C	C	C	C	C	C	C	C	C	C	C	C	C	C	C	G	C	C	C	C	C
S2_9766551	T/C	2	9766551	+	C	T	C	T	T	C	T	T	T	T	T	T	T	T	C	T	T	T	T	C	C	T	T	N	T	T	T	T	T	T	T	T	T	T	T	T	T	T	T	C	T	T	T	T	T
S2_9838728	G/A	2	9838728	+	G	G	G	N	G	G	A	G	G	G	G	G	A	A	G	G	G	G	G	G	G	G	G	N	A	G	G	G	G	G	G	A	G	G	G	G	G	G	G	G	G	A	G	G	A
S2_9915256	T/C	2	9915256	+	C	C	C	T	T	N	T	Y	Y	T	Y	T	T	Y	Y	T	Y	Y	T	C	T	T	Y	T	T	Y	T	T	T	T	C	T	C	T	C	Y	T	Y	Y	T	T	T	T	Y	T
S2_9915271	T/C	2	9915271	+	C	C	C	T	T	N	T	Y	Y	T	Y	T	T	Y	Y	T	Y	Y	T	C	T	T	Y	T	T	Y	T	T	T	T	C	T	C	T	C	Y	T	Y	Y	T	T	T	T	Y	T
S2_9915305	G/A	2	9915305	+	G	G	G	A	A	N	A	R	R	G	R	A	R	G	R	A	R	R	A	G	A	A	R	A	G	R	A	R	A	A	G	A	G	G	G	R	A	R	R	G	A	R	A	R	G
S2_9985760	G/A	2	9985760	+	A	G	G	G	G	A	A	G	G	R	G	G	R	R	A	G	G	R	G	G	R	G	G	G	A	G	G	R	G	G	G	A	G	A	G	G	G	G	G	A	G	R	G	G	A
S2_9985801	G/A	2	9985801	+	A	G	G	G	G	A	A	G	G	R	G	G	R	R	A	G	G	R	G	G	R	G	G	G	A	G	G	R	G	G	G	A	G	A	G	G	G	G	G	A	G	R	G	G	A
S2_10012451	C/G	2	10012451	+	S	C	S	C	C	G	S	C	C	S	C	C	S	S	S	C	C	S	C	S	S	C	C	C	G	C	C	S	C	C	C	S	C	S	S	C	C	C	C	G	C	S	C	C	S
S2_10012475	A/G	2	10012475	+	R	A	R	A	A	G	R	A	A	R	A	A	R	R	R	A	A	R	A	R	R	A	A	A	G	A	A	R	A	A	A	R	A	R	R	A	A	A	A	G	A	R	A	A	R
S2_10012478	G/A	2	10012478	+	R	G	R	G	G	A	R	G	G	R	G	G	R	R	R	G	G	R	G	R	R	G	G	G	A	G	G	R	G	G	G	R	G	R	R	G	G	G	G	A	G	R	G	G	R
S2_10012483	T/C	2	10012483	+	Y	T	Y	T	T	C	Y	T	T	Y	T	T	Y	Y	Y	T	T	Y	T	Y	Y	T	T	T	C	T	T	Y	T	T	T	Y	T	Y	Y	T	T	T	T	C	T	Y	T	T	Y
S2_10083985	T/G	2	10083985	+	G	T	G	T	T	G	G	T	T	T	T	T	T	G	G	T	T	T	T	G	G	T	T	T	G	T	T	T	T	T	T	G	T	G	T	T	T	T	T	G	T	G	T	T	G
S2_10084030	G/T	2	10084030	+	T	G	T	G	G	T	T	G	G	G	G	G	G	T	T	G	G	G	G	T	T	G	G	G	T	G	G	G	G	G	G	T	G	T	G	G	G	G	G	T	G	T	G	G	T
S2_10444644	T/G	2	10444644	+	G	T	T	T	T	G	T	T	T	K	T	T	K	G	G	T	T	T	T	K	T	T	T	T	G	T	T	T	T	T	T	G	T	K	T	T	T	T	T	G	T	G	T	N	T
S2_12000722	G/A	2	12000722	+	G	G	G	G	G	G	G	G	G	G	G	G	G	A	G	G	G	G	G	G	G	G	G	G	A	G	G	G	G	G	R	A	G	A	G	G	G	G	G	G	N	A	G	G	A
S2_12000732	G/C	2	12000732	+	G	G	G	G	G	G	G	G	G	G	G	G	G	C	G	G	G	G	G	G	G	G	G	G	C	G	G	G	G	G	S	C	G	C	G	G	G	G	G	G	N	C	G	G	C
S2_12086252	T/C	2	12086252	+	T	T	T	T	T	T	T	T	T	T	T	T	T	C	T	T	T	T	T	N	T	T	T	T	C	T	T	T	T	T	T	T	T	C	T	T	T	T	T	T	T	C	T	T	C
S2_12090456	G/C	2	12090456	+	G	G	G	G	G	G	S	G	G	G	G	G	S	S	G	G	G	S	G	G	G	G	G	N	C	N	G	G	G	N	G	S	G	S	C	S	G	G	G	G	G	S	G	G	S
S2_12420703	A/C	2	12420703	+	A	C	A	C	C	C	C	A	A	A	A	A	C	A	A	C	A	A	A	A	A	C	C	A	A	C	C	A	A	A	A	C	C	A	C	A	A	M	A	C	C	A	A	A	A
S2_12761841	C/T	2	12761841	+	T	T	C	T	Y	C	C	T	T	T	C	T	T	T	T	T	T	T	T	T	T	C	T	C	T	T	T	C	C	C	C	C	T	T	C	T	N	C	C	C	C	T	N	N	C
S2_12761884	G/A	2	12761884	+	A	A	G	A	R	G	G	A	A	A	G	A	A	A	A	A	A	A	A	A	A	G	A	G	A	A	A	G	G	G	G	G	A	A	G	A	N	G	G	G	G	A	N	N	G
S2_12761885	G/A	2	12761885	+	A	A	G	A	R	G	G	A	A	A	G	A	A	A	A	A	A	A	A	A	A	G	A	G	A	A	A	G	G	G	G	G	A	A	G	A	N	G	G	G	G	A	N	N	G
S2_12762095	T/C	2	12762095	+	Y	C	T	T	Y	Y	C	Y	Y	T	Y	Y	Y	Y	T	Y	Y	Y	Y	N	Y	Y	N	T	Y	Y	T	Y	Y	Y	Y	T	Y	T	N	Y	Y	Y	Y	N	Y	Y	Y	Y	T
S2_13966151	C/A	2	13966151	+	C	C	C	C	C	C	C	C	C	C	A	C	C	A	C	C	C	C	A	C	C	C	C	C	A	C	C	C	A	C	C	A	C	A	A	C	C	A	C	C	C	C	C	C	A
S2_15705902	T/C	2	15705902	+	T	T	C	C	T	T	C	T	T	T	T	T	T	T	T	T	T	T	T	T	T	T	T	T	T	C	T	T	T	T	T	T	C	T	T	T	C	T	C	T	C	T	T	T	C
S2_15705978	C/A	2	15705978	+	C	C	A	A	C	C	A	C	C	C	C	C	C	C	C	C	C	C	C	C	C	C	C	C	C	A	C	C	C	C	C	C	A	C	C	C	A	C	A	C	A	C	C	C	A
S2_15725709	A/G	2	15725709	+	A	A	R	A	A	A	A	G	A	A	A	A	A	A	A	A	A	A	N	A	A	A	A	A	A	A	G	A	A	A	A	A	A	A	G	A	A	A	A	A	A	A	A	A	A
S2_15762312	C/A	2	15762312	+	C	C	C	C	C	A	C	C	A	C	C	C	C	C	C	C	C	C	C	C	M	A	C	N	A	C	C	C	C	C	A	C	M	C	C	C	C	C	C	C	C	C	C	C	C
S2_15762321	G/A	2	15762321	+	G	G	G	G	G	A	G	G	A	G	G	G	G	G	G	G	G	G	G	G	R	A	G	N	A	G	G	G	G	G	A	G	R	G	G	G	G	G	G	G	G	G	G	G	G
S2_16083910	G/A	2	16083910	+	A	G	A	G	G	G	G	G	G	A	G	G	G	G	A	G	G	A	G	G	G	G	G	G	G	G	G	A	G	G	G	G	G	G	G	G	G	G	G	N	G	G	G	G	G
S2_16083913	C/T	2	16083913	+	T	C	T	C	C	C	C	C	C	T	C	C	C	C	T	C	C	T	C	C	C	C	C	C	C	C	C	T	C	C	C	C	C	C	C	C	C	C	C	N	C	C	C	C	C
S2_16083914	C/A	2	16083914	+	A	C	A	C	C	C	C	C	C	A	C	C	C	C	A	C	C	A	C	C	C	C	C	C	C	C	C	A	C	C	C	C	C	C	C	C	C	C	C	N	C	C	C	C	C
S2_16083943	C/T	2	16083943	+	T	C	T	C	C	C	C	C	C	T	C	C	C	C	T	C	C	T	C	C	C	C	C	C	C	C	C	T	C	C	C	C	C	C	C	C	C	C	C	N	C	C	C	C	C
S2_16565182	C/T	2	16565182	+	T	C	T	C	C	C	C	C	C	C	C	C	C	C	C	C	C	C	C	C	C	C	C	C	C	C	C	C	C	C	C	C	C	C	C	C	C	C	C	N	C	C	C	C	N
S2_16683589	G/C	2	16683589	+	C	G	G	G	G	G	C	G	G	C	C	C	C	C	C	G	G	G	C	G	G	C	G	C	C	G	G	G	G	G	G	C	S	C	G	G	G	G	G	C	N	C	G	G	N
S2_16726868	A/G	2	16726868	+	G	A	A	A	A	A	A	A	A	A	A	G	A	G	A	A	A	G	G	A	A	A	A	N	G	A	A	G	A	A	A	G	A	G	A	A	A	A	A	G	A	G	A	A	A
S2_16924409	T/C	2	16924409	+	C	T	T	T	T	T	C	T	T	T	T	T	T	C	T	T	T	Y	C	T	T	T	T	C	C	T	T	C	T	T	T	T	T	C	T	T	T	T	T	C	T	C	T	T	C
S2_16967776	G/A	2	16967776	+	A	G	G	G	G	G	G	G	G	G	G	G	G	G	G	G	G	G	G	G	G	G	G	N	G	G	G	N	G	N	G	G	G	G	G	G	G	G	G	A	G	G	G	G	N
S2_16967791	G/C	2	16967791	+	C	G	G	G	G	G	G	G	G	G	G	G	G	G	G	G	G	G	G	G	G	G	G	N	G	G	G	N	G	N	G	G	G	G	G	G	G	G	G	C	G	G	G	G	N
S2_16967807	G/T	2	16967807	+	T	G	G	G	G	G	G	G	G	G	K	K	G	T	G	G	G	T	T	G	G	G	G	N	T	G	G	N	G	N	G	G	G	K	T	G	G	G	G	T	G	K	G	G	N
S2_17085980	C/T	2	17085980	+	C	C	C	C	C	C	Y	C	C	C	Y	C	Y	T	C	C	C	C	T	C	C	C	C	T	Y	C	C	C	C	C	C	C	C	Y	T	C	C	Y	C	C	C	Y	C	C	C
S2_17088291	C/T	2	17088291	+	C	C	C	C	C	C	C	C	C	C	T	T	C	C	C	C	C	C	T	C	C	C	C	T	T	C	C	C	C	C	C	T	C	T	T	C	C	C	C	C	C	T	C	C	C
S2_17499440	A/G	2	17499440	+	A	G	A	A	G	A	G	G	G	A	G	G	A	A	A	G	G	G	A	A	A	G	A	A	A	G	A	A	A	A	G	A	G	A	G	A	R	G	G	A	A	A	A	N	A
S2_17499444	G/A	2	17499444	+	G	A	G	G	A	G	A	A	A	G	A	A	G	G	G	A	A	A	G	G	G	A	G	G	G	A	G	G	G	G	A	G	A	G	A	G	R	A	A	G	G	G	G	N	G
S2_17554671	C/A	2	17554671	+	A	C	A	C	C	C	A	C	C	A	C	C	C	C	A	C	C	A	M	C	C	C	C	C	A	A	A	C	A	C	A	C	C	A	A	A	C	C	C	C	A	C	C	C	C
S2_17554722	G/A	2	17554722	+	G	A	G	G	G	A	G	A	A	G	G	G	A	A	G	A	G	G	R	A	A	A	R	G	G	G	G	A	G	G	G	G	A	G	G	G	G	G	G	G	G	G	A	A	G
S2_17554723	T/C	2	17554723	+	C	T	C	T	T	T	C	T	T	C	T	T	T	T	C	T	T	C	Y	T	T	T	T	T	C	C	C	T	C	T	C	T	T	C	C	C	T	T	T	T	C	T	T	T	T
S2_17583589	C/T	2	17583589	+	C	C	C	C	C	C	C	C	C	C	C	C	C	T	C	C	C	T	T	C	C	C	C	C	T	C	C	C	C	C	C	C	C	T	C	C	C	C	C	C	C	T	C	C	N
S2_17583607	G/A	2	17583607	+	G	G	G	G	G	G	G	G	G	G	G	G	G	A	G	G	G	A	A	G	G	G	G	G	A	G	G	G	G	G	G	G	G	A	G	G	G	G	G	G	G	A	G	G	N
S2_17583609	C/T	2	17583609	+	T	C	C	C	C	C	C	C	C	T	C	C	C	C	T	C	C	C	C	C	C	C	C	C	C	C	C	T	C	C	N	C	C	C	C	C	C	C	C	T	C	C	C	C	N
S2_17585561	G/C	2	17585561	+	C	G	G	G	G	G	G	G	G	C	C	G	G	C	G	G	G	C	C	G	G	G	G	G	C	G	G	C	G	G	G	C	G	G	C	G	G	G	G	N	G	C	G	G	C
S2_17630873	C/T	2	17630873	+	C	C	N	Y	C	C	T	C	Y	C	Y	Y	Y	Y	C	C	C	C	C	C	C	Y	C	Y	C	C	C	C	C	C	C	Y	C	C	C	Y	C	C	C	C	C	Y	C	C	N
S2_17630884	T/C	2	17630884	+	T	T	N	Y	T	T	C	T	Y	T	Y	Y	Y	Y	T	T	T	T	T	T	T	Y	T	Y	T	T	T	T	T	T	T	Y	T	T	T	Y	T	T	T	T	T	Y	T	T	N
S2_17630885	G/A	2	17630885	+	G	G	N	R	G	G	A	G	R	G	R	R	R	R	G	G	G	G	G	G	G	R	G	R	G	G	G	G	G	G	G	R	G	G	G	R	G	G	G	G	G	R	G	G	N
S2_17630891	T/C	2	17630891	+	Y	Y	N	Y	Y	Y	C	Y	Y	Y	Y	Y	Y	C	Y	Y	Y	Y	Y	Y	Y	C	T	Y	T	Y	Y	Y	T	C	T	Y	T	Y	Y	Y	Y	Y	Y	Y	C	Y	Y	C	N
S2_17630892	G/T	2	17630892	+	G	G	N	K	G	G	T	G	K	G	K	K	K	K	G	G	G	G	G	G	G	K	G	K	G	G	G	G	G	G	G	K	G	G	G	K	G	G	G	G	G	K	G	G	N
S2_17630921	C/T	2	17630921	+	C	C	N	Y	C	C	T	C	Y	C	Y	Y	Y	Y	C	C	C	C	C	C	C	Y	C	Y	C	C	C	C	C	C	C	Y	C	C	C	Y	C	C	C	C	C	Y	C	C	N
S2_17630922	G/T	2	17630922	+	K	K	N	K	K	K	G	K	K	K	K	K	K	K	K	K	K	K	K	K	K	K	G	K	G	K	K	K	G	T	G	K	G	K	K	K	K	K	K	K	T	K	K	T	N
S2_17630925	A/G	2	17630925	+	A	A	N	R	A	A	G	A	R	A	R	R	R	R	A	A	A	A	A	A	A	R	A	R	A	A	A	A	A	A	A	R	A	A	A	R	A	A	A	A	A	R	A	A	N
S2_17731881	G/A	2	17731881	+	R	R	G	R	R	R	R	G	R	R	R	G	G	R	R	R	G	G	G	G	R	R	G	G	R	G	R	G	R	G	G	R	R	R	G	G	G	G	R	R	G	R	G	A	G
S2_17731886	G/A	2	17731886	+	G	G	A	G	G	G	G	G	G	G	G	G	A	G	G	G	G	G	G	G	G	G	G	G	G	G	G	G	G	G	G	R	G	R	G	G	G	G	G	G	G	G	G	G	G
S2_17731894	A/G	2	17731894	+	A	A	G	A	A	A	A	N	A	A	A	A	G	A	A	A	A	N	A	A	A	A	A	A	A	A	A	A	A	A	A	R	A	R	A	A	A	A	A	A	A	A	N	A	A
S2_17731898	T/C	2	17731898	+	T	T	C	Y	Y	T	T	N	Y	T	T	T	C	Y	T	T	T	N	T	T	T	T	T	C	Y	T	T	T	T	T	C	Y	T	Y	T	T	T	T	T	T	T	T	N	T	T
S2_17731910	G/A	2	17731910	+	G	G	G	R	R	G	G	G	R	G	G	A	G	R	G	G	G	G	G	G	G	G	G	G	R	G	G	G	G	G	A	G	G	G	G	G	G	G	G	G	G	G	G	G	A
S2_17731916	G/A	2	17731916	+	G	R	G	G	G	R	G	A	G	G	R	G	G	G	R	R	G	A	R	G	G	G	G	G	G	G	R	G	G	G	G	G	G	R	G	R	G	G	G	G	G	G	A	G	G
S2_17731923	C/A	2	17731923	+	M	C	C	C	C	C	C	C	C	C	M	C	C	M	C	C	C	C	C	C	C	C	C	C	C	C	C	M	C	C	C	C	C	C	C	C	C	M	C	C	C	C	C	C	C
S2_17731925	G/A	2	17731925	+	G	G	G	G	R	G	G	G	G	G	G	G	G	G	G	G	A	G	G	G	G	G	G	G	G	G	G	G	R	G	G	G	G	G	G	G	G	G	R	G	G	G	G	G	G
S2_17731936	G/A	2	17731936	+	G	G	G	G	G	G	G	G	G	G	R	G	G	G	G	G	G	G	R	G	R	R	G	G	G	G	G	G	G	G	G	G	R	G	G	G	G	G	G	G	G	G	G	G	G
S2_17731937	A/C	2	17731937	+	A	A	C	A	A	A	A	A	A	A	A	A	C	A	A	A	A	A	A	A	A	A	A	A	A	A	A	A	A	A	A	M	A	M	A	A	A	A	A	A	A	A	A	A	A
S2_17731944	A/G	2	17731944	+	R	R	A	R	R	R	A	G	R	A	R	A	A	R	R	R	A	G	R	A	A	A	A	G	R	A	R	R	A	A	G	A	A	R	A	R	A	R	A	A	A	A	G	A	A
S2_17731953	C/T	2	17731953	+	C	C	C	C	C	Y	Y	C	C	Y	C	C	C	C	C	C	C	C	Y	Y	C	C	C	C	C	Y	Y	C	C	C	C	C	Y	C	T	C	T	C	C	C	T	Y	C	C	C
S2_17731959	C/T	2	17731959	+	C	C	T	C	C	C	C	C	C	C	C	C	T	C	C	C	C	C	C	C	C	C	C	C	C	C	C	C	C	C	C	Y	C	Y	C	C	C	C	C	C	C	C	C	C	C
S2_17731960	G/A	2	17731960	+	R	G	G	G	G	G	G	G	G	G	R	G	G	R	G	G	G	G	G	G	G	G	G	G	G	G	G	R	G	G	G	G	G	G	G	G	G	R	G	G	G	G	G	G	G
S2_17731965	G/A	2	17731965	+	G	R	G	G	G	R	G	A	G	G	R	G	G	G	R	R	G	A	R	G	G	G	G	G	G	G	R	G	G	G	G	G	G	R	G	R	G	G	G	G	G	G	A	G	G
S2_17731970	C/T	2	17731970	+	C	Y	C	C	C	Y	Y	C	C	Y	C	T	C	C	C	C	C	C	Y	Y	C	C	C	C	C	Y	Y	C	C	C	C	C	Y	C	T	C	T	C	C	C	T	Y	C	C	Y
S2_17731987	G/A	2	17731987	+	G	A	G	R	R	R	R	A	R	R	G	G	G	R	R	R	N	A	R	A	G	G	G	A	R	A	R	G	G	N	A	G	R	R	A	A	A	G	G	G	A	R	A	G	G
S2_17731989	A/G	2	17731989	+	R	G	G	R	R	R	A	G	R	A	R	A	G	R	R	R	N	G	R	A	A	A	A	G	R	A	R	G	A	N	G	R	A	R	A	G	A	G	A	A	A	A	G	A	A
S2_17731992	C/T	2	17731992	+	Y	C	C	Y	Y	Y	Y	C	Y	Y	Y	C	C	Y	Y	Y	N	C	C	C	C	Y	C	C	Y	C	Y	C	Y	N	C	Y	Y	Y	C	C	C	C	Y	Y	C	Y	C	T	Y
S2_17731996	G/A	2	17731996	+	G	G	A	G	G	G	G	G	G	G	G	G	A	G	G	G	N	G	G	G	G	G	G	G	G	G	G	G	G	N	G	R	G	R	G	G	G	G	G	G	G	G	G	G	G
S2_17732007	G/A	2	17732007	+	G	G	G	G	G	R	R	G	G	R	G	A	G	G	G	G	N	G	R	A	G	G	G	G	G	A	R	G	G	N	G	G	R	G	A	G	A	G	G	G	A	R	G	G	R
S2_17868822	G/T	2	17868822	+	T	G	G	G	G	G	G	G	G	G	G	G	G	G	G	G	G	G	G	G	G	G	G	G	G	G	G	T	G	G	G	G	G	G	G	G	G	G	G	T	N	G	G	N	G
S2_17995616	G/A	2	17995616	+	A	G	G	G	G	G	G	G	G	G	G	G	G	A	G	G	G	A	A	G	G	G	G	A	A	G	G	A	G	G	G	A	G	A	N	G	G	G	N	A	G	A	G	G	N
S2_18286418	A/G	2	18286418	+	G	A	A	A	A	A	A	A	A	R	A	A	A	A	A	A	A	A	A	A	A	A	A	G	A	A	A	A	A	A	A	A	A	A	A	A	A	A	A	R	A	A	A	A	A
S2_18699099	T/A	2	18699099	+	A	T	T	T	T	T	T	T	T	T	T	T	T	T	T	T	T	T	T	T	T	T	T	T	T	T	T	A	T	N	T	T	T	T	T	T	T	T	T	A	N	T	T	T	T
S2_18710816	G/C	2	18710816	+	C	G	G	G	G	G	G	G	G	G	G	G	G	G	G	G	G	G	G	G	G	G	G	N	G	G	G	C	G	G	G	G	G	G	G	G	G	G	G	C	G	G	G	G	G
S2_18836130	G/A	2	18836130	+	A	G	G	G	G	G	G	G	G	G	G	G	G	G	G	G	G	G	G	G	G	G	G	N	G	G	G	N	G	G	G	G	G	G	G	A	G	G	G	A	N	G	G	G	G
S2_18836139	C/T	2	18836139	+	T	C	C	C	C	C	C	C	C	C	C	C	C	C	C	C	C	C	C	C	C	C	C	N	C	C	C	N	C	C	C	C	C	C	C	T	C	C	C	T	N	C	C	C	C
S2_18836146	C/T	2	18836146	+	T	C	C	C	C	C	C	C	C	C	C	C	C	C	C	C	C	C	C	C	C	C	C	N	C	C	C	N	C	C	C	C	C	C	C	T	C	C	C	T	N	C	C	C	C
S2_18836195	A/G	2	18836195	+	G	A	A	A	A	A	A	A	A	A	A	A	A	A	A	A	A	A	A	A	A	A	A	N	A	A	A	N	A	A	A	A	A	A	A	G	A	A	A	G	N	A	A	A	A
S2_18860481	C/T	2	18860481	+	C	C	T	C	C	C	C	C	C	C	C	C	C	Y	C	C	C	C	T	C	C	C	C	C	T	C	C	C	C	N	C	Y	C	T	C	C	C	C	C	C	C	C	C	C	N
S2_18873667	T/C	2	18873667	+	T	T	C	T	T	T	T	T	T	T	C	T	T	C	T	T	T	T	C	T	T	T	T	T	C	T	T	T	T	N	T	T	T	C	T	T	T	T	T	T	T	C	T	T	C
S2_19304279	C/G	2	19304279	+	C	C	C	C	C	C	C	C	C	C	S	C	C	G	C	C	C	C	G	N	C	C	C	C	C	C	C	C	C	C	C	S	S	C	S	C	C	C	C	N	N	G	C	C	C
S2_19314509	G/A	2	19314509	+	G	G	A	G	G	G	A	G	G	G	A	R	G	A	G	G	G	R	A	G	G	G	G	G	A	G	G	G	G	G	G	G	G	G	A	G	G	R	G	G	G	G	G	G	A
S2_19331684	G/C	2	19331684	+	G	G	C	G	G	G	G	G	G	G	S	G	C	S	G	G	N	S	C	G	G	G	G	N	S	G	G	G	G	G	G	S	G	C	G	G	G	G	G	G	G	S	G	G	C
S2_19367035	G/C	2	19367035	+	G	C	G	G	G	G	G	G	G	G	G	G	G	C	G	G	G	G	C	G	G	G	G	G	G	G	G	G	G	G	G	G	G	C	C	G	G	G	G	G	G	G	G	G	G
S2_19392613	G/A	2	19392613	+	A	G	G	G	G	G	G	G	G	G	G	G	A	G	G	G	G	G	A	G	G	G	G	G	G	G	G	G	G	A	A	G	A	G	G	G	G	G	A	A	A	G	A	A	G
S2_19392640	C/G	2	19392640	+	S	C	C	C	C	C	C	C	C	C	C	C	G	C	C	C	C	C	G	C	C	C	C	C	C	C	C	C	C	G	G	C	G	C	C	C	C	C	G	G	G	C	G	G	C
S2_19392677	C/T	2	19392677	+	Y	C	C	C	C	C	C	C	C	C	C	C	T	C	C	C	C	C	T	C	C	C	C	C	C	C	C	C	C	T	T	C	T	C	C	C	C	C	T	T	T	C	T	T	C
S2_19420602	C/G	2	19420602	+	S	C	G	C	S	S	C	C	S	C	S	S	S	S	S	C	C	S	G	S	C	C	C	C	S	C	C	C	S	C	S	S	S	G	C	C	S	S	C	C	C	S	C	C	C
S2_19420646	C/T	2	19420646	+	C	Y	C	C	C	C	C	C	C	C	Y	C	C	C	C	C	C	C	C	C	C	C	C	C	Y	C	C	C	C	C	C	C	C	C	Y	C	C	Y	C	C	C	Y	C	C	C
S2_19478970	G/A	2	19478970	+	G	G	N	G	G	G	G	G	G	G	G	G	G	G	G	G	G	G	G	G	G	G	G	N	G	G	R	G	R	G	N	G	G	G	G	R	R	G	G	R	G	G	G	R	N
S2_19479008	T/C	2	19479008	+	T	T	N	T	T	T	T	T	T	T	T	T	T	T	T	T	T	T	T	T	T	T	T	N	T	T	Y	T	Y	T	N	T	T	T	T	Y	Y	T	T	Y	T	T	T	Y	N
S2_19484235	T/A	2	19484235	+	T	T	T	T	T	A	A	A	T	A	T	T	T	A	A	T	A	A	A	T	T	A	A	T	W	A	T	T	T	T	T	A	T	A	A	A	T	A	T	T	T	A	T	T	T
S2_19484257	C/T	2	19484257	+	C	C	C	C	C	T	T	T	C	T	C	C	C	T	T	C	T	T	T	C	C	T	T	C	Y	T	C	C	C	C	C	T	C	T	T	T	C	T	C	C	C	T	C	C	C
S2_19484261	G/T	2	19484261	+	G	G	G	G	G	T	T	T	G	T	G	G	G	T	T	G	T	T	T	G	G	T	T	G	K	T	G	G	G	G	G	T	G	T	T	T	G	T	G	G	G	T	G	G	G
S2_19798376	G/A	2	19798376	+	G	A	G	G	G	G	G	G	G	G	A	G	G	A	G	G	G	G	A	G	G	G	G	G	A	G	G	G	G	A	G	G	R	G	G	G	G	G	G	G	G	A	G	G	A
S2_19928237	A/G	2	19928237	+	G	A	A	A	A	A	A	A	A	A	A	A	A	G	A	A	A	A	G	G	A	A	A	A	G	A	A	A	A	A	A	A	A	G	A	A	A	A	A	A	A	G	A	G	G
S2_19928299	G/T	2	19928299	+	T	G	G	G	G	G	G	G	G	G	G	G	G	T	G	G	G	G	T	T	G	G	G	G	T	G	G	G	G	G	G	G	G	T	G	G	G	G	G	G	G	T	G	T	T
S2_20000767	T/A	2	20000767	+	A	T	W	T	T	T	A	T	N	T	A	A	A	A	A	T	T	T	A	T	T	T	T	T	A	T	T	T	T	N	T	A	T	A	T	T	T	A	A	T	N	A	T	A	T
S2_20056872	C/T	2	20056872	+	T	C	N	C	C	C	C	C	C	C	T	T	C	Y	C	C	C	C	T	C	C	C	C	C	T	C	C	N	C	T	C	C	C	T	T	C	C	C	C	C	N	C	C	C	N
S2_20359865	C/T	2	20359865	+	T	T	T	C	C	C	C	C	C	C	T	C	T	T	T	C	T	C	T	T	C	C	C	T	T	C	C	C	C	C	C	T	C	T	T	C	C	C	C	C	N	C	C	N	C
S2_20568711	T/C	2	20568711	+	C	T	T	T	T	T	T	T	T	T	T	C	C	T	T	T	T	T	T	C	T	T	T	C	T	T	T	C	T	T	T	T	T	T	T	T	T	T	T	T	T	T	T	C	T
S2_20568714	T/C	2	20568714	+	C	T	T	T	T	T	T	T	T	T	T	C	C	T	T	T	T	T	T	C	T	T	T	C	T	T	T	C	T	T	T	T	T	T	T	T	T	T	T	T	T	T	T	C	T
S2_21015458	G/C	2	21015458	+	C	C	C	G	G	G	G	G	G	G	C	G	G	C	G	G	C	C	C	C	G	G	G	C	S	G	G	C	G	C	G	G	G	C	G	G	G	G	G	G	G	C	G	C	N
S2_21015478	A/C	2	21015478	+	C	C	C	A	A	A	A	A	A	A	C	A	A	C	A	A	C	C	C	C	A	A	A	C	M	A	A	C	A	C	A	A	A	C	A	A	A	A	A	A	A	C	A	C	N
S2_21184482	C/G	2	21184482	+	C	C	C	S	S	C	S	C	S	S	C	C	S	S	S	C	S	C	S	C	S	S	C	C	C	C	C	S	C	C	C	C	C	S	S	C	S	C	S	S	C	C	C	S	C
S2_21184491	G/C	2	21184491	+	G	G	G	S	S	G	S	G	S	S	G	G	S	S	S	G	S	G	S	G	S	S	G	G	G	G	G	S	G	G	G	G	G	S	S	G	S	G	S	S	G	G	G	S	G
S2_21184524	G/C	2	21184524	+	G	G	G	S	S	G	S	G	S	S	G	G	S	S	S	G	S	G	S	G	S	S	G	G	G	G	G	S	G	G	G	G	G	S	S	G	S	G	S	S	G	G	G	S	G
S2_21184536	C/G	2	21184536	+	C	C	C	S	S	C	S	C	S	S	C	C	S	S	S	C	S	C	S	C	S	S	C	C	C	C	C	S	C	C	C	C	C	S	S	C	S	C	S	S	C	C	C	S	C
S2_21184549	A/G	2	21184549	+	A	A	A	R	R	A	R	A	R	R	A	A	R	R	R	A	R	A	R	A	A	R	A	A	A	A	A	R	A	A	A	A	A	R	R	A	R	A	R	R	A	A	A	R	A
S2_21184550	C/T	2	21184550	+	C	C	C	Y	Y	C	Y	C	Y	Y	C	C	Y	Y	Y	C	Y	C	Y	C	C	Y	C	C	C	C	C	Y	C	C	C	C	C	Y	Y	C	Y	C	Y	Y	C	C	C	Y	C
S2_21184560	G/C	2	21184560	+	G	G	G	S	S	G	S	G	S	S	G	G	S	S	S	G	S	G	S	G	G	S	G	G	G	G	G	S	G	G	G	G	G	S	S	G	S	G	S	S	G	G	G	S	G
S2_21335438	G/A	2	21335438	+	A	G	A	G	G	G	G	G	G	G	A	G	A	A	A	G	A	A	A	G	G	G	G	G	A	G	G	G	G	A	G	G	G	A	G	G	G	G	G	G	G	G	G	A	G
S2_21381336	T/C	2	21381336	+	Y	T	T	T	Y	Y	Y	Y	Y	Y	Y	Y	Y	Y	Y	Y	C	Y	T	Y	Y	T	T	T	Y	Y	Y	Y	Y	C	Y	Y	Y	Y	Y	T	Y	Y	Y	T	T	Y	Y	Y	Y
S2_21381362	A/G	2	21381362	+	R	A	A	A	R	R	R	R	R	R	R	R	R	R	R	R	G	R	A	R	R	A	A	A	R	R	R	R	R	G	R	R	R	R	G	A	R	R	R	A	A	R	R	R	R
S2_21381366	A/T	2	21381366	+	W	A	A	A	W	W	W	W	W	W	W	W	W	W	W	W	T	W	A	W	W	A	A	A	W	W	W	W	W	T	W	W	W	W	W	A	W	W	W	A	A	W	W	W	W
S2_21381371	T/C	2	21381371	+	Y	T	T	T	Y	Y	Y	Y	Y	Y	Y	Y	Y	Y	Y	Y	C	Y	T	Y	Y	T	T	T	Y	Y	Y	Y	Y	C	Y	Y	Y	Y	Y	T	Y	Y	Y	T	T	Y	Y	Y	Y
S2_21381373	G/T	2	21381373	+	K	G	G	G	K	K	K	K	K	K	K	K	K	K	K	K	T	K	G	K	K	G	G	G	K	K	K	K	K	T	K	K	K	K	T	G	K	K	K	G	G	K	K	K	K
S2_21381378	C/G	2	21381378	+	S	C	C	C	S	S	S	S	S	S	S	S	S	S	S	S	G	S	C	S	S	C	C	C	S	S	S	S	S	G	S	S	S	S	S	C	S	S	S	C	C	S	S	S	S
S2_21381392	G/A	2	21381392	+	R	G	G	G	R	R	R	R	R	R	R	R	R	R	R	R	A	R	G	R	R	G	G	G	R	R	R	R	R	A	R	R	R	R	R	G	R	R	R	G	G	R	R	R	R
S2_21381396	T/C	2	21381396	+	Y	T	T	T	Y	Y	Y	Y	Y	Y	Y	Y	Y	Y	Y	Y	C	Y	T	Y	Y	T	T	T	Y	Y	Y	Y	Y	C	Y	Y	Y	Y	C	T	Y	Y	Y	T	T	Y	Y	Y	Y
S2_21532720	C/T	2	21532720	+	C	C	N	C	C	C	C	C	C	C	T	C	T	T	C	C	T	Y	T	C	C	N	C	C	T	C	C	C	C	C	C	C	C	T	C	C	C	Y	C	C	N	C	C	T	C
S2_21646677	G/A	2	21646677	+	G	G	G	G	G	G	G	A	G	G	G	G	G	G	G	G	G	A	G	G	G	A	G	A	G	G	G	G	G	G	G	G	G	G	G	G	G	G	G	G	G	G	G	G	G
S2_21646689	G/A	2	21646689	+	G	G	G	G	G	G	G	G	A	R	G	A	G	G	G	G	G	G	G	G	G	G	A	G	G	G	G	G	A	G	A	G	G	G	A	G	G	G	A	G	A	G	G	G	A
S2_21646695	T/C	2	21646695	+	T	T	T	T	T	T	T	C	C	Y	T	C	T	T	T	T	T	C	T	T	T	C	C	C	T	T	T	T	C	T	C	T	T	T	C	T	T	T	C	T	C	T	T	T	C
S2_21977973	A/G	2	21977973	+	A	A	G	A	A	A	A	A	A	A	G	A	A	G	A	A	A	A	G	A	A	A	A	A	G	A	A	A	A	A	A	A	A	G	A	A	A	A	A	A	A	A	A	G	A
S2_22001408	C/A	2	22001408	+	C	C	C	C	C	C	C	C	C	C	C	A	A	M	C	C	C	C	A	C	C	C	C	A	A	C	C	C	C	C	C	C	C	C	C	C	C	C	C	C	C	C	C	A	C
S2_22001411	G/C	2	22001411	+	G	G	G	G	G	G	G	G	G	G	G	C	C	S	G	G	G	G	C	G	G	G	G	C	C	G	G	G	G	G	G	G	G	G	G	G	G	G	G	G	G	G	G	C	G
S2_22001412	T/G	2	22001412	+	T	T	T	T	T	T	T	T	T	T	T	G	G	K	T	T	T	T	G	T	T	T	T	G	G	T	T	T	T	T	T	T	T	T	T	T	T	T	T	T	T	T	T	G	T
S2_22001414	G/C	2	22001414	+	G	G	G	G	G	G	G	G	G	G	G	C	C	S	G	G	G	G	C	G	G	G	G	C	C	G	G	G	G	G	G	G	G	G	G	G	G	G	G	G	G	G	G	C	G
S2_22001534	G/T	2	22001534	+	G	G	T	G	G	G	G	G	G	G	T	G	G	T	G	G	T	T	T	T	G	G	G	N	T	G	G	G	G	G	G	G	G	T	T	G	G	G	G	G	G	G	G	T	G
S2_22085684	C/T	2	22085684	+	C	C	C	C	C	C	C	C	C	C	T	C	C	C	C	C	C	C	T	C	C	C	C	C	T	C	C	C	C	C	C	T	C	T	C	C	T	C	C	C	N	C	C	T	C
S2_22114307	A/C	2	22114307	+	A	A	A	A	A	A	N	A	A	A	A	A	A	A	A	A	A	M	A	N	A	A	A	N	A	A	A	A	A	A	A	A	A	C	A	A	A	M	M	A	A	M	A	A	A
S2_22114315	C/T	2	22114315	+	C	Y	C	C	Y	C	N	C	C	C	Y	Y	C	C	Y	C	C	Y	Y	N	Y	C	C	N	C	Y	C	C	C	C	C	C	C	C	C	Y	C	C	C	C	C	C	C	C	C
S2_22114329	C/T	2	22114329	+	C	Y	C	C	Y	C	N	C	C	C	Y	Y	C	C	Y	C	C	Y	Y	N	Y	C	C	N	C	Y	C	C	C	C	C	C	C	C	C	Y	C	C	C	C	C	C	C	C	C
S2_22114342	C/T	2	22114342	+	C	Y	C	C	Y	C	N	C	C	C	Y	Y	C	C	Y	C	C	Y	Y	N	C	C	C	N	C	Y	C	C	C	C	C	C	C	T	C	Y	C	C	Y	C	C	Y	C	C	C
S2_22114363	C/T	2	22114363	+	C	C	C	C	C	C	N	C	C	C	C	C	C	C	C	C	C	Y	C	N	C	C	C	N	C	C	C	C	C	C	C	C	C	T	C	C	C	Y	Y	C	C	Y	C	C	C
S2_22114368	G/A	2	22114368	+	G	R	G	G	R	G	N	G	G	G	G	R	G	G	R	G	G	R	R	N	R	G	G	N	G	R	G	G	G	G	G	G	G	G	G	R	G	G	G	G	G	G	G	G	G
S2_22114369	C/T	2	22114369	+	C	C	C	C	C	C	N	C	C	C	C	C	C	C	C	C	C	Y	C	N	C	C	C	N	C	C	C	C	C	C	C	C	C	T	C	C	C	Y	Y	C	C	Y	C	C	C
S2_22114409	T/C	2	22114409	+	T	T	T	T	T	T	T	T	T	T	T	T	C	T	T	Y	T	Y	T	T	T	T	C	C	T	T	T	T	T	N	T	C	T	T	T	C	T	Y	Y	T	T	Y	T	T	C
S2_22114422	G/A	2	22114422	+	G	G	G	G	G	G	G	G	G	G	G	G	A	G	G	G	G	G	G	G	G	G	A	A	G	G	G	G	G	N	G	A	G	G	G	A	G	G	G	G	G	G	G	G	A
S2_22114492	T/C	2	22114492	+	T	T	T	Y	Y	T	T	Y	T	T	Y	T	T	T	T	Y	T	Y	Y	T	Y	T	T	T	Y	T	Y	T	T	N	T	T	T	T	T	Y	T	Y	Y	T	T	Y	Y	T	T
S2_22114494	G/A	2	22114494	+	G	G	G	R	R	G	G	R	G	G	R	G	G	G	G	R	G	R	R	G	R	G	G	G	R	G	G	G	G	N	G	G	G	G	G	G	G	R	R	G	G	R	R	G	G
S2_22114512	T/C	2	22114512	+	T	T	T	Y	Y	T	T	Y	T	T	Y	T	T	T	T	Y	T	Y	Y	T	Y	T	T	T	Y	T	Y	T	T	N	T	T	T	T	T	Y	T	Y	Y	T	T	Y	Y	T	T
S2_22486384	G/A	2	22486384	+	G	G	G	G	A	G	R	G	G	A	G	G	R	G	A	A	G	R	R	G	G	A	G	G	R	G	G	R	R	G	G	A	R	A	R	R	A	G	A	G	A	G	G	N	A
S2_22486397	G/A	2	22486397	+	G	G	G	G	A	G	R	G	G	A	G	G	R	G	A	A	G	R	R	G	G	A	G	G	R	G	G	R	R	G	G	A	R	A	R	R	A	G	A	G	A	G	G	N	A
S2_22486400	G/A	2	22486400	+	G	G	G	G	A	G	R	G	G	A	G	G	R	G	A	A	G	R	R	G	G	A	G	G	R	G	G	R	R	G	G	A	R	A	R	R	A	G	A	G	A	G	G	N	A
S2_22486408	G/T	2	22486408	+	G	G	G	G	T	G	K	G	G	T	G	G	K	G	T	T	G	K	K	G	G	T	G	G	K	G	G	K	K	G	G	T	K	T	K	K	T	G	T	G	T	G	G	N	T
S2_22831761	C/T	2	22831761	+	Y	C	C	C	C	C	C	C	C	C	Y	C	C	C	C	Y	Y	C	Y	Y	C	C	Y	C	C	C	C	Y	C	C	C	Y	C	C	C	C	C	C	C	Y	Y	C	Y	C	C
S2_22831765	G/A	2	22831765	+	R	G	G	G	G	G	G	G	G	G	R	G	G	G	G	R	R	G	R	R	G	G	G	G	G	G	G	R	G	G	G	R	G	G	G	G	G	G	G	R	R	G	R	G	G
S2_22831767	G/A	2	22831767	+	R	G	G	G	G	G	G	G	G	G	R	G	G	G	G	R	R	G	R	R	G	G	R	G	G	G	G	R	G	G	G	R	G	G	G	G	G	G	G	R	R	G	R	G	G
S2_22831772	G/A	2	22831772	+	R	A	G	G	G	G	A	A	A	G	R	G	A	G	G	G	G	G	G	G	A	A	G	A	G	G	G	R	R	A	G	G	R	G	R	G	R	G	R	R	R	A	G	G	A
S2_22831776	C/T	2	22831776	+	Y	C	C	C	C	C	C	C	C	C	Y	C	C	C	C	Y	Y	C	Y	Y	C	C	Y	C	C	C	C	Y	C	C	C	Y	C	C	C	C	C	C	C	Y	Y	C	Y	C	C
S2_22831779	C/T	2	22831779	+	Y	C	C	C	C	C	C	C	C	C	Y	C	C	C	C	Y	Y	C	Y	Y	C	C	Y	C	C	C	C	Y	C	C	C	Y	C	C	C	C	C	C	C	Y	Y	C	Y	C	C
S2_22831781	A/G	2	22831781	+	R	A	A	A	A	A	A	A	A	A	R	A	A	A	A	R	R	A	R	R	A	A	R	A	A	A	A	R	A	A	A	R	A	A	A	A	A	A	A	R	R	A	R	A	A
S2_22831782	C/T	2	22831782	+	C	C	T	T	T	T	C	C	C	T	C	T	C	T	T	Y	C	T	Y	C	C	C	Y	C	T	T	T	C	Y	C	T	Y	Y	T	Y	T	Y	T	Y	C	C	C	Y	T	C
S2_22831802	C/A	2	22831802	+	M	C	C	C	C	C	C	C	C	C	M	C	C	C	C	M	M	C	M	M	C	C	M	C	C	C	C	M	C	C	C	M	C	C	C	C	C	C	C	M	M	C	M	C	C
S2_22831804	G/T	2	22831804	+	G	G	T	T	T	T	G	G	G	T	G	T	G	T	T	K	G	T	K	G	G	G	K	G	T	T	T	G	K	G	T	K	K	T	K	T	K	T	K	G	G	G	K	T	G
S2_22831811	A/G	2	22831811	+	R	A	A	A	A	A	A	A	A	A	R	A	A	A	A	R	R	A	R	R	A	A	R	A	A	A	A	R	A	A	A	R	A	A	A	A	A	A	A	R	R	A	R	A	A
S2_22831833	G/A	2	22831833	+	R	G	G	G	G	G	R	G	G	G	R	G	G	G	G	R	R	G	R	R	G	G	R	G	G	G	G	R	G	G	G	R	R	G	R	G	R	G	R	R	R	G	R	G	G
S2_22831898	T/C	2	22831898	+	T	T	T	T	T	T	T	T	T	T	T	C	T	T	T	T	T	T	T	C	T	T	T	T	T	T	T	T	T	T	T	T	T	T	T	T	T	T	T	T	T	T	T	T	T
S2_22897004	G/A	2	22897004	+	G	G	N	G	G	G	G	G	G	G	G	G	G	G	G	G	R	G	G	A	G	G	G	N	G	G	G	G	G	G	G	G	G	G	G	G	G	G	G	N	G	G	G	G	N
S2_23011269	C/T	2	23011269	+	C	C	C	T	C	C	Y	C	T	C	T	T	T	T	C	C	C	T	C	C	C	T	C	C	C	C	C	C	C	C	C	C	C	C	C	T	C	T	C	C	C	T	C	C	C
S2_23011271	A/G	2	23011271	+	A	A	A	G	A	A	R	A	G	A	G	G	G	G	A	A	A	G	A	A	A	G	A	A	A	A	A	A	A	A	A	A	A	A	R	G	A	G	A	A	A	G	A	A	A
S2_23011289	G/A	2	23011289	+	G	G	G	A	G	G	R	G	A	G	A	A	A	A	G	G	G	A	G	G	G	A	G	G	G	G	G	G	G	G	G	G	G	G	G	A	G	A	G	G	G	A	G	G	G
S2_23011309	C/T	2	23011309	+	C	C	C	T	C	C	Y	C	T	C	T	T	T	T	C	C	C	T	C	C	C	T	C	C	C	C	C	C	C	C	C	C	C	C	C	T	C	T	C	C	C	T	C	C	C
S2_23011311	T/A	2	23011311	+	T	T	T	A	T	T	W	T	A	T	A	A	A	A	T	T	T	A	T	T	T	A	T	T	T	T	T	T	T	T	T	T	T	T	T	A	T	A	T	T	T	A	T	T	T
S2_23011317	G/T	2	23011317	+	G	G	G	T	G	G	T	G	T	G	T	T	T	T	G	G	G	T	G	G	G	T	G	G	G	G	G	G	G	G	G	G	G	G	G	T	G	T	G	G	G	T	G	G	G
S2_23139788	G/A	2	23139788	+	G	A	G	G	G	G	G	G	G	G	A	G	G	A	G	G	G	G	A	G	G	N	G	A	A	G	G	G	G	G	G	G	R	G	G	A	G	A	G	G	G	G	G	G	G
S2_23198929	G/A	2	23198929	+	G	G	G	G	G	G	G	G	R	G	G	R	R	G	G	G	G	R	G	G	R	G	G	G	R	G	G	G	G	G	G	G	G	R	G	G	G	G	G	G	G	G	G	G	R
S2_23198932	G/A	2	23198932	+	R	G	G	G	G	G	G	G	G	G	G	G	G	G	G	R	G	G	G	G	G	G	G	G	G	G	G	G	R	G	G	G	G	G	G	G	R	G	G	G	G	G	G	G	R
S2_23198938	A/G	2	23198938	+	A	A	A	A	A	A	A	R	A	A	A	A	A	A	A	A	A	A	A	R	R	A	R	A	A	A	A	A	R	A	A	A	A	A	A	A	R	A	G	A	A	A	A	A	A
S2_23198939	A/G	2	23198939	+	R	R	A	A	A	A	A	A	A	A	A	A	A	R	A	A	A	A	A	A	A	A	A	A	A	A	A	A	A	A	A	A	A	A	R	R	A	A	A	R	A	A	A	A	A
S2_23198944	G/A	2	23198944	+	G	G	G	G	G	R	G	G	R	G	G	G	G	G	G	G	R	G	G	R	G	R	G	G	G	G	G	G	G	G	G	G	G	G	G	G	G	G	G	G	G	G	A	G	G
S2_23198951	G/A	2	23198951	+	R	G	G	G	G	G	G	G	G	G	G	G	G	G	G	R	G	G	G	G	R	G	G	G	G	G	G	G	R	G	G	G	G	G	G	G	R	G	G	G	G	R	G	G	R
S2_23198958	C/T	2	23198958	+	Y	C	C	C	Y	C	C	C	C	C	Y	Y	C	C	C	Y	C	Y	C	C	C	C	C	C	C	C	Y	C	Y	C	C	C	C	C	C	C	Y	C	C	C	C	C	Y	C	Y
S2_23198960	C/T	2	23198960	+	C	C	C	C	C	C	C	C	C	C	Y	C	Y	C	C	C	C	C	C	Y	C	Y	C	C	C	C	C	C	Y	C	C	Y	C	C	C	C	C	Y	C	C	Y	C	C	C	C
S2_23198965	C/T	2	23198965	+	C	C	C	C	Y	C	C	C	Y	C	C	Y	C	Y	Y	C	C	Y	C	C	Y	C	Y	C	Y	C	C	C	C	C	C	C	C	Y	C	Y	Y	C	C	C	C	C	C	C	Y
S2_23198978	G/A	2	23198978	+	G	G	G	G	G	G	G	G	G	G	G	G	G	G	G	G	G	G	G	G	G	G	R	G	G	G	G	G	G	G	G	G	G	G	G	G	G	G	G	G	G	G	G	G	G
S2_23198979	C/T	2	23198979	+	C	C	C	C	C	C	C	C	C	Y	Y	C	Y	C	C	C	C	C	C	C	C	C	C	C	C	Y	C	C	C	C	C	C	C	C	C	C	C	C	C	Y	C	Y	C	T	C
S2_23198995	A/T	2	23198995	+	A	A	A	A	A	A	A	A	A	W	A	A	W	A	A	A	A	A	A	A	A	A	A	A	A	W	A	A	A	A	A	A	A	A	A	A	A	A	A	W	A	A	A	T	A
S2_23198998	C/T	2	23198998	+	C	C	C	C	C	C	C	C	Y	C	C	Y	C	C	C	C	C	Y	C	C	Y	C	C	C	Y	C	C	C	C	C	C	C	C	Y	C	C	C	C	C	C	C	C	C	C	Y
S2_23199009	C/T	2	23199009	+	Y	C	C	C	C	C	C	C	Y	C	C	C	C	C	C	Y	Y	C	C	C	C	C	C	C	C	C	C	C	Y	C	C	C	C	C	C	C	Y	C	C	C	C	C	C	C	Y
S2_23246520	T/C	2	23246520	+	T	C	T	T	T	T	T	T	T	T	C	C	C	C	T	T	T	T	Y	C	T	T	T	C	T	T	T	T	T	T	T	T	T	T	C	T	T	C	T	T	N	T	T	T	T
S2_23246555	A/G	2	23246555	+	A	A	A	A	A	A	A	A	A	A	A	G	G	A	A	A	A	A	A	G	A	A	A	A	A	A	A	A	A	A	A	A	A	A	A	A	A	A	A	A	N	A	A	A	A
S2_23406143	G/A	2	23406143	+	G	G	G	G	G	G	G	G	G	G	G	A	G	G	G	G	G	A	G	A	G	G	G	G	G	G	G	G	N	G	G	G	G	G	G	G	G	G	G	G	G	G	G	G	G
S2_23558713	C/G	2	23558713	+	C	G	C	C	C	C	C	C	C	C	S	C	C	G	C	C	C	C	G	C	C	C	C	G	C	C	C	C	C	N	C	C	C	C	C	C	C	C	C	N	C	C	C	C	G
S2_23598126	G/C	2	23598126	+	G	C	G	G	G	G	G	G	G	G	S	G	G	C	G	G	G	G	C	G	G	G	G	C	G	G	G	G	G	G	G	G	G	G	S	G	G	C	G	G	G	G	G	G	C
S2_23637078	A/C	2	23637078	+	A	C	C	A	A	A	A	A	A	A	A	A	A	C	A	A	A	A	C	C	A	A	A	N	A	A	A	A	A	A	A	A	A	A	C	A	A	M	A	N	A	A	A	A	C
S2_23706594	G/A	2	23706594	+	G	A	G	G	G	G	G	G	G	G	A	G	G	A	G	G	G	G	G	G	G	G	G	N	G	G	G	G	G	G	G	G	G	G	G	G	G	A	G	G	G	G	G	G	N
S2_24025352	A/G	2	24025352	+	A	G	G	A	A	A	A	A	A	A	G	A	A	G	A	A	A	A	G	A	A	A	A	G	G	A	A	A	A	A	A	A	G	A	G	A	A	G	A	A	A	A	A	A	G
S2_24140415	G/C	2	24140415	+	G	G	G	G	G	G	G	G	G	G	G	S	S	G	G	G	G	G	G	C	G	G	G	G	G	G	G	G	G	G	G	G	G	G	G	G	G	G	G	G	G	G	G	G	G
S2_24140451	C/T	2	24140451	+	C	T	T	C	C	C	C	C	C	C	Y	C	C	Y	C	C	C	C	T	C	C	C	C	T	T	C	C	N	C	C	N	C	C	C	T	C	Y	Y	C	C	C	C	C	C	C
S2_24278919	G/C	2	24278919	+	G	C	G	G	G	G	G	G	G	G	C	S	S	C	G	G	G	G	G	G	G	G	G	N	S	G	C	G	G	G	G	G	G	G	G	G	G	G	G	G	G	G	G	G	C
S2_24278920	C/G	2	24278920	+	C	G	C	C	C	C	C	C	C	C	G	S	S	G	C	C	C	C	C	C	C	C	C	N	S	C	G	C	C	C	C	C	C	C	C	C	C	C	C	C	C	C	C	C	G
S2_24278925	A/G	2	24278925	+	A	G	A	A	A	A	A	A	A	A	G	R	R	G	A	A	A	A	A	A	A	A	A	N	R	A	G	A	A	A	A	A	A	A	A	A	A	A	A	A	A	A	A	A	G
S2_24504608	C/G	2	24504608	+	C	G	S	C	C	C	C	C	N	C	G	G	S	G	C	C	C	C	C	S	C	C	C	C	S	C	G	C	C	C	C	C	C	C	S	S	C	S	C	S	C	C	C	C	N
S2_24504679	A/G	2	24504679	+	A	G	R	A	A	A	A	A	N	A	G	A	A	G	A	A	A	A	A	A	A	A	A	A	R	A	A	A	A	A	A	A	A	A	R	R	A	R	A	R	A	A	A	A	N
S2_24590956	T/C	2	24590956	+	T	C	C	T	T	T	T	T	T	T	T	C	C	C	T	T	T	T	T	C	T	T	T	N	T	T	C	T	C	T	T	T	T	T	N	T	T	C	T	N	T	T	T	T	T
S2_24680170	C/T	2	24680170	+	C	T	C	C	C	C	C	C	C	C	C	T	C	T	C	C	C	T	T	C	C	C	C	T	C	C	T	C	C	N	T	C	C	C	T	C	C	C	C	C	N	C	C	C	T
S2_24752173	T/G	2	24752173	+	T	G	T	T	T	T	T	T	T	T	G	G	G	G	T	T	T	G	G	G	T	T	T	G	G	T	G	T	G	T	T	T	T	T	G	T	K	G	T	T	T	T	T	T	T
S2_24874069	C/G	2	24874069	+	S	S	S	S	C	G	S	S	S	S	S	S	S	S	S	S	S	S	S	S	C	C	S	C	S	S	S	S	S	S	S	S	S	S	S	S	S	S	S	S	G	S	S	C	C
S2_24874070	G/C	2	24874070	+	S	S	S	S	G	C	S	S	S	S	S	S	S	S	S	S	S	S	S	S	G	G	S	G	S	S	S	S	S	S	S	S	S	S	S	S	S	S	S	S	C	S	S	G	G
S2_24874074	G/T	2	24874074	+	K	K	K	K	G	T	K	K	K	K	K	K	K	K	K	K	K	K	K	K	G	G	K	G	K	K	K	K	K	K	K	K	K	K	K	K	K	K	K	K	T	K	K	G	G
S2_24874083	C/T	2	24874083	+	Y	Y	Y	Y	C	T	Y	Y	Y	Y	Y	Y	Y	Y	Y	Y	Y	Y	Y	Y	C	C	Y	C	Y	Y	Y	Y	Y	Y	Y	Y	Y	Y	Y	Y	Y	Y	Y	Y	T	Y	Y	C	C
S2_24874086	G/A	2	24874086	+	G	R	G	G	G	G	G	G	G	G	G	G	G	R	G	G	G	R	G	G	G	G	G	A	R	G	G	G	G	G	G	G	G	G	G	G	G	R	G	G	G	G	G	G	A
S2_25332271	T/C	2	25332271	+	T	C	T	T	T	T	T	T	T	T	C	T	T	C	T	T	T	C	T	T	T	T	T	C	Y	T	T	T	T	T	T	T	T	T	T	T	T	T	T	C	T	T	T	T	C
S2_25332314	C/G	2	25332314	+	C	G	C	C	C	C	C	C	C	C	G	C	C	G	C	C	C	G	C	C	C	C	C	G	S	C	C	C	C	C	C	C	C	C	C	C	C	C	C	G	C	C	C	C	G
S2_25332318	C/T	2	25332318	+	C	T	C	C	C	C	C	C	C	C	T	C	C	T	C	C	C	T	C	C	C	C	C	T	Y	C	C	C	C	C	C	C	C	C	C	C	C	C	C	T	C	C	C	C	T
S2_25398662	T/C	2	25398662	+	T	C	T	T	T	T	T	T	T	T	C	T	T	C	T	T	T	T	T	T	T	T	T	T	C	T	T	T	T	N	T	T	T	T	N	T	T	C	T	C	T	T	T	T	C
S2_25400163	T/G	2	25400163	+	T	G	T	T	T	T	T	T	T	T	G	T	T	G	T	T	T	G	T	T	T	T	T	G	G	T	T	T	T	T	T	T	T	T	T	T	T	G	T	T	T	T	T	T	T
S2_25590613	G/C	2	25590613	+	G	C	G	G	C	G	G	G	G	G	C	G	C	C	C	G	G	G	G	G	G	G	G	G	G	G	C	G	C	C	G	G	G	G	C	G	G	G	G	N	C	G	G	G	G
S2_25596670	C/T	2	25596670	+	C	C	C	C	T	C	C	C	C	C	C	C	T	C	C	C	C	C	C	T	C	C	C	C	C	C	T	C	T	C	C	C	C	C	C	C	C	C	C	C	N	C	C	C	C
S2_25619546	G/A	2	25619546	+	G	G	G	G	A	G	G	G	G	G	G	A	A	G	G	G	G	G	G	A	G	G	G	G	G	G	G	G	G	G	A	G	G	G	G	G	G	G	G	G	N	G	G	N	G
S2_25640406	A/T	2	25640406	+	A	T	A	A	A	A	A	A	A	A	T	A	A	A	A	A	A	T	A	A	A	A	A	T	T	A	A	A	A	N	A	A	A	N	T	A	N	A	A	A	A	A	A	A	T
S2_26209442	C/T	2	26209442	+	C	T	C	C	C	C	C	C	C	C	T	C	C	T	N	C	C	T	C	C	C	C	C	T	C	N	C	C	C	C	C	C	C	C	T	C	C	Y	C	C	C	C	C	C	C
S2_26329160	G/A	2	26329160	+	G	A	G	G	G	G	G	G	G	G	G	G	G	G	G	G	G	A	G	G	G	G	G	A	R	G	G	G	G	N	G	G	G	G	A	G	G	R	G	A	G	G	G	G	G
S2_26329186	G/A	2	26329186	+	G	G	G	G	A	G	G	G	G	G	A	A	A	G	G	G	G	G	G	G	G	G	G	G	G	G	A	G	R	N	G	G	G	G	G	G	A	G	G	G	A	G	G	G	G
S2_26329202	T/C	2	26329202	+	T	C	T	T	T	T	T	T	T	T	T	T	T	T	T	T	T	C	T	T	T	T	T	C	Y	T	T	T	T	N	T	T	T	T	C	T	T	Y	T	C	T	T	T	T	T
S2_26329215	T/G	2	26329215	+	T	T	T	T	G	T	T	T	T	T	G	G	G	T	T	T	T	T	T	T	T	T	T	T	T	T	G	T	K	N	T	T	T	T	T	T	G	T	T	T	G	T	T	T	T
S2_26329306	G/A	2	26329306	+	G	A	G	G	G	G	G	G	G	G	G	G	G	A	G	G	G	G	G	G	G	G	G	N	G	G	G	G	G	G	G	G	G	G	A	G	A	G	G	A	N	G	G	G	G
S2_26329353	G/T	2	26329353	+	G	T	T	G	T	G	G	G	G	G	T	T	T	T	G	G	G	G	G	T	G	G	G	N	G	G	T	G	K	G	K	G	G	G	T	G	T	G	G	T	N	G	G	G	G
S2_26349222	G/T	2	26349222	+	K	K	K	K	K	G	G	G	G	K	K	G	K	G	K	K	G	K	K	K	G	K	G	G	K	K	G	G	G	G	G	K	G	K	G	K	G	K	K	G	G	K	K	K	G
S2_26349227	T/C	2	26349227	+	Y	Y	Y	Y	Y	T	T	T	T	Y	Y	T	Y	T	Y	Y	T	Y	Y	Y	T	Y	T	T	Y	Y	T	T	T	T	T	Y	T	Y	T	Y	T	Y	Y	T	T	Y	Y	Y	T
S2_26349249	C/T	2	26349249	+	Y	Y	Y	Y	Y	C	C	C	C	Y	Y	C	Y	C	Y	Y	C	Y	Y	Y	C	Y	C	C	Y	Y	C	C	C	C	C	Y	C	Y	C	Y	C	Y	Y	C	C	Y	Y	Y	C
S2_26349255	C/T	2	26349255	+	Y	Y	Y	Y	Y	C	C	C	C	Y	Y	C	Y	C	Y	Y	C	Y	Y	Y	C	Y	C	C	Y	Y	C	C	C	C	C	Y	C	Y	C	Y	C	Y	Y	C	C	Y	Y	Y	C
S2_26349262	A/G	2	26349262	+	R	G	R	R	G	A	A	A	A	A	G	G	R	A	R	R	A	G	R	R	A	R	A	G	R	R	A	A	G	A	A	R	G	R	G	G	A	G	R	G	G	R	R	R	A
S2_26349264	C/A	2	26349264	+	M	M	M	M	M	C	C	C	C	M	M	C	M	C	M	M	C	C	M	M	C	M	C	C	M	M	C	C	C	C	C	M	C	M	C	M	C	M	M	C	C	M	M	M	C
S2_26469101	G/A	2	26469101	+	G	G	R	G	A	G	G	G	G	G	A	G	G	G	G	G	G	R	G	G	G	R	G	G	G	G	A	G	A	G	A	G	G	G	R	G	G	G	G	G	N	G	N	N	G
S2_26469124	A/C	2	26469124	+	A	A	M	A	C	A	A	A	A	A	C	A	A	A	A	A	A	M	A	A	A	A	A	A	A	A	C	A	C	A	C	A	A	A	M	A	A	A	A	A	N	A	N	N	A
S2_27064716	T/C	2	27064716	+	T	T	Y	T	T	T	T	T	T	T	T	T	T	T	T	T	T	Y	Y	T	T	T	T	T	T	T	T	T	T	T	T	T	T	Y	T	T	T	T	T	T	N	T	T	T	Y
S2_27064732	T/G	2	27064732	+	T	T	K	T	T	T	T	T	T	T	T	T	T	T	T	T	T	K	K	T	T	T	T	T	T	T	T	T	T	T	T	T	T	K	T	T	T	T	T	T	N	T	T	T	K
S2_27064777	A/G	2	27064777	+	A	A	R	A	A	A	A	A	A	A	A	A	A	A	A	A	A	R	R	A	A	A	A	A	A	A	A	A	A	A	A	A	A	R	A	A	A	A	A	A	N	A	A	A	R
S2_27386927	G/A	2	27386927	+	G	G	G	G	G	A	G	N	G	G	G	G	G	R	G	G	G	A	R	A	A	G	A	A	A	G	G	A	G	N	G	G	G	G	G	G	G	G	G	G	A	A	A	A	G
S2_27386983	C/T	2	27386983	+	C	C	C	C	C	T	C	C	C	C	C	C	C	Y	C	C	C	T	Y	T	T	C	T	T	T	C	C	T	C	N	C	C	C	C	C	C	C	C	C	C	T	T	T	T	C
S2_27387020	C/T	2	27387020	+	C	C	C	C	C	T	C	C	C	C	C	C	C	Y	C	C	C	T	Y	T	T	C	T	T	T	C	C	T	C	N	C	C	C	C	C	C	C	C	C	C	T	T	T	T	C
S2_27844316	G/A	2	27844316	+	G	G	G	G	A	G	G	G	G	A	G	G	A	G	G	G	G	G	G	G	G	G	G	G	G	G	G	G	G	G	G	G	A	G	N	G	G	G	G	G	G	G	G	G	N
S2_27844317	G/A	2	27844317	+	G	G	G	G	A	G	G	G	G	A	G	G	A	G	G	G	G	G	G	G	G	G	G	G	G	G	G	G	G	G	G	G	A	G	N	G	G	G	G	G	G	G	G	G	N
S2_27844335	T/C	2	27844335	+	T	T	T	T	C	T	T	T	T	C	T	T	C	T	T	T	T	T	T	T	T	T	T	T	T	T	T	Y	T	T	T	T	C	T	N	T	T	T	T	T	T	T	T	T	N
S2_27844336	A/G	2	27844336	+	R	A	A	A	G	A	A	A	A	G	A	A	G	A	A	A	A	A	A	A	A	A	A	A	A	A	A	R	A	A	A	A	G	A	N	A	A	A	A	A	A	R	A	A	N
S2_27844339	T/C	2	27844339	+	T	T	T	T	C	T	T	T	T	C	T	T	C	T	T	T	T	T	T	T	T	T	T	T	T	T	T	Y	T	T	T	T	C	T	N	T	T	T	T	T	T	Y	T	T	N
S2_27844346	A/G	2	27844346	+	R	A	A	A	G	A	A	A	A	G	A	A	G	A	A	A	A	A	A	A	A	A	A	A	A	A	A	R	A	A	A	A	G	A	N	A	A	A	A	A	A	R	A	A	N
S2_27844369	A/T	2	27844369	+	A	A	A	A	T	A	A	A	A	T	A	A	T	A	A	A	A	A	A	A	A	A	A	A	A	A	A	A	A	A	A	A	T	A	N	A	A	A	A	A	A	A	A	A	N
S2_28218775	C/T	2	28218775	+	T	C	T	T	T	T	T	C	C	T	C	T	C	T	T	C	C	T	T	C	T	C	T	C	C	T	T	C	C	T	Y	C	T	C	T	C	T	T	C	N	N	C	T	C	T
S2_28218778	C/T	2	28218778	+	T	C	T	T	T	T	T	C	C	T	C	T	C	T	T	C	C	T	T	C	T	C	T	C	C	T	T	C	C	T	Y	C	T	C	T	C	T	T	C	N	N	C	T	C	T
S2_28718171	C/G	2	28718171	+	N	C	S	N	C	C	C	S	C	C	C	C	C	G	C	S	C	C	C	C	C	C	C	C	C	C	C	C	S	N	C	C	C	C	C	C	C	C	S	C	C	S	S	C	C
S2_28718172	G/C	2	28718172	+	G	G	S	N	G	G	G	S	G	G	G	G	G	C	G	S	G	G	G	G	G	G	G	G	G	G	G	G	S	N	G	G	G	G	G	G	G	G	S	G	G	S	S	G	G
S2_28718174	C/G	2	28718174	+	N	C	S	N	C	C	C	S	C	C	C	C	C	G	C	S	C	C	C	C	C	C	C	C	C	C	C	C	S	N	C	C	C	C	C	C	C	C	S	C	C	S	S	C	C
S2_28718183	G/A	2	28718183	+	A	A	R	N	A	A	R	R	A	R	R	R	G	G	R	G	G	G	A	G	G	G	R	G	A	G	R	G	G	N	R	R	R	A	R	G	A	R	R	R	R	R	R	R	R
S2_28718188	A/G	2	28718188	+	A	A	R	N	A	A	A	R	A	A	A	A	A	G	A	R	A	A	A	A	A	A	A	A	A	A	A	A	R	N	A	R	A	A	A	A	A	A	R	A	A	R	R	A	A
S2_28718189	A/C	2	28718189	+	A	A	M	N	A	A	A	M	A	A	A	A	A	C	A	C	A	A	A	A	A	A	A	A	A	A	A	A	M	N	A	M	A	A	A	A	A	A	M	A	A	M	M	A	A
S2_28718197	T/C	2	28718197	+	T	T	Y	N	T	T	T	Y	T	T	T	T	T	C	T	C	T	T	T	T	T	T	T	T	T	Y	T	T	Y	N	T	Y	T	T	T	T	T	T	Y	T	T	Y	Y	T	T
S2_28851349	T/C	2	28851349	+	T	C	T	T	T	T	T	T	T	T	C	Y	T	C	T	T	T	C	T	T	T	T	C	T	C	C	C	T	C	T	T	T	T	T	C	T	T	C	C	C	T	T	T	T	T
S2_28972663	A/G	2	28972663	+	R	R	A	R	R	R	R	R	R	R	R	R	R	R	R	R	R	R	R	G	R	R	R	R	R	R	R	A	R	G	R	R	R	R	R	R	R	G	R	G	A	R	R	R	A
S2_28972711	A/G	2	28972711	+	R	R	A	R	R	R	R	R	R	R	R	R	R	R	R	R	R	R	R	G	R	R	R	R	R	R	R	A	R	G	R	R	R	R	R	R	R	G	R	G	A	R	R	R	A
S2_28972712	C/T	2	28972712	+	Y	C	C	C	Y	C	C	Y	C	Y	C	Y	C	C	C	C	C	C	C	C	C	C	C	C	C	Y	C	C	Y	C	C	C	Y	C	Y	C	C	C	Y	C	C	Y	Y	C	C
S2_28972713	G/A	2	28972713	+	R	R	G	R	G	R	R	R	R	G	R	G	R	R	R	R	R	R	R	A	R	R	R	R	R	R	R	G	R	A	R	R	G	R	G	R	R	A	R	A	G	R	G	R	G
S2_28972726	T/C	2	28972726	+	Y	Y	T	Y	Y	Y	Y	Y	Y	Y	Y	Y	Y	Y	Y	Y	Y	Y	Y	C	Y	Y	Y	Y	Y	Y	Y	T	Y	C	Y	Y	Y	Y	Y	Y	Y	C	Y	C	T	Y	Y	Y	T
S2_28972730	T/C	2	28972730	+	Y	Y	T	Y	Y	Y	Y	Y	Y	Y	Y	Y	Y	Y	Y	Y	Y	Y	Y	C	Y	Y	Y	Y	Y	Y	Y	T	Y	C	Y	Y	Y	Y	Y	Y	Y	C	Y	C	T	Y	Y	Y	T
S2_28972741	G/A	2	28972741	+	R	G	G	G	R	G	G	R	G	R	G	R	G	G	G	G	G	G	G	G	G	G	G	G	G	R	G	G	R	G	G	G	R	G	R	G	G	G	R	G	G	R	R	G	G
S2_29206428	C/G	2	29206428	+	C	G	C	G	N	C	C	C	C	C	G	C	C	C	C	C	C	C	C	N	C	C	G	C	G	G	G	C	G	C	C	C	C	C	G	C	C	C	G	G	G	C	C	G	C
S2_29532207	T/C	2	29532207	+	T	T	T	T	T	T	T	T	T	T	T	C	C	T	T	T	T	T	T	T	T	T	T	T	T	T	T	T	T	C	T	T	T	T	T	T	T	T	T	T	T	T	T	T	T
S2_29532208	G/A	2	29532208	+	G	G	G	G	G	G	G	G	G	G	G	A	A	G	G	G	G	G	G	G	G	G	G	G	G	G	G	G	G	A	G	G	G	G	G	G	G	G	G	G	G	G	G	G	G
S2_29532257	C/T	2	29532257	+	C	C	C	C	C	C	C	C	C	C	C	T	T	C	C	C	C	C	C	C	C	C	C	C	C	C	C	C	C	T	C	C	C	C	C	C	C	C	C	C	C	C	C	C	C
S2_29601317	G/C	2	29601317	+	G	G	G	G	C	G	G	G	G	G	G	C	G	G	G	G	G	G	G	G	G	G	G	C	G	G	G	G	C	G	G	G	G	G	G	G	G	G	C	G	G	G	G	G	N
S2_30353137	G/C	2	30353137	+	C	G	C	G	G	C	G	C	C	C	C	C	G	G	G	G	C	G	G	G	G	G	G	G	C	C	C	G	C	N	G	G	G	C	C	G	C	G	C	G	N	G	C	G	G
S2_30577311	C/T	2	30577311	+	C	T	T	T	C	C	C	C	C	C	C	C	C	C	C	C	C	T	C	C	C	C	T	C	T	C	C	C	C	C	C	C	C	C	C	C	C	C	C	T	C	C	C	C	C
S2_30626275	G/A	2	30626275	+	G	G	G	A	G	G	G	G	G	G	G	G	G	G	G	G	G	A	G	G	G	G	G	G	A	A	G	G	G	G	G	G	G	G	G	G	G	G	G	A	G	G	G	G	G
S2_30984762	G/A	2	30984762	+	G	G	G	G	A	G	G	G	G	G	G	G	A	G	G	G	G	G	G	G	G	G	G	A	G	G	G	G	G	G	G	G	G	G	G	G	G	G	A	G	G	G	A	G	N
S2_31187415	T/C	2	31187415	+	T	T	T	T	C	T	T	T	T	T	C	C	C	T	T	T	T	T	T	N	T	T	T	C	T	T	T	T	T	T	T	T	T	T	T	T	C	T	T	T	N	T	C	N	T
S2_31460418	G/C	2	31460418	+	G	G	S	G	G	G	G	G	G	G	S	G	G	S	S	G	G	G	G	G	G	S	G	C	G	G	S	G	G	G	S	S	G	S	G	G	S	S	G	S	G	G	G	G	N
S2_31770121	G/A	2	31770121	+	G	A	G	A	G	G	G	G	G	G	G	G	G	G	G	G	G	A	G	G	G	G	G	G	A	A	G	G	G	G	G	G	G	G	G	G	G	A	G	G	G	G	G	G	G
S2_32176120	T/C	2	32176120	+	T	C	C	T	C	T	T	C	Y	T	T	C	C	T	C	C	T	C	T	T	C	C	C	C	T	T	T	C	C	C	T	T	C	T	C	C	T	C	T	T	C	C	T	T	T
S2_33037965	A/G	2	33037965	+	A	A	R	R	A	G	R	R	R	R	A	R	R	R	A	A	G	A	R	G	R	A	G	R	R	A	R	R	R	G	G	A	G	G	R	G	R	R	R	G	G	A	R	A	G
S2_33038009	A/G	2	33038009	+	A	A	R	R	A	G	R	R	R	R	A	R	R	R	A	A	G	A	R	G	R	A	G	R	R	A	R	R	R	G	G	A	G	G	R	G	R	R	R	G	G	A	R	A	G
S2_33222015	T/C	2	33222015	+	T	T	T	T	Y	T	T	T	T	T	Y	T	T	T	T	T	T	Y	T	T	T	C	T	T	T	T	T	T	T	T	T	T	T	Y	T	T	C	T	Y	T	T	T	Y	N	T
S2_33222037	C/G	2	33222037	+	C	C	C	C	S	C	C	C	C	C	S	C	C	C	C	C	C	S	C	C	C	G	C	C	C	C	C	C	C	C	C	C	C	S	C	C	G	C	S	C	C	C	S	N	C
S2_33222838	T/G	2	33222838	+	T	T	T	T	T	G	G	T	G	T	T	T	T	N	G	G	T	T	G	T	G	G	G	N	G	G	T	T	G	G	G	T	T	G	T	T	T	T	T	G	N	T	G	G	T
S2_33222881	A/G	2	33222881	+	A	A	A	A	A	G	G	A	G	A	A	A	A	N	G	G	A	A	G	A	G	G	G	N	G	G	A	A	G	G	G	A	A	G	A	A	A	A	A	G	N	A	G	G	A
S2_33844945	G/A	2	33844945	+	G	G	G	A	G	G	G	G	G	G	G	A	A	G	G	G	G	A	G	G	G	G	A	A	A	A	G	G	G	G	G	G	G	G	G	G	G	G	G	G	G	G	G	G	G
S2_34358688	C/G	2	34358688	+	C	C	C	G	C	C	C	C	C	C	C	G	G	C	C	C	C	G	C	N	C	C	G	C	G	G	C	C	C	C	C	C	G	C	C	C	C	C	C	C	C	C	C	C	C
S2_34565189	G/T	2	34565189	+	K	T	T	T	K	G	G	T	G	K	T	G	T	T	T	T	K	G	T	G	K	T	K	T	K	G	G	G	G	K	K	K	K	G	G	K	K	G	K	T	N	T	K	T	T
S2_35287712	G/C	2	35287712	+	G	G	G	G	G	G	C	G	G	G	G	C	G	G	G	G	G	G	G	G	N	G	G	G	C	G	G	G	C	G	C	G	C	G	G	G	C	G	G	G	N	G	G	C	G
S2_35875736	G/T	2	35875736	+	G	G	G	G	G	G	G	G	G	G	G	G	G	G	G	G	G	G	G	G	G	G	G	G	G	G	G	G	T	G	T	G	T	G	G	G	T	G	K	G	G	G	G	G	G
S3_1505689	G/A	3	1505689	+	G	G	G	R	R	R	G	G	G	G	R	R	G	G	G	G	R	R	G	G	R	R	R	G	G	R	R	G	G	R	G	G	R	G	G	G	G	R	G	G	R	R	R	G	G
S3_1844925	A/G	3	1844925	+	A	A	G	A	A	A	N	A	A	A	A	G	G	A	A	A	A	A	A	N	A	A	A	N	A	A	A	A	A	A	A	G	A	A	A	A	A	A	A	A	A	A	N	N	A
S3_3179370	A/C	3	3179370	+	M	M	M	M	M	M	M	M	M	M	M	M	M	C	M	M	M	M	M	M	M	M	M	C	M	M	M	M	M	C	M	M	M	M	M	M	A	M	M	M	M	M	M	M	M
S3_3179402	C/G	3	3179402	+	S	S	S	S	S	S	S	S	S	S	S	S	S	G	S	S	S	S	S	S	S	S	S	G	S	S	S	S	S	G	S	S	S	S	S	S	C	S	S	S	S	S	S	S	S
S3_3179408	C/A	3	3179408	+	M	M	M	M	M	M	M	M	M	M	M	M	M	A	M	M	M	M	M	M	M	M	M	N	M	M	M	M	M	A	M	M	M	M	M	M	C	M	M	M	M	M	M	M	M
S3_3179428	C/G	3	3179428	+	S	S	S	S	S	S	S	S	S	S	S	S	S	G	S	S	S	S	S	S	S	S	S	G	S	S	S	S	S	G	S	S	S	S	S	S	C	S	S	S	S	S	S	S	S
S3_3179432	T/C	3	3179432	+	Y	Y	Y	Y	Y	Y	Y	Y	Y	Y	Y	C	Y	C	Y	Y	Y	Y	Y	Y	Y	Y	Y	C	Y	Y	Y	Y	Y	C	Y	Y	Y	Y	Y	Y	T	Y	Y	Y	Y	Y	Y	Y	Y
S3_3677837	A/C	3	3677837	+	A	A	C	A	A	A	C	A	A	A	C	C	C	C	C	A	A	A	A	C	C	A	A	A	A	C	A	C	A	N	A	C	M	C	A	C	A	A	C	C	A	A	C	A	A
S3_3701172	A/G	3	3701172	+	A	A	A	A	A	A	G	G	A	A	A	G	A	G	G	A	A	G	A	A	G	A	A	G	A	G	A	A	A	G	A	G	A	G	R	G	A	A	G	G	G	A	A	A	A
S3_3726109	G/A	3	3726109	+	G	G	G	G	G	G	A	G	G	G	G	G	G	A	A	G	G	A	G	G	A	G	G	A	G	A	G	G	G	N	G	A	G	A	G	G	G	G	A	A	G	G	A	G	G
S3_5795657	A/G	3	5795657	+	R	R	A	R	A	R	R	G	R	R	R	R	R	A	R	R	R	R	R	R	R	A	R	A	R	R	R	A	R	N	R	R	R	R	R	R	R	R	R	A	G	R	R	N	R
S3_5795668	C/G	3	5795668	+	C	C	C	C	C	C	S	C	S	S	C	C	C	C	C	C	C	C	C	C	S	S	C	C	C	C	C	C	C	N	S	C	C	S	C	C	C	C	C	C	C	C	C	N	C
S3_5795669	C/T	3	5795669	+	Y	Y	C	Y	C	Y	Y	T	Y	Y	Y	Y	Y	C	Y	Y	Y	Y	Y	Y	Y	C	Y	C	Y	Y	Y	C	Y	N	Y	Y	Y	Y	Y	Y	Y	Y	Y	C	T	Y	Y	N	Y
S3_6153249	G/C	3	6153249	+	G	G	G	G	G	G	C	C	G	G	G	G	G	C	C	C	G	C	G	G	C	G	G	C	G	C	G	C	G	C	G	G	G	C	G	G	C	G	G	G	S	G	G	G	G
S3_6301332	G/A	3	6301332	+	G	G	A	G	G	G	A	A	G	G	R	A	G	A	A	A	G	G	G	N	A	G	G	A	G	G	G	A	G	A	G	A	A	A	G	A	G	G	G	G	G	G	A	G	N
S3_6323650	A/C	3	6323650	+	A	A	A	A	A	A	C	C	A	A	A	C	C	C	C	A	A	C	A	C	C	A	A	C	A	A	A	C	A	C	A	C	C	C	A	A	A	A	A	A	C	A	C	A	A
S3_6436345	T/C	3	6436345	+	T	T	T	T	T	T	C	C	T	T	C	C	C	C	C	C	T	C	T	T	C	T	T	T	T	T	T	N	T	C	T	T	T	C	T	T	T	T	T	T	N	T	T	N	T
S3_6806778	T/C	3	6806778	+	T	T	T	T	T	T	T	C	T	T	T	T	T	T	C	Y	T	T	T	T	C	T	T	T	T	T	T	C	T	T	T	C	T	C	T	T	T	T	T	T	N	T	T	T	T
S3_8011952	G/T	3	8011952	+	K	K	K	K	K	K	K	K	K	K	K	K	K	K	K	K	K	K	K	K	K	K	K	K	K	K	K	K	K	K	K	K	K	K	K	K	K	K	K	K	K	K	K	K	K
S3_8011959	C/T	3	8011959	+	Y	Y	Y	Y	Y	Y	Y	Y	Y	Y	Y	Y	Y	Y	Y	Y	Y	Y	Y	Y	Y	Y	Y	Y	Y	Y	Y	Y	Y	Y	Y	Y	Y	Y	Y	Y	Y	Y	Y	Y	Y	Y	Y	Y	Y
S3_8011964	C/T	3	8011964	+	Y	Y	Y	Y	Y	Y	Y	Y	Y	Y	Y	Y	Y	Y	Y	Y	Y	Y	Y	Y	Y	Y	Y	Y	Y	Y	Y	Y	Y	Y	Y	Y	Y	Y	Y	Y	Y	Y	Y	Y	Y	Y	Y	Y	Y
S3_8011980	T/A	3	8011980	+	W	A	A	A	T	A	T	W	A	T	T	A	A	A	T	T	T	T	A	T	T	A	T	T	T	T	T	A	W	T	W	A	T	T	T	W	T	T	T	A	T	A	A	T	T
S3_8460702	A/G	3	8460702	+	A	A	A	A	A	A	G	A	A	A	A	A	A	A	A	A	A	G	A	A	A	A	A	A	A	G	A	A	A	A	A	G	A	A	A	G	A	A	A	A	N	A	A	A	A
S3_9231565	A/G	3	9231565	+	A	A	G	A	A	A	G	A	A	A	A	A	A	A	A	A	A	G	A	A	A	A	A	A	A	G	A	A	A	A	A	A	A	G	A	A	A	A	A	N	A	A	A	A	A
S3_9576038	G/A	3	9576038	+	G	G	G	G	G	G	A	G	G	G	G	G	G	G	G	G	G	G	G	G	G	G	G	G	G	G	G	G	G	G	G	G	G	G	G	G	G	G	G	G	N	G	G	G	G
S3_9611861	G/A	3	9611861	+	G	G	A	G	G	G	A	G	G	G	G	G	A	G	G	G	N	G	G	G	G	G	G	G	G	G	G	G	G	G	G	G	G	A	G	A	G	G	G	G	G	G	G	G	G
S3_9611867	G/A	3	9611867	+	G	G	A	G	G	G	A	G	G	G	G	G	A	G	G	G	N	G	G	G	G	G	G	G	G	G	G	G	G	G	G	G	G	A	G	A	G	G	G	G	G	G	G	G	G
S3_9691637	G/A	3	9691637	+	G	G	G	G	G	G	A	G	G	G	G	A	G	G	G	G	G	G	G	G	G	G	G	N	G	A	G	G	G	G	G	G	G	G	G	G	G	G	G	G	G	G	G	G	G
S3_10360225	G/A	3	10360225	+	G	G	A	G	G	G	N	G	G	G	G	R	A	G	G	G	G	G	G	G	G	G	G	G	G	A	G	G	G	G	G	G	G	A	G	A	G	G	G	G	N	G	G	G	G
S3_10485022	C/T	3	10485022	+	Y	Y	T	C	Y	Y	C	Y	Y	T	Y	T	Y	Y	T	Y	C	Y	T	C	Y	Y	Y	T	Y	C	T	C	C	C	C	Y	C	Y	C	Y	T	Y	Y	C	T	Y	T	C	Y
S3_10485078	T/C	3	10485078	+	Y	C	Y	T	Y	Y	T	Y	Y	C	Y	C	Y	Y	C	Y	T	Y	N	T	Y	Y	Y	C	Y	T	C	T	T	T	T	Y	T	Y	T	Y	C	Y	Y	T	C	Y	C	T	C
S3_10584913	C/T	3	10584913	+	T	T	T	C	T	T	Y	T	C	C	T	T	C	C	C	C	C	C	C	T	T	T	C	C	T	C	C	T	T	C	C	Y	T	Y	C	Y	C	C	T	C	C	T	C	T	T
S3_10584957	C/G	3	10584957	+	G	G	G	C	G	G	S	G	C	C	G	G	C	C	C	C	C	C	C	G	G	G	C	C	G	C	C	G	G	C	C	S	S	S	C	S	C	C	G	C	C	G	C	G	G
S3_10584971	G/C	3	10584971	+	C	C	C	G	C	C	G	C	G	G	C	C	G	G	G	G	G	G	G	C	C	G	G	G	C	G	G	C	C	G	G	S	S	S	G	S	G	G	C	G	G	C	G	C	C
S3_12669274	G/T	3	12669274	+	G	G	G	G	G	G	G	G	G	G	G	T	T	G	G	G	G	G	G	G	G	G	G	N	G	G	G	G	G	G	G	G	G	G	G	G	G	G	G	G	N	G	G	G	G
S3_12754378	A/G	3	12754378	+	A	A	A	A	A	A	A	A	A	A	A	R	G	A	A	A	A	A	A	A	A	A	N	G	A	A	A	A	A	A	A	A	A	A	A	G	A	A	A	A	A	A	A	N	A
S3_12906480	C/T	3	12906480	+	C	C	C	C	C	C	T	C	C	C	C	T	Y	Y	C	C	C	C	C	C	C	C	C	C	C	C	C	T	C	C	C	C	C	C	C	T	C	C	C	N	N	T	C	C	T
S3_12926290	T/C	3	12926290	+	T	T	T	T	T	T	C	T	N	T	T	Y	Y	T	T	T	T	T	T	T	T	T	T	C	T	T	T	T	T	T	T	T	T	T	Y	Y	T	T	T	T	T	C	T	T	Y
S3_12926322	C/T	3	12926322	+	C	C	C	C	C	C	T	C	C	C	C	Y	Y	C	C	C	C	C	C	C	C	C	C	T	C	C	C	C	C	C	C	C	C	C	Y	Y	C	C	C	C	C	T	C	C	Y
S3_12926393	G/A	3	12926393	+	G	G	G	G	G	G	A	G	G	G	G	R	R	G	G	G	G	G	G	G	G	G	G	A	G	G	G	G	G	G	G	G	G	G	R	R	G	G	G	G	G	A	G	G	R
S3_12930720	C/G	3	12930720	+	C	C	C	C	C	C	G	C	C	C	C	G	G	G	C	C	C	C	C	C	C	C	C	G	C	C	C	C	C	C	C	C	C	C	G	G	C	C	C	C	C	G	C	C	N
S3_12937827	C/T	3	12937827	+	C	C	C	C	C	C	T	C	C	C	C	C	T	C	C	C	C	C	C	C	C	C	C	T	C	C	C	C	C	C	C	C	C	C	T	T	C	C	C	C	C	T	C	C	C
S3_13053446	A/G	3	13053446	+	A	A	A	A	A	A	G	A	A	A	A	A	A	A	A	A	A	A	A	A	A	A	A	N	A	A	A	A	A	A	A	A	A	A	R	R	A	A	A	A	A	G	A	A	N
S3_13130117	G/A	3	13130117	+	G	G	G	G	G	G	A	G	G	G	G	G	G	A	G	G	G	G	G	G	G	G	G	A	G	G	G	G	G	G	G	G	G	G	A	A	G	G	G	G	G	A	G	G	G
S3_13130127	A/G	3	13130127	+	A	A	A	A	A	A	G	A	A	A	A	A	A	G	A	A	A	A	A	A	A	A	A	G	A	A	A	A	A	A	A	A	A	A	G	G	A	A	A	A	A	G	A	A	A
S3_13353742	C/T	3	13353742	+	C	C	C	C	Y	C	C	C	C	Y	Y	C	Y	Y	C	C	C	C	C	C	C	C	C	N	C	Y	C	T	C	C	C	C	C	C	T	C	Y	C	Y	C	N	C	T	T	C
S3_13353747	G/A	3	13353747	+	G	G	G	G	R	G	G	G	G	R	R	G	R	R	G	G	G	G	G	G	G	G	G	N	G	R	G	A	G	G	G	G	G	G	A	G	R	G	R	G	N	G	A	A	G
S3_13353777	G/T	3	13353777	+	T	G	G	K	G	K	K	K	G	K	G	K	G	K	K	K	K	K	G	G	K	G	T	N	G	G	G	G	K	T	G	G	G	G	G	G	G	K	K	G	N	K	G	G	G
S3_13353779	C/T	3	13353779	+	C	Y	C	C	C	C	C	Y	C	Y	C	Y	Y	C	C	C	Y	Y	Y	C	C	C	C	N	C	C	T	C	C	C	C	T	Y	C	C	C	C	C	C	Y	N	C	C	C	C
S3_13353799	C/T	3	13353799	+	C	Y	Y	C	Y	C	C	C	T	C	Y	C	C	C	C	Y	C	C	C	T	C	C	C	N	T	Y	C	C	C	C	C	C	Y	Y	C	C	C	Y	C	Y	N	C	C	C	T
S3_13353837	G/C	3	13353837	+	G	S	G	G	G	G	G	S	G	S	G	S	S	G	G	S	S	S	S	G	G	G	G	N	G	G	C	G	G	G	G	C	S	G	G	C	G	G	G	S	N	S	G	G	G
S3_13365284	A/G	3	13365284	+	A	G	A	A	A	N	G	A	A	G	R	A	A	A	A	A	G	A	A	A	G	G	A	A	A	G	A	G	A	G	N	A	A	G	A	G	A	A	G	A	A	N	G	A	N
S3_13365296	A/T	3	13365296	+	T	A	A	N	A	N	A	A	A	A	W	A	A	A	A	A	A	A	T	A	A	A	A	A	A	A	A	A	A	A	N	A	T	A	A	A	A	A	A	A	A	N	A	A	T
S3_13365311	G/A	3	13365311	+	G	G	A	G	G	N	G	G	G	G	G	G	G	G	G	G	G	G	G	G	G	G	G	G	A	G	A	G	G	G	N	G	G	G	G	G	A	A	G	G	G	N	G	G	G
S3_13365314	C/T	3	13365314	+	C	C	C	C	C	N	C	C	C	C	Y	C	C	C	C	T	C	C	T	C	C	C	T	T	C	C	C	C	T	C	N	T	C	C	T	C	C	C	C	C	C	N	C	C	C
S3_13365320	A/G	3	13365320	+	A	A	A	A	A	N	A	A	G	A	A	A	A	A	A	A	A	A	A	A	A	A	A	A	A	A	A	A	A	A	N	A	A	A	A	A	A	A	A	A	A	N	A	A	A
S3_13365324	C/G	3	13365324	+	C	C	C	C	C	N	C	C	C	C	C	C	C	C	C	C	G	C	C	C	G	C	C	C	C	C	C	G	C	C	N	C	C	C	C	C	C	C	C	C	C	N	C	C	C
S3_13365341	C/T	3	13365341	+	C	C	C	T	T	N	C	T	T	C	C	C	T	C	C	T	C	T	C	C	C	C	C	C	C	C	C	C	C	C	N	T	C	C	C	C	C	C	C	C	C	N	C	C	C
S3_13409539	T/C	3	13409539	+	T	T	Y	T	T	Y	T	Y	Y	Y	Y	T	T	T	T	Y	Y	C	T	T	Y	T	Y	T	T	T	T	Y	T	T	Y	T	Y	Y	Y	T	T	N	T	Y	Y	Y	T	Y	T
S3_13409590	G/A	3	13409590	+	G	G	G	G	G	G	R	G	R	G	G	A	A	A	A	R	R	G	A	G	G	A	R	G	G	G	G	G	G	G	G	G	G	R	G	G	G	N	R	R	G	G	G	G	G
S3_13409596	T/C	3	13409596	+	T	T	T	T	T	Y	T	T	T	T	T	T	T	T	T	Y	Y	T	T	T	T	T	T	T	T	T	T	Y	T	T	T	T	Y	T	T	T	C	N	T	T	T	T	C	T	T
S3_13409602	C/T	3	13409602	+	C	T	Y	C	C	C	C	C	C	C	C	C	C	C	C	C	C	Y	C	C	C	C	C	C	C	C	T	Y	C	C	C	Y	C	C	C	C	C	N	C	C	C	C	C	C	C
S3_13409616	G/A	3	13409616	+	G	A	A	A	A	G	G	A	R	R	R	A	A	A	A	R	R	R	A	A	R	A	R	G	A	G	G	G	G	A	R	R	R	R	R	G	A	N	G	A	A	R	A	A	G
S3_13409621	C/A	3	13409621	+	C	A	M	C	C	C	C	C	C	C	C	C	C	C	C	C	C	C	C	C	C	C	C	C	C	C	C	C	C	C	C	C	C	C	C	C	A	N	C	C	C	C	A	C	C
S3_13409622	T/C	3	13409622	+	T	T	T	T	T	T	Y	T	Y	T	T	T	T	T	T	T	T	T	T	T	T	T	Y	T	C	T	T	T	T	T	T	T	T	Y	T	T	T	N	Y	T	T	T	T	T	T
S3_13409632	C/T	3	13409632	+	C	C	C	C	C	C	C	C	C	C	C	C	C	C	C	C	C	C	C	C	C	C	Y	C	T	C	C	C	C	C	Y	C	C	C	Y	C	C	N	Y	C	C	Y	C	C	C
S3_13409633	A/C	3	13409633	+	A	A	A	A	A	A	A	A	A	A	A	A	A	A	A	A	A	A	A	A	A	A	A	C	A	A	A	A	A	A	M	A	A	A	M	A	A	N	A	A	A	M	A	A	A
S3_13409636	C/A	3	13409636	+	C	C	C	C	C	C	C	C	C	C	C	C	C	C	C	C	C	M	C	C	C	C	C	C	C	C	A	M	C	C	C	M	C	C	C	C	C	N	C	C	C	C	C	C	C
S3_13409642	A/G	3	13409642	+	A	G	A	G	A	A	A	A	A	A	A	G	G	G	G	R	R	A	G	A	R	G	A	A	G	A	A	A	A	G	A	A	A	A	A	A	G	N	A	R	R	R	G	A	A
S3_13409643	C/T	3	13409643	+	C	C	C	T	C	C	C	C	C	C	C	T	T	T	T	Y	Y	C	T	C	Y	T	C	C	T	C	C	C	C	C	C	C	C	C	C	C	C	N	C	Y	Y	Y	C	C	C
S3_13496732	A/G	3	13496732	+	A	A	N	A	A	A	A	A	A	A	A	A	A	R	A	A	N	A	A	A	R	A	N	A	A	A	A	A	A	A	G	A	N	A	A	A	A	A	A	A	A	A	A	A	A
S3_13496738	G/A	3	13496738	+	G	G	N	G	G	G	G	G	G	G	G	G	G	G	R	G	N	G	G	G	G	G	N	G	G	A	G	G	G	G	G	G	G	G	G	G	R	G	G	A	A	G	R	G	G
S3_13496741	G/A	3	13496741	+	G	R	N	R	G	G	R	G	G	G	G	G	R	R	G	G	N	G	G	G	G	G	N	G	G	G	G	G	G	G	G	G	G	G	G	A	G	G	G	G	G	G	G	G	G
S3_13496743	G/A	3	13496743	+	R	G	N	G	R	R	G	G	R	R	G	R	R	G	G	R	N	G	G	G	G	G	N	G	R	R	R	G	G	G	G	G	G	G	R	G	G	G	G	G	G	G	R	G	G
S3_13496759	G/C	3	13496759	+	S	G	N	G	S	S	G	G	S	C	G	S	S	G	S	S	N	G	S	C	G	G	N	G	S	C	S	S	G	G	G	G	G	G	S	G	S	G	G	C	C	G	S	G	G
S3_13496792	C/T	3	13496792	+	Y	C	N	C	Y	Y	C	C	Y	Y	C	Y	Y	C	C	Y	N	C	C	C	C	C	N	C	Y	Y	Y	C	C	C	C	C	C	C	Y	C	C	C	C	C	C	C	Y	C	C
S3_13496801	G/A	3	13496801	+	R	G	N	G	R	R	G	G	R	R	G	R	R	G	G	R	N	G	G	G	G	G	N	G	R	R	R	G	G	G	G	G	G	G	R	G	G	G	G	G	G	G	R	G	G
S3_13575177	C/T	3	13575177	+	Y	Y	C	C	C	Y	C	C	C	C	Y	T	C	Y	Y	C	C	C	Y	T	Y	T	Y	N	Y	Y	C	C	C	C	T	Y	C	Y	Y	C	Y	C	T	Y	Y	Y	C	N	N
S3_13603720	G/C	3	13603720	+	G	G	G	G	G	G	C	G	G	G	G	G	G	G	G	G	G	G	G	G	G	G	G	C	G	G	G	G	G	G	G	G	G	G	C	C	G	G	G	G	G	C	G	N	C
S3_13789879	C/T	3	13789879	+	Y	C	C	C	C	C	C	C	Y	C	Y	C	C	C	C	C	Y	C	Y	C	C	Y	C	N	Y	C	N	C	C	C	Y	C	Y	Y	Y	C	C	Y	C	C	C	C	C	C	C
S3_13800632	T/G	3	13800632	+	T	T	T	T	T	T	G	T	T	T	T	T	T	T	T	T	T	T	T	T	T	T	T	N	T	T	T	T	T	T	T	T	T	T	T	G	T	T	T	T	T	G	T	T	T
S3_13800696	T/A	3	13800696	+	T	T	T	T	T	T	A	T	T	T	T	A	A	T	T	T	N	T	T	T	T	T	T	A	T	T	T	T	T	T	T	T	T	T	A	A	T	T	T	T	T	A	T	T	T
S3_13800760	A/G	3	13800760	+	A	A	A	A	A	A	G	A	A	A	A	G	G	A	A	A	N	A	A	A	A	A	A	G	A	A	A	A	A	A	A	A	A	A	G	G	A	A	A	A	A	G	A	A	A
S3_13969997	C/T	3	13969997	+	C	C	Y	C	C	T	T	C	C	C	Y	T	Y	C	C	T	C	C	C	C	C	C	C	N	C	C	C	C	C	C	C	C	C	C	C	T	N	C	T	C	T	T	T	C	C
S3_14096621	C/T	3	14096621	+	C	C	C	C	T	T	C	C	C	C	C	C	C	C	C	T	C	C	C	C	C	C	C	C	C	C	C	N	C	C	C	C	C	C	C	C	C	C	T	C	T	C	T	N	C
S3_14097384	T/C	3	14097384	+	Y	C	C	T	T	T	T	T	T	T	C	C	T	C	T	C	C	T	C	C	T	T	C	C	T	T	T	C	C	T	T	T	T	C	C	T	T	Y	C	T	T	T	T	T	C
S3_14097410	T/G	3	14097410	+	K	G	G	T	T	T	T	T	T	T	G	G	T	G	T	G	G	T	G	G	T	T	G	G	T	T	T	G	G	T	T	T	T	G	G	T	T	K	G	T	T	T	T	T	G
S3_14097413	G/T	3	14097413	+	K	T	T	G	G	G	G	G	G	G	T	T	G	T	G	T	T	G	T	T	G	G	T	T	G	G	G	T	T	G	G	G	G	T	T	G	G	K	T	G	G	G	G	G	T
S3_14097418	T/C	3	14097418	+	Y	C	C	T	T	T	T	T	T	T	C	C	T	C	T	C	C	T	C	C	T	T	C	C	T	T	T	C	C	T	T	T	T	C	C	T	T	Y	C	T	T	T	T	T	C
S3_14097433	C/A	3	14097433	+	M	A	A	C	C	C	C	C	C	C	A	A	C	A	C	A	A	C	A	A	C	C	A	A	C	C	C	A	A	C	C	C	C	A	A	C	C	M	A	C	C	C	C	C	A
S3_14097442	C/T	3	14097442	+	T	T	T	C	C	C	C	C	C	C	T	T	C	T	C	T	T	C	T	T	C	C	T	T	C	C	C	T	T	C	C	C	C	T	T	C	C	Y	T	C	C	C	C	C	T
S3_14144630	A/G	3	14144630	+	A	A	G	A	G	G	G	A	A	A	A	G	A	A	A	G	A	A	A	A	A	A	A	G	A	A	A	A	A	A	A	A	A	A	G	G	A	A	A	A	G	G	G	N	A
S3_14144714	C/G	3	14144714	+	C	C	G	C	G	G	G	C	C	C	C	S	S	G	C	S	C	C	C	G	C	C	C	G	C	C	C	C	C	C	C	C	C	C	G	G	C	C	G	C	N	G	G	C	G
S3_14416044	G/A	3	14416044	+	G	G	G	G	A	A	A	G	G	G	A	G	G	G	G	G	G	G	G	G	G	G	G	G	G	G	G	G	G	G	N	G	G	G	G	A	G	G	A	G	A	A	A	G	G
S3_14513604	A/G	3	14513604	+	A	A	R	A	G	G	A	A	A	A	R	A	A	A	A	A	A	A	A	A	A	A	A	R	A	A	A	A	A	A	R	A	A	A	A	R	R	A	R	A	G	A	G	A	A
S3_14725301	A/G	3	14725301	+	A	A	G	A	G	G	A	A	A	N	A	A	A	A	A	A	A	A	A	A	N	A	A	G	A	A	A	A	G	A	A	A	A	A	A	A	A	A	G	A	N	A	G	A	A
S3_14991735	C/G	3	14991735	+	C	C	C	C	G	G	C	C	C	C	G	C	C	C	C	C	C	C	C	N	C	C	C	C	C	C	C	C	C	C	S	C	C	C	C	C	C	C	G	C	G	C	G	C	C
S3_15126354	G/A	3	15126354	+	G	G	A	G	A	A	A	G	G	G	G	G	G	G	G	G	G	G	G	G	G	G	G	A	G	G	G	G	G	N	G	G	G	G	G	G	A	G	A	G	A	G	A	N	G
S3_15151165	C/G	3	15151165	+	G	G	G	G	C	G	C	G	C	G	G	G	C	C	G	C	C	C	G	G	G	G	C	S	G	G	G	C	C	S	C	G	C	G	S	C	G	G	G	G	C	C	G	G	C
S3_15209793	C/A	3	15209793	+	C	M	C	C	C	M	C	C	M	C	M	C	M	M	C	M	M	M	M	M	M	C	M	C	M	C	C	M	C	M	M	M	M	C	C	C	M	C	M	C	M	M	M	C	C
S3_15209835	A/C	3	15209835	+	A	M	A	A	A	M	C	A	M	A	M	C	M	M	A	M	M	M	M	M	M	A	M	A	M	A	A	M	A	M	M	M	M	A	C	C	M	A	M	A	M	M	M	A	A
S3_15209847	A/G	3	15209847	+	A	R	A	A	A	R	G	A	R	A	R	G	R	R	A	R	R	R	R	R	R	A	R	A	R	A	A	R	A	R	R	R	R	A	G	G	R	A	R	A	R	R	R	A	A
S3_15209868	T/C	3	15209868	+	T	Y	T	T	T	Y	T	T	Y	T	Y	T	Y	Y	T	T	Y	Y	Y	Y	Y	T	Y	T	Y	T	T	Y	T	Y	Y	Y	Y	T	T	T	Y	T	Y	T	Y	Y	Y	T	T
S3_15297792	A/G	3	15297792	+	A	A	A	A	A	G	G	A	A	A	A	A	A	A	A	A	A	A	A	A	A	A	A	A	A	A	A	A	A	A	A	A	A	A	G	G	A	A	A	A	A	A	A	A	A
S3_15314551	C/G	3	15314551	+	G	G	C	C	C	C	G	C	C	S	C	G	C	G	C	G	C	C	C	G	G	C	G	N	G	G	G	G	G	C	G	G	C	G	C	G	G	G	G	C	N	C	G	G	G
S3_15314555	C/T	3	15314555	+	C	C	C	C	C	C	C	C	C	C	C	C	T	C	C	C	C	C	C	C	C	C	C	N	C	C	C	C	C	C	C	C	C	C	Y	C	C	C	C	C	N	C	C	C	C
S3_15314560	G/A	3	15314560	+	G	G	G	G	G	G	G	G	G	G	G	G	A	G	G	G	G	G	G	G	G	G	G	N	G	G	G	G	G	G	G	G	G	G	R	G	G	G	G	G	N	G	G	G	G
S3_15314570	C/T	3	15314570	+	T	T	C	C	C	C	T	C	C	Y	C	T	C	T	C	T	C	C	C	T	T	C	T	N	T	T	T	T	T	C	T	T	C	T	C	T	T	T	T	C	N	C	T	T	T
S3_15314583	G/A	3	15314583	+	G	G	A	A	A	A	G	A	A	R	A	G	G	G	A	G	A	A	A	G	G	A	G	N	G	G	G	G	G	A	G	G	A	G	R	G	G	G	G	A	N	A	G	G	G
S3_15314610	T/C	3	15314610	+	C	C	T	T	T	T	C	T	T	Y	T	C	T	C	T	C	T	T	T	C	C	T	C	N	C	C	C	C	C	T	C	C	T	C	T	C	C	C	C	T	N	T	C	C	C
S3_15314614	C/T	3	15314614	+	T	T	C	C	C	C	T	C	C	Y	C	T	C	T	C	T	C	C	C	T	T	C	T	N	T	T	T	T	T	C	T	T	C	T	C	T	T	T	T	N	N	C	T	T	T
S3_15513795	T/C	3	15513795	+	T	T	T	T	T	T	C	T	T	T	T	C	C	T	T	T	T	T	T	T	T	T	T	T	T	T	T	T	T	T	T	T	T	T	Y	C	T	T	T	T	T	T	T	T	T
S3_15513823	G/C	3	15513823	+	G	G	G	G	G	G	C	G	G	G	G	C	C	G	G	G	G	G	G	G	G	G	G	G	G	G	G	G	G	G	G	G	G	G	S	C	G	G	G	G	G	G	G	G	G
S3_16071956	C/G	3	16071956	+	C	C	C	C	C	C	G	C	C	C	C	G	G	C	C	C	C	C	C	C	C	C	C	N	C	C	C	C	C	C	C	C	C	C	C	C	C	C	C	C	C	C	C	C	C
S3_16120189	T/C	3	16120189	+	T	T	T	T	T	T	C	T	T	T	T	C	T	T	T	T	T	T	T	T	T	T	T	N	T	T	T	T	T	T	T	T	T	T	C	C	T	T	T	T	T	T	T	T	T
S3_16152796	C/T	3	16152796	+	C	C	C	C	C	C	T	C	C	C	C	C	T	C	C	C	C	C	C	C	C	C	C	N	C	C	C	C	C	N	C	C	C	C	T	T	C	C	C	C	C	C	C	C	T
S3_16864682	C/T	3	16864682	+	C	C	C	C	C	C	C	C	C	C	C	Y	C	C	C	C	C	C	C	C	C	C	C	C	C	C	C	C	C	Y	C	C	C	C	C	C	C	C	C	C	C	Y	C	C	C
S3_16864686	C/A	3	16864686	+	M	M	C	C	M	M	M	C	M	M	M	M	M	M	M	M	M	C	M	M	M	M	C	C	M	M	M	M	M	M	M	M	M	M	M	M	M	M	M	C	A	M	M	C	C
S3_16864688	T/G	3	16864688	+	K	K	T	T	K	K	K	T	K	K	K	K	K	K	K	K	K	T	K	K	K	K	T	T	K	K	K	K	K	K	K	K	K	K	K	K	K	K	K	T	G	K	K	T	T
S3_16864705	G/A	3	16864705	+	R	R	G	G	G	R	R	G	R	R	R	A	R	R	R	R	R	G	R	R	R	R	G	G	R	R	R	R	R	A	R	R	R	R	R	R	R	R	R	G	A	A	R	G	G
S3_16864708	T/C	3	16864708	+	Y	Y	T	T	Y	Y	Y	T	Y	Y	Y	Y	Y	Y	Y	Y	Y	T	Y	Y	Y	Y	T	T	Y	Y	Y	Y	Y	Y	Y	Y	Y	Y	Y	Y	Y	Y	Y	T	C	Y	Y	T	T
S3_16864712	T/C	3	16864712	+	Y	Y	T	T	Y	Y	Y	T	Y	Y	Y	Y	Y	Y	Y	Y	Y	T	Y	Y	Y	Y	T	T	Y	Y	Y	Y	Y	Y	Y	Y	Y	Y	Y	Y	Y	Y	Y	T	C	Y	Y	T	T
S3_16864731	A/G	3	16864731	+	R	R	G	A	A	R	R	A	R	R	R	G	R	R	R	R	R	A	R	R	R	R	A	A	R	R	R	R	R	G	R	R	R	R	R	R	R	R	R	A	G	G	R	A	A
S3_16864748	A/G	3	16864748	+	A	A	A	A	A	A	A	A	A	A	A	R	A	A	A	A	A	A	A	A	A	A	A	A	A	A	A	A	A	R	A	A	A	A	A	A	A	A	A	A	A	R	A	A	A
S3_16975586	C/T	3	16975586	+	C	C	Y	C	C	C	T	C	C	C	C	T	C	N	C	C	C	C	C	C	C	C	C	T	C	C	C	C	C	C	C	Y	C	C	C	T	C	C	C	C	N	C	C	C	N
S3_17242835	C/T	3	17242835	+	T	C	T	T	T	Y	C	T	Y	Y	C	Y	C	Y	C	C	C	C	C	C	C	C	C	C	Y	Y	T	C	T	C	T	T	C	C	C	C	C	C	C	T	T	C	T	C	C
S3_17242844	G/A	3	17242844	+	A	G	A	A	A	R	G	A	R	R	G	R	G	R	G	G	G	G	G	G	G	G	G	G	R	R	A	G	A	G	A	A	G	G	G	G	G	G	G	A	A	G	A	G	G
S3_17255458	G/A	3	17255458	+	G	G	G	R	G	G	G	G	G	G	G	G	G	G	G	G	A	G	G	A	G	A	G	G	G	G	A	G	G	N	N	G	G	G	G	G	G	G	G	G	G	G	G	A	A
S3_17466786	T/C	3	17466786	+	Y	T	T	T	T	T	T	Y	T	Y	Y	T	T	T	T	T	T	T	T	Y	T	T	T	T	T	T	Y	Y	Y	N	T	T	T	Y	Y	T	Y	Y	Y	T	T	T	T	T	T
S3_17466787	G/A	3	17466787	+	R	G	G	G	G	G	G	R	G	R	R	G	G	G	G	G	G	G	G	R	G	G	G	G	G	G	R	R	R	N	G	G	G	R	R	R	R	R	R	G	G	G	G	G	G
S3_17466901	C/G	3	17466901	+	S	S	S	S	S	S	S	S	S	S	S	S	S	S	S	S	S	S	S	S	S	S	S	S	G	C	S	G	S	S	S	C	S	G	G	S	S	S	S	C	N	S	S	S	N
S3_17466911	T/C	3	17466911	+	Y	Y	Y	Y	Y	Y	Y	Y	Y	Y	Y	Y	Y	Y	Y	Y	Y	Y	Y	Y	Y	Y	Y	Y	C	T	Y	C	Y	Y	Y	T	Y	C	C	Y	Y	Y	Y	T	N	Y	Y	Y	N
S3_17466937	A/C	3	17466937	+	M	M	M	M	M	M	M	M	M	M	M	M	M	M	M	M	M	M	M	M	M	M	M	M	C	A	M	C	M	M	M	A	M	C	C	M	M	M	M	A	N	M	M	M	N
S3_17466948	C/T	3	17466948	+	Y	Y	Y	Y	Y	Y	Y	Y	Y	Y	Y	Y	Y	Y	Y	Y	Y	Y	Y	Y	Y	Y	Y	Y	T	C	Y	T	Y	Y	Y	C	Y	T	T	Y	Y	Y	Y	C	N	Y	Y	Y	N
S3_17466953	G/C	3	17466953	+	S	S	S	S	S	S	S	S	S	S	S	S	S	S	S	S	S	S	S	S	S	S	S	S	C	G	S	C	S	S	S	G	S	C	C	S	S	S	S	G	N	S	S	S	N
S3_17466960	C/G	3	17466960	+	S	S	S	S	S	S	S	S	S	S	S	S	S	S	S	S	S	S	S	S	S	S	S	G	G	C	S	G	S	C	S	C	S	G	G	S	S	S	S	C	N	S	S	S	N
S3_17486008	T/C	3	17486008	+	T	T	T	T	T	T	C	T	T	T	T	T	C	T	T	T	T	T	T	T	T	T	T	C	T	T	T	T	T	N	T	T	T	T	T	C	T	T	T	T	T	T	T	T	T
S3_17780022	C/A	3	17780022	+	C	C	C	C	C	C	A	C	C	C	C	A	C	C	C	C	C	C	C	C	C	N	C	A	C	C	C	C	C	N	C	C	C	C	C	A	C	C	C	C	C	C	C	C	C
S3_17901546	A/G	3	17901546	+	A	R	R	R	R	A	A	R	R	R	R	A	R	R	A	R	R	R	R	G	A	A	R	A	A	R	R	A	G	A	R	R	A	A	A	R	A	A	R	N	N	R	A	G	A
S3_17901555	C/T	3	17901555	+	C	Y	Y	Y	Y	C	C	Y	Y	Y	Y	C	Y	Y	C	Y	Y	Y	Y	T	C	C	Y	C	C	Y	Y	C	T	C	Y	Y	C	C	C	Y	C	C	Y	N	N	Y	C	T	C
S3_17901560	G/A	3	17901560	+	G	R	R	R	R	G	G	R	R	R	R	G	R	R	G	R	R	R	R	A	G	G	R	G	G	R	R	G	A	G	R	R	G	G	G	R	G	G	R	N	N	R	G	A	G
S3_17901569	C/T	3	17901569	+	C	Y	Y	Y	Y	C	C	Y	Y	Y	Y	C	Y	Y	C	Y	Y	Y	Y	T	C	C	Y	C	C	Y	Y	C	T	C	Y	Y	C	C	C	Y	C	C	Y	N	N	Y	C	T	C
S3_17901572	C/A	3	17901572	+	C	M	M	M	M	C	C	M	M	M	M	C	M	M	C	M	M	M	M	A	C	C	M	C	C	M	M	C	A	C	M	M	C	C	C	M	C	C	M	N	N	M	C	A	C
S3_17901585	A/G	3	17901585	+	R	R	R	R	R	R	G	R	R	R	R	R	R	R	R	R	R	R	R	A	R	R	R	R	R	R	R	R	A	R	R	R	R	G	R	R	R	R	R	A	N	R	R	A	R
S3_17901622	G/A	3	17901622	+	R	R	R	R	R	R	A	R	R	R	R	R	R	R	R	R	R	R	R	G	R	R	R	R	R	R	R	R	G	R	R	R	R	A	R	R	R	R	R	G	N	R	R	G	R
S3_17975061	G/A	3	17975061	+	G	A	G	G	G	G	G	G	G	G	G	G	G	G	G	G	G	G	G	G	R	G	G	G	A	A	R	G	G	G	G	G	G	G	G	G	G	G	G	A	G	A	G	G	A
S3_17975072	G/T	3	17975072	+	G	T	G	G	G	G	G	G	G	G	G	G	G	G	G	G	G	G	G	G	K	G	G	G	T	T	K	G	G	G	G	G	G	G	G	G	G	G	G	T	G	T	G	G	T
S3_18131050	A/G	3	18131050	+	A	A	A	A	A	A	G	A	A	A	A	G	A	A	A	A	A	R	A	A	A	A	A	N	A	A	A	A	A	N	A	A	A	A	A	G	A	A	A	A	N	A	A	A	A
S3_18131061	C/T	3	18131061	+	C	C	C	C	C	C	T	C	C	C	C	T	C	C	C	C	C	C	C	C	C	C	C	N	C	C	C	C	C	N	C	C	C	C	C	T	C	C	C	C	N	C	C	C	C
S3_18198658	T/C	3	18198658	+	T	T	T	T	T	T	C	T	T	T	T	T	T	T	T	T	T	T	T	T	T	T	T	T	T	T	T	N	T	T	T	T	T	T	T	Y	T	T	T	T	T	T	T	T	T
S3_20089418	G/A	3	20089418	+	R	G	R	G	G	G	G	G	R	G	G	A	A	G	R	G	G	G	A	G	G	G	G	G	R	R	G	R	A	A	G	G	G	G	G	G	R	G	A	A	R	A	G	A	R
S3_20089423	G/C	3	20089423	+	S	G	S	G	G	G	G	G	S	G	G	C	C	G	S	G	G	G	C	G	G	G	G	G	S	G	G	S	S	C	G	G	G	G	G	G	S	G	C	C	S	C	G	C	S
S3_20089493	G/A	3	20089493	+	R	A	G	R	G	R	R	R	R	R	G	G	G	A	R	A	R	A	G	A	A	A	A	A	R	R	A	R	R	G	R	A	G	A	A	A	R	R	G	G	R	G	A	G	R
S3_20089508	A/T	3	20089508	+	W	A	W	A	A	A	A	A	W	A	A	T	T	A	W	A	A	A	T	A	A	A	A	A	W	W	A	W	W	T	A	A	A	A	A	A	W	A	T	T	W	T	A	T	W
S3_20089518	T/G	3	20089518	+	K	T	K	T	T	T	T	T	K	T	T	T	T	T	K	T	T	T	G	T	T	T	T	T	K	T	T	K	K	G	T	T	T	T	T	T	K	T	G	G	K	G	T	G	K
S3_20115071	T/A	3	20115071	+	T	T	T	T	T	A	A	T	T	T	T	T	T	T	A	T	T	T	T	T	T	T	A	T	T	T	T	A	T	T	T	T	T	T	T	A	T	T	T	A	T	T	T	N	A
S3_20115104	G/A	3	20115104	+	G	G	G	G	G	A	A	G	G	G	G	G	G	G	A	G	G	G	G	G	G	G	A	G	G	G	G	A	G	G	G	G	G	G	G	A	G	G	G	A	G	G	G	N	A
S3_20115151	A/G	3	20115151	+	A	A	A	A	A	G	G	A	A	A	A	A	A	A	G	A	A	A	A	A	A	A	G	A	A	A	A	G	A	A	A	A	A	A	A	G	A	A	A	G	A	A	A	N	G
S3_20256798	C/T	3	20256798	+	Y	T	Y	Y	T	Y	Y	Y	T	Y	T	Y	Y	Y	Y	Y	Y	Y	C	Y	T	Y	Y	C	Y	C	T	T	Y	C	Y	Y	Y	T	T	C	Y	Y	Y	T	N	Y	Y	T	N
S3_20256856	T/C	3	20256856	+	Y	C	Y	Y	C	Y	Y	Y	C	Y	C	Y	Y	Y	Y	Y	Y	Y	T	Y	C	Y	Y	T	Y	T	C	C	Y	T	Y	Y	Y	C	C	T	Y	Y	Y	C	N	Y	Y	C	N
S3_20256879	C/T	3	20256879	+	Y	T	Y	Y	T	Y	Y	Y	T	Y	T	Y	Y	Y	Y	Y	Y	Y	C	Y	T	Y	Y	C	Y	C	T	T	Y	C	Y	Y	Y	T	T	C	Y	Y	Y	T	N	Y	Y	T	N
S3_21545261	T/C	3	21545261	+	Y	C	C	C	Y	Y	Y	T	T	T	C	Y	T	T	C	T	Y	T	T	C	T	C	T	T	Y	C	T	T	Y	C	Y	C	Y	T	T	T	C	C	Y	C	N	T	C	C	C
S3_21545290	A/G	3	21545290	+	R	G	G	G	R	R	R	A	A	A	G	R	A	A	G	A	R	A	A	G	A	G	A	A	R	G	A	A	R	G	R	G	R	A	A	A	G	G	R	G	N	A	G	G	G
S3_21545294	C/G	3	21545294	+	S	G	G	G	S	S	S	C	C	C	G	S	C	C	G	C	C	C	C	G	C	G	C	C	S	G	C	C	S	G	S	G	S	C	C	C	G	G	S	G	N	C	G	G	G
S3_21545295	A/G	3	21545295	+	R	G	G	R	R	R	R	A	A	A	G	R	A	A	G	A	R	A	A	G	A	G	A	A	R	G	A	A	R	G	R	G	R	A	A	A	G	G	R	G	N	A	G	G	G
S3_21545296	C/T	3	21545296	+	Y	T	T	Y	Y	Y	Y	C	C	C	T	Y	C	C	T	C	Y	C	C	T	C	T	C	C	Y	T	C	C	Y	T	Y	T	Y	C	C	C	T	T	Y	T	N	C	T	T	T
S3_21545313	G/A	3	21545313	+	R	A	A	R	R	R	R	G	G	G	A	R	G	G	A	G	R	G	G	A	G	A	G	G	R	A	G	G	R	A	R	A	R	G	G	G	A	A	R	A	N	G	A	A	A
S3_21545319	G/A	3	21545319	+	R	A	A	R	R	R	R	G	G	G	A	R	G	G	A	G	R	G	G	A	G	A	G	G	R	A	G	G	R	A	R	A	R	G	G	G	A	A	R	A	N	G	A	A	A
S3_21546416	G/T	3	21546416	+	K	T	T	G	G	G	G	G	G	G	G	T	T	T	G	G	T	G	G	T	G	T	G	G	K	G	T	T	K	G	G	G	T	G	T	G	G	G	G	G	T	K	G	G	G
S3_21546437	G/C	3	21546437	+	S	C	C	G	G	G	G	G	G	G	G	C	C	C	G	G	C	G	G	C	G	C	G	G	S	G	C	C	S	G	G	G	C	G	C	G	G	G	G	G	C	S	G	G	G
S3_21546493	T/G	3	21546493	+	K	G	G	T	T	T	T	T	T	T	T	G	G	G	T	T	G	T	T	G	T	G	T	T	K	T	G	G	K	T	T	T	G	T	G	T	T	T	T	T	G	K	T	N	T
S3_21546505	C/T	3	21546505	+	Y	T	T	C	C	C	C	C	C	C	C	T	T	T	C	C	T	C	C	T	C	T	C	C	Y	C	T	T	Y	C	C	C	T	C	T	C	Y	C	C	C	T	Y	C	N	C
S3_21546559	A/C	3	21546559	+	C	A	C	C	A	A	C	C	C	A	A	A	C	A	A	C	C	A	C	A	C	C	A	A	A	C	A	A	A	A	A	A	A	A	A	C	C	A	C	A	A	C	C	A	N
S3_21546568	G/C	3	21546568	+	C	G	C	C	G	G	C	C	C	G	G	G	C	G	G	C	C	G	C	G	C	C	G	G	G	C	G	G	G	G	G	G	G	G	G	C	C	G	C	G	G	C	C	G	N
S3_21546578	A/G	3	21546578	+	G	A	G	G	A	A	G	G	G	A	A	A	G	A	A	G	G	A	G	A	G	G	A	A	A	G	A	A	A	A	A	A	A	A	A	G	G	A	G	A	A	G	G	A	N
S3_21546603	G/A	3	21546603	+	A	G	A	A	G	G	A	A	A	G	G	G	A	G	G	A	A	G	A	G	A	A	G	G	G	A	G	G	G	G	G	G	G	G	G	A	A	G	A	G	G	A	A	G	N
S3_21546637	C/A	3	21546637	+	M	M	M	M	M	C	M	M	M	M	M	M	M	M	M	M	C	M	M	M	M	M	M	A	M	M	C	M	M	M	M	M	M	M	A	M	M	M	M	M	N	M	M	M	M
S3_21546641	A/G	3	21546641	+	R	R	R	R	R	A	R	R	R	R	R	R	R	R	R	R	A	R	R	R	R	R	R	G	R	R	A	R	R	R	R	R	R	R	G	R	R	R	R	R	N	R	R	R	R
S3_21546701	T/C	3	21546701	+	Y	Y	Y	Y	Y	T	Y	Y	Y	Y	Y	Y	Y	Y	Y	Y	T	Y	Y	Y	Y	Y	Y	C	Y	Y	T	Y	Y	Y	Y	Y	Y	Y	C	Y	Y	Y	Y	Y	N	Y	Y	Y	Y
S3_21546707	A/C	3	21546707	+	M	M	M	M	M	A	M	M	M	M	M	M	M	M	M	M	A	M	M	M	M	M	M	C	M	M	A	M	M	M	M	M	M	M	C	M	M	M	M	M	N	M	M	M	M
S3_21546713	C/A	3	21546713	+	M	C	M	M	M	C	M	C	C	C	M	C	C	M	M	M	C	M	C	M	M	C	M	A	C	M	C	M	C	M	C	C	M	C	N	C	M	M	M	M	N	M	C	C	M
S3_21600597	A/G	3	21600597	+	A	A	G	A	A	A	G	A	A	A	A	A	A	A	A	A	A	A	A	A	A	A	A	G	A	A	A	A	A	A	A	A	A	A	A	G	R	A	A	N	A	A	A	N	G
S3_21619681	C/T	3	21619681	+	C	C	C	C	C	C	T	C	C	C	C	C	C	C	C	C	C	C	C	C	C	N	C	C	C	C	C	C	C	C	C	C	C	C	C	T	N	C	C	C	N	C	N	C	C
S3_21670338	T/C	3	21670338	+	T	T	C	T	T	T	C	T	T	T	T	C	T	T	T	T	T	C	T	T	T	T	T	T	T	T	T	T	T	T	T	T	T	T	T	C	T	T	T	T	T	T	T	T	T
S3_21670510	G/A	3	21670510	+	G	G	A	G	G	G	A	G	G	G	G	R	A	G	G	G	G	R	G	N	G	G	G	G	G	G	G	G	G	N	G	G	G	G	G	A	G	G	G	N	G	R	G	G	G
S3_21955173	T/A	3	21955173	+	T	T	W	T	T	T	T	T	T	T	T	W	W	T	T	T	T	T	T	T	T	T	T	T	T	T	T	T	T	T	T	W	T	T	T	W	T	T	T	T	T	T	T	N	W
S3_21955176	T/C	3	21955176	+	T	T	Y	T	T	T	T	T	T	T	T	Y	Y	T	T	T	T	T	T	T	T	T	T	T	T	T	T	T	T	T	T	Y	T	T	T	Y	T	T	T	T	T	T	T	N	Y
S3_21955195	C/A	3	21955195	+	C	C	M	C	C	C	C	C	C	C	C	M	M	C	C	C	C	C	C	C	C	C	C	C	C	C	C	C	C	C	C	M	C	C	C	M	C	C	C	C	C	C	C	N	M
S3_21955232	G/A	3	21955232	+	G	G	R	G	G	G	G	G	G	G	G	R	R	G	G	G	G	G	G	G	G	G	G	G	G	G	G	G	G	G	G	R	G	G	G	R	G	G	G	G	G	G	G	N	R
S3_21955234	A/C	3	21955234	+	A	A	M	A	A	A	A	A	A	A	A	M	M	A	A	A	A	A	A	A	A	A	A	A	A	A	A	A	A	A	A	M	A	A	A	M	A	A	A	A	A	A	A	N	M
S3_21965449	C/T	3	21965449	+	C	C	Y	C	C	C	T	C	C	C	C	T	Y	C	C	C	C	C	C	C	C	C	C	C	C	C	C	C	C	C	C	T	C	C	C	T	C	C	C	C	C	C	C	N	T
S3_21965477	C/T	3	21965477	+	C	C	Y	C	C	C	T	C	C	C	C	T	Y	C	C	C	C	C	C	C	C	C	C	C	C	C	C	C	C	C	C	T	C	C	C	T	C	C	C	C	C	C	C	N	T
S3_21965507	A/G	3	21965507	+	A	A	R	A	A	A	G	A	A	A	A	G	R	A	A	A	A	A	A	A	A	A	A	A	A	A	A	A	A	A	A	G	A	A	A	G	A	A	A	A	A	A	A	N	G
S3_22120429	T/C	3	22120429	+	T	T	T	T	T	T	C	T	T	T	T	T	T	T	T	T	T	T	T	T	T	T	T	T	T	T	T	T	T	T	T	C	T	T	T	C	T	T	T	T	N	T	T	T	T
S3_22424424	T/G	3	22424424	+	T	T	T	T	T	T	T	T	T	T	T	K	K	T	K	T	T	T	T	T	T	T	T	N	T	T	T	T	T	T	T	K	T	T	T	K	T	T	T	T	T	T	T	T	T
S3_22424434	C/G	3	22424434	+	C	C	C	C	C	C	C	C	C	C	C	S	S	C	S	C	C	C	C	C	C	C	C	N	C	C	C	C	C	C	C	S	C	C	C	S	C	C	C	C	C	C	C	C	C
S3_22633897	T/A	3	22633897	+	T	T	T	T	T	T	T	T	T	T	T	A	A	T	T	T	T	T	T	T	T	T	T	T	T	T	T	T	T	T	T	A	T	T	T	T	T	T	T	T	T	T	T	N	T
S3_23221257	A/G	3	23221257	+	A	A	A	A	A	A	A	A	A	A	A	R	G	A	A	A	A	A	A	A	A	A	A	A	A	A	A	A	A	A	A	G	A	A	A	G	A	A	A	A	A	A	A	N	N
S3_23221368	T/G	3	23221368	+	T	T	N	N	T	T	T	T	T	T	T	G	G	T	T	T	T	T	T	T	T	T	N	T	T	T	T	T	T	T	T	G	T	T	T	G	T	T	T	T	N	T	T	N	N
S3_23221444	T/C	3	23221444	+	T	T	N	N	T	T	T	T	T	T	T	C	C	T	T	T	T	T	T	T	T	T	N	T	T	T	T	T	T	T	T	C	T	T	T	C	T	T	T	T	N	T	T	N	N
S3_23410049	C/T	3	23410049	+	C	C	C	C	C	C	C	C	C	C	C	T	T	C	C	C	C	C	C	C	C	C	C	C	C	C	C	C	C	C	C	T	C	C	C	T	C	C	C	C	C	C	C	N	T
S3_23424927	C/T	3	23424927	+	C	C	C	C	C	C	C	C	C	C	C	T	T	C	C	C	C	C	C	C	C	C	C	N	C	C	C	C	C	N	C	T	C	C	C	T	C	C	C	C	C	C	C	C	T
S3_24443082	A/G	3	24443082	+	A	A	R	A	A	A	A	A	A	A	A	G	G	A	A	A	A	A	A	A	A	A	G	A	A	A	A	A	A	A	A	G	A	A	A	G	A	A	A	A	A	A	A	A	A
S3_24759473	A/T	3	24759473	+	A	A	A	A	A	A	A	A	A	A	A	A	A	A	A	A	A	A	A	A	A	A	A	N	A	A	A	A	A	A	A	T	A	A	A	T	A	A	A	A	A	A	A	N	A
S3_24809855	A/T	3	24809855	+	A	A	A	A	A	A	A	A	A	A	A	A	T	A	A	A	A	A	A	A	A	A	T	T	A	A	A	A	A	A	A	T	A	A	A	T	A	A	A	N	A	A	A	A	A
S3_24809868	A/G	3	24809868	+	A	A	A	A	A	A	A	A	A	A	A	A	G	A	A	A	A	A	A	A	A	A	G	G	A	A	A	A	A	A	A	G	A	A	A	G	A	A	A	N	A	A	A	A	A
S3_24809894	T/A	3	24809894	+	T	T	T	T	T	T	T	T	T	T	T	T	A	T	T	T	T	T	T	T	T	T	A	A	T	T	T	T	T	T	T	A	T	T	T	A	T	T	T	N	T	T	T	T	T
S3_24809899	C/T	3	24809899	+	C	C	C	C	C	C	C	C	C	C	C	C	T	C	C	C	C	C	C	C	C	C	T	T	C	C	C	C	C	C	C	T	C	C	C	T	C	C	C	N	C	C	C	C	C
S3_24809901	A/G	3	24809901	+	A	A	A	A	A	A	A	A	A	A	A	A	G	A	A	A	A	A	A	A	A	A	G	G	A	A	A	A	A	A	A	G	A	A	A	G	A	A	A	N	A	A	A	A	A
S3_24809904	A/T	3	24809904	+	A	A	A	A	A	A	A	A	A	A	A	A	T	A	A	A	A	A	A	A	A	A	T	T	A	A	A	A	A	A	A	T	A	A	A	T	A	A	A	N	A	A	A	A	A
S3_24845126	C/A	3	24845126	+	C	C	C	C	C	C	C	C	C	C	C	A	A	C	C	C	C	C	C	C	C	C	A	C	C	C	C	C	C	C	C	A	C	C	C	A	C	C	C	C	N	C	C	C	N
S3_24882499	G/A	3	24882499	+	G	G	G	G	G	G	G	G	G	G	G	A	A	G	G	G	G	G	G	G	G	G	G	A	G	G	G	G	G	N	G	A	G	G	G	G	G	G	G	G	G	G	G	G	G
S3_25377581	G/A	3	25377581	+	G	G	N	G	A	G	G	G	G	G	G	G	G	G	G	G	N	G	G	G	A	A	G	R	G	A	G	G	A	G	A	A	A	R	A	A	G	G	A	N	A	G	G	G	N
S3_25404036	G/A	3	25404036	+	G	G	G	G	A	G	G	G	G	G	G	G	G	G	G	G	G	A	G	A	A	A	A	A	G	G	G	G	R	G	A	A	A	G	A	A	G	A	A	G	A	G	G	G	G
S3_25549737	C/T	3	25549737	+	C	C	C	C	C	C	C	C	C	C	C	C	T	C	C	C	C	C	C	C	C	T	C	T	C	T	C	C	C	N	C	T	C	C	C	C	C	C	C	C	C	C	C	C	C
S3_26054861	G/A	3	26054861	+	G	G	A	G	A	G	G	G	G	G	G	G	G	G	G	G	G	G	G	G	A	G	G	G	G	G	G	G	N	G	N	G	A	G	A	G	G	G	A	G	A	G	G	G	G
S3_26426953	G/A	3	26426953	+	G	G	G	G	G	G	G	G	G	G	G	G	A	G	G	G	G	G	G	G	G	R	A	G	G	R	G	G	G	G	G	A	G	G	N	A	G	G	G	G	G	G	G	G	G
S3_26613553	G/A	3	26613553	+	G	G	G	G	G	G	G	G	G	G	G	G	G	G	G	G	G	G	G	G	G	A	G	G	G	A	G	G	G	G	G	A	G	G	G	G	G	G	G	G	G	G	G	G	N
S3_26845909	C/G	3	26845909	+	C	C	C	C	C	C	C	C	C	C	C	G	S	C	C	C	C	C	C	C	C	G	S	C	C	C	C	C	C	C	C	G	C	C	C	G	C	C	C	C	C	C	C	N	G
S3_27209956	G/C	3	27209956	+	G	G	G	G	G	G	G	G	G	G	G	C	G	G	G	G	G	G	G	N	G	C	C	N	G	C	G	G	G	G	G	C	G	G	G	C	G	C	G	N	N	G	G	G	G
S3_27209968	G/A	3	27209968	+	G	G	G	G	G	G	G	G	G	G	G	A	G	G	G	G	G	G	G	N	G	A	A	N	G	A	G	G	G	G	G	A	G	G	G	A	G	A	G	N	N	G	G	G	G
S3_27310348	G/C	3	27310348	+	C	G	C	G	G	C	G	C	C	G	G	C	G	C	C	C	G	C	C	C	C	C	G	C	S	C	G	S	G	C	G	S	G	G	C	G	G	G	G	C	C	G	C	G	G
S3_27310361	T/G	3	27310361	+	G	T	G	T	T	G	T	G	G	T	T	G	T	G	G	G	T	G	G	G	G	G	T	G	K	G	T	K	T	G	T	K	T	T	G	T	T	T	T	G	G	T	G	T	T
S3_27310371	T/A	3	27310371	+	T	A	T	A	A	T	A	T	T	A	A	T	A	T	T	T	A	T	T	T	T	T	A	T	W	T	A	W	A	T	A	W	A	A	T	A	A	T	A	T	T	A	T	A	A
S3_27310373	C/G	3	27310373	+	G	C	G	C	C	G	C	G	G	C	C	G	C	G	G	G	C	G	G	G	G	G	C	G	S	G	C	S	C	G	C	S	C	C	G	C	C	C	C	G	G	C	G	C	C
S3_27310411	T/C	3	27310411	+	C	T	C	T	T	C	T	C	C	T	T	C	T	C	C	C	T	C	C	C	C	C	T	C	Y	C	T	Y	T	C	T	Y	T	T	C	T	T	T	T	C	C	T	C	T	T
S3_28044531	C/A	3	28044531	+	C	C	C	C	C	C	C	C	C	C	C	C	C	C	A	C	C	C	A	C	C	C	A	C	C	C	C	C	C	C	C	C	C	C	C	C	C	C	C	C	N	C	C	C	N
S3_28044606	C/T	3	28044606	+	T	C	T	C	C	C	C	C	C	C	T	C	C	C	C	C	C	C	C	C	C	C	C	C	C	C	C	C	C	C	C	C	C	C	T	C	C	C	C	C	N	C	C	C	N
S3_28044612	G/A	3	28044612	+	G	G	G	G	G	G	G	G	G	G	G	G	G	G	A	G	G	G	A	G	G	G	A	G	G	G	G	G	G	G	G	G	G	G	G	G	G	G	G	G	N	G	G	G	N
S3_29210624	T/A	3	29210624	+	T	T	T	T	A	T	T	A	T	T	T	A	T	A	T	T	T	A	T	T	T	T	T	T	T	T	A	T	T	T	T	T	T	T	A	T	W	A	T	T	T	T	T	T	T
S3_29210635	T/C	3	29210635	+	T	T	T	T	C	T	T	C	T	T	T	C	T	C	T	T	T	C	T	T	T	T	T	T	T	T	C	T	T	T	T	T	T	T	C	T	Y	C	T	T	T	T	T	T	T
S3_29218607	T/C	3	29218607	+	T	T	T	Y	T	T	T	T	T	T	T	C	T	C	T	T	T	T	T	T	T	T	T	N	C	T	T	T	T	T	T	T	C	T	T	T	T	C	T	C	T	T	T	T	T
S3_29218693	C/T	3	29218693	+	Y	C	C	Y	Y	Y	C	C	Y	C	Y	C	Y	C	Y	Y	C	Y	Y	Y	Y	C	Y	C	Y	Y	Y	C	Y	Y	C	C	C	C	Y	C	C	C	Y	C	C	Y	Y	C	Y
S3_29218705	T/C	3	29218705	+	Y	T	Y	Y	Y	Y	T	T	Y	T	Y	T	Y	T	Y	Y	T	Y	Y	Y	Y	T	Y	T	Y	Y	Y	T	Y	Y	T	T	T	T	Y	T	T	Y	Y	T	T	Y	Y	T	Y
S3_29218706	C/T	3	29218706	+	Y	C	Y	Y	Y	Y	C	C	Y	C	Y	C	Y	C	Y	Y	C	Y	Y	Y	Y	C	Y	C	Y	Y	Y	C	Y	Y	C	C	C	C	Y	C	C	Y	Y	C	C	Y	Y	C	C
S3_29218715	A/G	3	29218715	+	R	A	R	R	R	R	A	A	R	A	R	A	R	A	R	R	A	R	R	R	R	A	R	A	R	A	R	A	R	R	A	A	A	A	R	A	A	R	R	A	A	R	R	A	A
S3_29218724	G/T	3	29218724	+	K	G	K	K	K	K	G	G	K	G	K	G	K	G	K	K	G	K	K	K	K	G	K	G	K	K	K	G	K	K	G	G	G	G	K	G	G	K	K	G	G	K	K	G	K
S3_29218725	C/T	3	29218725	+	Y	C	Y	Y	Y	Y	C	C	Y	C	Y	C	Y	C	Y	Y	C	Y	Y	Y	Y	C	Y	C	Y	C	Y	C	Y	Y	C	C	C	C	Y	C	C	Y	Y	C	C	Y	Y	C	Y
S3_29218761	A/G	3	29218761	+	R	A	R	R	R	R	A	A	R	A	R	A	R	A	R	R	A	R	R	R	R	A	R	A	R	R	R	A	R	R	A	A	A	A	R	A	A	R	R	A	A	R	R	A	R
S3_29218769	G/T	3	29218769	+	K	G	K	K	K	K	G	G	K	G	K	G	K	G	K	K	G	K	K	K	K	G	K	G	K	G	K	G	K	G	G	G	G	G	K	G	G	K	K	G	G	K	K	G	K
S3_29845947	T/C	3	29845947	+	T	T	C	C	T	T	T	T	T	T	T	C	C	T	T	T	T	T	C	T	T	C	T	C	T	T	T	T	T	T	T	T	T	C	C	T	T	C	T	T	T	T	T	T	T
S3_29859099	C/T	3	29859099	+	C	T	Y	T	C	C	C	C	C	C	C	T	Y	C	C	C	C	C	C	C	C	Y	T	C	C	C	C	C	C	C	C	C	C	Y	T	C	C	C	C	C	C	C	C	C	C
S3_30045623	C/T	3	30045623	+	C	C	C	C	C	C	T	C	C	C	C	C	C	C	C	Y	Y	C	C	C	Y	C	C	C	Y	C	C	C	Y	N	C	Y	C	C	C	C	C	C	C	Y	C	C	C	C	N
S3_30045627	G/A	3	30045627	+	G	G	G	G	G	G	A	G	G	G	R	R	G	G	G	R	R	G	R	G	R	G	G	G	R	G	R	G	R	N	G	R	G	G	G	G	G	G	G	A	G	G	G	G	N
S3_30045629	T/C	3	30045629	+	T	T	T	Y	T	T	C	T	Y	T	Y	Y	T	T	T	Y	Y	Y	Y	Y	Y	T	T	T	Y	T	Y	T	Y	N	Y	Y	T	T	T	Y	T	Y	T	Y	Y	T	T	T	N
S3_30075400	C/T	3	30075400	+	C	C	C	C	C	C	C	C	C	C	C	C	T	C	C	N	C	C	T	C	C	C	T	C	T	C	C	C	C	C	C	C	C	C	C	C	C	C	C	C	N	C	C	C	C
S3_30076736	A/G	3	30076736	+	A	A	G	A	A	A	A	A	A	A	A	R	G	A	A	A	A	A	G	A	A	G	G	A	A	A	A	A	A	A	A	A	A	G	N	A	A	A	A	A	A	A	N	A	A
S3_30078726	C/T	3	30078726	+	C	T	T	C	C	C	C	C	C	C	C	T	T	C	C	C	C	C	T	C	C	T	C	T	T	C	C	C	C	C	C	C	C	T	T	C	C	C	C	C	C	C	C	N	C
S3_30183391	G/A	3	30183391	+	G	G	A	G	G	G	G	G	G	G	G	G	R	G	G	G	G	G	R	G	G	A	A	N	R	A	G	G	G	G	G	G	G	A	R	G	G	R	G	G	G	G	N	G	G
S3_30327754	G/A	3	30327754	+	G	G	A	A	G	G	G	G	G	G	G	A	G	G	G	G	G	G	A	G	G	A	A	A	A	A	G	G	G	G	G	G	G	A	A	G	G	G	G	G	G	G	N	G	G
S3_30327766	C/A	3	30327766	+	C	C	A	A	C	C	C	C	C	C	C	A	C	C	C	C	C	C	A	C	C	A	A	A	A	A	C	C	C	C	C	C	C	A	A	C	C	C	C	C	C	C	N	C	C
S3_30663783	A/T	3	30663783	+	A	A	A	A	T	A	A	A	A	A	A	T	T	A	A	A	A	A	T	T	A	A	T	A	A	A	A	A	A	A	A	A	T	A	A	A	A	A	A	A	A	A	A	A	A
S3_30743487	G/T	3	30743487	+	G	G	G	G	T	G	G	G	G	G	T	G	G	G	G	G	G	T	G	T	G	G	G	N	G	G	G	G	G	G	G	G	T	T	G	G	G	G	G	G	G	G	G	G	N
S3_30743539	T/G	3	30743539	+	T	T	T	T	G	T	T	T	T	T	G	G	G	T	T	T	T	G	G	G	T	T	T	N	K	T	T	T	T	T	G	T	G	G	T	T	T	T	T	T	T	T	T	T	N
S3_30838580	C/T	3	30838580	+	Y	C	C	Y	C	Y	Y	C	C	Y	Y	C	C	Y	Y	C	C	Y	C	C	C	C	Y	C	C	C	N	Y	Y	C	Y	Y	Y	C	C	C	Y	Y	Y	C	C	C	C	C	C
S3_30856986	G/C	3	30856986	+	G	G	N	N	C	G	G	G	G	G	G	G	G	G	G	G	G	C	G	C	G	G	G	C	G	G	G	G	G	G	G	G	C	C	G	G	G	G	G	G	G	G	G	G	G
S3_30919934	G/A	3	30919934	+	G	G	A	G	G	G	G	G	G	G	G	A	A	G	G	G	G	G	G	G	G	A	A	G	A	G	G	G	G	G	G	G	G	A	A	G	G	G	G	G	G	G	N	G	G
S3_31002924	C/A	3	31002924	+	C	C	C	A	A	C	C	C	C	C	C	A	C	C	C	C	C	A	C	C	C	A	A	N	A	C	C	C	C	C	C	C	C	A	C	C	C	C	C	C	N	C	C	C	C
S3_31005190	C/G	3	31005190	+	C	G	G	G	G	C	C	C	C	C	C	G	G	C	C	C	C	C	G	C	C	G	G	C	G	G	C	C	C	C	C	C	C	G	C	C	C	C	C	C	N	C	C	C	C
S3_31490343	G/T	3	31490343	+	G	G	G	T	G	G	G	G	G	G	G	T	T	G	G	N	G	G	T	G	G	T	T	G	G	G	G	G	G	N	G	G	G	T	T	G	G	T	G	G	G	G	G	G	N
S3_31490364	G/T	3	31490364	+	G	G	G	G	T	G	G	G	G	G	G	G	G	G	G	N	T	G	G	G	G	G	G	G	G	G	G	G	G	N	G	G	T	G	G	G	G	G	G	G	G	G	G	G	N
S3_31558705	A/G	3	31558705	+	A	A	A	A	G	A	N	A	A	A	A	A	A	A	A	A	G	A	A	A	A	A	A	A	A	A	A	A	A	A	A	A	G	A	A	A	A	A	A	A	N	A	A	A	A
S3_31660257	C/T	3	31660257	+	C	C	C	C	T	C	C	C	C	C	C	C	C	C	C	C	T	C	C	C	C	C	C	N	C	C	C	C	C	C	C	C	T	C	C	C	C	C	C	C	C	C	C	C	C
S3_31698933	T/C	3	31698933	+	T	T	T	T	C	T	T	T	T	T	T	T	T	T	T	T	C	T	T	T	T	T	T	T	T	T	T	T	T	T	T	T	C	C	T	T	T	T	T	T	T	T	T	T	T
S3_31965645	T/A	3	31965645	+	T	T	A	T	T	T	A	A	A	T	T	A	T	W	T	T	A	T	A	T	A	A	T	A	T	A	T	A	T	T	A	A	A	T	A	T	A	A	A	A	A	A	T	T	T
S3_31965669	T/G	3	31965669	+	T	T	G	T	T	T	G	G	G	T	T	G	T	K	T	T	G	T	G	T	G	G	T	G	T	G	T	G	T	T	G	G	G	T	G	T	G	G	G	G	G	G	T	T	T
S3_32102495	T/A	3	32102495	+	T	A	W	A	A	T	T	T	T	T	T	W	A	T	T	T	A	W	A	T	T	W	A	T	W	T	T	T	T	T	T	T	A	A	W	A	T	W	T	T	N	T	T	T	T
S3_32246406	G/T	3	32246406	+	G	G	G	G	G	G	G	G	G	G	G	T	T	G	G	G	G	G	T	G	G	T	T	G	G	G	G	G	G	G	G	G	G	T	G	T	G	G	G	G	N	G	G	N	G
S3_32449791	G/A	3	32449791	+	G	A	A	G	G	G	G	G	G	G	G	G	G	A	G	G	G	G	G	G	G	A	A	N	G	G	G	G	G	G	G	G	G	G	A	A	A	G	G	G	N	A	G	G	G
S3_32491996	T/C	3	32491996	+	Y	T	Y	Y	Y	Y	T	Y	Y	Y	Y	Y	Y	Y	Y	T	T	Y	Y	Y	Y	T	Y	T	Y	Y	Y	Y	T	Y	Y	Y	Y	Y	T	Y	Y	Y	T	Y	T	Y	Y	T	N
S3_32491997	G/A	3	32491997	+	R	G	R	G	R	R	G	G	G	G	G	G	G	G	G	G	G	R	R	G	G	G	R	G	G	R	R	R	G	G	R	G	R	R	G	G	G	G	G	G	G	G	G	G	N
S3_32492023	G/T	3	32492023	+	K	G	K	G	K	K	G	G	G	G	G	G	G	G	G	G	G	K	K	G	G	G	K	G	G	K	K	K	G	G	K	G	K	K	G	K	G	G	G	G	G	G	G	G	N
S3_32492028	T/C	3	32492028	+	Y	T	Y	Y	Y	Y	T	Y	Y	Y	Y	Y	Y	Y	Y	T	T	Y	Y	Y	Y	T	Y	T	Y	Y	Y	Y	T	Y	Y	Y	Y	Y	T	T	Y	Y	T	Y	T	Y	Y	T	N
S3_32492051	G/T	3	32492051	+	K	G	K	G	K	K	G	G	G	G	G	G	G	G	G	G	G	K	K	G	G	G	K	G	G	K	K	K	G	G	K	G	K	K	G	K	G	G	G	G	G	G	G	G	N
S3_32492058	G/T	3	32492058	+	G	G	G	K	G	G	G	K	K	K	K	K	K	K	K	G	G	G	G	K	K	G	G	G	K	G	G	G	G	K	G	K	G	G	G	G	K	K	G	K	G	K	K	G	N
S3_32715926	C/A	3	32715926	+	C	A	C	C	A	A	A	C	A	A	C	M	A	C	A	A	A	A	C	A	C	C	C	A	A	C	A	C	C	N	C	C	C	C	C	C	C	M	C	C	N	C	C	A	C
S3_32731285	T/C	3	32731285	+	T	T	C	Y	T	T	T	T	T	T	T	Y	Y	Y	T	T	T	T	T	T	N	N	T	T	Y	C	T	T	T	T	T	T	T	Y	T	Y	T	T	T	T	T	C	T	T	N
S3_32777685	C/G	3	32777685	+	C	G	G	G	N	C	C	C	C	C	C	C	G	G	C	C	C	C	C	C	C	C	G	N	G	G	C	C	C	C	G	C	C	G	G	G	G	C	C	C	C	G	C	C	C
S3_33074353	C/A	3	33074353	+	C	C	A	C	C	C	C	C	C	C	C	A	C	A	C	C	C	C	C	C	C	A	A	C	M	M	C	C	C	C	C	C	C	M	M	M	C	C	C	C	N	A	C	N	C
S3_33091399	C/T	3	33091399	+	C	C	T	C	C	C	C	C	C	C	C	T	T	T	C	C	C	C	C	C	C	C	T	C	Y	T	C	C	C	C	C	C	C	T	T	Y	C	C	C	C	C	T	C	C	C
S3_33187697	G/A	3	33187697	+	G	R	A	G	G	G	G	G	G	G	G	R	R	R	G	G	G	G	G	G	G	R	R	G	G	R	G	G	G	G	G	G	G	R	A	R	G	R	R	G	G	A	N	G	G
S3_33544285	T/C	3	33544285	+	T	T	T	Y	T	T	T	Y	T	T	T	Y	Y	Y	T	T	T	T	T	T	T	Y	Y	T	Y	Y	T	T	T	T	Y	T	T	T	Y	C	T	Y	T	T	T	C	T	T	N
S3_33564004	C/T	3	33564004	+	C	T	T	C	C	C	C	N	C	C	C	C	T	T	C	C	C	C	C	C	C	C	T	N	C	C	C	C	C	C	C	C	C	T	C	C	C	C	C	C	C	T	C	C	C
S3_34123818	C/G	3	34123818	+	C	C	G	G	C	C	G	G	C	C	G	C	C	C	G	G	G	G	C	C	G	C	G	G	C	C	G	C	C	G	G	C	C	C	C	C	C	C	S	G	C	C	G	G	C
S3_34303523	G/A	3	34303523	+	G	A	G	G	G	G	G	G	G	G	G	A	G	A	G	G	G	G	G	G	N	A	A	G	G	A	G	G	G	N	G	G	G	A	A	A	N	G	G	G	G	A	G	G	N
S3_34529407	C/T	3	34529407	+	C	C	T	C	C	C	C	C	C	C	C	T	C	T	C	C	C	C	C	N	C	C	T	C	T	T	C	C	C	T	C	C	C	T	T	T	C	C	C	C	C	T	C	C	C
S3_34574764	C/G	3	34574764	+	C	C	C	C	C	C	C	C	C	C	C	G	C	C	C	C	C	C	C	C	C	G	G	C	C	C	C	C	C	N	C	C	C	G	G	C	C	C	C	C	C	G	C	C	G
S3_34653650	C/T	3	34653650	+	C	Y	Y	C	C	C	C	C	C	C	C	Y	Y	Y	C	C	C	C	C	C	C	T	Y	C	Y	C	C	C	C	C	C	C	C	C	C	Y	Y	Y	C	C	N	T	C	N	C
S3_34653670	C/A	3	34653670	+	C	M	M	C	C	C	C	C	C	C	C	M	M	M	C	C	C	C	C	C	C	A	M	C	M	C	C	C	C	C	M	C	C	C	C	M	M	M	C	C	N	A	C	N	C
S3_34799269	G/A	3	34799269	+	G	R	A	A	G	G	G	G	G	G	G	G	A	A	G	G	G	G	G	G	G	G	G	G	A	G	G	G	G	G	G	G	G	G	A	G	A	G	A	G	G	A	G	G	G
S3_34799323	G/A	3	34799323	+	G	R	A	A	G	G	G	G	G	G	G	G	A	A	G	G	G	G	G	G	G	G	G	G	A	G	G	G	G	G	G	G	G	G	A	G	A	G	A	G	G	A	G	G	G
S3_34800523	A/G	3	34800523	+	A	G	G	G	A	A	A	A	A	A	A	G	A	A	A	A	A	A	A	A	A	R	A	A	G	A	A	A	A	G	G	A	A	G	R	G	A	A	A	A	A	G	A	A	A
S3_34852024	C/G	3	34852024	+	C	C	G	C	C	C	C	C	C	C	C	G	C	G	C	C	C	C	C	C	C	C	C	C	G	G	C	N	C	C	C	C	C	G	G	G	C	G	C	C	C	G	C	C	C
S3_34852039	G/C	3	34852039	+	G	G	C	G	G	G	G	G	G	G	G	C	G	C	G	G	G	G	G	G	G	G	G	G	C	C	G	N	G	G	G	G	G	C	C	C	G	C	G	G	G	C	G	G	G
S3_34870925	A/C	3	34870925	+	A	C	A	A	A	A	A	A	A	A	A	C	A	C	A	A	A	A	A	A	A	A	A	N	C	C	A	A	A	A	C	A	A	C	C	C	A	A	A	A	A	C	A	A	A
S3_34870932	C/G	3	34870932	+	C	C	C	G	C	C	C	C	C	C	C	C	G	C	C	C	C	C	C	C	C	G	G	C	G	C	C	C	C	G	C	C	C	G	C	C	C	C	C	N	C	C	C	C	C
S3_34870937	C/G	3	34870937	+	C	C	C	G	C	C	C	C	C	C	C	C	G	C	C	C	C	C	C	C	C	G	G	C	G	C	C	C	C	G	C	C	C	G	C	C	C	C	C	N	C	C	C	C	C
S3_34870966	A/T	3	34870966	+	A	A	A	T	A	A	A	A	A	A	A	A	T	A	A	A	A	A	A	A	A	T	T	A	T	A	A	A	A	T	A	A	A	T	A	A	A	A	A	N	A	A	A	A	A
S3_34870979	G/C	3	34870979	+	G	G	G	C	G	G	G	G	G	G	G	G	C	G	G	G	G	G	G	G	G	C	C	N	C	C	G	G	G	C	G	G	G	C	C	G	G	G	G	N	G	C	G	G	C
S3_34870993	G/T	3	34870993	+	G	G	G	T	G	G	G	G	G	G	G	G	T	G	G	G	G	G	G	G	G	T	T	G	T	T	G	G	G	T	G	G	G	T	T	G	G	G	G	N	G	T	G	G	T
S3_34871025	A/G	3	34871025	+	A	A	A	G	A	A	A	A	A	A	A	A	G	A	A	A	A	A	A	A	A	G	G	A	G	A	A	A	A	G	A	A	A	G	A	A	A	A	A	N	A	A	A	A	A
S3_34871026	T/A	3	34871026	+	T	T	T	T	T	T	T	T	T	T	T	T	T	T	T	T	T	T	T	T	T	T	T	T	T	A	T	T	T	T	T	T	T	T	A	T	N	T	T	N	T	A	T	T	A
S3_34878549	G/T	3	34878549	+	G	T	G	T	G	G	G	G	G	G	G	T	T	T	G	G	G	T	G	G	G	G	T	G	T	G	G	G	G	G	G	G	G	T	T	T	G	T	G	G	G	T	G	G	G
S3_34878564	G/C	3	34878564	+	G	C	G	C	G	G	G	G	G	G	G	C	C	C	G	G	G	C	G	G	G	G	C	G	C	G	G	G	G	G	G	G	G	C	C	C	G	C	G	G	G	C	G	G	G
S3_35059908	G/A	3	35059908	+	G	G	A	G	A	A	A	G	G	A	A	A	G	G	G	A	G	A	G	N	G	A	A	G	A	A	G	A	A	A	G	G	A	A	G	A	G	G	G	G	A	A	G	N	N
S3_35059924	G/A	3	35059924	+	G	A	G	G	G	G	G	G	G	G	G	G	A	G	G	G	G	G	G	N	G	G	G	A	G	G	G	G	G	G	G	G	G	G	A	G	G	G	G	G	G	G	G	N	N
S3_35059975	C/G	3	35059975	+	C	G	C	C	C	C	C	C	C	C	C	C	G	C	C	C	C	C	C	N	C	C	C	G	C	C	C	C	C	C	C	C	C	C	G	C	C	C	C	C	C	C	C	N	N
S3_35059976	G/A	3	35059976	+	G	G	A	G	A	A	A	G	G	A	A	A	G	G	G	A	G	A	G	N	G	A	A	G	A	A	G	A	A	A	G	G	A	A	G	A	G	G	G	G	A	A	G	N	N
S3_35062392	T/G	3	35062392	+	T	N	T	T	T	T	T	K	T	T	T	T	T	T	G	T	T	T	T	T	T	T	T	T	T	T	T	T	T	T	T	T	T	T	T	T	T	T	T	T	N	T	T	T	T
S3_35062394	C/A	3	35062394	+	C	N	A	A	C	C	C	C	C	C	C	C	A	A	C	C	C	C	C	C	C	C	A	C	A	C	C	C	C	A	C	C	C	A	C	C	C	C	C	C	N	A	C	C	A
S3_35140545	C/T	3	35140545	+	C	C	T	C	C	C	C	C	C	C	C	C	T	T	C	C	C	C	C	C	C	C	C	C	T	C	C	C	C	C	C	C	C	T	T	T	C	C	C	C	C	T	C	C	N
S3_35150742	C/G	3	35150742	+	C	C	G	C	C	C	C	C	C	C	C	C	C	G	C	C	C	C	C	C	C	G	C	C	G	G	C	C	C	C	C	C	C	C	C	C	C	C	C	C	C	G	C	C	C
S3_35519440	G/T	3	35519440	+	G	G	T	T	G	G	G	G	G	G	G	T	T	T	G	G	G	G	G	G	G	G	G	G	T	G	G	G	G	T	G	G	G	G	G	T	G	G	G	G	G	T	G	N	G
S3_35519441	A/C	3	35519441	+	A	A	C	C	A	A	A	A	A	A	A	C	C	C	A	A	A	A	A	A	A	A	A	A	C	A	A	A	A	C	A	A	A	A	A	C	A	A	A	A	A	C	A	N	A
S4_406025	A/G	4	406025	+	A	A	A	A	A	A	A	A	A	A	R	A	A	A	A	R	R	A	A	A	A	A	A	A	A	A	A	R	A	A	R	A	A	A	R	A	A	A	A	A	N	A	A	N	A
S4_406048	C/T	4	406048	+	C	C	C	C	C	C	C	C	C	C	Y	C	C	C	C	Y	Y	C	C	C	C	C	C	C	C	C	C	Y	C	C	Y	C	C	C	Y	C	C	C	C	C	N	C	C	N	C
S4_406049	A/G	4	406049	+	A	A	A	A	A	A	A	A	A	A	R	A	A	A	A	R	R	A	A	A	A	A	A	A	A	A	A	R	A	A	R	A	A	A	R	A	A	A	A	A	N	A	A	N	A
S4_406067	A/G	4	406067	+	A	A	A	A	A	A	A	A	A	A	R	A	A	A	A	R	R	A	A	A	A	A	A	A	A	A	A	R	A	A	R	A	A	A	R	A	A	A	A	A	N	A	A	N	A
S4_406078	C/T	4	406078	+	C	C	C	C	C	C	C	C	C	C	Y	C	C	C	C	Y	Y	C	C	C	C	C	C	C	C	C	C	Y	C	C	Y	C	C	C	Y	C	C	C	C	C	N	C	C	N	C
S4_471572	C/T	4	471572	+	C	C	T	T	C	C	T	C	C	C	C	T	T	T	C	C	C	C	C	C	C	T	C	T	C	C	C	C	C	C	C	C	C	C	C	C	C	C	C	C	C	C	C	C	C
S4_552742	T/A	4	552742	+	T	T	T	T	T	T	A	A	T	T	T	A	W	A	T	T	T	T	T	T	T	A	T	W	T	T	T	T	T	T	T	T	T	T	T	T	T	T	T	N	T	T	T	T	N
S4_967470	A/G	4	967470	+	G	A	G	G	A	G	G	G	A	A	A	G	G	G	G	A	A	A	A	A	A	G	A	G	A	N	A	A	A	A	A	A	G	A	A	A	A	A	A	A	N	A	A	A	A
S4_1022390	G/C	4	1022390	+	C	G	C	C	G	G	C	C	G	G	G	C	G	C	C	G	G	G	G	G	G	C	G	C	G	G	G	G	G	G	G	G	C	C	G	G	C	G	G	G	G	G	G	N	G
S4_1022393	C/G	4	1022393	+	G	C	G	G	C	C	G	G	C	C	C	G	C	G	G	C	C	C	C	C	C	G	C	G	C	C	C	C	C	C	C	C	G	G	C	C	G	C	C	C	C	C	C	N	C
S4_1022893	G/A	4	1022893	+	A	A	G	G	A	G	G	A	A	A	R	G	G	G	R	A	G	G	G	A	A	G	N	N	G	A	A	G	G	A	A	A	R	R	A	G	R	A	A	G	N	G	G	A	A
S4_1022900	C/T	4	1022900	+	T	T	C	C	T	C	C	T	T	T	Y	C	C	C	Y	T	C	C	C	T	T	C	C	N	C	T	T	C	C	T	T	T	Y	Y	T	C	Y	T	T	C	N	C	C	T	T
S4_1022912	C/T	4	1022912	+	T	Y	C	C	T	C	C	T	T	T	Y	C	C	C	Y	T	C	C	C	T	T	C	C	N	C	T	T	C	C	T	T	T	Y	Y	T	C	Y	T	T	C	N	C	C	T	T
S4_1160749	T/G	4	1160749	+	K	T	K	K	T	T	T	G	K	K	K	K	K	K	K	K	K	K	K	T	K	G	K	G	K	K	K	K	T	T	K	K	K	T	T	K	K	K	K	T	N	K	K	K	T
S4_1160753	A/G	4	1160753	+	R	A	R	R	A	A	A	G	R	R	R	R	R	R	R	R	R	R	R	A	R	G	R	G	R	R	R	R	A	A	R	R	R	A	A	R	R	R	R	A	N	G	R	R	A
S4_1754503	A/G	4	1754503	+	A	A	R	R	A	A	A	A	A	A	A	A	R	G	A	A	A	N	A	A	A	R	A	A	A	A	A	A	A	A	A	A	A	A	A	A	A	A	A	A	N	A	A	A	A
S4_1754507	C/A	4	1754507	+	C	C	M	M	C	C	C	C	C	C	C	C	M	A	C	C	C	N	C	C	C	M	C	M	C	C	C	C	C	C	C	C	C	C	C	C	C	C	C	C	N	C	C	C	C
S4_1788611	C/T	4	1788611	+	C	C	C	T	C	C	C	C	C	C	C	T	C	T	C	C	C	C	C	C	C	C	C	N	C	C	C	C	C	C	C	C	C	C	C	C	C	C	C	C	C	C	C	C	C
S4_2539093	A/G	4	2539093	+	A	A	A	A	A	A	G	A	A	A	A	A	G	G	A	A	A	A	A	A	A	G	A	A	A	A	A	A	A	G	A	A	A	A	A	A	N	A	A	A	A	G	N	A	A
S4_2539101	A/G	4	2539101	+	A	A	A	A	A	A	G	A	A	A	A	A	G	G	A	A	A	A	A	A	A	G	A	A	A	A	A	A	A	G	A	A	A	A	A	A	N	A	A	A	A	G	N	A	A
S4_2755630	G/A	4	2755630	+	G	G	G	G	G	G	R	G	G	G	R	R	R	A	G	G	G	G	G	G	G	R	G	G	G	G	G	G	G	N	G	G	G	G	G	G	G	R	G	G	G	R	G	G	N
S4_2755631	C/T	4	2755631	+	C	C	C	C	C	C	Y	C	C	C	Y	Y	Y	Y	C	C	C	C	C	C	C	Y	C	C	C	C	C	C	C	N	C	C	C	C	C	C	C	Y	C	C	C	Y	C	C	C
S4_2755660	T/C	4	2755660	+	T	T	T	T	T	T	Y	T	T	T	Y	Y	Y	Y	T	T	T	T	T	T	T	Y	T	T	T	T	T	T	T	N	T	T	T	T	T	T	T	Y	T	T	T	Y	T	T	T
S4_2755661	C/T	4	2755661	+	C	C	C	C	C	C	Y	C	C	C	Y	Y	Y	Y	C	C	C	C	C	C	C	Y	C	C	C	C	C	C	C	N	C	C	C	C	C	C	C	Y	C	C	C	Y	C	C	C
S4_2755664	C/G	4	2755664	+	C	C	C	C	C	C	S	C	C	C	S	S	S	S	C	C	C	C	C	C	C	S	C	C	C	C	C	C	C	N	C	C	C	C	C	C	C	S	C	C	C	S	C	C	C
S4_2755665	C/G	4	2755665	+	C	C	C	C	C	C	S	C	C	C	S	S	S	S	C	C	C	C	C	C	C	S	C	C	C	C	C	C	C	N	C	C	C	C	C	C	C	S	C	C	C	S	C	C	C
S4_3286934	G/T	4	3286934	+	G	G	G	G	G	G	G	G	G	G	K	K	G	G	G	G	G	T	G	T	G	G	G	K	G	G	K	G	G	G	G	G	G	G	G	T	G	K	G	G	G	G	G	T	G
S4_3286966	C/T	4	3286966	+	C	C	C	C	C	C	C	C	C	C	Y	C	C	C	C	C	C	T	C	T	C	C	C	C	C	C	Y	C	C	C	C	C	C	C	C	T	C	Y	C	C	C	C	C	T	C
S4_3287007	G/A	4	3287007	+	G	G	A	G	G	G	R	G	G	G	G	G	G	R	G	R	G	G	G	G	G	G	G	R	G	G	G	G	G	G	G	G	G	R	A	G	G	G	G	G	G	G	G	G	G
S4_3635541	A/G	4	3635541	+	A	A	G	A	A	A	A	A	A	A	A	G	A	G	A	A	A	A	A	A	A	A	A	A	A	A	A	A	A	G	A	A	A	A	A	A	A	A	A	A	A	G	A	A	N
S4_3635544	A/G	4	3635544	+	A	A	G	A	A	A	A	A	A	A	A	G	A	G	A	A	A	A	A	A	A	A	A	A	A	A	A	A	A	G	A	A	A	A	A	A	A	A	A	A	A	G	A	A	A
S4_3766726	G/A	4	3766726	+	G	G	A	G	G	G	G	G	G	G	A	G	A	G	G	G	G	G	G	G	G	G	G	G	G	G	G	G	G	A	G	G	G	G	G	G	G	G	G	G	G	A	G	G	G
S4_3766744	A/C	4	3766744	+	A	A	C	A	A	A	A	A	A	A	C	A	C	A	A	A	A	A	A	A	A	A	A	M	A	A	A	A	A	C	A	A	A	A	A	A	A	A	A	A	A	C	A	A	A
S4_3766749	G/A	4	3766749	+	G	G	A	G	G	G	G	G	G	G	A	G	A	G	G	G	G	G	G	G	G	G	G	R	G	G	G	G	G	A	G	G	G	G	G	G	G	G	G	G	G	A	G	G	G
S4_3854180	G/C	4	3854180	+	S	S	G	S	S	G	C	G	S	G	G	G	G	G	C	G	C	S	C	G	C	S	S	G	C	G	C	C	C	G	S	G	C	C	G	S	C	C	S	G	C	S	G	G	S
S4_3854194	A/G	4	3854194	+	R	R	A	R	R	A	G	A	R	A	A	A	A	A	G	A	G	R	G	A	G	R	R	G	G	A	G	G	G	A	R	A	G	G	A	R	G	G	R	A	G	R	A	A	R
S4_3854200	G/T	4	3854200	+	K	K	G	K	K	G	T	G	K	G	G	G	G	G	T	G	T	K	T	G	T	K	K	T	T	G	T	T	T	G	K	G	T	T	G	K	T	T	K	G	T	K	G	G	K
S4_3854236	T/A	4	3854236	+	W	W	T	W	W	T	A	T	W	T	T	T	T	T	A	T	A	W	A	T	A	W	W	T	A	T	A	A	A	T	W	T	A	A	T	W	A	A	W	T	A	W	T	T	W
S4_4039801	G/C	4	4039801	+	G	G	G	G	G	G	C	G	G	G	S	G	C	S	G	G	G	G	G	G	G	N	G	N	G	G	G	G	G	S	G	G	G	G	G	G	G	G	G	G	G	C	G	G	N
S4_4039831	C/G	4	4039831	+	C	C	C	C	C	C	G	C	C	C	S	C	G	S	C	C	C	C	C	C	C	N	C	N	C	C	C	C	C	S	C	C	C	C	C	C	C	C	C	C	C	G	C	C	N
S4_4243589	C/T	4	4243589	+	C	C	C	C	C	C	C	C	C	C	C	C	C	T	C	C	C	C	C	C	C	C	C	C	C	C	C	C	C	T	C	C	C	C	C	C	C	C	C	C	N	T	C	C	C
S4_4262170	G/A	4	4262170	+	G	G	G	G	G	G	G	G	G	G	R	G	A	A	G	G	G	G	G	G	G	G	G	G	G	G	G	G	G	A	G	G	G	G	G	G	G	G	G	G	N	G	G	G	G
S4_4405902	G/A	4	4405902	+	G	G	G	G	G	G	A	G	G	G	G	G	G	A	G	G	G	G	G	G	G	A	G	A	G	G	G	G	G	A	G	G	G	G	G	G	G	G	G	G	N	G	G	G	G
S4_4470902	C/G	4	4470902	+	C	G	G	C	C	C	C	G	C	C	G	G	C	N	G	C	G	C	C	C	C	G	G	G	G	C	G	G	C	N	C	C	S	C	C	C	C	C	C	C	G	C	C	C	C
S4_4499218	T/A	4	4499218	+	W	W	W	W	W	T	W	T	W	W	T	T	T	T	A	A	A	A	A	T	W	T	A	T	W	T	W	W	A	T	W	W	A	T	T	T	T	A	A	N	N	W	W	T	A
S4_4499233	G/T	4	4499233	+	K	K	K	K	K	G	K	G	K	K	G	G	G	G	T	T	T	T	T	G	K	G	T	G	K	G	K	K	T	G	K	K	T	G	G	G	G	T	T	N	N	K	K	G	T
S4_4499237	G/A	4	4499237	+	R	R	G	R	R	A	G	A	R	R	R	R	A	G	G	G	G	G	G	A	R	A	G	G	R	A	R	R	G	G	R	R	G	A	A	A	A	G	G	N	N	G	R	A	G
S4_4499319	G/A	4	4499319	+	G	G	G	G	A	R	G	R	R	G	R	G	G	G	A	R	R	R	R	R	G	G	G	G	R	R	G	G	G	G	G	G	R	R	R	R	R	R	R	G	R	G	R	A	R
S4_4499371	C/T	4	4499371	+	Y	Y	Y	Y	C	Y	Y	Y	Y	Y	Y	C	Y	C	C	Y	Y	Y	Y	Y	Y	Y	Y	C	Y	Y	Y	Y	Y	C	Y	Y	Y	C	Y	Y	Y	Y	Y	Y	Y	Y	Y	C	Y
S4_4499377	G/T	4	4499377	+	K	K	K	K	G	K	K	K	K	K	K	G	K	G	G	K	K	K	K	K	K	K	K	G	K	K	K	K	K	G	K	K	K	G	K	K	K	K	K	K	K	K	K	G	K
S4_4499416	G/A	4	4499416	+	R	G	G	R	A	G	R	R	G	R	R	G	G	G	G	R	G	G	R	R	R	G	G	G	R	G	G	R	R	N	R	R	R	A	R	G	G	R	G	G	G	G	G	G	G
S4_4521377	A/T	4	4521377	+	A	A	A	A	A	A	A	A	A	A	T	W	A	T	A	A	A	A	A	A	A	W	A	A	A	A	A	A	A	T	A	A	A	A	A	A	T	A	N	A	A	W	A	N	A
S4_4598401	C/T	4	4598401	+	C	C	T	C	C	C	C	C	C	C	C	T	T	T	C	C	C	C	C	C	C	T	C	T	C	C	C	C	C	T	C	C	C	C	C	C	C	C	C	C	C	C	C	C	C
S4_4598420	A/G	4	4598420	+	A	A	G	A	A	A	A	A	A	A	A	G	G	G	A	A	A	A	A	A	A	G	A	G	A	A	A	A	A	G	A	A	A	A	A	A	A	A	A	A	A	A	A	A	A
S4_4598430	C/T	4	4598430	+	C	C	T	C	C	C	C	C	C	C	C	T	T	T	C	C	C	C	C	C	C	T	C	T	C	C	C	C	C	T	C	C	C	C	C	C	C	C	C	C	C	C	C	C	C
S4_4598444	T/C	4	4598444	+	T	T	T	T	T	T	T	T	T	T	T	C	C	C	T	T	T	T	T	T	T	C	T	T	T	T	T	T	T	C	T	T	T	T	T	T	T	T	T	T	T	T	T	T	T
S4_4598451	T/C	4	4598451	+	T	T	T	T	T	T	T	T	T	T	T	C	C	C	T	T	T	T	T	T	T	C	T	T	T	T	T	T	T	C	T	T	T	T	T	T	T	T	T	T	T	T	T	T	T
S4_5260312	T/G	4	5260312	+	T	T	T	T	T	T	T	T	T	T	T	G	T	G	T	T	T	T	T	T	T	T	T	N	T	T	T	T	T	G	T	T	T	N	T	T	T	T	T	T	N	T	T	T	T
S4_5260336	G/A	4	5260336	+	G	G	G	G	G	G	G	G	G	G	G	A	G	A	G	G	G	G	G	G	G	G	G	N	G	G	G	G	G	A	G	G	G	N	G	G	G	G	G	G	N	G	G	G	G
S4_5260399	C/T	4	5260399	+	C	C	C	C	C	C	C	C	C	C	C	T	C	T	C	C	C	C	C	C	C	C	C	N	C	C	C	C	C	T	C	C	C	N	C	C	C	C	C	C	N	C	C	C	C
S4_5649330	T/A	4	5649330	+	T	T	A	T	T	T	T	T	T	T	A	A	T	A	T	T	N	T	T	T	T	T	T	A	T	T	T	N	T	A	T	T	T	T	T	T	T	T	T	T	N	A	T	T	T
S4_5683393	A/T	4	5683393	+	A	A	A	A	A	A	A	A	A	A	W	T	T	T	A	A	A	A	A	A	A	A	A	T	A	A	A	N	A	T	A	A	A	A	A	A	A	A	A	A	A	A	A	A	A
S4_5686754	A/C	4	5686754	+	A	A	C	A	A	A	M	A	A	A	M	M	M	C	A	A	A	A	A	A	A	A	A	C	A	A	A	A	A	C	A	A	A	A	A	A	A	M	A	A	A	M	A	A	A
S4_5686816	G/C	4	5686816	+	G	G	C	G	G	G	S	G	G	G	S	S	S	C	G	G	G	G	G	G	G	G	G	G	G	G	G	G	G	C	G	G	G	G	G	G	G	S	G	G	G	S	G	G	G
S4_5788097	T/A	4	5788097	+	T	T	A	T	T	T	N	T	T	T	T	A	T	A	T	T	T	T	T	N	T	T	T	T	T	T	T	T	T	A	T	T	T	T	T	T	T	T	T	T	T	T	T	N	T
S4_6263877	T/C	4	6263877	+	T	T	C	T	T	T	C	T	T	T	T	T	C	C	T	T	T	T	T	T	T	C	T	C	T	T	T	T	T	N	T	T	T	T	T	T	T	T	T	T	T	C	T	T	T
S4_6263886	C/T	4	6263886	+	C	C	T	C	C	C	T	C	C	C	C	C	T	T	C	C	C	C	C	C	C	T	C	T	C	C	C	C	C	N	C	C	C	C	C	C	C	C	C	C	C	T	C	C	C
S4_6263910	G/C	4	6263910	+	G	G	C	G	G	G	C	G	G	G	G	G	C	C	G	G	G	G	G	G	G	C	G	C	G	G	G	G	G	N	G	G	G	G	G	G	G	G	G	G	G	C	G	G	G
S4_6270178	C/A	4	6270178	+	C	C	A	C	C	C	C	C	C	C	M	C	C	A	C	C	C	C	C	C	C	C	C	A	C	C	C	C	C	A	C	C	C	C	C	C	C	C	C	C	C	C	C	C	N
S4_6318836	A/C	4	6318836	+	A	A	C	A	A	A	A	A	A	A	M	A	A	C	A	A	A	A	A	A	A	C	A	C	A	A	A	A	A	N	A	A	A	A	A	A	A	A	A	A	A	C	A	A	A
S4_6318859	C/T	4	6318859	+	C	C	T	C	C	C	C	C	C	C	Y	C	C	T	C	C	C	C	C	C	C	T	C	T	C	C	C	C	C	N	C	C	C	C	C	C	C	C	C	C	C	T	C	C	C
S4_6318861	A/G	4	6318861	+	A	A	G	A	A	A	A	A	A	A	R	A	A	G	A	A	A	A	A	A	A	G	A	G	A	A	A	A	A	N	A	A	A	A	A	A	A	A	A	A	A	G	A	A	A
S4_6318895	A/G	4	6318895	+	A	A	G	A	A	A	A	A	A	A	R	A	A	G	A	A	A	A	A	A	A	G	A	G	A	A	A	A	A	N	A	A	A	A	A	A	A	A	A	A	A	G	A	A	A
S4_6388761	G/T	4	6388761	+	G	T	T	T	G	T	T	T	G	T	G	G	G	G	T	G	T	G	G	G	T	K	T	G	G	G	G	G	G	G	T	G	G	T	G	T	T	G	G	G	G	G	T	T	G
S4_6388770	C/T	4	6388770	+	T	C	C	C	T	C	C	C	T	C	C	T	T	C	C	T	C	T	T	T	C	C	C	C	T	T	T	T	T	C	C	T	T	C	T	C	C	Y	T	T	Y	C	C	C	T
S4_6388772	G/C	4	6388772	+	G	C	C	C	G	C	C	C	G	C	G	G	G	G	C	G	C	G	G	G	C	S	C	G	G	G	G	G	G	G	C	G	G	C	G	C	C	G	G	G	G	G	C	C	G
S4_6388796	T/C	4	6388796	+	T	C	C	C	T	C	C	C	T	C	T	T	T	T	C	T	C	T	T	T	C	Y	C	T	T	T	T	T	T	T	C	T	T	C	T	C	C	T	T	T	T	T	C	C	T
S4_6388800	C/G	4	6388800	+	G	C	C	C	G	C	C	C	G	C	C	G	G	C	C	G	C	G	G	G	C	C	C	C	G	G	G	G	G	C	C	G	G	C	G	C	C	S	G	G	S	C	C	C	G
S4_6388810	C/T	4	6388810	+	C	T	Y	T	C	T	T	T	C	T	C	C	C	C	T	C	T	C	C	C	T	Y	T	C	C	C	C	C	C	C	T	C	C	T	C	T	T	C	C	C	C	C	T	T	C
S4_6388814	G/C	4	6388814	+	G	C	S	C	G	C	C	C	G	C	G	G	G	G	C	G	C	G	G	G	C	S	C	G	G	G	G	G	G	G	C	G	G	C	G	C	C	G	G	G	G	G	C	C	G
S4_6388820	G/A	4	6388820	+	G	A	R	A	G	A	A	A	G	A	G	G	G	G	A	G	A	G	G	G	A	R	A	G	G	G	G	G	G	G	A	G	G	A	G	A	A	G	G	G	G	G	A	A	G
S4_6388821	C/A	4	6388821	+	C	A	M	A	C	A	A	A	C	A	C	C	C	C	A	C	A	C	C	C	A	M	A	C	C	C	C	C	C	C	A	C	C	A	C	A	A	C	C	C	C	C	A	A	C
S4_6585486	A/G	4	6585486	+	A	A	A	A	A	A	G	A	A	A	G	A	R	G	A	A	A	A	A	A	A	R	A	A	A	A	A	A	A	G	A	A	A	A	A	A	A	A	A	A	N	A	A	A	A
S4_6783536	G/C	4	6783536	+	G	G	C	C	G	C	G	G	G	C	S	G	G	G	G	C	G	C	C	G	C	G	C	C	G	G	G	G	G	G	C	G	C	G	C	G	G	C	C	G	G	G	G	G	C
S4_6783551	T/C	4	6783551	+	T	T	C	C	T	C	T	T	T	C	Y	T	T	T	T	C	T	C	C	T	C	T	C	C	T	T	T	T	T	T	C	T	C	T	C	T	T	C	C	T	T	T	T	T	C
S4_6783560	T/C	4	6783560	+	T	T	C	C	T	C	T	T	T	C	Y	T	T	T	T	C	T	C	C	T	C	T	C	C	T	T	T	T	T	T	C	T	C	T	C	T	T	C	C	T	T	T	T	T	C
S4_6783567	T/G	4	6783567	+	T	T	G	G	T	G	T	T	T	G	K	T	T	T	T	G	T	G	G	T	G	T	G	G	T	T	T	T	T	T	G	T	G	T	G	T	T	G	G	T	T	T	T	T	G
S4_6783586	A/C	4	6783586	+	A	A	C	C	A	C	A	A	A	C	M	A	A	A	A	C	A	C	C	A	C	A	C	C	A	A	A	A	A	A	C	A	C	A	C	A	A	C	C	A	A	A	A	A	C
S4_7142206	G/A	4	7142206	+	G	G	G	G	G	G	A	G	G	G	A	A	G	G	G	G	G	G	G	G	G	A	G	G	G	G	G	G	G	N	G	G	G	G	N	G	G	A	G	N	G	G	G	G	G
S4_7221801	T/C	4	7221801	+	T	T	C	T	T	T	T	T	T	T	T	T	C	T	T	T	T	T	T	T	T	T	T	N	T	N	T	T	T	C	T	T	T	T	T	T	T	T	T	T	N	T	T	T	N
S4_7312792	G/C	4	7312792	+	G	G	G	G	G	G	C	G	G	G	G	G	G	G	G	G	G	G	G	G	G	C	G	G	G	G	G	G	G	C	G	G	G	G	G	G	G	G	G	G	G	G	G	G	G
S4_7434099	G/A	4	7434099	+	G	G	G	G	G	G	G	G	G	G	G	G	A	G	G	G	G	G	G	G	G	A	G	N	G	G	G	N	G	A	G	G	G	G	G	G	G	A	G	G	G	G	G	N	G
S4_8718094	T/C	4	8718094	+	C	C	C	T	T	T	Y	Y	T	T	T	T	T	T	T	T	T	C	C	T	T	T	T	T	T	T	Y	N	T	T	C	T	C	C	T	C	T	T	T	C	T	C	T	T	T
S4_8718117	T/C	4	8718117	+	C	C	C	T	T	T	Y	Y	T	T	T	T	T	T	T	T	T	C	C	T	T	T	T	T	T	T	Y	N	T	T	C	T	C	C	T	C	T	T	T	C	T	C	T	T	T
S4_8757485	T/A	4	8757485	+	W	W	W	T	W	T	W	W	W	T	W	T	T	W	W	W	T	T	W	T	W	T	T	T	W	W	W	W	W	T	W	T	W	W	T	T	W	T	W	W	W	W	W	T	T
S4_10311197	G/A	4	10311197	+	A	A	G	A	A	A	G	G	A	A	A	G	A	A	A	G	G	G	G	A	G	G	G	N	A	A	G	G	G	A	G	G	R	A	G	G	A	G	G	A	A	G	A	A	G
S4_10311201	G/A	4	10311201	+	A	A	G	A	A	A	G	G	A	A	A	G	A	A	A	G	G	G	G	A	G	G	G	N	A	A	G	G	G	A	G	G	A	A	G	G	A	G	G	A	A	G	A	A	G
S4_10311205	G/A	4	10311205	+	A	A	G	A	A	A	G	G	A	A	A	G	A	A	A	G	G	G	G	A	G	G	G	N	A	A	G	G	G	A	G	G	R	A	G	G	A	G	G	A	A	G	A	A	G
S4_10311212	C/T	4	10311212	+	T	T	C	T	T	T	C	C	T	T	T	C	T	T	T	C	C	C	C	T	C	C	C	N	T	T	C	C	C	T	C	C	Y	T	C	C	T	C	C	T	T	C	T	T	C
S4_10311248	G/C	4	10311248	+	C	C	G	C	C	C	G	G	C	C	C	G	C	C	C	G	G	G	G	C	G	G	G	N	C	C	G	G	G	C	G	G	S	C	G	G	C	G	G	C	C	G	C	C	G
S4_10841800	G/A	4	10841800	+	G	G	A	G	G	G	G	G	G	G	G	G	A	G	G	G	G	G	G	N	G	G	G	N	G	G	G	G	G	A	G	G	G	G	G	G	G	G	G	G	G	R	G	G	G
S4_11062623	C/T	4	11062623	+	C	C	C	C	C	C	C	C	C	C	C	T	C	C	C	C	C	C	C	C	C	T	C	C	C	C	C	C	C	T	C	C	C	C	C	C	C	C	C	C	N	C	C	C	C
S4_11236636	G/A	4	11236636	+	G	G	G	G	N	G	R	G	G	G	G	R	R	G	G	G	G	G	G	G	G	G	G	A	G	G	G	G	G	A	G	G	G	G	G	G	G	G	G	G	N	R	G	G	N
S4_11250349	C/T	4	11250349	+	C	C	C	C	C	C	T	C	C	C	C	C	C	C	C	C	C	C	C	C	C	Y	C	T	C	C	C	C	C	T	C	C	Y	C	C	C	C	C	C	C	C	C	C	C	C
S4_11308264	C/A	4	11308264	+	C	C	M	C	C	C	C	C	C	C	M	A	M	C	C	C	C	C	C	C	C	C	C	A	C	C	C	C	C	A	C	C	C	C	C	C	C	C	C	C	C	M	C	C	C
S4_11308265	G/A	4	11308265	+	R	R	R	G	G	G	G	R	G	G	A	A	R	G	G	G	R	G	G	G	R	A	G	A	R	G	G	G	R	A	R	R	G	G	R	G	G	G	R	R	G	A	G	G	G
S4_11308270	T/C	4	11308270	+	Y	Y	Y	T	T	T	T	Y	T	T	C	C	Y	T	T	T	Y	T	T	T	Y	C	T	C	Y	T	T	T	Y	C	Y	Y	T	T	Y	T	T	T	Y	Y	T	C	T	T	T
S4_11308272	T/G	4	11308272	+	K	K	K	T	T	T	T	K	T	T	G	G	K	T	T	T	K	T	T	T	K	G	T	G	K	T	T	T	K	G	K	K	T	T	K	T	T	T	K	K	T	G	T	T	T
S4_11308273	T/C	4	11308273	+	Y	Y	Y	T	T	T	T	Y	T	T	C	C	Y	T	T	T	Y	T	T	T	Y	C	T	C	Y	T	T	T	Y	C	Y	Y	T	T	Y	T	T	T	Y	Y	T	C	T	T	T
S4_11308288	G/A	4	11308288	+	G	G	G	G	G	G	G	G	G	G	G	A	R	G	G	G	G	G	G	G	G	G	G	R	G	G	G	G	G	A	G	G	G	G	G	G	G	G	G	G	G	R	G	G	G
S4_11308296	G/A	4	11308296	+	G	G	R	G	G	G	G	G	G	G	R	A	R	G	G	G	G	G	G	G	G	G	G	A	G	G	G	G	G	A	G	G	G	G	G	G	G	G	G	G	G	R	G	G	G
S4_11308301	T/C	4	11308301	+	Y	Y	Y	T	T	T	T	Y	T	T	Y	T	T	T	T	T	Y	T	T	T	Y	N	T	T	Y	T	T	T	Y	T	Y	Y	T	T	Y	T	T	T	Y	Y	T	Y	T	T	T
S4_11308329	C/T	4	11308329	+	C	C	Y	C	C	C	C	C	C	C	Y	T	Y	C	C	C	C	C	C	C	C	C	C	T	C	C	C	C	C	T	C	C	C	C	C	C	C	C	C	C	C	Y	C	C	C
S4_11308411	A/G	4	11308411	+	R	R	G	A	A	A	G	R	A	A	R	G	A	A	A	A	R	A	A	A	G	R	A	G	R	A	A	A	R	G	R	R	A	A	R	A	A	A	R	R	N	G	A	A	A
S4_11344479	A/G	4	11344479	+	A	A	G	A	A	A	A	N	A	A	A	A	G	A	A	A	A	A	A	A	A	A	A	G	A	A	A	A	A	G	A	A	A	A	A	A	A	A	A	A	N	G	A	A	A
S4_11376598	A/G	4	11376598	+	A	A	A	A	A	A	A	A	A	A	A	A	A	A	A	A	N	A	A	A	A	G	N	N	A	A	A	A	A	G	A	A	A	A	A	A	A	A	A	A	A	G	A	A	A
S4_11412070	T/C	4	11412070	+	T	T	C	T	T	T	T	T	T	T	T	C	C	T	T	T	T	T	T	T	T	T	T	T	T	T	T	T	T	C	T	T	T	T	T	T	T	T	T	T	T	T	T	T	T
S4_11499382	A/G	4	11499382	+	A	A	R	A	A	A	A	A	A	A	R	R	R	A	A	A	A	A	A	A	A	R	A	G	A	A	A	A	A	G	A	A	A	A	A	A	A	A	A	A	A	R	A	A	A
S4_11577245	T/C	4	11577245	+	T	T	T	T	T	T	C	N	T	T	C	C	T	T	T	T	T	T	T	T	T	T	T	N	T	T	T	T	T	C	T	T	T	T	T	T	T	T	T	T	T	T	T	T	N
S4_11594142	A/T	4	11594142	+	A	A	A	A	A	A	A	A	A	A	A	A	T	A	A	A	A	A	A	A	A	A	A	N	W	A	A	A	A	A	A	A	T	A	N	A	A	W	A	A	A	A	A	N	A
S4_11594150	A/G	4	11594150	+	A	A	A	A	A	A	A	A	A	A	A	A	G	A	A	A	A	A	A	A	A	A	A	N	R	A	A	A	A	A	A	A	G	A	N	A	A	R	A	A	A	A	A	N	A
S4_11594152	C/T	4	11594152	+	C	C	C	C	C	C	C	C	C	C	C	C	T	C	C	C	C	C	C	C	C	C	C	N	Y	C	C	C	C	C	C	C	T	C	N	C	C	Y	C	C	C	C	C	N	C
S4_11594199	C/T	4	11594199	+	C	C	C	C	C	C	C	C	C	C	C	C	T	C	C	C	C	C	C	C	C	C	C	N	Y	C	C	C	C	C	C	C	T	C	N	C	C	Y	C	C	C	C	C	N	C
S4_11741506	G/A	4	11741506	+	G	G	G	G	G	G	G	R	G	G	G	G	G	G	G	G	G	G	R	G	G	G	G	G	G	G	G	G	G	N	G	G	G	R	G	G	G	G	G	G	R	R	G	G	G
S4_11741508	A/G	4	11741508	+	A	A	G	A	A	A	A	R	A	A	G	R	R	A	A	A	A	A	R	A	A	A	A	G	A	A	A	A	A	N	A	A	A	R	A	A	A	A	A	A	R	A	A	A	A
S4_11741513	C/T	4	11741513	+	C	C	T	C	C	C	C	C	C	C	T	Y	Y	C	C	C	C	C	C	C	C	C	C	T	C	C	C	C	C	N	C	C	C	C	C	C	C	C	C	C	C	C	C	C	C
S4_11741518	C/A	4	11741518	+	C	C	A	C	C	C	C	C	C	C	A	M	M	C	C	C	C	C	C	C	C	C	C	A	C	C	C	C	C	N	C	C	C	C	C	C	C	C	C	C	C	C	C	C	C
S4_11741519	G/A	4	11741519	+	G	G	A	G	G	G	G	G	G	G	A	R	R	G	G	G	G	G	G	G	G	G	G	A	G	G	G	G	G	N	G	G	G	G	G	G	G	G	G	G	G	G	G	G	G
S4_11741520	G/A	4	11741520	+	G	G	A	G	G	G	G	G	G	G	A	R	R	G	G	G	G	G	G	G	G	G	G	A	G	G	G	G	G	N	G	G	G	G	G	G	G	G	G	G	G	G	G	G	G
S4_11741550	C/T	4	11741550	+	C	C	T	C	C	C	C	C	C	C	T	Y	Y	C	C	C	C	C	C	C	C	C	C	T	C	C	C	C	C	N	C	C	C	C	C	C	C	C	C	C	C	C	C	C	C
S4_11741559	C/T	4	11741559	+	C	C	T	C	C	C	C	C	C	C	T	Y	Y	C	C	C	C	C	C	C	C	C	C	T	C	C	C	C	C	N	C	C	C	C	C	C	C	C	C	C	C	C	C	C	C
S4_11741568	G/A	4	11741568	+	G	G	G	G	G	G	G	R	G	G	G	G	G	G	G	G	G	G	R	G	G	G	G	G	G	G	G	G	G	N	G	G	G	R	G	G	G	G	G	G	R	R	G	G	G
S4_11741573	A/G	4	11741573	+	A	A	A	A	A	A	A	R	A	A	A	A	A	A	A	A	A	A	R	A	A	A	A	A	A	A	A	A	A	N	A	A	A	R	A	A	A	A	A	A	R	R	A	A	A
S4_11741576	G/A	4	11741576	+	G	G	G	G	G	G	G	R	G	G	G	G	G	G	G	G	G	G	R	G	G	G	G	G	G	G	G	G	G	N	G	G	G	R	G	G	G	G	G	G	R	R	G	G	G
S4_11938183	A/G	4	11938183	+	A	A	A	A	A	A	A	A	A	A	A	G	G	A	A	A	A	A	A	A	A	A	A	A	A	A	A	A	A	G	A	A	A	A	A	A	A	A	A	A	A	G	A	A	A
S4_12212422	T/A	4	12212422	+	W	T	W	A	W	W	T	A	A	T	W	W	A	W	T	A	W	W	A	T	A	A	T	T	W	W	W	W	W	T	T	T	W	W	A	A	W	W	W	T	A	W	A	W	A
S4_12212430	C/T	4	12212430	+	Y	C	Y	T	Y	Y	C	T	T	C	Y	Y	T	Y	C	T	Y	Y	T	C	T	T	C	C	Y	Y	Y	Y	Y	C	C	C	Y	Y	T	T	Y	Y	Y	C	T	Y	T	Y	T
S4_12275720	T/C	4	12275720	+	T	T	T	T	T	T	T	T	T	T	T	C	C	T	T	T	T	T	T	T	T	C	T	C	T	T	T	T	T	C	T	T	T	T	T	C	T	T	T	T	T	C	T	T	T
S4_12276347	A/G	4	12276347	+	A	A	A	A	A	A	A	A	A	A	G	G	A	A	A	A	A	A	A	A	A	A	A	G	A	A	A	N	N	G	A	A	A	A	A	A	A	A	A	A	A	G	A	N	A
S4_12508417	G/A	4	12508417	+	R	R	R	R	R	R	R	R	R	R	G	R	R	R	R	R	R	R	R	A	R	R	R	N	R	G	R	G	R	A	R	R	G	G	R	R	R	R	R	R	G	R	R	R	R
S4_12508421	A/G	4	12508421	+	R	R	R	R	R	R	R	R	R	R	A	R	R	R	R	R	R	R	R	G	R	R	R	N	R	A	R	A	R	G	R	R	A	A	R	R	R	R	R	R	A	R	R	R	R
S4_12508424	A/C	4	12508424	+	M	M	M	M	M	M	M	M	M	M	A	M	M	M	M	M	M	M	M	C	M	M	M	N	M	A	M	A	M	C	M	M	A	A	M	M	M	M	M	M	A	M	M	M	M
S4_12631311	C/T	4	12631311	+	C	C	C	C	C	C	C	C	C	C	C	Y	Y	C	C	C	C	C	C	C	C	Y	Y	Y	C	C	C	C	C	N	C	C	Y	C	C	C	C	C	C	C	C	C	C	C	N
S4_12631314	T/A	4	12631314	+	T	T	T	T	T	T	T	T	T	T	T	W	W	T	T	T	T	T	T	T	T	W	W	W	T	T	T	T	T	N	T	T	W	T	T	T	T	T	T	T	T	T	T	T	N
S4_12695316	C/T	4	12695316	+	C	C	C	C	C	C	Y	C	C	N	Y	Y	Y	C	C	C	C	C	C	C	C	Y	C	N	C	N	C	C	C	Y	C	C	C	C	C	C	C	C	C	N	C	Y	C	C	C
S4_12695328	C/T	4	12695328	+	C	C	C	C	C	C	Y	C	C	N	Y	Y	Y	C	C	C	C	C	C	C	C	Y	C	N	C	N	C	C	C	Y	C	C	C	C	C	C	C	C	C	N	C	Y	C	C	C
S4_12695387	T/C	4	12695387	+	T	T	T	T	T	T	Y	T	T	N	Y	Y	Y	T	T	T	T	T	T	T	T	Y	T	N	T	N	T	T	T	Y	T	T	T	T	T	T	T	T	T	N	T	Y	T	T	T
S4_12698429	G/A	4	12698429	+	G	G	G	G	G	G	G	G	G	G	G	A	A	G	G	G	G	G	G	G	G	A	G	G	G	G	G	G	G	A	G	G	G	G	G	G	G	G	G	G	G	G	G	G	G
S4_12698463	T/A	4	12698463	+	T	T	T	T	T	T	T	T	T	T	T	A	A	T	T	T	T	T	T	T	T	A	T	T	T	T	T	T	T	A	T	T	T	T	T	T	T	T	T	T	T	T	T	T	T
S4_12725027	G/A	4	12725027	+	G	G	G	G	G	G	A	G	G	G	G	G	G	A	G	G	G	G	G	G	G	A	G	G	G	G	G	G	G	A	G	G	G	G	G	G	G	G	G	G	G	G	G	G	G
S4_12725053	C/G	4	12725053	+	C	C	C	C	C	C	G	C	C	C	C	C	C	G	C	C	C	C	C	C	C	G	C	C	C	C	C	C	C	G	C	C	C	C	C	C	C	C	C	C	C	C	C	C	C
S4_12725071	T/G	4	12725071	+	T	T	T	T	T	T	G	T	T	T	T	T	T	G	T	T	T	T	T	T	T	G	T	T	T	T	T	T	T	G	T	T	T	T	T	T	T	T	T	T	T	T	T	T	T
S4_12953714	C/A	4	12953714	+	C	C	M	C	C	C	C	C	C	C	C	C	C	C	C	C	C	C	C	C	C	C	C	N	C	C	C	C	C	A	C	C	C	C	C	C	C	C	C	C	C	A	C	C	C
S4_12953737	C/G	4	12953737	+	C	C	S	C	C	C	C	C	C	C	C	C	C	C	C	C	C	C	C	C	C	C	C	N	C	C	C	C	C	G	C	C	C	C	C	C	C	C	C	C	C	G	C	C	C
S4_12953760	C/G	4	12953760	+	C	C	S	C	C	C	C	C	C	C	C	C	C	C	C	C	C	C	C	C	C	C	C	N	C	C	C	C	C	G	C	C	C	C	C	C	C	C	C	C	C	G	C	C	C
S4_13151862	A/G	4	13151862	+	A	A	A	A	A	A	A	A	A	A	R	A	G	G	A	A	A	A	A	A	A	A	A	A	A	A	A	A	A	G	A	A	A	A	A	A	A	A	A	A	A	A	A	A	A
S4_13151873	G/A	4	13151873	+	G	G	G	G	G	G	G	G	G	G	R	G	A	A	G	G	G	G	G	G	G	G	G	G	G	G	G	G	G	A	G	G	G	G	G	G	G	G	G	G	G	G	G	G	G
S4_13151874	A/G	4	13151874	+	A	A	A	A	A	A	A	A	A	A	R	A	G	G	A	A	A	A	A	A	A	A	A	A	A	A	A	A	A	G	A	A	A	A	A	A	A	A	A	A	A	A	A	A	A
S4_13151880	G/T	4	13151880	+	G	G	G	G	G	G	G	G	G	G	K	G	T	T	G	G	G	G	G	G	G	G	G	G	G	G	G	G	G	T	G	G	G	G	G	G	G	G	G	G	G	G	G	G	G
S4_13151883	G/A	4	13151883	+	R	G	G	G	G	G	G	G	G	G	R	G	A	A	G	G	G	G	G	G	G	G	G	G	G	G	G	G	G	A	G	G	G	G	G	G	G	G	G	G	G	G	G	G	G
S4_13151892	C/G	4	13151892	+	C	C	C	C	C	C	C	C	C	C	S	C	G	G	C	C	C	C	C	C	C	C	C	C	C	C	C	C	C	G	C	C	C	C	C	C	C	C	C	C	C	C	C	C	C
S4_13151896	T/G	4	13151896	+	K	T	T	T	T	T	T	T	T	T	K	T	G	G	T	T	T	T	T	T	T	T	T	T	T	T	T	T	T	G	T	T	T	T	T	T	T	T	T	T	T	T	T	T	T
S4_13151905	G/A	4	13151905	+	R	G	G	G	G	G	G	G	G	G	R	G	A	A	G	G	G	G	G	G	G	G	G	G	G	G	G	G	G	A	G	G	G	G	G	G	G	G	G	G	G	G	G	G	G
S4_13151910	A/C	4	13151910	+	A	A	A	A	A	A	A	A	A	A	M	A	C	C	A	A	A	A	A	A	A	A	A	A	A	A	A	A	A	C	A	A	A	A	A	A	A	A	A	A	A	A	A	A	A
S4_13151916	A/G	4	13151916	+	R	A	A	A	A	A	A	A	A	A	R	A	G	G	A	A	A	A	A	A	A	A	A	A	A	A	A	A	A	G	A	A	A	A	A	A	A	A	A	A	A	A	A	A	A
S4_13151920	T/C	4	13151920	+	Y	T	T	T	T	T	T	T	T	T	Y	T	C	C	T	T	T	T	T	T	T	T	T	T	T	T	T	T	T	C	T	T	T	T	T	T	T	T	T	T	T	T	T	T	T
S4_13164445	T/C	4	13164445	+	T	T	T	T	T	T	T	T	T	T	T	T	T	T	T	T	T	T	T	T	T	C	T	N	T	T	T	T	T	N	T	T	T	T	T	T	Y	T	T	T	T	T	T	T	T
S4_13164480	C/T	4	13164480	+	C	C	C	C	C	C	C	C	C	C	C	C	C	C	C	C	C	C	C	C	C	T	C	N	C	C	C	C	C	N	C	C	C	C	C	C	Y	C	C	C	C	C	C	C	C
S4_13173441	G/A	4	13173441	+	G	G	G	G	G	G	G	G	G	G	G	G	G	N	G	G	G	G	G	G	G	G	G	N	G	G	G	G	G	N	G	G	G	G	G	G	G	G	G	G	G	G	G	G	G
S4_13173445	C/G	4	13173445	+	C	C	C	C	C	C	C	C	C	C	C	C	C	N	C	C	C	C	C	C	C	C	C	N	C	C	C	C	C	N	C	C	C	C	C	C	C	C	C	C	C	C	C	C	C
S4_13173460	C/A	4	13173460	+	C	C	C	C	C	C	C	C	C	C	C	C	C	N	C	C	C	C	C	C	C	C	C	N	C	C	C	C	C	N	C	C	C	C	C	C	C	C	C	C	C	C	C	C	C
S4_13173499	C/G	4	13173499	+	C	C	C	C	C	C	C	C	C	C	C	C	C	N	C	C	C	C	C	C	C	C	C	N	C	C	C	C	C	N	C	C	C	C	C	C	C	C	C	C	C	C	C	C	C
S4_13253236	C/T	4	13253236	+	C	C	C	C	C	C	C	C	C	C	C	T	T	C	C	C	C	C	C	C	C	C	C	N	C	C	C	N	C	T	C	C	C	C	C	C	C	C	C	C	N	C	C	C	C
S4_13253253	G/A	4	13253253	+	G	G	G	G	G	G	G	G	G	G	G	A	A	G	G	G	G	G	G	G	G	G	G	N	G	G	G	N	G	A	G	G	G	G	G	G	G	G	G	G	N	G	G	G	G
S4_13401118	G/A	4	13401118	+	G	G	R	A	G	G	G	G	G	G	G	G	R	G	G	G	G	G	G	G	G	R	G	G	G	G	G	G	G	G	G	G	G	G	G	G	G	G	R	A	N	G	G	A	G
S4_13467920	G/T	4	13467920	+	G	G	G	G	G	G	G	G	G	G	G	T	T	G	G	G	G	G	G	G	G	G	G	G	G	G	G	G	G	T	G	G	G	G	G	G	G	G	G	N	G	T	G	G	G
S4_13726088	G/T	4	13726088	+	G	G	T	G	G	G	T	G	G	G	T	G	G	G	G	G	G	G	G	G	G	T	G	T	G	G	G	G	G	G	G	G	G	G	G	G	G	G	G	G	G	T	G	G	G
S4_13726089	T/A	4	13726089	+	T	T	A	T	T	T	A	T	T	T	A	T	T	T	T	T	T	T	T	T	T	A	T	A	T	T	T	T	T	T	T	T	T	T	T	T	T	T	T	T	T	A	T	T	T
S4_13816183	G/A	4	13816183	+	A	A	G	A	G	G	A	G	G	A	G	G	G	A	G	G	N	G	G	G	A	A	G	A	G	A	G	A	G	G	A	A	G	G	G	G	G	G	G	N	G	G	G	G	G
S4_13816202	C/T	4	13816202	+	T	T	C	T	C	C	T	C	C	T	C	C	C	T	C	C	C	C	C	C	T	T	C	T	C	T	C	T	C	C	T	T	Y	C	C	C	C	C	Y	N	C	C	C	C	C
S4_13816361	G/T	4	13816361	+	G	T	G	G	G	G	G	T	T	T	G	G	G	T	G	T	T	T	G	G	T	K	T	G	T	T	T	K	T	G	K	G	T	K	G	G	G	K	G	G	G	G	G	T	G
S4_13947113	T/A	4	13947113	+	T	T	A	T	T	T	T	T	T	T	A	T	A	T	T	T	T	T	T	T	T	T	T	N	T	T	T	T	T	T	T	T	T	T	T	T	T	T	T	T	T	T	T	N	T
S4_13947116	C/A	4	13947116	+	A	A	C	A	A	A	M	C	A	C	C	C	C	A	A	A	A	C	A	C	C	A	A	N	C	C	C	A	C	C	A	C	A	A	A	A	A	A	A	A	A	C	C	N	A
S4_13947166	C/T	4	13947166	+	C	C	T	C	C	C	C	C	C	C	T	C	T	C	C	C	C	C	C	C	C	C	C	N	C	C	C	C	C	C	N	C	C	C	C	C	C	C	C	C	C	C	C	N	C
S4_14049693	G/A	4	14049693	+	G	G	G	G	G	G	G	G	G	G	G	A	G	G	G	G	G	G	G	G	G	G	G	G	G	G	G	G	G	A	G	G	G	G	G	G	G	G	G	G	G	A	G	N	G
S4_14049698	T/C	4	14049698	+	T	T	T	T	T	T	T	T	T	T	T	C	T	T	T	T	T	T	T	T	T	T	T	T	T	T	T	T	T	C	T	T	T	T	T	T	T	T	T	T	T	C	T	N	T
S4_14049726	A/G	4	14049726	+	A	A	A	A	A	A	A	A	A	A	A	G	A	A	A	A	A	A	A	A	A	A	A	G	A	A	A	A	A	G	A	A	A	A	A	A	A	A	A	A	A	G	A	N	A
S4_14210435	C/A	4	14210435	+	C	C	A	C	C	C	C	C	C	C	A	C	A	C	C	C	C	C	C	C	C	C	C	A	C	C	C	C	C	N	C	C	C	C	C	C	C	C	C	C	N	A	C	C	C
S4_14210444	G/C	4	14210444	+	G	G	C	G	G	G	G	G	G	G	C	G	C	G	G	G	G	G	G	G	G	G	G	C	G	G	G	G	G	N	G	G	G	G	G	G	G	G	G	G	N	C	G	G	G
S4_14210493	G/A	4	14210493	+	G	G	A	G	G	G	G	G	G	G	A	G	A	G	G	G	G	G	G	G	G	G	G	A	G	G	G	G	G	N	G	G	G	G	G	G	G	G	G	G	N	A	G	G	G
S4_14591616	A/G	4	14591616	+	A	A	N	A	A	A	A	A	A	A	G	G	G	A	A	A	A	A	A	A	A	G	A	N	A	A	A	A	A	G	A	A	A	A	A	A	G	A	A	A	A	G	A	A	N
S4_14591619	G/A	4	14591619	+	G	G	N	G	G	G	G	G	G	G	A	A	A	G	G	G	G	G	G	G	G	A	G	N	G	G	G	G	G	A	G	G	G	G	G	G	A	G	G	G	G	A	G	G	N
S4_14591665	T/C	4	14591665	+	T	T	N	T	T	T	T	T	T	T	C	C	C	T	T	T	T	T	T	T	T	C	T	N	T	T	T	T	T	C	T	T	T	T	T	T	C	T	T	T	T	C	T	T	N
S4_14693585	G/A	4	14693585	+	G	G	A	G	G	G	G	G	G	G	G	G	G	G	G	G	G	G	G	G	A	G	G	A	G	G	G	G	G	G	G	G	A	G	G	G	G	G	G	G	G	G	G	A	G
S4_14824738	A/G	4	14824738	+	A	A	G	A	A	N	A	A	A	A	A	A	G	A	A	A	A	A	A	A	A	N	A	G	A	A	A	A	A	N	A	A	A	G	A	A	A	A	A	G	A	G	A	A	A
S4_14824744	C/G	4	14824744	+	C	C	C	C	C	N	C	C	C	C	C	C	G	C	C	C	C	C	C	C	C	N	C	C	C	C	C	C	C	N	C	C	C	G	C	C	C	C	C	C	C	G	C	C	C
S4_15093717	G/T	4	15093717	+	K	K	K	K	K	K	K	K	K	K	K	K	K	K	K	K	K	G	K	G	T	K	K	K	K	K	K	G	K	G	G	K	K	K	G	K	N	K	G	K	G	K	K	G	G
S4_15093734	C/T	4	15093734	+	C	Y	C	C	C	C	Y	C	C	C	C	Y	C	C	Y	Y	Y	C	C	Y	C	C	C	C	C	C	Y	Y	C	C	C	C	C	C	C	C	N	Y	C	C	C	Y	C	C	Y
S4_15093745	C/T	4	15093745	+	C	C	C	C	C	C	C	C	C	C	Y	C	C	C	C	C	C	C	Y	C	C	C	C	C	Y	C	C	C	C	C	C	Y	C	Y	C	C	N	C	C	C	C	Y	C	C	C
S4_15093756	C/T	4	15093756	+	C	Y	C	C	C	C	Y	C	Y	Y	C	Y	C	C	Y	Y	Y	Y	Y	Y	C	Y	Y	C	C	Y	Y	Y	C	C	C	C	C	Y	C	Y	N	Y	Y	C	Y	Y	C	C	Y
S4_15093767	C/T	4	15093767	+	C	Y	C	C	C	C	C	C	C	C	C	Y	Y	C	C	C	C	Y	C	C	C	C	C	C	C	C	C	C	C	C	C	C	C	C	C	C	N	C	C	C	C	C	C	C	C
S4_15093777	G/A	4	15093777	+	G	R	R	R	G	R	G	G	G	G	R	R	R	G	G	G	G	G	R	G	G	G	R	G	G	R	R	G	G	G	G	R	R	G	A	G	N	G	G	G	R	G	R	R	G
S4_15093789	C/T	4	15093789	+	C	Y	Y	Y	C	Y	C	C	C	C	C	Y	Y	C	C	C	C	C	Y	C	C	C	Y	C	C	C	C	C	C	C	C	C	C	C	T	C	N	C	C	C	Y	C	Y	Y	C
S4_15093801	G/A	4	15093801	+	G	G	G	G	G	G	G	G	G	G	R	G	G	G	G	G	R	R	G	R	G	G	G	G	G	G	G	G	R	G	G	G	G	R	G	G	N	G	R	R	G	G	G	G	R
S4_15093818	G/A	4	15093818	+	G	G	G	G	G	G	G	G	G	G	R	G	G	G	G	G	G	G	G	G	G	G	R	G	G	G	G	R	G	G	G	G	G	G	G	G	N	G	G	G	G	G	G	G	G
S4_15093819	G/A	4	15093819	+	G	G	G	G	G	G	G	G	G	G	R	G	G	G	G	G	R	R	G	G	G	G	G	G	G	G	G	G	R	G	G	G	G	R	G	G	N	G	R	A	G	G	G	G	R
S4_15093825	C/T	4	15093825	+	Y	C	C	C	C	C	C	C	C	Y	C	C	C	C	C	C	C	C	C	Y	C	C	C	C	C	C	Y	C	C	C	C	C	C	C	C	C	N	C	C	C	C	Y	C	C	C
S4_15093832	G/A	4	15093832	+	R	R	R	R	R	R	R	R	R	R	R	R	R	R	G	R	G	R	R	R	G	G	R	R	R	R	R	R	G	A	A	R	R	G	A	G	N	G	R	G	R	R	R	R	G
S4_15093837	G/A	4	15093837	+	G	G	G	G	G	G	G	G	G	G	R	G	G	G	G	G	R	R	G	G	G	G	G	G	G	G	G	G	R	G	G	G	G	R	G	G	N	G	R	A	G	G	G	G	R
S4_15093841	G/A	4	15093841	+	G	R	G	G	G	G	R	G	R	R	G	R	G	G	R	R	R	R	R	R	G	R	R	G	G	R	R	R	G	G	G	G	G	R	G	R	N	R	R	G	R	R	G	G	R
S4_15456309	A/G	4	15456309	+	A	A	A	A	A	A	A	A	A	A	A	A	A	A	A	A	A	A	A	N	A	G	A	A	A	A	A	A	A	A	A	A	A	A	A	A	A	A	A	A	A	G	A	A	A
S4_15456322	T/C	4	15456322	+	T	T	T	T	T	T	T	T	T	T	T	T	T	T	T	T	T	T	T	N	T	C	T	T	T	T	T	T	T	T	T	T	T	T	T	T	T	T	T	T	T	C	T	T	T
S4_15456335	G/A	4	15456335	+	G	G	G	G	G	G	G	G	G	G	G	A	G	G	G	A	G	G	G	N	A	G	G	G	G	G	G	G	A	G	A	G	R	A	G	G	G	G	G	G	G	G	G	G	G
S4_15456346	G/T	4	15456346	+	G	G	G	T	G	G	T	G	G	G	G	G	G	T	G	G	G	G	G	N	G	G	G	G	G	T	G	G	G	G	G	G	G	G	G	G	G	T	G	G	G	G	G	T	G
S4_15456381	T/A	4	15456381	+	T	T	T	T	T	T	T	T	T	T	T	T	T	T	T	T	N	T	T	N	T	A	T	T	T	T	T	T	T	T	T	T	T	T	T	T	T	T	T	T	T	A	T	T	T
S4_15876670	A/G	4	15876670	+	A	A	A	A	A	G	A	A	A	A	A	G	G	A	A	A	A	A	A	A	A	A	A	A	A	A	A	A	A	G	A	A	G	A	A	A	A	A	A	N	N	G	A	G	N
S4_15947149	G/A	4	15947149	+	G	G	A	G	G	A	G	G	G	G	G	G	G	G	G	G	G	G	G	G	A	G	G	A	G	G	G	G	G	G	G	G	G	G	G	G	G	G	G	A	G	G	G	N	G
S4_15947167	G/A	4	15947167	+	G	G	G	G	G	G	G	G	G	G	G	A	G	G	G	G	G	G	G	G	G	G	G	G	G	G	G	G	G	A	G	G	G	G	G	G	G	G	G	G	G	G	G	N	G
S4_15947180	C/A	4	15947180	+	C	C	C	C	C	C	C	C	C	C	C	A	C	C	C	C	C	C	C	C	C	C	C	C	C	C	C	C	C	A	C	C	C	C	C	C	C	C	C	C	C	C	C	N	C
S4_15986665	A/G	4	15986665	+	A	A	A	A	A	A	A	A	A	A	A	G	G	A	A	A	A	A	A	A	A	A	A	N	A	A	A	A	A	G	A	G	A	A	A	A	A	A	A	N	A	A	A	N	A
S4_16562052	A/T	4	16562052	+	A	A	W	A	A	T	W	A	A	A	W	W	W	A	A	A	A	A	A	W	W	W	A	T	A	A	A	A	A	T	A	W	W	A	N	A	W	W	A	T	A	W	A	W	A
S4_16562083	G/T	4	16562083	+	G	G	K	G	G	T	K	G	G	G	K	K	K	G	G	G	G	G	G	K	K	K	G	T	G	G	G	G	G	T	G	K	K	G	N	G	K	K	G	T	G	K	G	K	G
S4_16562084	A/C	4	16562084	+	A	A	M	A	A	C	M	A	A	A	M	M	M	A	A	A	A	A	A	M	M	M	A	C	A	A	A	A	A	C	A	M	M	A	N	A	M	M	A	C	A	M	A	M	A
S4_16593712	A/G	4	16593712	+	A	A	A	A	A	A	A	A	A	A	A	A	A	A	A	A	A	A	A	A	A	A	A	G	A	A	A	A	A	A	A	A	A	A	A	A	A	A	A	G	A	A	A	A	A
S4_16593719	T/C	4	16593719	+	T	T	T	T	T	T	T	T	T	T	T	T	T	T	T	T	T	T	T	T	T	T	T	C	T	T	T	T	T	T	T	T	T	T	T	T	T	T	T	C	T	T	T	T	T
S4_16612169	C/T	4	16612169	+	C	C	C	C	C	C	C	C	C	C	C	C	Y	C	C	C	C	C	N	C	C	C	C	C	C	C	C	C	C	T	C	C	C	C	C	C	C	C	C	C	N	C	C	C	C
S4_16612183	A/G	4	16612183	+	A	A	A	A	A	A	A	A	A	A	A	A	R	A	A	A	A	A	N	A	A	A	A	A	A	A	A	A	A	G	A	A	A	A	A	A	A	A	A	A	N	A	A	A	A
S4_16612211	G/A	4	16612211	+	G	G	G	G	G	G	G	G	G	G	G	G	G	G	G	G	G	G	N	G	G	G	G	A	G	G	G	G	G	G	G	G	R	G	G	G	G	G	G	A	N	G	G	G	G
S4_16769625	G/A	4	16769625	+	G	G	G	G	G	G	G	G	G	G	G	G	G	G	G	G	G	G	G	G	A	A	A	N	R	G	G	R	G	A	G	A	G	G	G	G	G	G	G	A	A	G	A	A	G
S4_16769639	C/A	4	16769639	+	C	C	C	C	C	C	C	C	C	C	C	C	C	C	C	C	C	C	C	C	A	A	A	N	M	C	C	M	C	A	C	A	C	C	C	C	C	C	C	A	A	C	A	A	C
S4_16769640	C/A	4	16769640	+	C	C	C	C	C	C	C	C	C	C	C	C	C	C	C	C	C	C	C	C	A	A	A	N	M	C	C	M	C	A	C	A	C	C	C	C	C	C	C	A	A	C	A	A	C
S4_16769642	T/G	4	16769642	+	T	T	T	T	T	T	T	T	T	T	T	T	T	T	T	T	T	T	T	T	G	G	G	N	K	T	T	K	T	G	T	G	T	T	T	T	T	T	T	G	G	T	G	G	T
S4_17561064	G/C	4	17561064	+	G	G	G	G	G	C	C	G	G	G	G	G	C	G	G	G	G	G	G	G	G	C	G	G	G	G	G	G	G	N	G	G	C	G	G	C	G	C	G	C	G	G	G	N	G
S4_17789911	C/T	4	17789911	+	C	C	C	C	C	C	C	C	C	C	Y	Y	Y	C	C	C	C	C	C	C	C	C	C	C	C	C	C	C	C	C	C	Y	Y	C	C	Y	C	Y	C	N	C	C	C	C	C
S4_17789912	T/C	4	17789912	+	T	T	T	T	T	T	T	T	T	T	Y	Y	Y	T	T	T	T	T	T	T	T	T	T	T	T	T	T	T	T	T	T	Y	Y	T	T	Y	T	Y	T	N	T	T	T	T	T
S4_17789938	T/C	4	17789938	+	T	T	T	T	T	T	N	T	T	T	Y	Y	Y	T	T	T	T	T	T	T	T	T	T	T	T	T	T	T	T	T	T	Y	Y	T	T	Y	T	Y	T	N	T	T	T	T	T
S4_17789949	C/T	4	17789949	+	C	C	C	C	C	C	C	C	C	C	Y	Y	Y	C	C	C	C	C	C	C	C	C	C	C	C	C	C	C	C	C	C	Y	Y	C	C	Y	C	Y	C	N	C	C	C	C	C
S4_17789951	G/A	4	17789951	+	G	G	G	G	G	G	G	G	G	G	R	R	R	G	G	G	G	G	G	G	G	G	G	G	G	G	G	G	G	G	G	R	R	G	G	R	G	R	G	N	G	G	G	G	G
S4_17797333	G/A	4	17797333	+	G	G	G	G	G	G	G	G	G	G	R	R	R	G	G	G	G	G	G	G	G	R	G	G	G	G	G	G	G	G	G	G	G	G	G	R	G	G	G	A	G	G	G	G	G
S4_17913703	T/C	4	17913703	+	T	T	T	T	T	Y	T	T	T	T	Y	C	C	T	T	T	T	T	T	T	T	Y	T	Y	T	T	T	T	T	T	T	T	Y	T	T	C	T	Y	T	C	T	T	T	T	T
S4_17913705	C/T	4	17913705	+	C	C	C	C	C	Y	C	C	C	C	Y	T	T	C	C	C	C	C	C	C	C	Y	C	Y	C	C	C	C	C	C	C	C	Y	C	C	T	C	Y	C	T	C	C	C	C	C
S4_18064148	G/A	4	18064148	+	R	R	R	R	R	G	R	R	R	R	R	G	R	R	R	G	R	G	R	R	R	G	R	G	R	R	R	R	R	R	R	R	G	R	G	G	G	R	A	G	G	R	R	R	R
S4_18064149	A/C	4	18064149	+	M	M	M	M	M	A	M	M	M	M	M	A	M	M	M	A	M	A	M	M	M	A	M	A	M	M	M	M	M	M	M	M	A	M	A	A	A	M	C	A	A	M	M	M	M
S4_18064157	G/T	4	18064157	+	K	K	K	K	K	G	K	K	K	K	K	K	K	K	K	G	K	G	K	K	K	G	K	G	K	K	K	K	K	K	K	K	G	K	G	G	G	K	T	G	G	K	K	K	K
S4_18064191	A/C	4	18064191	+	M	M	M	M	M	M	M	M	M	M	M	M	M	M	M	A	M	A	M	M	M	A	M	A	M	M	M	M	M	M	M	M	A	M	A	A	A	M	C	C	A	M	M	M	M
S4_18064195	T/C	4	18064195	+	Y	Y	Y	Y	Y	Y	Y	Y	Y	Y	Y	Y	Y	Y	Y	T	Y	T	Y	Y	Y	T	Y	T	Y	Y	Y	Y	Y	Y	Y	Y	T	Y	T	T	T	Y	C	C	T	Y	Y	Y	Y
S4_18064197	T/C	4	18064197	+	Y	Y	Y	Y	Y	T	Y	Y	Y	Y	Y	Y	Y	Y	Y	T	Y	T	Y	Y	Y	T	Y	T	Y	Y	Y	Y	Y	Y	Y	Y	T	Y	T	T	T	Y	C	T	T	Y	Y	Y	Y
S4_18064226	T/C	4	18064226	+	C	T	T	T	T	T	C	T	T	C	C	C	T	T	C	T	T	T	T	C	T	T	T	N	T	C	C	T	T	N	C	C	T	T	T	T	C	T	T	N	T	T	C	T	C
S4_18064236	C/T	4	18064236	+	C	C	C	C	C	T	C	T	C	C	C	C	T	C	C	T	C	T	Y	C	C	C	C	N	T	C	C	C	T	N	C	C	C	C	C	Y	C	Y	C	N	T	C	C	T	C
S4_18064240	C/T	4	18064240	+	C	T	T	T	T	C	C	C	T	C	C	C	C	T	C	C	T	C	Y	C	T	T	T	N	C	C	C	T	C	N	C	C	C	T	T	Y	C	Y	T	N	C	T	C	C	C
S4_18064243	G/A	4	18064243	+	G	A	A	A	A	G	G	G	A	G	G	G	G	A	G	G	A	G	R	G	A	A	A	N	G	G	G	A	G	N	G	G	G	A	A	R	G	R	A	N	G	A	G	G	G
S4_18064252	T/C	4	18064252	+	C	T	T	T	T	T	C	T	T	C	C	C	T	T	C	T	T	T	T	C	T	T	T	N	T	C	C	T	T	N	C	C	C	T	T	T	C	T	T	N	T	T	C	T	C
S4_18064253	G/T	4	18064253	+	G	G	G	G	G	T	G	T	G	G	G	G	T	G	G	T	G	T	K	G	G	G	G	N	T	G	G	G	T	N	G	G	G	G	G	K	G	K	G	N	T	G	G	T	G
S4_18064254	A/G	4	18064254	+	A	A	A	A	A	G	A	G	A	A	A	A	G	A	A	G	A	G	R	A	A	A	A	N	G	A	A	A	G	N	A	A	A	A	A	R	A	R	A	N	G	A	A	G	A
S4_18064255	G/T	4	18064255	+	G	G	G	G	G	T	G	T	G	G	G	G	T	G	G	T	G	T	K	G	G	G	G	N	T	G	G	G	T	N	G	G	G	G	G	K	G	K	G	N	T	G	G	T	G
S4_18064262	G/A	4	18064262	+	A	G	G	G	G	G	A	G	G	A	A	A	G	G	A	G	G	G	G	A	G	G	G	N	G	A	A	G	G	N	A	A	A	G	G	G	A	G	G	N	G	G	A	G	A
S4_18064263	T/A	4	18064263	+	T	A	A	A	A	T	T	T	A	T	T	T	T	A	T	T	A	T	W	T	A	A	A	N	T	T	T	A	T	N	T	T	T	A	A	W	T	W	A	N	T	A	T	T	T
S4_18064268	C/T	4	18064268	+	C	T	T	T	T	C	C	C	T	C	C	C	C	T	C	C	T	C	Y	C	T	T	T	N	C	C	C	T	C	N	C	C	C	T	T	Y	C	Y	T	N	C	T	C	C	C
S4_18064269	C/T	4	18064269	+	C	T	T	T	T	C	C	C	T	C	C	C	C	T	C	C	T	C	Y	C	T	T	T	N	C	C	C	T	C	N	C	C	C	T	T	Y	C	Y	T	N	C	T	C	C	C
S4_18064270	A/G	4	18064270	+	A	G	G	G	G	A	A	A	G	A	A	A	A	G	A	A	G	A	R	A	G	G	G	N	A	A	A	G	A	N	A	A	A	G	G	R	A	R	G	N	A	G	A	A	A
S4_18064276	C/T	4	18064276	+	C	C	C	C	C	T	C	T	C	C	C	C	T	C	C	T	C	T	Y	C	C	C	C	N	T	C	C	C	T	N	C	C	C	C	C	Y	C	Y	C	N	T	C	C	T	C
S4_18064282	C/A	4	18064282	+	C	A	A	A	A	C	C	C	A	C	C	C	C	A	C	C	A	C	M	C	A	A	A	N	C	C	C	A	C	N	C	C	C	A	A	M	C	M	A	N	C	A	C	C	C
S4_18064285	T/C	4	18064285	+	C	T	T	T	T	T	C	T	T	C	C	C	T	T	C	T	T	T	T	C	T	T	T	N	T	C	C	T	T	N	C	C	C	T	T	T	C	T	T	N	T	T	C	T	C
S4_18064660	G/A	4	18064660	+	G	A	A	A	G	N	G	A	A	A	A	G	G	G	G	G	A	G	G	G	A	N	N	A	G	G	G	G	A	A	A	G	R	A	G	G	A	G	G	N	G	A	A	G	A
S4_18174088	T/A	4	18174088	+	T	T	T	T	T	A	T	T	T	T	T	T	T	T	T	T	T	T	T	T	T	T	T	T	T	T	T	T	T	T	T	T	T	A	T	T	T	T	T	A	T	T	T	T	N
S4_18203528	G/T	4	18203528	+	G	G	G	G	G	T	N	G	G	G	G	G	G	G	G	G	G	G	G	N	G	N	G	G	G	G	G	G	G	G	G	G	G	G	G	G	G	G	G	T	G	G	G	G	G
S4_18204034	C/G	4	18204034	+	C	C	G	C	C	S	S	C	C	C	S	S	S	C	C	C	C	C	C	C	C	S	C	N	C	C	C	C	C	C	C	S	S	S	C	S	C	S	C	G	N	C	C	C	C
S4_18379440	G/C	4	18379440	+	G	G	G	G	G	S	G	G	G	G	G	G	G	G	G	G	G	G	G	G	G	G	G	G	G	G	G	G	G	G	G	G	S	G	G	G	G	G	G	C	G	G	G	N	G
S4_18379884	A/C	4	18379884	+	A	A	A	A	A	A	A	A	A	A	A	A	A	A	A	A	A	A	A	A	A	A	A	A	A	A	A	A	A	N	A	A	C	C	N	A	N	A	A	C	A	A	A	A	A
S4_18537054	C/T	4	18537054	+	C	C	C	C	C	Y	C	C	N	C	C	C	C	C	C	C	C	C	C	C	C	C	C	C	C	C	C	C	C	C	C	C	T	T	C	C	C	C	C	T	C	C	C	T	C
S4_18537071	T/C	4	18537071	+	T	T	T	T	T	Y	T	T	N	T	T	T	T	T	T	T	T	T	T	T	T	T	T	T	T	T	T	T	T	T	T	T	C	C	T	T	T	T	T	C	T	T	T	C	T
S4_18537081	C/T	4	18537081	+	C	C	C	C	C	Y	C	C	N	C	C	C	C	C	C	C	C	C	C	C	C	C	C	C	C	C	C	C	C	C	C	C	T	T	C	C	C	C	C	T	C	C	C	T	C
S4_18537113	T/C	4	18537113	+	T	T	T	T	T	Y	T	T	N	T	T	T	T	T	T	T	T	T	T	T	T	T	T	T	T	T	T	T	T	T	T	T	C	C	T	T	T	T	T	C	T	T	T	C	T
S4_18537126	G/A	4	18537126	+	G	G	G	G	G	R	G	G	N	G	G	G	G	G	G	G	G	G	G	G	G	G	G	G	G	G	G	G	G	G	G	G	A	A	G	G	G	G	G	A	G	G	G	A	G
S4_18549481	C/T	4	18549481	+	C	C	C	C	C	T	C	C	C	C	C	C	C	C	C	C	C	C	C	C	C	C	C	C	C	C	C	C	C	C	C	C	C	C	C	C	C	C	C	T	C	C	C	T	C
S4_18654588	A/G	4	18654588	+	G	A	A	G	G	A	G	A	G	G	A	A	A	A	A	G	G	G	A	A	G	G	A	A	A	A	A	A	A	G	G	A	G	A	A	A	A	R	G	G	A	A	A	G	G
S4_18862106	A/C	4	18862106	+	A	A	A	A	A	M	A	A	A	A	A	A	A	A	A	A	A	A	A	A	N	A	A	A	A	A	A	A	A	A	A	A	M	M	A	A	A	A	A	C	A	A	A	A	A
S4_18862166	C/T	4	18862166	+	C	C	C	C	C	Y	C	C	C	C	C	C	C	C	C	C	C	C	C	C	C	C	C	C	C	C	C	C	C	C	C	C	Y	Y	C	C	C	C	C	T	C	C	C	C	C
S4_18940179	T/C	4	18940179	+	T	T	T	T	T	C	T	T	T	T	T	T	T	T	T	T	T	T	T	T	T	T	T	T	T	T	T	T	T	T	T	T	C	T	T	T	T	T	T	C	T	T	T	T	N
S4_18967049	A/G	4	18967049	+	G	A	A	A	G	A	G	A	A	A	G	A	A	G	A	A	G	G	A	A	A	A	A	A	R	A	A	A	A	A	A	A	G	A	A	A	A	G	A	G	G	A	A	A	N
S4_18967059	T/A	4	18967059	+	A	T	T	T	A	T	A	T	T	T	A	T	T	A	T	T	A	A	T	T	T	T	T	T	W	T	T	T	T	T	T	T	T	T	T	T	T	A	T	T	A	T	T	T	N
S4_18967098	C/A	4	18967098	+	A	C	C	C	A	C	A	C	C	C	A	C	C	A	C	C	A	A	C	C	C	C	C	C	M	C	C	C	C	C	C	C	A	C	C	C	C	A	C	A	A	C	C	C	N
S4_18967110	G/A	4	18967110	+	A	G	G	G	A	G	A	G	G	G	A	G	G	A	G	G	A	A	G	G	G	G	G	G	R	G	G	G	G	G	G	G	A	G	G	G	G	A	G	A	A	G	G	G	N
S4_18967111	T/A	4	18967111	+	A	T	T	T	A	T	A	T	T	T	A	T	T	A	T	T	A	A	T	T	T	T	T	T	W	T	T	T	T	T	T	T	A	T	T	T	T	A	T	A	A	T	T	T	N
S4_18967120	C/G	4	18967120	+	G	C	C	C	G	C	G	C	C	C	G	C	C	G	C	C	G	G	C	C	C	C	C	C	S	C	C	C	C	C	C	C	G	C	C	C	C	G	C	G	G	C	C	C	N
S4_18967158	G/A	4	18967158	+	R	G	R	G	G	A	G	R	G	G	G	R	G	R	G	G	R	R	G	G	R	G	G	A	G	R	G	G	G	A	G	G	A	G	R	R	G	R	G	A	G	R	R	R	N
S4_18967168	C/A	4	18967168	+	M	C	C	C	C	M	C	M	C	C	C	C	C	M	C	C	M	C	C	C	M	C	C	C	C	M	C	C	C	A	C	C	M	C	M	M	A	M	C	C	C	M	M	M	N
S4_18967180	T/C	4	18967180	+	Y	T	T	T	T	Y	T	Y	T	T	T	T	T	Y	T	T	Y	T	T	T	Y	T	T	T	T	Y	T	T	T	C	T	T	Y	T	Y	Y	T	Y	T	T	T	Y	Y	Y	N
S4_18967197	A/C	4	18967197	+	M	A	M	A	A	C	A	M	A	A	A	M	A	M	A	A	M	M	A	A	M	A	A	C	A	M	A	A	A	C	A	A	C	A	M	M	A	M	A	C	A	M	M	M	N
S4_18967234	T/C	4	18967234	+	Y	T	Y	T	T	C	T	Y	T	T	T	Y	T	Y	T	T	Y	Y	T	T	Y	T	T	C	T	Y	T	T	T	C	T	T	C	T	Y	Y	T	Y	T	C	T	Y	Y	Y	N
S4_19038912	C/A	4	19038912	+	C	C	C	C	C	C	C	C	C	C	C	C	C	C	C	C	C	C	C	C	C	N	C	A	C	C	C	C	C	N	C	C	C	C	C	A	C	C	C	C	C	C	C	C	C
S4_19170180	T/C	4	19170180	+	T	T	T	T	T	T	T	T	T	T	T	T	T	T	T	T	T	T	T	T	T	T	T	T	T	T	T	T	T	T	T	T	C	C	T	T	T	T	T	C	T	T	T	T	T
S4_19246513	T/C	4	19246513	+	Y	T	N	Y	Y	Y	Y	Y	Y	Y	Y	Y	Y	Y	Y	Y	Y	T	Y	Y	Y	T	Y	N	Y	T	Y	C	Y	T	Y	Y	Y	Y	T	C	Y	Y	Y	T	C	Y	Y	N	C
S4_19246522	A/T	4	19246522	+	W	A	N	W	W	W	W	W	W	W	W	W	W	W	W	W	W	A	W	W	W	A	W	N	W	A	W	T	A	A	W	W	W	W	A	T	W	W	W	A	T	W	W	N	T
S4_19246524	T/C	4	19246524	+	Y	T	N	Y	Y	Y	Y	Y	Y	Y	Y	Y	Y	Y	Y	Y	Y	T	Y	Y	Y	T	Y	N	Y	T	Y	C	Y	T	Y	Y	Y	Y	T	C	Y	Y	Y	T	C	Y	Y	N	C
S4_19246528	A/G	4	19246528	+	R	A	N	R	R	R	R	R	R	R	R	R	R	R	R	R	R	A	R	R	R	A	R	N	R	A	R	G	R	A	R	R	R	R	A	G	R	R	R	A	G	R	R	N	G
S4_19246532	A/G	4	19246532	+	R	A	N	R	R	R	R	R	R	R	R	R	R	R	R	R	R	A	R	R	R	A	R	N	R	A	R	G	R	A	R	R	R	R	A	G	R	R	R	A	G	R	R	N	G
S4_19270545	A/G	4	19270545	+	A	A	A	A	A	G	A	A	A	A	A	A	A	A	A	A	A	A	A	A	A	A	A	N	A	A	A	A	A	A	A	A	A	G	A	A	A	A	A	G	A	A	A	A	A
S4_19290111	G/A	4	19290111	+	G	G	N	G	G	G	G	G	G	G	G	G	G	G	G	G	G	G	G	G	G	G	G	G	G	G	G	N	G	G	G	G	R	G	G	G	G	G	G	A	N	G	G	G	G
S4_19306765	C/T	4	19306765	+	C	C	C	C	C	C	C	Y	C	C	C	C	C	C	C	C	C	C	C	C	C	C	C	C	C	C	C	C	C	C	C	C	Y	C	N	C	C	C	C	T	C	C	C	C	C
S4_19314360	A/G	4	19314360	+	A	A	A	A	A	R	A	A	A	A	A	A	A	A	A	A	A	A	A	A	A	A	A	A	A	A	A	A	A	A	A	A	R	G	A	A	A	A	A	G	A	A	A	A	A
S4_19398299	C/G	4	19398299	+	C	C	C	C	C	C	C	C	C	C	C	C	C	C	C	C	C	C	C	N	C	C	C	C	C	C	C	C	C	N	C	C	C	C	C	C	C	C	C	N	C	G	C	C	C
S4_19442961	T/C	4	19442961	+	T	T	T	T	T	T	T	T	T	T	T	T	T	T	T	T	T	T	T	T	T	T	T	T	T	T	T	T	T	T	T	T	T	T	N	T	T	T	T	C	T	T	T	T	N
S4_19549596	C/A	4	19549596	+	C	C	C	C	C	A	C	C	C	C	C	C	C	C	C	C	C	C	C	C	C	C	C	C	C	C	C	C	C	C	C	C	C	C	C	C	C	C	C	A	C	C	C	C	C
S4_19711168	A/G	4	19711168	+	A	A	G	A	A	A	A	A	A	A	A	G	G	A	A	A	G	A	R	A	A	G	A	A	A	A	A	A	A	A	A	A	A	A	A	A	A	G	A	G	N	A	A	A	A
S4_19711195	G/A	4	19711195	+	G	G	A	G	G	G	G	G	G	G	G	A	A	G	G	G	G	G	R	G	G	A	G	G	G	G	G	G	G	G	G	G	G	G	G	G	G	A	G	G	N	G	G	G	G
S4_19812844	C/A	4	19812844	+	C	C	C	C	C	C	C	C	C	C	C	C	A	C	C	C	C	C	C	C	C	A	C	A	C	C	C	C	C	C	C	C	C	C	C	C	C	C	C	C	C	C	C	A	C
S4_19819847	T/A	4	19819847	+	T	T	T	T	T	T	T	T	T	T	T	T	T	T	T	T	A	T	T	T	T	T	T	N	T	T	T	T	T	T	T	T	W	T	A	T	T	T	T	A	N	T	T	T	T
S4_19819884	C/A	4	19819884	+	C	C	A	C	C	C	C	C	C	C	C	A	M	C	C	C	C	C	C	C	C	A	C	N	C	C	C	C	C	C	C	C	C	C	C	C	C	M	C	C	N	C	C	C	C
S4_19907110	T/C	4	19907110	+	T	T	C	T	T	T	T	T	T	T	T	C	T	T	T	T	T	T	C	T	T	T	T	T	T	T	T	T	T	T	T	T	T	T	T	T	T	T	T	T	N	T	T	N	T
S4_19925227	G/A	4	19925227	+	G	G	A	G	G	G	G	G	G	G	G	G	A	G	G	G	G	G	A	G	G	G	G	N	G	G	G	G	G	G	G	G	G	G	G	G	A	A	G	G	G	G	G	G	G
S4_20004447	A/C	4	20004447	+	A	A	A	A	A	C	A	A	A	A	A	A	A	A	A	A	C	A	A	A	A	A	A	A	A	A	A	N	A	A	A	A	C	A	A	A	A	A	A	C	A	A	A	A	A
S4_20065837	G/C	4	20065837	+	G	G	C	G	G	G	G	G	G	G	G	S	C	G	G	G	C	G	C	G	G	G	G	G	G	G	G	G	G	N	C	G	C	G	G	G	G	C	G	C	G	G	G	G	G
S4_20114966	A/G	4	20114966	+	A	A	R	A	R	R	A	A	G	A	G	A	A	A	A	A	R	R	R	A	A	A	G	A	R	A	A	G	G	A	A	G	A	A	A	R	R	A	A	G	G	R	G	G	A
S4_20114983	G/A	4	20114983	+	G	G	R	G	R	R	G	G	A	G	A	G	G	G	G	G	R	R	R	G	G	G	A	G	R	G	G	A	A	G	G	A	G	G	G	R	R	G	G	A	A	R	A	A	G
S4_20114984	T/C	4	20114984	+	T	T	Y	T	Y	Y	T	T	C	T	C	T	T	T	T	T	Y	Y	Y	T	T	T	C	T	Y	T	T	C	C	T	T	C	T	T	T	Y	Y	T	T	C	C	Y	C	C	T
S4_20114991	G/A	4	20114991	+	G	G	R	G	R	R	G	G	A	G	A	G	G	G	G	G	R	R	R	G	G	G	A	G	R	G	G	A	A	G	G	A	G	G	G	R	R	G	G	A	A	R	A	A	G
S4_20121040	G/A	4	20121040	+	G	G	G	G	G	G	G	G	G	G	G	G	G	G	G	G	A	G	G	G	G	G	G	G	G	G	G	G	G	G	G	G	G	G	G	G	G	G	G	A	G	G	N	G	N
S4_20139034	G/C	4	20139034	+	G	G	C	G	G	G	G	G	G	G	G	G	G	G	G	G	C	G	C	G	G	G	G	G	G	G	G	G	G	G	G	G	C	G	G	G	G	C	G	C	G	G	G	G	G
S4_20263254	A/G	4	20263254	+	A	A	A	A	A	G	A	A	A	A	A	A	A	A	A	A	G	A	A	A	A	A	A	A	A	N	A	A	A	A	A	A	A	A	G	A	A	A	A	G	A	A	A	A	A
S4_20364867	G/A	4	20364867	+	R	G	G	G	R	G	G	G	G	G	G	G	G	G	G	G	R	G	R	G	G	G	G	N	G	G	G	R	R	G	G	G	G	G	G	G	G	G	G	G	G	G	G	G	A
S4_20364885	G/A	4	20364885	+	R	G	G	G	R	G	G	G	G	G	G	G	G	G	G	G	R	G	R	G	G	G	G	N	G	G	G	R	R	G	G	G	G	G	G	G	G	G	G	G	G	G	G	G	A
S4_20364892	C/G	4	20364892	+	S	C	C	C	S	C	C	C	C	C	C	C	C	C	C	C	S	C	S	C	C	C	C	N	C	C	C	S	S	C	C	C	C	C	C	C	C	C	C	C	C	C	C	C	G
S4_20413335	C/T	4	20413335	+	C	C	C	C	C	C	C	C	C	C	C	C	C	C	C	C	T	C	C	C	C	C	C	N	C	C	C	C	C	C	C	C	C	C	C	C	C	C	C	T	C	C	C	C	C
S4_20437253	A/G	4	20437253	+	A	A	A	A	A	A	A	A	A	A	A	A	A	A	A	A	G	A	A	A	A	A	A	N	A	A	A	A	A	A	A	A	A	A	G	A	A	A	A	G	A	A	A	A	A
S4_20446791	C/T	4	20446791	+	C	C	C	C	C	T	C	C	C	C	C	C	C	C	C	C	T	C	C	C	C	C	C	C	C	C	C	C	C	C	C	C	C	T	T	C	C	C	C	T	C	C	C	C	C
S4_20494238	G/A	4	20494238	+	R	A	R	R	R	R	R	R	R	R	R	R	R	R	R	N	G	R	R	G	R	R	R	A	R	R	R	R	R	R	G	R	R	R	R	R	A	G	R	A	G	R	R	N	G
S4_20494288	G/C	4	20494288	+	S	C	S	S	S	S	S	S	S	S	S	S	S	S	S	N	G	S	S	G	S	S	S	C	S	S	S	S	S	S	G	S	S	S	S	S	C	G	S	C	G	S	S	N	N
S4_20494318	G/A	4	20494318	+	R	A	R	R	R	R	R	R	R	R	R	R	R	R	R	N	G	R	R	G	G	R	R	A	R	R	R	R	R	R	G	R	R	R	R	R	R	G	R	A	G	R	R	N	G
S4_20494319	G/C	4	20494319	+	S	C	S	S	S	S	S	S	S	S	S	S	S	S	S	N	G	S	S	G	G	S	S	C	S	S	S	S	S	S	G	S	S	S	S	S	S	G	S	C	G	S	S	N	G
S4_20560083	G/C	4	20560083	+	G	G	G	G	G	C	G	G	G	G	G	G	G	G	G	G	C	G	G	G	G	G	G	N	G	G	G	G	G	N	G	G	G	G	N	G	G	G	G	C	G	G	G	N	G
S4_20567927	G/T	4	20567927	+	G	G	G	G	G	T	G	G	G	G	G	G	G	G	G	G	T	G	G	G	G	G	G	G	G	G	G	G	G	G	G	G	K	G	G	G	G	G	G	T	G	G	G	N	G
S4_20620638	T/A	4	20620638	+	T	T	T	T	T	T	T	T	T	T	T	T	T	T	T	T	N	T	T	T	T	T	T	T	T	T	T	T	T	T	T	T	T	T	T	T	T	T	T	A	N	T	T	T	T
S4_20625024	A/G	4	20625024	+	A	A	A	A	A	A	A	A	A	A	A	A	A	A	A	A	G	A	A	A	A	A	A	N	A	A	A	A	A	A	A	A	A	A	G	A	A	A	A	G	N	A	A	A	A
S4_20733490	G/A	4	20733490	+	G	G	G	G	G	A	G	G	G	G	G	G	G	G	G	G	A	G	G	N	G	G	G	G	G	G	G	G	G	G	G	G	G	G	G	G	G	G	G	A	G	G	G	G	G
S4_20739769	G/C	4	20739769	+	G	G	G	G	G	S	G	G	G	G	G	G	S	G	G	G	C	G	G	G	G	G	G	G	G	G	G	G	G	G	G	G	S	G	S	G	G	G	G	N	G	G	G	N	G
S4_20739792	C/A	4	20739792	+	C	C	C	C	C	M	C	C	C	C	C	C	M	C	C	C	A	C	C	C	C	C	C	C	C	C	C	C	C	C	C	C	M	C	M	C	C	C	C	N	C	C	C	N	C
S4_20739961	C/G	4	20739961	+	C	C	C	C	C	C	C	C	C	C	C	C	C	C	C	C	G	C	C	C	C	C	C	C	C	C	C	C	C	C	C	C	C	C	C	C	C	C	C	G	C	C	C	C	C
S4_20819176	G/T	4	20819176	+	G	G	N	G	G	T	G	G	G	G	G	G	G	G	G	G	T	G	G	G	G	G	G	G	G	G	G	G	G	G	G	G	G	G	G	G	G	G	G	T	G	G	G	G	N
S4_20819182	G/A	4	20819182	+	G	G	N	G	G	A	G	G	G	G	G	G	G	G	G	G	A	G	G	G	G	G	G	G	G	G	G	G	G	G	G	G	G	G	G	G	G	G	G	A	G	G	G	G	N
S4_20942019	T/C	4	20942019	+	T	T	T	T	T	Y	T	T	T	T	T	T	T	T	T	T	C	T	T	T	T	T	T	T	T	T	T	T	T	T	T	T	Y	C	Y	T	T	T	T	C	N	T	T	T	T
S4_21026636	A/G	4	21026636	+	A	A	A	A	A	G	A	A	A	A	A	A	A	A	A	A	G	A	A	A	A	A	A	N	A	A	A	A	A	A	A	A	A	A	A	A	A	A	A	G	N	A	A	A	N
S4_21293190	C/G	4	21293190	+	C	C	G	C	C	G	C	C	C	C	C	G	C	C	C	C	G	C	C	C	C	G	C	C	G	C	C	C	C	C	C	C	G	C	C	C	C	G	C	G	C	C	C	C	N
S4_21293247	C/G	4	21293247	+	C	C	G	C	C	G	C	C	C	C	C	G	C	C	C	C	G	C	C	C	C	G	C	C	G	C	C	C	C	C	C	C	G	C	C	C	C	G	C	G	C	C	C	C	N
S4_21293253	A/C	4	21293253	+	A	A	C	A	A	C	A	A	A	A	A	C	A	A	A	A	C	A	A	A	A	C	A	A	C	A	A	A	A	A	A	A	C	A	A	A	A	C	A	C	A	A	A	A	N
S4_21400718	G/T	4	21400718	+	G	G	G	G	G	G	G	G	G	G	K	G	G	G	G	G	G	G	G	G	G	G	K	G	G	G	G	G	G	G	G	G	K	G	K	G	G	G	G	G	G	G	G	G	G
S4_21400738	C/T	4	21400738	+	C	C	T	C	C	Y	C	C	C	C	Y	Y	Y	C	C	C	T	C	Y	C	C	T	Y	C	Y	C	C	C	C	C	C	C	Y	Y	Y	Y	Y	C	C	T	C	C	C	Y	C
S4_21400897	G/A	4	21400897	+	G	G	A	G	G	R	G	G	G	G	G	R	R	G	G	G	A	G	A	G	G	A	G	G	R	G	G	G	G	G	G	G	R	R	R	G	G	A	G	R	G	G	G	A	G
S4_21400904	T/C	4	21400904	+	T	T	C	T	T	C	T	T	T	T	T	Y	Y	T	T	T	C	T	C	T	T	C	T	T	C	T	T	T	T	T	T	T	Y	Y	Y	T	T	C	T	C	T	T	T	C	T
S4_21474368	C/T	4	21474368	+	C	C	T	C	C	C	C	C	C	C	C	T	C	C	C	C	T	C	C	C	C	T	C	C	T	C	C	C	C	C	C	C	C	T	Y	C	C	Y	C	N	C	C	C	T	C
S4_21664179	T/G	4	21664179	+	T	T	G	T	T	K	T	T	T	T	T	N	K	T	T	T	G	T	T	T	T	T	T	N	T	T	T	T	T	T	T	T	K	T	K	T	K	G	T	N	N	T	T	T	T
S4_21796004	C/G	4	21796004	+	C	C	G	C	C	C	C	C	C	C	C	G	C	C	C	C	G	C	C	C	C	G	C	C	G	C	C	C	C	C	C	C	C	C	G	C	C	G	C	G	C	C	C	G	C
S4_21879467	C/T	4	21879467	+	C	C	T	C	C	T	C	C	C	C	C	T	T	C	C	C	T	C	T	C	C	T	C	C	Y	C	C	C	C	C	C	C	Y	C	Y	C	C	Y	C	T	C	C	C	T	C
S4_22036134	T/G	4	22036134	+	T	T	G	T	T	G	T	T	T	G	T	G	G	T	T	T	G	T	G	T	T	G	T	N	G	G	T	T	T	T	T	T	T	T	T	T	G	G	T	G	T	T	T	T	T
S4_22189855	A/G	4	22189855	+	A	A	G	A	G	A	A	A	A	A	A	A	A	A	A	A	G	A	A	G	R	A	G	A	R	G	A	A	A	A	A	A	A	A	A	A	A	A	A	A	G	A	G	A	G
S4_22189885	G/A	4	22189885	+	G	G	A	G	A	G	G	G	G	G	G	G	G	G	G	G	A	G	G	A	R	G	A	G	R	A	G	G	G	G	G	G	G	G	G	G	G	G	G	G	A	G	A	G	A
S4_22189921	T/C	4	22189921	+	T	T	C	T	C	T	T	T	T	T	T	T	T	T	T	T	C	T	T	C	Y	T	C	T	T	C	T	T	T	T	T	T	T	T	T	T	T	T	T	T	C	T	C	T	C
S4_22189925	G/A	4	22189925	+	G	G	A	G	A	G	G	G	G	G	G	G	G	G	G	G	A	G	G	A	R	G	A	G	R	A	G	G	G	G	G	G	G	G	G	G	G	G	G	G	A	G	A	G	A
S4_22293569	T/C	4	22293569	+	T	C	C	T	T	C	T	T	C	Y	T	T	C	T	T	T	C	T	T	T	T	T	T	T	T	T	T	T	T	N	T	T	T	T	T	C	T	C	T	C	T	T	T	T	T
S4_22322245	G/T	4	22322245	+	G	G	T	G	G	T	G	G	T	G	G	T	T	G	G	G	T	G	G	G	G	T	G	G	T	G	G	G	G	G	G	G	G	G	G	G	T	T	G	T	N	G	G	G	G
S4_22335188	G/A	4	22335188	+	G	G	G	G	G	G	G	G	G	G	G	G	A	G	G	G	G	R	G	G	G	G	G	A	G	G	G	G	G	G	G	G	G	G	G	G	G	G	G	N	G	G	G	G	G
S4_22335197	C/A	4	22335197	+	C	C	C	C	C	C	C	C	C	C	C	C	A	C	C	C	C	M	C	C	C	C	M	A	C	C	C	C	C	C	C	C	C	C	C	C	C	C	C	N	C	C	C	C	C
S4_22335198	G/T	4	22335198	+	G	G	G	G	G	G	G	G	G	G	G	G	T	G	G	G	G	K	G	G	G	G	K	T	G	G	G	G	G	G	G	G	G	G	G	G	G	G	G	N	G	G	G	G	G
S4_22335210	G/A	4	22335210	+	G	G	G	G	G	G	G	G	G	G	G	G	A	G	G	G	G	R	G	G	G	G	R	A	G	G	G	G	G	G	G	G	G	G	G	G	G	G	G	N	G	G	G	G	G
S4_22335231	A/G	4	22335231	+	A	A	A	A	A	A	A	A	A	A	A	A	G	A	A	A	A	R	A	A	A	A	R	G	A	A	A	A	A	A	A	A	A	A	A	A	A	A	A	N	A	A	A	A	A
S4_22530997	G/A	4	22530997	+	G	G	A	G	G	A	G	G	R	G	G	A	R	G	G	G	A	G	G	G	G	A	G	G	G	G	G	G	G	G	G	G	G	G	R	G	G	A	G	A	G	G	G	G	G
S4_22531005	G/T	4	22531005	+	G	G	T	G	G	T	G	G	K	G	G	T	K	G	G	G	T	G	G	G	G	T	G	G	G	G	G	G	G	G	G	G	G	G	K	G	G	T	G	T	G	G	G	G	G
S4_22783772	C/T	4	22783772	+	C	C	N	C	Y	T	C	Y	C	C	C	C	C	C	C	C	N	C	C	C	C	C	C	C	C	C	C	C	C	C	C	C	C	C	Y	C	C	Y	C	N	C	C	C	C	C
S4_22866578	G/A	4	22866578	+	G	G	A	G	G	A	G	G	G	G	G	A	A	G	G	G	A	G	G	G	G	N	G	N	A	A	G	G	G	N	G	G	G	G	G	G	G	A	G	A	G	G	G	G	N
S4_23581677	C/A	4	23581677	+	C	C	C	C	C	C	M	C	C	M	C	C	C	C	C	C	C	M	C	C	M	M	M	C	M	C	C	N	C	C	C	C	M	C	M	M	C	C	C	M	N	M	C	C	C
S4_23581678	C/G	4	23581678	+	C	C	C	C	C	C	S	C	C	S	C	C	S	C	C	C	C	S	C	C	S	S	S	C	S	C	C	N	C	C	C	C	S	C	S	S	C	C	C	S	N	S	C	C	C
S4_23986319	T/A	4	23986319	+	T	T	T	T	A	A	T	T	T	A	A	A	T	A	W	T	T	A	T	A	T	A	T	A	A	A	A	T	T	A	A	T	A	A	T	A	W	A	A	T	N	T	A	T	A
S4_23986354	T/C	4	23986354	+	T	T	T	T	C	C	T	T	T	C	C	C	T	C	Y	T	T	Y	T	C	T	C	T	C	C	C	C	T	T	C	C	T	C	C	T	C	Y	C	C	T	N	T	C	T	C
S4_24111175	C/T	4	24111175	+	T	C	C	C	T	T	C	C	T	C	T	C	C	C	C	C	C	T	C	T	T	C	T	T	C	T	T	C	T	C	T	C	T	C	T	C	T	C	T	C	C	C	T	C	T
S4_24111484	A/T	4	24111484	+	A	A	T	A	A	A	T	A	A	A	A	A	A	A	A	A	A	A	A	A	T	A	A	T	A	T	A	T	A	T	T	T	A	W	T	A	A	A	A	A	N	A	T	A	T
S4_24454772	G/A	4	24454772	+	R	R	G	R	G	R	R	R	R	R	R	R	G	R	R	R	R	R	R	R	R	R	R	R	R	G	G	R	R	G	R	R	G	R	G	R	R	R	R	G	G	G	R	G	R
S4_24458518	C/T	4	24458518	+	C	C	C	C	T	C	C	C	C	C	C	C	C	C	C	C	C	C	C	C	C	C	C	C	C	C	C	T	C	C	C	T	C	C	C	C	C	C	C	C	T	C	C	T	C
S4_24497923	C/T	4	24497923	+	C	C	C	C	C	C	C	C	C	Y	C	C	C	C	C	C	Y	C	C	C	C	C	Y	C	C	C	C	Y	Y	C	C	Y	Y	C	Y	C	C	Y	C	C	C	C	C	C	N
S4_24497934	G/A	4	24497934	+	G	G	G	G	G	G	G	G	G	R	G	G	G	G	G	G	R	G	G	G	G	G	R	G	G	G	G	R	R	G	G	R	R	G	R	G	G	R	G	G	G	G	G	G	N
S4_24497957	G/T	4	24497957	+	G	G	G	G	G	G	G	G	G	K	G	G	G	G	G	G	K	G	G	G	G	G	K	G	G	G	G	K	K	G	G	K	K	G	K	G	G	G	G	G	G	G	G	G	N
S4_25417477	G/T	4	25417477	+	K	K	T	K	K	G	K	K	K	K	K	G	K	K	K	G	K	K	K	G	K	K	T	G	K	G	K	G	K	T	G	K	G	G	T	K	G	G	K	G	N	K	T	N	K
S4_25417495	C/T	4	25417495	+	Y	Y	T	Y	Y	C	Y	Y	Y	Y	Y	C	Y	Y	Y	C	Y	Y	Y	C	Y	Y	T	C	Y	C	Y	C	Y	T	C	Y	C	C	T	Y	C	C	Y	C	N	Y	T	N	Y
S4_25417528	C/T	4	25417528	+	Y	Y	T	Y	Y	C	Y	Y	Y	Y	Y	C	Y	Y	Y	C	Y	Y	Y	C	Y	Y	T	C	Y	C	Y	C	Y	T	C	Y	C	C	T	Y	C	C	Y	C	N	Y	T	N	Y
S4_25417552	G/C	4	25417552	+	S	S	C	S	S	G	S	S	S	S	S	G	S	S	S	G	S	S	S	G	S	S	C	G	S	G	S	G	S	C	G	S	G	G	C	S	G	G	S	G	N	S	C	N	S
S4_25417558	C/A	4	25417558	+	M	M	M	M	M	C	M	M	M	M	M	C	M	M	M	C	M	M	M	C	M	M	M	C	M	C	M	C	M	M	C	M	C	C	A	M	C	C	M	C	N	M	A	N	M
S4_25914744	T/C	4	25914744	+	T	T	T	T	Y	Y	Y	T	T	T	T	T	T	T	Y	T	T	Y	T	T	T	T	T	N	T	T	C	T	T	T	T	T	Y	T	C	T	C	T	T	T	T	T	Y	N	T
S4_26861628	A/G	4	26861628	+	A	A	A	A	A	G	A	A	A	N	R	A	A	A	A	A	A	G	G	A	A	A	A	G	A	G	A	A	A	G	A	R	A	A	A	A	A	A	A	A	N	A	G	G	A
S4_26861670	G/A	4	26861670	+	G	G	G	G	G	A	G	G	G	N	R	G	G	G	G	G	G	A	A	G	G	G	G	A	G	A	G	G	G	A	G	R	G	G	G	G	G	G	G	G	N	G	A	A	G
S4_26873087	G/A	4	26873087	+	G	G	G	G	G	G	A	G	A	G	G	G	G	G	A	A	G	R	G	A	G	R	G	A	G	A	A	G	A	G	G	G	A	A	G	A	G	G	G	A	N	A	A	G	G
S4_26873089	T/C	4	26873089	+	T	T	T	T	T	T	C	T	C	T	T	T	T	T	C	C	T	Y	T	C	T	Y	T	C	T	C	C	T	C	T	T	T	C	C	T	C	T	T	T	C	N	C	C	T	T
S4_26873098	T/C	4	26873098	+	T	T	T	T	T	T	C	T	C	T	T	T	T	T	C	C	T	Y	T	C	T	Y	T	C	T	C	C	T	C	T	T	T	C	C	T	C	T	T	T	C	N	C	C	T	T
S4_26873140	T/C	4	26873140	+	T	T	T	T	T	T	C	T	C	T	T	T	T	T	C	C	T	Y	T	C	T	Y	T	C	T	C	C	T	C	T	T	T	C	C	T	C	T	T	T	C	N	C	C	T	T
S4_27246913	A/G	4	27246913	+	A	A	A	A	G	G	A	A	A	G	A	A	A	A	G	A	G	A	A	A	A	A	A	A	A	A	A	G	A	A	A	A	A	A	G	A	A	A	N	N	A	A	A	A	A
S4_27246924	A/G	4	27246924	+	A	A	A	A	G	G	A	A	A	G	A	A	A	A	G	A	G	A	A	A	A	A	A	A	A	A	A	G	A	A	A	A	A	A	G	A	A	A	A	N	A	A	A	A	A
S4_27326618	T/C	4	27326618	+	T	T	T	T	C	T	T	T	T	C	T	T	T	T	C	T	C	T	T	T	T	T	T	N	T	T	T	C	T	T	T	T	T	T	N	T	T	T	T	T	N	T	T	T	T
S4_27567935	C/T	4	27567935	+	C	C	C	C	T	C	C	C	C	C	C	C	C	C	T	C	T	C	C	N	C	C	C	C	C	C	C	N	C	C	C	C	C	C	C	C	C	C	C	C	C	C	C	N	C
S4_27860663	C/T	4	27860663	+	C	C	C	C	C	C	C	C	C	T	C	C	C	C	T	C	T	C	C	C	C	C	C	C	C	C	C	T	C	C	C	C	C	C	N	C	C	C	C	C	C	C	C	C	C
S4_27860693	G/C	4	27860693	+	G	G	G	G	G	G	G	G	G	C	G	G	G	G	C	G	C	G	G	G	G	G	G	G	G	G	G	C	G	G	G	G	G	G	N	G	G	G	G	G	G	G	G	G	G
S4_28004788	T/C	4	28004788	+	T	T	T	N	T	T	T	T	T	C	T	T	T	T	T	T	C	T	T	T	T	T	T	T	T	T	T	C	T	N	T	T	T	T	T	T	T	T	T	T	N	T	T	T	T
S4_28201970	G/A	4	28201970	+	A	G	A	G	G	G	G	A	A	A	G	A	A	G	A	A	N	A	A	G	G	G	G	A	A	G	G	A	G	G	G	G	G	A	A	G	N	G	G	G	G	A	G	N	A
S4_28202004	A/G	4	28202004	+	G	A	G	G	A	R	G	G	G	G	A	G	G	A	G	G	N	G	G	A	A	A	A	G	G	A	A	G	A	A	A	A	A	G	G	A	N	A	A	A	A	G	A	N	G
S4_28202054	G/A	4	28202054	+	A	G	A	G	G	R	G	A	A	A	G	A	A	G	A	A	N	A	A	G	G	G	G	A	A	G	G	A	G	G	G	G	G	A	A	G	N	G	G	G	G	A	G	N	A
S4_28279495	C/T	4	28279495	+	C	C	C	C	C	C	C	C	C	C	C	T	Y	C	C	C	C	C	C	C	C	C	C	Y	C	C	C	C	C	T	C	C	C	C	C	C	C	C	C	N	N	C	C	T	C
S4_28501344	A/C	4	28501344	+	A	A	C	C	A	M	A	A	C	M	A	C	M	A	M	A	C	M	C	A	A	M	A	C	M	C	A	C	A	A	A	M	C	A	M	A	A	A	A	A	N	A	A	A	A
S4_29719637	C/T	4	29719637	+	C	C	T	C	C	C	C	C	C	T	C	C	C	C	T	C	T	T	C	N	C	T	C	C	T	C	C	T	C	N	C	C	T	C	C	C	C	C	C	C	C	C	C	T	C
S4_29719643	A/C	4	29719643	+	A	A	C	A	A	A	A	A	A	C	A	A	A	A	C	A	C	C	A	N	A	C	A	A	C	A	A	C	A	N	A	A	C	A	A	A	A	A	A	A	A	A	A	C	A
S4_29797214	G/A	4	29797214	+	G	G	A	G	A	A	G	G	G	R	G	A	G	G	R	G	A	A	A	G	G	G	G	N	R	G	G	A	G	G	G	A	R	R	R	A	G	A	G	G	G	G	G	A	N
S4_29809870	T/A	4	29809870	+	T	T	A	A	A	T	T	T	T	T	T	A	T	T	A	T	A	T	A	T	T	A	T	T	A	T	T	A	T	T	T	T	A	T	T	T	T	W	T	T	N	T	T	T	T
S4_29866691	T/A	4	29866691	+	T	T	A	A	A	T	T	T	T	W	T	T	A	T	T	T	A	T	A	T	T	A	T	A	T	A	T	A	T	T	T	T	T	A	T	T	T	T	T	T	N	T	N	T	T
S4_29868104	C/T	4	29868104	+	C	C	T	T	T	C	C	C	C	T	C	C	C	C	C	C	T	C	T	C	C	T	C	N	T	C	C	C	C	C	C	C	T	T	C	C	C	C	C	C	N	C	C	T	C
S4_30086744	C/T	4	30086744	+	C	C	T	C	C	C	C	C	C	T	C	C	T	C	C	C	T	C	T	C	C	T	N	C	T	T	C	N	C	C	C	C	T	C	C	T	C	C	C	C	C	C	C	N	C
S4_30108721	C/A	4	30108721	+	C	C	C	C	C	C	C	C	C	C	C	C	C	C	C	C	C	C	C	C	C	C	C	C	C	C	C	C	C	C	C	C	C	C	C	C	C	C	C	C	C	C	C	C	C
S4_30108728	A/G	4	30108728	+	A	G	G	G	A	A	A	G	G	A	A	R	G	A	A	A	G	G	G	A	G	A	G	A	A	A	R	R	R	A	A	A	A	A	A	G	A	A	A	A	G	A	A	G	A
S4_30147417	A/C	4	30147417	+	A	A	C	A	C	C	A	A	A	C	A	C	A	A	C	A	C	A	A	N	A	A	A	N	M	C	A	C	A	A	A	A	C	C	C	C	A	A	A	A	A	A	A	C	A
S4_30147426	C/T	4	30147426	+	C	C	T	C	T	T	C	C	C	T	C	T	C	C	T	C	T	C	C	N	C	C	C	N	Y	T	C	T	C	C	C	C	T	T	T	T	C	C	C	C	C	C	C	T	C
S4_30210415	C/A	4	30210415	+	C	C	A	A	C	C	C	C	C	A	C	C	C	C	M	C	A	C	C	C	C	C	C	C	M	A	C	A	C	C	C	C	C	C	C	C	C	C	C	C	C	C	C	A	N
S4_30696569	C/T	4	30696569	+	C	C	C	T	T	T	C	C	T	T	C	C	T	C	T	C	C	T	T	C	C	C	C	N	T	T	C	T	C	C	C	T	T	T	Y	C	C	C	C	C	N	C	C	T	C
S4_31080257	G/A	4	31080257	+	G	G	A	A	G	R	G	G	G	G	G	A	A	G	A	G	G	A	A	G	G	G	G	A	G	A	G	A	G	G	G	G	A	A	A	G	R	G	G	G	N	G	G	A	G
S4_31242782	T/G	4	31242782	+	T	T	T	T	T	T	T	T	T	G	T	G	G	T	T	T	T	T	T	T	T	T	T	N	T	G	T	G	T	T	T	G	G	G	G	T	T	T	T	T	T	T	N	T	N
S4_31357576	G/A	4	31357576	+	G	G	R	A	G	R	G	G	G	G	G	A	A	G	R	G	G	R	A	G	G	G	G	N	A	A	G	A	G	G	G	G	A	A	G	A	G	G	G	G	G	G	G	N	G
S4_31610718	C/T	4	31610718	+	Y	T	C	C	T	C	T	Y	C	C	C	C	C	T	C	C	C	Y	C	T	C	T	C	C	C	C	T	C	C	C	T	C	C	C	Y	Y	Y	C	T	T	T	C	T	C	C
S4_31643057	C/G	4	31643057	+	C	G	C	C	G	G	C	S	C	G	G	S	C	C	G	G	G	C	C	C	C	C	C	G	C	N	C	G	G	C	C	S	C	C	G	C	C	C	C	C	G	C	G	N	G
S4_31643073	G/A	4	31643073	+	G	A	G	G	A	A	G	A	G	A	A	R	G	G	A	A	A	G	G	G	G	G	G	A	G	N	G	A	A	G	G	R	G	G	A	G	G	G	G	G	A	G	A	N	A
S4_31643081	G/A	4	31643081	+	G	G	A	A	G	G	G	G	G	G	G	G	A	G	G	G	G	G	G	A	G	G	G	G	G	N	A	G	G	G	G	G	A	A	G	G	G	R	G	G	G	G	G	N	G
S4_31643091	A/G	4	31643091	+	A	G	A	A	G	G	A	R	A	G	G	R	A	A	G	G	G	A	A	A	A	A	A	G	A	N	A	G	G	A	A	R	A	A	G	A	A	A	A	A	G	A	G	N	G
S4_31643096	C/T	4	31643096	+	C	C	T	T	C	C	C	C	C	C	C	C	Y	C	C	C	C	C	C	T	C	C	C	C	C	N	T	C	C	C	C	C	T	T	C	C	C	Y	C	C	C	C	C	N	C
S4_31643101	A/T	4	31643101	+	A	T	A	A	T	T	A	W	A	T	W	W	A	A	T	T	T	A	A	A	A	A	A	T	A	N	A	T	T	A	A	W	A	A	T	A	A	A	A	A	T	A	T	N	T
S4_31643105	T/C	4	31643105	+	T	T	T	T	T	T	T	Y	T	T	Y	T	T	T	T	T	T	T	T	T	Y	T	T	T	T	N	T	T	T	T	T	Y	T	T	T	T	Y	Y	Y	T	T	Y	T	N	T
S4_31643122	T/C	4	31643122	+	T	T	T	T	T	T	T	Y	T	T	Y	T	T	T	T	T	T	T	T	T	Y	T	T	T	T	N	T	T	T	T	T	Y	T	T	T	T	Y	Y	Y	T	T	Y	T	N	T
S4_31728342	T/C	4	31728342	+	T	T	T	T	C	C	T	T	C	C	T	C	T	T	T	T	T	T	Y	T	T	T	T	C	C	C	T	C	T	T	T	C	C	T	Y	C	T	C	T	T	T	T	T	N	T
S4_31786637	G/A	4	31786637	+	G	G	G	A	G	G	G	G	G	G	G	G	G	G	G	G	G	G	A	G	G	G	G	G	A	A	G	G	G	G	G	G	G	G	G	G	G	R	G	G	G	G	G	G	G
S4_31800256	G/A	4	31800256	+	G	G	G	G	G	G	N	G	G	A	G	G	G	G	G	G	G	A	G	G	G	G	G	A	G	G	G	N	G	N	G	G	A	A	A	G	G	G	G	G	G	G	G	N	G
S4_31801130	G/A	4	31801130	+	G	G	G	A	G	N	G	G	G	G	A	A	A	G	G	G	G	G	G	G	G	G	G	N	A	A	G	G	G	G	G	G	G	G	G	G	G	G	G	G	G	G	G	A	G
S4_31803141	A/G	4	31803141	+	A	A	G	G	A	G	A	R	A	G	A	A	A	A	A	A	A	A	G	A	A	A	A	G	A	G	A	G	A	A	A	A	G	A	R	G	A	G	A	A	A	A	N	N	A
S4_31803168	T/A	4	31803168	+	T	T	A	A	T	A	T	W	T	W	T	T	T	T	T	T	T	T	A	T	T	T	T	A	T	A	T	A	T	T	T	T	A	T	W	A	T	A	T	T	T	T	N	N	T
S4_31810414	G/A	4	31810414	+	G	G	N	A	G	G	G	G	A	G	G	A	G	G	G	G	G	G	A	G	G	G	G	G	G	A	G	G	G	G	G	A	G	G	G	A	G	A	G	G	G	G	G	G	G
S4_31903293	C/A	4	31903293	+	C	C	C	M	C	C	C	C	C	C	C	A	C	C	C	C	C	C	A	C	C	C	C	C	M	A	C	C	C	C	C	C	C	C	C	M	C	C	C	C	C	C	C	C	C
S4_31903307	G/T	4	31903307	+	G	G	G	K	G	G	G	G	G	G	G	T	G	G	G	G	G	G	T	G	G	G	G	G	K	T	G	G	G	G	G	G	G	G	G	K	G	G	G	G	G	G	G	G	G
S4_31903323	T/C	4	31903323	+	T	T	Y	Y	T	Y	T	T	T	Y	T	C	T	T	Y	T	T	Y	C	T	T	T	T	C	Y	C	T	C	T	T	T	T	C	Y	T	Y	T	T	T	T	T	T	T	T	T
S4_32337690	T/C	4	32337690	+	C	T	T	T	C	C	T	T	T	C	T	T	T	C	C	T	T	C	C	T	C	C	T	C	T	C	C	C	Y	T	C	T	Y	T	C	C	C	T	Y	T	N	C	T	T	T
S4_32338731	T/G	4	32338731	+	T	T	T	T	T	T	T	T	T	T	K	T	G	T	T	T	T	T	T	T	T	T	T	K	T	G	T	N	T	T	T	K	T	T	T	T	T	G	T	T	T	T	T	G	T
S4_32354383	C/T	4	32354383	+	C	C	C	Y	C	C	C	C	T	C	T	T	T	C	C	C	C	C	Y	C	C	C	C	C	T	T	C	C	C	Y	N	Y	C	C	C	Y	C	C	C	N	C	C	C	N	C
S4_32367131	G/A	4	32367131	+	G	G	G	A	G	G	N	G	G	N	A	G	A	G	G	G	G	G	A	G	G	G	G	N	G	A	G	N	G	G	G	G	G	G	G	A	G	A	G	G	N	G	G	A	G
S4_32367159	A/C	4	32367159	+	A	A	A	C	A	A	N	A	A	N	C	A	C	A	A	A	A	A	C	A	A	A	A	N	A	C	A	N	A	A	A	A	A	A	A	C	A	C	A	A	N	A	A	C	A
S4_32863702	T/C	4	32863702	+	T	T	T	T	C	T	T	T	T	T	T	C	C	C	C	C	T	T	Y	T	C	T	T	C	T	T	C	T	T	C	T	Y	T	T	T	C	T	C	C	T	T	T	C	T	T
S4_32863704	G/A	4	32863704	+	G	G	G	G	A	G	G	G	G	G	G	A	A	A	A	A	G	G	R	G	A	G	G	A	G	G	A	G	G	A	G	R	G	G	G	A	G	A	A	G	G	G	A	G	G
S4_32863708	C/T	4	32863708	+	C	C	C	C	T	C	C	C	C	C	C	T	T	T	T	T	C	C	Y	C	T	C	C	T	C	C	T	C	C	T	C	Y	C	C	C	T	C	T	T	C	C	C	T	C	C
S4_32863735	G/A	4	32863735	+	G	G	G	G	A	G	G	G	G	G	G	A	A	A	A	A	G	G	R	G	A	G	G	A	G	G	A	G	G	A	G	R	G	G	G	A	G	A	A	G	G	G	A	G	G
S4_32863751	T/C	4	32863751	+	T	T	T	T	C	T	T	T	T	T	T	C	N	C	C	C	T	T	Y	T	C	T	T	C	T	T	C	T	T	C	T	T	T	T	T	C	T	C	C	T	T	T	C	T	T
S4_32863752	G/A	4	32863752	+	G	G	G	G	A	G	G	G	G	G	G	A	N	A	A	A	G	G	R	G	A	G	G	A	G	G	A	G	G	A	G	G	G	G	G	A	G	A	A	G	G	G	A	G	G
S4_32863757	C/A	4	32863757	+	M	M	C	C	A	C	C	C	C	C	C	A	N	A	A	A	C	M	M	C	A	C	C	A	M	C	A	C	C	A	M	C	M	C	C	A	C	A	A	C	C	C	A	M	C
S4_32863795	A/G	4	32863795	+	R	R	A	A	R	A	A	A	A	R	A	A	A	A	A	A	A	R	A	A	A	R	A	A	R	A	R	A	A	A	R	R	R	A	A	R	A	R	A	A	A	A	A	R	A
S4_32863829	A/G	4	32863829	+	R	R	A	A	R	A	A	A	A	R	A	A	A	A	A	A	A	R	A	A	A	R	A	A	R	A	R	A	A	A	R	A	R	A	A	R	A	R	A	A	A	A	A	R	A
S4_32967371	A/G	4	32967371	+	A	A	A	A	A	A	G	G	A	A	A	A	A	A	G	G	A	A	G	R	A	G	A	A	G	A	A	A	G	G	G	G	A	A	G	G	G	A	A	R	A	G	A	A	G
S4_33071314	A/C	4	33071314	+	A	A	A	A	A	A	A	A	A	A	A	C	A	A	A	A	A	A	A	A	A	A	A	N	C	C	A	A	A	A	A	A	A	A	A	C	A	C	A	N	A	A	A	N	N
S4_33095676	G/T	4	33095676	+	G	G	G	T	G	G	G	G	G	G	G	G	T	G	G	G	G	G	G	G	G	G	G	G	T	T	G	G	G	G	G	G	G	G	G	G	G	T	G	G	G	G	G	G	G
S4_33186061	A/C	4	33186061	+	A	A	A	A	A	A	A	A	C	A	A	C	C	A	A	A	A	A	A	N	A	A	A	N	C	C	A	A	A	A	A	A	A	A	N	C	A	C	A	A	A	A	A	A	N
S4_33186096	G/A	4	33186096	+	G	G	G	G	G	G	G	G	A	G	G	A	A	G	G	G	G	G	G	N	G	G	G	N	A	A	G	G	G	G	G	G	G	G	N	A	G	A	G	G	G	G	G	G	N
S4_33338024	G/A	4	33338024	+	G	G	G	A	G	G	G	G	G	G	G	G	G	G	G	G	G	G	G	G	G	G	G	G	G	A	G	G	G	G	G	G	G	G	G	G	G	A	G	G	G	G	G	A	N
S4_33427574	C/T	4	33427574	+	C	C	C	T	C	C	C	C	T	C	C	C	C	C	C	N	C	C	C	C	C	C	C	T	C	T	C	C	C	C	C	C	C	C	C	T	C	C	C	C	C	C	C	C	C
S4_33441979	C/T	4	33441979	+	C	C	C	T	C	C	C	C	C	C	C	C	C	C	C	C	C	C	C	C	C	C	C	C	T	T	C	C	C	C	C	C	C	C	C	C	C	T	C	C	C	C	C	T	C
S4_33523152	G/A	4	33523152	+	G	G	G	A	G	G	G	G	G	G	G	A	G	G	G	N	G	G	G	G	G	G	G	A	R	A	G	G	G	G	G	G	G	G	G	G	G	R	G	G	G	G	G	N	G
S4_33528451	A/T	4	33528451	+	A	A	W	T	A	A	A	A	T	A	A	T	W	A	A	A	N	A	A	A	A	A	A	N	T	T	A	N	A	A	A	A	A	A	A	A	W	A	A	A	N	A	A	N	A
S4_34401128	A/C	4	34401128	+	A	A	A	A	A	A	N	A	A	A	A	A	A	A	A	A	A	A	A	N	A	A	A	A	A	C	A	A	A	A	A	A	A	A	A	A	A	C	A	A	A	A	A	A	A
S4_34491389	T/C	4	34491389	+	T	T	T	T	T	T	C	T	C	T	T	T	T	T	T	T	T	T	T	T	T	T	T	C	T	C	T	T	T	T	T	T	T	T	T	T	T	C	T	T	T	T	T	N	T
S4_34598656	C/T	4	34598656	+	C	C	C	T	C	C	C	C	C	C	T	C	C	C	C	C	C	Y	C	C	C	T	C	C	C	C	C	N	C	C	C	C	C	C	N	C	C	C	C	C	C	C	C	N	C
S4_34598684	A/G	4	34598684	+	A	A	A	G	A	A	A	A	A	A	G	A	A	A	A	A	A	A	A	A	A	G	A	A	A	A	A	N	A	A	A	A	A	A	N	A	A	A	A	A	A	A	A	N	A
S4_34598685	A/G	4	34598685	+	A	A	A	G	A	A	A	A	A	A	G	A	A	A	A	A	A	R	A	A	A	G	A	A	A	A	A	N	A	A	A	A	A	A	N	A	A	A	A	A	A	A	A	N	A
S4_34598693	C/A	4	34598693	+	C	C	C	A	C	C	C	C	C	C	A	C	C	C	C	C	C	M	C	C	C	A	C	C	C	C	C	N	C	C	C	C	C	C	N	C	C	C	C	C	C	C	C	N	C
S4_34598702	T/C	4	34598702	+	T	T	T	C	T	T	T	T	T	T	C	T	T	T	T	T	T	Y	T	T	T	C	T	T	T	T	T	N	T	T	T	T	T	T	N	T	T	T	T	T	T	T	T	N	T
S4_34787986	C/T	4	34787986	+	C	C	C	C	C	C	T	C	Y	Y	C	C	C	C	C	C	C	C	C	C	C	C	C	C	Y	T	C	C	C	C	C	C	C	C	C	Y	C	Y	C	C	C	C	C	C	C
S4_35223824	G/T	4	35223824	+	G	G	G	G	G	G	G	G	G	G	G	G	G	G	K	G	G	G	G	G	K	G	G	G	G	G	G	T	K	G	T	G	G	G	K	G	K	G	G	G	G	G	G	G	G
S4_35223832	T/G	4	35223832	+	T	T	T	T	T	T	T	T	T	T	T	T	T	T	K	T	T	T	T	T	K	T	T	T	T	T	T	G	K	T	G	T	T	T	K	T	K	T	T	T	T	T	T	T	T
S4_35223850	A/G	4	35223850	+	A	A	A	A	A	A	A	A	A	A	A	A	A	A	R	A	A	A	A	A	R	A	A	A	A	A	A	G	R	A	G	A	A	A	R	A	R	A	A	A	A	A	A	A	A
S4_35500348	G/C	4	35500348	+	G	G	C	G	C	G	G	C	G	G	C	C	G	C	G	G	G	C	G	C	C	C	C	C	G	C	G	C	G	G	C	G	S	S	G	G	C	S	C	C	G	C	C	G	G
S4_35500367	A/T	4	35500367	+	A	A	T	A	T	A	A	T	A	A	T	T	A	T	A	A	A	T	A	T	T	T	T	T	A	T	A	T	A	A	T	A	W	W	A	A	T	W	T	T	A	T	T	A	A
S4_35500405	T/G	4	35500405	+	T	K	K	T	T	T	T	K	T	K	K	K	T	T	T	T	K	T	K	K	T	T	K	T	T	T	K	T	T	T	T	K	K	K	T	T	K	K	K	T	T	K	K	T	G
S4_35500476	G/C	4	35500476	+	G	S	S	G	G	G	G	S	G	G	S	S	G	G	G	G	S	G	S	S	G	G	S	N	G	S	S	G	G	G	G	S	S	S	G	G	G	S	S	G	G	S	G	G	C
S4_35500477	G/C	4	35500477	+	G	S	S	G	G	G	G	S	G	S	S	S	G	G	G	G	S	G	S	G	G	G	S	G	G	S	S	G	G	G	G	S	S	S	G	G	S	S	G	G	G	S	S	G	C
S4_35500482	G/T	4	35500482	+	G	K	K	G	G	G	G	K	G	G	K	K	G	G	G	G	K	G	K	G	G	G	K	G	G	K	K	G	G	G	G	K	K	K	G	G	K	K	K	G	G	K	K	G	T
S4_35501342	A/G	4	35501342	+	A	A	A	A	A	A	R	R	A	A	A	R	A	A	R	R	A	R	A	A	G	A	R	A	A	A	R	G	A	R	G	A	R	A	R	R	A	R	A	R	A	R	A	A	A
S4_35501387	T/G	4	35501387	+	T	T	T	T	T	T	K	K	T	T	T	K	K	T	K	K	T	K	T	T	G	T	K	T	T	T	K	G	T	K	G	T	K	T	K	K	T	K	T	K	T	K	T	T	T
S5_340482	C/T	5	340482	+	C	C	T	C	C	C	C	C	C	C	C	C	C	C	T	C	T	C	C	C	C	C	C	N	C	C	C	C	C	C	C	T	C	C	C	C	C	C	C	N	C	C	C	C	C
S5_361080	A/G	5	361080	+	A	G	A	G	A	A	A	A	R	A	R	A	A	A	A	A	A	A	R	A	A	A	A	N	G	A	A	A	A	A	A	A	A	G	A	A	A	A	A	A	N	A	A	A	A
S5_411299	G/A	5	411299	+	G	A	G	G	G	G	G	G	G	G	G	G	G	G	G	G	G	G	G	G	G	G	G	G	A	G	G	G	G	G	G	G	G	A	G	G	G	G	G	G	N	G	G	N	G
S5_498837	A/C	5	498837	+	M	M	A	M	M	M	C	N	M	M	M	A	M	M	M	C	C	M	C	M	M	A	C	A	M	M	M	C	A	M	M	M	M	A	M	M	C	M	A	M	N	M	M	N	A
S5_498838	G/A	5	498838	+	R	R	G	R	R	R	A	N	R	R	R	G	R	R	R	A	A	R	A	R	R	G	A	G	R	R	R	A	G	R	R	R	R	G	R	R	A	R	G	R	N	R	R	N	G
S5_759048	C/T	5	759048	+	C	T	Y	T	C	C	C	C	C	C	C	Y	Y	Y	Y	C	T	C	C	C	C	C	C	C	T	C	Y	C	C	C	C	Y	C	C	Y	C	C	Y	C	C	C	T	C	N	C
S5_759049	G/C	5	759049	+	G	G	G	G	G	G	G	G	G	G	G	S	S	G	S	G	C	G	G	G	G	G	G	G	G	G	S	G	G	G	G	S	G	G	S	G	G	G	G	G	G	G	G	N	G
S5_759110	G/A	5	759110	+	G	G	G	G	G	G	G	G	G	G	G	R	R	G	R	G	A	G	G	G	G	G	G	G	G	G	R	G	G	G	G	R	G	G	R	G	G	G	G	G	G	G	G	N	G
S5_849270	C/A	5	849270	+	C	C	C	C	C	C	C	C	C	C	C	A	C	C	A	C	A	M	C	C	A	C	C	C	C	C	C	C	C	C	C	M	C	C	C	C	C	C	C	C	C	C	C	N	N
S5_951816	C/T	5	951816	+	C	C	C	C	C	C	C	C	C	C	C	T	C	C	T	C	C	C	C	C	T	C	C	C	C	C	C	C	C	C	C	T	C	C	T	C	C	C	C	C	C	C	C	C	C
S5_1027356	A/G	5	1027356	+	A	G	G	G	G	A	G	R	G	A	R	A	A	A	G	G	G	G	A	G	G	A	G	A	G	G	G	A	G	G	A	A	A	R	G	A	A	A	A	A	A	A	A	G	G
S5_1027419	C/G	5	1027419	+	C	G	G	G	G	C	G	S	G	C	S	C	C	C	G	S	G	G	C	G	G	C	G	C	G	G	G	C	G	G	C	C	C	S	G	C	C	C	C	C	C	C	C	G	G
S5_1027429	G/A	5	1027429	+	G	G	G	G	G	G	G	G	G	G	G	G	G	A	G	G	G	G	G	G	G	G	G	G	G	G	G	G	G	G	G	G	G	G	G	G	G	G	G	G	G	A	G	G	G
S5_1043965	A/G	5	1043965	+	A	G	A	A	A	A	A	A	G	A	A	A	A	G	A	A	A	A	A	A	A	A	A	G	G	A	A	A	A	A	A	A	A	G	A	A	A	A	A	A	A	G	A	N	A
S5_1073143	G/A	5	1073143	+	G	A	G	G	G	G	G	G	G	G	G	G	G	A	G	G	G	G	G	G	G	G	G	G	A	G	G	G	G	G	G	G	G	R	G	G	G	G	G	G	G	A	G	G	G
S5_1195956	C/A	5	1195956	+	C	C	C	C	C	C	C	C	C	C	C	A	A	C	A	C	A	A	C	C	A	C	C	C	C	C	C	N	C	C	C	A	C	C	C	C	C	C	C	C	C	C	N	N	N
S5_1279938	T/G	5	1279938	+	T	T	G	T	T	T	T	T	T	T	T	K	T	T	K	T	K	T	T	T	G	T	T	T	T	T	T	T	T	T	T	G	T	T	T	T	T	T	T	T	T	T	T	T	N
S5_1473882	G/A	5	1473882	+	G	A	G	A	G	G	G	G	G	G	G	G	G	A	G	G	G	A	G	G	G	G	G	A	A	G	G	G	G	G	G	G	G	A	A	G	G	G	G	G	N	A	G	G	G
S5_1473896	G/C	5	1473896	+	G	C	G	C	G	G	G	G	G	G	G	G	G	C	G	G	G	C	G	G	G	G	G	C	C	G	G	G	G	G	G	G	G	C	C	G	G	G	G	G	N	C	G	G	G
S5_1482397	A/G	5	1482397	+	A	R	A	A	A	A	A	A	A	A	A	R	R	R	A	A	A	R	A	A	A	A	R	A	A	A	A	A	A	A	A	A	A	R	A	A	A	A	A	A	A	R	A	A	A
S5_1483114	C/T	5	1483114	+	C	T	C	T	C	C	C	C	C	C	C	C	C	T	C	C	C	T	C	C	C	C	C	T	T	C	C	C	C	C	C	C	C	C	C	C	C	C	C	C	C	T	C	C	C
S5_1786284	T/C	5	1786284	+	T	C	C	C	T	T	T	T	T	C	T	C	T	T	Y	T	T	T	T	T	C	T	T	C	C	T	T	T	T	T	T	T	T	Y	T	T	T	T	T	T	T	C	C	T	N
S5_1786288	C/G	5	1786288	+	C	G	G	G	C	C	C	C	C	G	C	G	C	C	S	C	C	C	C	C	G	C	C	G	G	C	C	C	C	C	C	C	C	S	C	C	C	C	C	C	C	G	G	C	N
S5_1786308	C/A	5	1786308	+	C	A	C	A	C	C	C	C	C	A	C	A	C	C	M	C	C	C	C	C	A	C	C	A	A	C	C	C	C	C	C	C	C	M	C	C	C	C	C	C	C	A	A	C	N
S5_1786317	T/G	5	1786317	+	T	G	T	G	T	T	T	T	T	G	T	G	T	T	K	T	T	T	T	T	G	T	T	G	G	T	T	T	T	T	T	T	T	K	T	T	T	T	T	T	T	G	G	T	N
S5_1786319	G/A	5	1786319	+	G	A	G	A	G	G	G	G	G	A	G	A	G	G	R	G	G	G	G	G	A	G	G	A	A	G	G	G	G	G	G	G	G	R	G	G	G	G	G	G	G	A	A	G	N
S5_1786325	A/C	5	1786325	+	A	C	A	C	A	A	A	A	A	C	A	C	A	A	M	A	A	A	A	A	C	A	A	C	C	A	A	A	A	A	A	A	A	M	A	A	A	M	A	A	A	C	C	A	N
S5_1786334	T/G	5	1786334	+	T	G	G	G	T	T	T	T	T	G	T	G	T	T	K	T	T	T	T	T	G	T	T	G	G	T	T	T	T	T	T	T	T	K	T	T	T	K	T	T	T	G	G	T	N
S5_1786381	C/T	5	1786381	+	Y	T	T	T	C	C	C	C	T	T	C	T	T	T	T	C	T	C	C	C	T	C	C	T	T	C	T	C	C	C	C	C	C	T	C	C	C	C	Y	C	C	T	T	C	C
S5_1786382	C/G	5	1786382	+	S	G	G	G	C	C	C	C	G	G	C	G	G	G	G	C	G	C	C	C	G	C	C	G	G	C	G	C	C	C	C	C	C	G	C	C	C	C	S	C	C	G	G	C	C
S5_1786384	C/T	5	1786384	+	C	T	C	T	C	C	C	C	T	C	C	C	C	T	C	C	C	C	C	C	C	C	C	T	T	C	C	C	C	C	C	C	C	T	C	C	C	C	C	C	C	T	C	C	C
S5_1786393	G/A	5	1786393	+	G	G	G	G	G	G	G	G	G	A	G	A	G	G	G	G	G	G	G	G	A	G	G	G	G	G	A	G	G	G	G	G	G	G	G	G	G	G	G	G	G	G	G	G	G
S5_1786396	T/C	5	1786396	+	C	T	T	T	C	C	C	Y	T	T	T	T	T	T	T	C	T	Y	T	C	T	T	C	T	T	C	T	Y	C	C	C	T	Y	T	T	C	T	C	C	C	C	T	T	T	T
S5_1786405	T/C	5	1786405	+	T	C	C	C	T	T	T	T	C	C	T	C	C	C	C	T	C	T	T	T	C	T	T	C	C	T	C	T	T	T	T	T	T	C	T	T	T	T	T	T	T	C	C	T	T
S5_1786411	C/T	5	1786411	+	C	T	T	T	C	C	C	C	T	T	C	T	T	T	T	C	T	C	C	C	T	C	C	T	T	C	T	C	C	C	C	C	C	T	C	C	C	C	C	C	C	T	T	C	C
S5_1786428	G/A	5	1786428	+	G	A	A	A	G	G	G	G	A	A	G	A	A	A	A	G	A	G	G	G	A	G	G	A	A	G	A	G	G	G	G	G	G	A	G	G	G	G	G	G	G	A	A	G	G
S5_1786441	C/T	5	1786441	+	C	T	T	T	C	C	C	C	T	T	C	T	T	T	T	C	T	C	C	C	T	C	C	T	T	C	T	C	C	C	C	C	C	T	C	C	C	C	C	C	C	T	T	C	C
S5_2735470	G/A	5	2735470	+	G	A	G	G	G	G	G	G	G	G	G	G	G	A	G	G	G	A	G	G	N	G	G	A	A	G	G	G	G	G	G	G	G	A	G	G	G	G	G	G	G	A	G	G	G
S5_3039136	C/A	5	3039136	+	C	M	C	C	C	C	C	C	C	C	M	M	M	C	C	C	C	M	M	C	C	M	C	C	C	C	C	C	C	C	C	C	C	C	C	M	C	M	C	C	N	C	C	C	C
S5_3270530	A/G	5	3270530	+	A	G	A	A	A	A	A	A	A	A	A	A	A	A	A	N	A	G	A	A	A	A	G	N	G	A	A	A	A	A	A	A	A	G	A	A	A	G	A	G	A	G	A	N	N
S5_3628823	T/C	5	3628823	+	T	C	T	T	T	T	T	T	T	T	C	C	C	C	T	C	C	T	T	C	C	T	C	C	C	T	T	T	T	T	T	T	T	C	T	T	T	T	T	T	T	C	C	N	T
S5_3875998	T/A	5	3875998	+	T	A	T	A	T	T	T	T	T	T	T	A	T	A	T	T	T	A	T	T	T	T	T	W	T	T	T	T	T	T	T	T	T	T	T	T	T	T	T	A	T	A	T	T	T
S5_5512093	T/C	5	5512093	+	T	T	Y	T	T	T	T	T	T	T	T	T	Y	Y	T	T	T	Y	T	T	T	Y	T	T	T	T	Y	T	T	T	T	T	T	T	T	T	T	N	T	T	T	T	T	T	T
S5_5847572	G/A	5	5847572	+	G	G	A	R	R	A	R	A	R	G	A	R	G	A	G	A	R	R	G	A	G	R	G	A	G	G	G	R	G	G	G	R	G	G	G	G	A	G	G	R	G	A	G	G	G
S5_5847581	G/A	5	5847581	+	G	G	A	R	R	A	R	A	R	G	A	R	G	A	G	A	R	R	G	A	G	R	G	A	G	G	G	R	G	G	G	R	G	G	G	G	A	G	G	R	G	A	G	G	G
S5_5847584	G/C	5	5847584	+	G	G	C	S	S	C	S	C	S	G	C	S	G	C	G	C	S	S	G	C	G	S	G	C	G	G	G	S	G	G	G	S	G	G	G	G	C	G	G	S	G	C	G	G	G
S5_5847589	G/C	5	5847589	+	G	G	C	S	S	C	S	C	S	G	C	S	G	C	G	C	S	S	G	C	G	S	G	C	G	G	G	S	G	G	G	S	G	G	G	G	C	G	G	S	G	C	G	G	G
S5_5847601	A/T	5	5847601	+	A	A	T	W	W	T	W	T	W	A	T	W	A	T	A	T	W	W	A	T	A	W	A	T	A	A	A	W	A	A	A	W	A	A	A	A	T	A	A	W	A	T	A	A	A
S5_5847604	C/A	5	5847604	+	C	C	A	M	M	A	M	A	M	C	A	M	C	A	C	A	M	M	C	A	C	M	C	A	C	C	C	M	C	C	C	M	C	C	C	C	A	C	C	M	C	A	C	C	C
S5_5847612	C/T	5	5847612	+	C	C	T	Y	Y	T	Y	T	Y	C	T	Y	C	T	C	T	Y	Y	C	T	C	Y	C	T	C	C	C	Y	C	C	C	Y	C	C	C	C	T	C	C	Y	C	T	C	C	C
S5_5847617	G/C	5	5847617	+	G	G	C	S	S	C	S	C	S	G	C	S	G	C	G	C	S	S	G	C	G	S	G	C	G	G	G	S	G	G	G	S	G	G	G	G	C	G	G	S	G	C	G	G	G
S5_6317917	C/T	5	6317917	+	Y	C	Y	Y	Y	Y	Y	Y	Y	Y	Y	Y	Y	Y	Y	Y	Y	Y	Y	Y	C	Y	Y	C	T	C	Y	T	Y	N	C	Y	C	Y	T	Y	Y	C	C	Y	N	Y	Y	C	C
S5_6317928	A/C	5	6317928	+	M	A	M	M	M	M	M	M	M	M	M	M	M	M	M	M	M	M	M	M	A	M	M	C	C	A	M	C	M	N	A	M	A	M	C	M	M	A	A	M	N	M	M	A	A
S5_6317935	T/C	5	6317935	+	Y	T	Y	Y	Y	Y	Y	Y	Y	Y	Y	Y	Y	Y	Y	Y	Y	Y	Y	Y	T	Y	Y	T	C	T	Y	C	Y	N	T	Y	T	Y	C	Y	Y	T	T	Y	N	Y	Y	T	T
S5_6317956	C/T	5	6317956	+	Y	C	Y	Y	Y	Y	Y	Y	Y	Y	Y	Y	Y	Y	Y	Y	Y	Y	Y	Y	C	Y	Y	C	T	C	Y	T	Y	N	C	Y	C	Y	T	Y	Y	C	C	Y	N	Y	Y	C	C
S5_6318037	T/C	5	6318037	+	T	C	T	C	C	T	T	T	C	C	T	T	T	C	C	T	C	C	T	T	T	T	T	T	T	T	T	Y	T	C	C	C	T	C	T	C	T	C	C	T	T	C	T	C	T
S5_6318063	T/C	5	6318063	+	T	C	T	C	C	T	T	T	C	C	T	T	T	C	C	T	C	C	T	T	T	T	T	T	T	T	T	Y	T	C	C	C	T	C	T	C	T	C	C	T	T	C	T	C	T
S5_6318090	G/A	5	6318090	+	G	A	G	A	A	G	G	G	A	A	G	G	G	A	A	G	A	A	G	G	G	G	G	G	G	G	G	R	G	A	A	A	G	A	G	A	G	A	A	G	G	A	G	A	G
S5_6338965	G/T	5	6338965	+	G	G	G	G	G	G	G	G	G	G	G	T	G	G	G	G	G	G	G	G	G	G	G	G	G	G	G	G	G	T	G	G	G	G	G	G	G	G	G	G	G	K	G	G	G
S5_6339023	T/G	5	6339023	+	T	T	T	T	T	T	T	T	T	T	T	G	T	T	T	T	T	T	T	T	T	T	T	T	T	T	T	T	T	G	T	T	T	T	T	T	T	T	T	T	T	G	T	T	T
S5_6607675	T/C	5	6607675	+	C	C	T	C	T	T	T	T	T	Y	T	C	C	T	T	T	T	T	T	T	C	T	T	N	T	T	T	T	T	T	T	T	Y	C	T	T	T	T	C	T	N	C	N	T	T
S5_6656031	C/A	5	6656031	+	A	C	C	C	C	C	C	C	C	C	C	C	C	C	A	C	C	C	C	C	A	C	C	C	C	C	C	C	C	C	C	C	A	C	C	C	C	C	A	N	N	C	A	N	C
S5_6678610	T/C	5	6678610	+	C	C	T	C	T	T	T	T	T	C	T	C	C	C	Y	T	T	T	T	T	C	T	T	T	T	T	T	T	T	T	T	T	T	C	T	T	T	T	C	T	T	C	C	T	T
S5_6678640	T/C	5	6678640	+	C	C	T	C	T	T	T	T	T	C	T	C	C	C	Y	T	T	T	T	T	C	T	T	T	T	T	T	T	T	T	C	T	T	C	T	T	T	T	C	T	T	C	C	T	T
S5_6760814	T/G	5	6760814	+	T	T	T	T	T	T	T	T	T	G	T	T	T	T	G	T	T	T	T	T	G	T	N	N	T	T	T	T	T	T	T	T	T	T	T	T	T	T	G	T	T	T	G	T	T
S5_6760968	A/C	5	6760968	+	C	A	A	A	A	A	A	A	A	A	A	A	A	A	C	A	C	A	A	A	C	A	A	A	A	A	A	A	A	A	A	A	A	A	A	A	M	M	C	A	A	A	C	C	A
S5_7113287	G/A	5	7113287	+	G	A	G	G	G	G	G	G	G	G	G	A	G	G	G	G	G	A	G	G	G	G	A	A	G	G	G	G	G	G	G	G	G	G	G	G	G	G	G	G	G	A	G	N	N
S5_7152595	T/C	5	7152595	+	T	C	T	C	T	T	T	T	T	T	T	T	C	T	T	T	T	C	T	T	T	T	C	C	T	T	T	T	T	T	T	T	T	T	T	T	T	T	T	T	T	C	T	T	T
S5_7152643	A/G	5	7152643	+	A	G	N	G	A	A	N	A	A	A	A	A	A	G	A	A	A	G	A	A	A	A	A	G	A	A	A	A	A	A	A	A	A	A	N	A	A	A	A	G	A	G	A	N	N
S5_7157103	C/A	5	7157103	+	C	A	C	A	C	C	C	C	C	C	C	C	A	A	C	C	C	A	C	C	C	C	A	M	C	C	M	C	C	C	C	C	C	A	C	C	C	C	C	A	N	A	C	N	C
S5_7267991	A/C	5	7267991	+	A	C	A	A	A	A	A	A	A	A	A	C	C	A	A	A	A	C	A	A	A	A	A	C	A	A	A	A	A	A	A	A	A	A	A	A	A	A	A	A	A	C	A	A	A
S5_7416527	A/G	5	7416527	+	A	G	A	R	A	A	A	A	A	A	A	R	R	R	A	A	A	R	A	A	A	A	A	G	A	A	A	A	A	A	R	A	A	R	A	A	A	A	A	R	A	G	A	N	A
S5_7731794	A/C	5	7731794	+	A	M	M	M	M	M	M	M	M	M	M	M	M	M	M	M	A	M	M	A	A	M	A	N	M	M	M	M	M	M	M	M	A	M	M	M	M	M	M	M	C	M	M	M	A
S5_7731824	G/C	5	7731824	+	G	S	S	S	S	S	S	S	S	S	S	S	S	S	S	S	G	S	S	G	G	S	G	N	S	S	S	S	S	S	S	S	G	S	S	S	S	S	S	S	C	S	S	S	G
S5_7731832	C/T	5	7731832	+	T	C	C	C	C	C	C	C	C	C	C	C	C	C	C	C	C	C	C	C	T	C	C	N	C	C	C	C	C	C	C	C	Y	Y	C	C	C	C	Y	C	C	C	Y	C	C
S5_7731840	T/C	5	7731840	+	T	Y	Y	Y	Y	Y	Y	Y	Y	Y	Y	Y	Y	Y	Y	Y	T	Y	Y	T	T	Y	T	N	Y	Y	Y	Y	Y	Y	Y	Y	T	Y	Y	Y	Y	Y	Y	Y	C	Y	Y	Y	T
S5_7731844	C/A	5	7731844	+	A	M	M	M	M	M	M	M	M	M	M	M	M	M	M	M	C	M	M	C	A	M	C	N	M	M	M	M	M	M	M	M	M	A	M	M	M	M	A	M	A	M	A	M	C
S5_7731848	C/T	5	7731848	+	C	Y	Y	Y	Y	Y	Y	Y	Y	Y	Y	Y	Y	Y	Y	Y	C	Y	Y	C	C	Y	C	N	Y	Y	Y	Y	Y	Y	Y	Y	C	Y	Y	Y	Y	Y	Y	Y	T	Y	Y	Y	C
S5_7731851	C/T	5	7731851	+	C	Y	Y	Y	Y	Y	Y	Y	Y	Y	Y	Y	Y	Y	Y	Y	C	Y	Y	C	C	Y	C	N	Y	Y	Y	Y	Y	Y	Y	Y	C	Y	Y	Y	Y	Y	Y	Y	T	Y	Y	Y	C
S5_7731862	T/C	5	7731862	+	T	Y	Y	Y	Y	Y	Y	Y	Y	Y	Y	Y	Y	Y	Y	Y	T	Y	Y	T	T	Y	T	N	Y	Y	Y	Y	Y	Y	Y	Y	T	Y	Y	Y	Y	Y	Y	Y	C	Y	Y	Y	T
S5_7775762	A/G	5	7775762	+	A	G	A	A	A	A	A	A	A	A	A	G	G	A	G	A	A	A	A	A	G	A	G	A	A	A	G	A	A	A	A	A	G	G	A	R	A	A	G	G	N	G	G	A	N
S5_7775915	A/G	5	7775915	+	A	N	A	G	A	A	A	A	A	A	A	G	A	A	A	A	G	G	A	A	G	A	A	A	A	A	A	A	A	A	A	A	G	G	A	A	G	A	G	G	A	G	G	A	N
S5_7809950	C/T	5	7809950	+	C	T	C	T	C	C	C	C	C	C	C	T	T	C	C	C	C	C	C	C	C	C	C	C	C	C	C	N	C	C	C	C	C	C	C	C	C	C	C	T	C	T	C	C	C
S5_7854223	C/T	5	7854223	+	C	T	C	Y	C	C	C	C	C	C	C	Y	Y	Y	C	C	C	Y	C	C	C	C	Y	C	C	C	Y	C	C	C	C	C	C	C	C	C	Y	C	C	C	C	T	C	C	C
S5_7854264	C/T	5	7854264	+	Y	C	C	C	C	C	C	C	C	C	C	C	C	C	C	C	Y	C	C	C	T	C	C	C	C	C	C	Y	C	C	C	C	T	C	C	C	C	C	T	T	C	C	T	C	C
S5_7854296	C/T	5	7854296	+	C	T	C	Y	C	C	C	C	C	C	C	Y	Y	Y	C	C	C	Y	C	C	C	C	Y	C	C	C	Y	C	C	C	C	C	C	C	C	C	Y	C	C	C	C	T	C	C	C
S5_8177201	T/G	5	8177201	+	G	G	G	T	T	T	T	T	T	T	G	T	T	T	T	T	G	K	T	T	T	T	N	G	T	T	T	T	T	T	T	G	G	T	T	T	G	T	G	G	T	G	G	G	T
S5_8177264	G/A	5	8177264	+	G	A	G	G	G	G	G	G	G	G	G	G	G	G	G	G	G	R	G	G	G	G	N	G	G	G	G	G	G	G	G	G	G	G	G	G	G	G	G	G	G	A	G	G	G
S5_8492286	G/C	5	8492286	+	G	C	G	C	G	G	G	G	G	G	G	C	C	C	G	G	C	C	G	G	G	G	C	C	G	G	G	N	G	G	G	G	G	C	G	G	G	G	C	C	G	C	C	G	C
S5_8703896	G/A	5	8703896	+	G	A	G	G	G	G	G	G	G	G	G	A	A	A	G	G	G	R	G	G	G	G	G	G	G	G	A	G	G	N	A	G	A	A	G	G	G	A	G	G	G	A	G	G	G
S5_8703923	A/T	5	8703923	+	T	A	T	A	T	A	A	A	A	A	A	A	A	A	T	A	T	W	A	A	A	A	A	T	A	A	A	A	A	N	A	A	A	A	A	A	A	A	T	T	A	A	T	A	A
S5_8786635	T/G	5	8786635	+	G	T	G	T	G	T	T	T	T	T	T	T	T	T	T	T	G	T	T	T	T	T	T	G	T	T	T	G	T	T	T	T	G	T	T	T	T	T	G	T	T	T	G	G	T
S5_8786755	G/A	5	8786755	+	A	G	R	G	A	G	G	G	G	G	G	G	G	G	R	G	R	R	G	G	G	G	G	A	G	G	G	G	G	G	G	G	A	G	G	R	G	G	A	N	G	G	A	N	G
S5_8822411	C/G	5	8822411	+	C	C	C	C	C	C	N	C	C	C	C	S	C	G	G	C	C	C	C	C	C	C	S	N	C	C	C	C	C	G	C	C	C	C	S	G	S	C	C	C	S	C	C	N	S
S5_8822422	A/G	5	8822422	+	R	A	A	A	R	A	N	A	A	A	R	R	A	G	G	A	R	A	A	A	R	A	R	N	A	A	R	R	A	G	R	G	A	R	R	G	G	A	A	R	R	A	A	N	G
S5_8822463	A/G	5	8822463	+	A	A	A	A	A	A	N	A	A	A	A	R	A	G	G	A	A	A	A	A	A	A	R	N	A	A	A	A	A	G	A	A	A	A	R	G	R	A	A	A	R	A	A	N	R
S5_8948763	C/T	5	8948763	+	T	T	T	C	T	C	C	C	C	C	C	C	T	T	T	C	C	T	C	C	C	C	C	T	C	C	T	C	C	C	C	C	T	T	C	C	T	C	T	N	C	T	T	C	C
S5_9184368	A/C	5	9184368	+	A	C	A	A	A	A	A	A	A	A	A	C	A	A	A	A	A	A	A	A	A	A	A	A	A	A	C	A	A	A	A	A	A	A	A	A	A	A	A	C	A	C	A	A	N
S5_9184400	C/A	5	9184400	+	C	A	C	C	C	C	C	C	C	C	C	A	C	C	C	C	C	C	C	C	C	C	C	C	C	C	A	C	C	C	C	C	C	C	C	C	C	C	C	A	C	A	C	C	N
S5_9345708	G/A	5	9345708	+	G	G	G	A	G	G	G	A	R	G	G	G	G	A	G	G	G	G	G	G	G	A	G	N	A	G	G	G	G	N	G	G	G	G	G	G	G	G	G	G	G	G	G	G	G
S5_9374608	C/T	5	9374608	+	C	T	C	Y	C	C	Y	C	C	C	C	T	Y	T	C	C	C	C	C	C	C	C	C	C	C	C	T	C	C	N	C	C	C	T	Y	C	C	C	C	T	N	T	C	C	C
S5_9374623	C/G	5	9374623	+	C	G	C	S	C	C	S	C	C	C	C	G	S	G	C	C	C	C	C	C	C	C	C	C	C	C	G	C	C	N	G	C	C	G	S	C	C	C	C	G	N	G	C	C	C
S5_9383050	A/G	5	9383050	+	A	G	A	A	A	A	A	A	A	A	A	G	A	G	A	A	A	A	A	A	A	A	A	N	A	A	G	N	A	A	A	A	A	G	A	A	A	A	A	N	N	G	A	A	N
S5_9385992	T/C	5	9385992	+	T	C	T	C	T	T	T	T	T	T	T	C	C	T	T	T	T	T	T	T	N	T	T	T	T	T	T	T	T	N	T	T	C	C	T	T	T	T	T	C	T	C	T	T	T
S5_9455769	T/C	5	9455769	+	T	C	T	C	T	T	T	T	T	T	T	C	C	T	T	T	T	C	T	T	T	T	Y	T	T	T	Y	T	T	T	Y	T	T	Y	T	T	T	T	T	Y	T	C	T	T	T
S5_9643188	C/G	5	9643188	+	C	G	C	G	C	C	C	C	C	C	C	G	G	C	C	C	C	C	C	C	C	C	C	C	C	C	G	C	C	C	C	C	G	G	C	C	C	C	C	C	C	G	C	C	C
S5_10125063	A/G	5	10125063	+	A	G	A	A	A	A	A	A	A	A	A	A	R	G	A	A	A	G	A	N	A	A	G	A	A	A	A	A	A	A	A	A	A	G	A	A	A	A	A	A	A	G	A	A	A
S5_10353736	A/G	5	10353736	+	A	A	G	G	A	A	A	A	A	A	G	A	A	A	A	A	A	A	A	G	A	A	G	A	A	G	A	A	A	A	A	A	G	G	G	A	A	A	A	A	A	R	A	G	N
S5_10353740	G/T	5	10353740	+	G	G	T	T	G	G	G	G	G	G	T	G	G	G	G	G	G	G	G	T	G	G	T	G	G	T	G	G	G	G	G	G	T	T	T	G	G	G	G	G	G	K	G	T	N
S5_10353746	C/T	5	10353746	+	T	C	C	C	C	T	Y	C	T	T	C	C	T	C	C	T	T	C	T	C	T	C	C	C	C	C	T	T	C	C	C	C	C	C	C	T	C	C	T	T	C	C	T	C	N
S5_10353752	T/C	5	10353752	+	T	T	C	C	T	T	T	T	T	T	C	T	T	T	T	T	T	T	T	C	T	T	C	T	T	C	T	T	T	T	T	T	C	C	C	T	T	T	T	T	T	Y	T	C	N
S5_10353776	G/T	5	10353776	+	G	T	G	G	T	G	K	T	G	G	G	T	G	T	T	G	G	T	G	G	G	T	G	T	T	G	G	G	T	T	T	T	G	G	G	G	T	T	G	G	T	K	G	G	N
S5_10353795	G/A	5	10353795	+	G	A	G	G	A	G	R	A	G	G	G	A	G	A	A	G	G	A	G	G	G	A	G	A	A	G	G	G	A	A	A	A	G	G	G	G	A	A	G	G	A	R	G	G	N
S5_10353800	T/A	5	10353800	+	T	T	A	A	T	T	T	T	T	T	A	T	T	T	T	T	T	T	T	A	T	T	A	T	T	A	T	T	T	T	T	T	A	A	A	T	T	T	T	T	T	W	T	A	N
S5_10353803	A/G	5	10353803	+	A	A	G	G	A	A	A	A	A	A	G	A	A	A	A	A	A	A	A	G	A	A	G	A	A	G	A	A	A	A	A	A	G	G	G	A	A	A	A	A	A	R	A	G	N
S5_11025712	C/A	5	11025712	+	C	A	C	C	C	C	C	C	C	C	C	A	A	A	C	C	C	A	C	C	C	C	C	C	C	C	C	C	C	C	C	C	C	A	C	C	C	C	C	A	C	A	C	C	C
S5_11247676	A/G	5	11247676	+	A	G	A	G	A	A	A	A	A	A	A	A	G	A	A	A	A	A	A	A	A	A	A	N	A	A	R	N	A	N	A	A	A	R	A	A	A	A	A	G	N	G	A	A	A
S5_11264579	A/G	5	11264579	+	A	G	A	A	A	A	A	A	A	A	A	G	A	A	A	A	A	A	A	N	A	A	A	A	A	A	A	A	A	A	A	A	A	A	A	A	A	A	A	G	A	G	A	A	N
S5_11465403	A/G	5	11465403	+	A	G	A	A	A	A	A	A	A	A	A	G	A	G	A	A	A	G	A	A	A	A	A	A	A	A	A	A	A	N	A	A	A	A	A	A	A	A	A	G	N	G	A	N	N
S5_11465406	G/A	5	11465406	+	G	A	G	G	G	G	G	G	G	G	G	A	G	A	G	G	G	A	G	G	G	G	G	G	G	G	G	G	G	N	G	G	G	G	G	G	G	G	G	A	N	A	G	N	N
S5_11465419	A/T	5	11465419	+	A	T	A	A	A	A	A	A	A	A	A	T	A	T	A	A	A	T	A	A	A	A	A	A	A	A	A	A	A	N	A	A	A	A	A	A	A	A	A	T	N	T	A	N	N
S5_11892157	G/C	5	11892157	+	G	C	G	C	G	G	C	G	G	G	G	C	G	G	G	G	G	C	C	G	G	C	G	C	S	C	C	C	G	G	G	C	G	G	G	C	C	G	C	G	G	C	G	C	G
S5_11911244	T/C	5	11911244	+	T	C	T	C	T	T	T	T	T	T	T	C	T	C	T	T	T	T	T	T	T	T	T	T	T	T	T	T	T	T	T	T	T	C	T	T	T	T	T	T	T	C	T	T	N
S5_11976471	C/T	5	11976471	+	C	C	C	C	C	C	C	C	Y	C	C	C	C	T	T	C	C	C	C	C	C	C	C	T	T	C	C	C	T	C	C	C	C	C	T	C	T	T	T	C	N	C	C	C	N
S5_11976489	A/T	5	11976489	+	A	A	A	A	A	A	A	A	W	A	A	A	A	T	T	A	A	A	A	A	A	A	A	T	T	A	A	A	T	N	A	A	A	A	T	A	T	T	T	A	N	A	A	A	N
S5_11976494	A/G	5	11976494	+	A	G	A	A	A	A	A	A	A	A	A	G	G	A	A	A	A	A	A	A	A	A	A	A	A	A	A	A	A	A	A	A	A	R	A	A	A	A	A	A	N	G	A	A	N
S5_12686568	T/A	5	12686568	+	T	A	T	T	T	T	T	T	T	T	T	A	T	W	T	T	T	T	T	T	T	T	T	N	T	T	A	T	T	T	A	T	T	A	T	T	T	T	T	T	T	A	T	T	T
S5_13128956	G/A	5	13128956	+	G	G	G	G	G	G	A	G	G	G	G	G	G	G	G	G	G	G	G	A	G	G	G	G	G	G	G	G	G	A	G	G	G	G	G	G	G	G	G	G	N	G	A	G	N
S5_13128965	T/C	5	13128965	+	T	T	T	T	T	T	T	T	T	T	T	C	T	T	T	T	T	T	C	T	T	T	T	C	T	T	T	T	T	T	T	C	T	T	T	T	C	C	C	C	N	T	T	C	N
S5_13128991	C/T	5	13128991	+	C	C	C	T	C	C	C	T	C	C	C	C	C	T	C	C	C	C	C	C	C	C	C	C	C	C	C	C	C	C	T	C	C	C	C	C	C	C	C	C	N	T	C	C	N
S5_13128996	T/C	5	13128996	+	T	T	C	T	T	T	T	T	T	T	T	T	C	T	T	C	T	C	T	T	Y	T	T	T	T	T	T	T	T	T	T	T	C	T	T	T	T	T	T	T	N	T	T	T	N
S5_13129015	C/T	5	13129015	+	C	C	C	C	C	C	C	C	C	T	C	C	C	C	C	C	C	C	C	C	Y	T	C	C	T	C	C	C	T	N	C	C	C	C	C	C	C	C	C	C	N	C	C	C	N
S5_13129046	A/G	5	13129046	+	A	A	A	A	A	A	A	A	A	A	A	G	A	A	A	A	A	A	G	A	A	A	A	G	A	A	A	A	A	A	A	G	A	A	A	G	G	G	G	G	N	A	A	G	N
S5_13157283	G/A	5	13157283	+	G	G	G	G	G	G	G	G	G	G	G	G	G	R	G	G	G	G	R	R	G	G	G	G	G	G	G	G	G	N	A	G	G	G	G	G	G	G	G	G	G	G	G	G	G
S5_13261055	A/G	5	13261055	+	A	G	A	G	A	A	A	A	A	A	A	A	A	G	A	A	A	G	A	A	A	A	G	A	A	A	A	A	A	A	A	A	A	G	A	A	A	A	A	A	A	G	A	A	A
S5_13277590	A/G	5	13277590	+	G	A	A	A	G	A	A	A	G	A	A	A	A	G	A	G	G	A	A	A	A	G	G	A	G	A	G	A	A	A	A	A	G	G	A	A	R	G	G	A	R	G	A	G	A
S5_13277631	A/G	5	13277631	+	G	A	A	A	G	A	A	R	G	A	A	A	A	G	A	G	G	A	A	A	A	G	G	A	G	A	G	A	A	A	A	A	G	G	A	A	R	G	G	A	R	G	A	G	A
S5_13277635	C/A	5	13277635	+	A	C	C	C	A	C	C	M	A	C	C	C	C	A	C	A	A	C	C	C	C	A	A	C	A	C	A	C	C	C	C	C	A	A	C	C	M	A	A	C	M	A	C	A	C
S5_13277648	G/T	5	13277648	+	T	G	G	G	T	G	G	K	T	G	G	G	G	T	G	T	T	G	G	G	G	T	T	G	T	G	T	G	G	G	G	G	T	T	G	G	K	T	T	G	T	T	G	T	G
S5_13277657	G/C	5	13277657	+	C	G	G	G	C	G	G	G	C	G	G	G	G	C	G	C	C	G	G	G	G	C	C	G	C	G	C	G	G	G	G	G	C	C	G	G	S	C	C	N	S	C	G	C	G
S5_13277661	G/A	5	13277661	+	A	G	G	G	A	G	G	R	A	G	G	G	G	A	G	A	A	G	G	G	G	A	A	G	A	G	A	G	G	G	G	G	A	A	G	G	R	A	A	G	R	A	G	A	G
S5_13328887	C/G	5	13328887	+	C	G	C	C	G	G	G	C	G	G	C	G	C	G	C	C	G	G	G	G	G	C	C	C	C	G	G	C	C	C	G	C	C	C	C	C	C	C	C	C	C	G	C	N	C
S5_13328888	G/C	5	13328888	+	G	C	G	G	C	C	C	G	C	C	G	C	G	C	G	G	C	C	C	C	C	G	G	G	G	C	C	N	G	G	C	G	G	G	G	G	G	G	G	G	G	C	G	N	G
S5_13328893	G/C	5	13328893	+	G	C	G	G	C	C	C	G	C	C	G	C	G	C	G	G	C	C	C	C	C	G	G	G	G	C	C	G	G	G	C	G	G	G	G	G	G	G	G	G	G	C	G	N	G
S5_13328922	T/G	5	13328922	+	T	G	T	T	G	G	G	T	G	G	T	G	T	G	T	T	G	G	G	G	G	T	T	T	T	G	G	T	T	T	G	T	T	T	T	T	T	T	T	T	T	G	T	N	T
S5_13328923	C/G	5	13328923	+	C	G	C	C	G	G	G	C	G	G	C	G	C	G	C	C	G	G	G	G	G	C	C	C	C	G	G	C	C	C	G	C	C	C	C	C	C	C	C	C	C	G	C	N	C
S5_13328929	A/G	5	13328929	+	A	G	A	A	G	G	G	A	G	G	A	G	A	G	A	A	G	G	G	G	G	A	A	A	A	G	G	A	A	A	G	A	A	A	A	A	A	A	A	A	A	G	A	N	A
S5_13328953	A/G	5	13328953	+	A	G	A	A	G	G	G	A	G	G	A	G	A	G	A	A	G	G	G	G	G	A	A	A	A	G	G	A	A	A	G	A	A	A	A	A	A	A	A	A	A	G	A	N	A
S5_13328968	C/T	5	13328968	+	T	C	T	C	C	C	C	T	C	C	T	C	T	C	T	T	C	C	C	C	C	T	T	T	T	C	C	T	T	T	C	T	T	T	T	T	T	T	T	C	T	C	T	N	T
S5_13328973	T/C	5	13328973	+	T	C	T	T	C	C	C	T	C	C	T	C	T	C	T	T	C	C	C	C	C	T	T	T	T	C	C	N	T	T	C	T	T	T	T	T	T	T	T	T	T	C	T	N	T
S5_13373314	G/C	5	13373314	+	G	C	G	C	G	G	G	G	G	G	G	C	C	G	G	G	G	C	G	G	G	G	C	G	G	G	G	G	G	G	G	G	G	C	G	G	G	G	G	C	G	C	G	G	N
S5_13373327	G/A	5	13373327	+	G	A	G	A	G	G	G	G	G	G	G	A	A	G	G	G	G	A	G	G	G	G	A	G	G	G	G	G	G	G	G	G	G	A	G	G	G	G	G	A	G	A	G	G	N
S5_13410288	G/T	5	13410288	+	G	T	G	G	G	G	G	G	G	G	G	G	G	G	G	G	G	G	G	G	G	G	G	G	G	G	T	G	G	G	G	G	G	T	G	G	G	G	G	G	N	T	G	G	G
S5_13413348	G/A	5	13413348	+	R	R	R	G	G	R	G	R	R	G	R	G	G	R	R	G	G	R	R	G	R	G	G	G	R	R	R	G	G	G	R	R	R	G	G	R	R	G	R	N	G	R	N	N	A
S5_13413351	G/A	5	13413351	+	R	R	R	G	G	R	G	R	R	G	R	G	G	R	R	G	G	R	R	G	R	G	G	G	R	R	R	G	G	G	R	R	R	G	G	R	R	G	R	N	G	R	N	N	A
S5_13413365	G/C	5	13413365	+	S	S	S	G	G	S	G	S	S	G	S	G	G	S	S	G	G	S	S	G	S	G	G	G	S	S	S	G	G	G	S	S	S	G	G	S	S	G	S	N	G	S	N	N	C
S5_13413380	C/T	5	13413380	+	C	C	Y	C	C	Y	C	Y	C	C	C	C	C	Y	C	C	C	Y	Y	C	Y	C	C	C	Y	Y	C	C	C	C	C	C	C	C	C	C	C	C	Y	N	C	Y	N	N	N
S5_13417012	C/A	5	13417012	+	C	A	C	C	C	C	C	C	C	C	C	C	C	A	C	C	C	C	C	C	C	C	C	C	C	C	A	C	C	C	C	C	C	C	C	C	C	C	C	A	N	A	C	C	C
S5_13821035	T/A	5	13821035	+	T	A	A	T	T	T	T	T	T	T	T	T	A	A	A	T	T	A	T	T	T	T	T	A	T	T	A	W	T	T	T	T	A	T	T	T	A	T	A	A	T	A	A	A	T
S5_14206893	C/T	5	14206893	+	C	T	C	T	C	C	N	C	C	C	C	T	T	T	C	C	N	C	C	C	C	C	C	C	C	C	C	C	C	C	C	C	C	Y	C	C	C	C	C	C	C	T	C	C	N
S5_14640570	C/A	5	14640570	+	C	C	C	C	C	C	C	C	C	C	C	C	C	C	C	C	C	C	C	C	C	C	C	N	C	C	C	N	C	C	C	C	A	A	C	C	C	C	A	A	N	C	A	A	C
S5_14659754	C/A	5	14659754	+	C	C	M	M	C	C	M	C	C	C	C	C	C	C	C	C	C	M	C	C	C	M	M	M	C	C	C	C	C	C	C	C	C	C	C	C	M	C	C	C	N	C	C	N	C
S5_14659774	C/A	5	14659774	+	C	C	M	M	C	C	M	C	C	C	C	C	C	C	C	C	C	M	C	C	C	M	M	M	C	C	C	C	C	C	C	C	C	C	C	C	M	C	C	C	N	C	C	N	C
S5_14659781	G/A	5	14659781	+	G	G	R	R	G	G	R	G	G	G	G	G	G	G	G	G	G	R	G	G	G	R	R	R	G	G	G	G	G	G	G	G	G	G	G	N	R	G	G	G	N	G	G	N	G
S5_14659819	T/C	5	14659819	+	T	T	Y	Y	T	T	Y	T	T	T	T	T	T	T	T	T	T	Y	T	T	T	Y	Y	Y	T	T	T	T	T	T	T	T	T	T	T	T	Y	T	T	T	N	T	T	N	T
S5_14659822	C/T	5	14659822	+	C	C	Y	Y	C	C	Y	C	C	C	C	C	C	C	C	C	C	Y	C	C	C	Y	Y	Y	C	C	C	C	C	C	C	C	C	C	C	C	Y	C	C	C	N	C	C	N	C
S5_14887787	C/T	5	14887787	+	C	C	T	C	C	C	C	C	C	C	C	C	C	C	C	C	T	C	C	C	C	C	C	C	C	Y	C	C	C	C	C	C	C	C	C	C	C	C	C	C	T	C	C	C	C
S5_14887792	A/G	5	14887792	+	A	A	A	G	A	G	A	A	A	A	A	A	A	A	A	A	A	A	A	A	A	G	G	G	A	A	A	A	A	G	A	G	A	A	G	G	A	A	A	A	A	A	A	A	G
S5_14887800	C/T	5	14887800	+	C	C	T	C	C	C	C	C	C	C	C	C	C	C	C	C	T	C	C	C	C	C	C	C	C	Y	C	C	C	C	C	C	C	C	C	C	C	C	C	C	T	C	C	C	C
S5_14887803	A/T	5	14887803	+	A	A	T	A	A	A	A	A	A	A	A	A	A	A	A	A	T	A	A	A	A	A	A	A	A	W	A	A	A	A	A	A	A	A	A	A	A	A	A	A	T	A	A	A	A
S5_14887815	G/C	5	14887815	+	G	G	C	G	G	G	G	G	G	G	G	G	G	G	G	G	C	G	G	G	G	G	G	G	G	S	G	G	G	G	G	G	G	G	G	G	G	G	G	G	C	G	G	G	G
S5_14887825	A/T	5	14887825	+	A	A	A	A	A	A	A	A	A	A	A	A	A	A	A	A	T	A	A	A	A	A	A	A	A	W	A	A	A	A	A	A	A	A	A	A	A	A	A	A	T	A	A	A	A
S5_14998030	C/T	5	14998030	+	T	C	C	C	T	C	C	C	C	C	C	C	C	C	C	C	T	C	C	C	C	C	C	C	C	C	C	C	C	C	C	C	T	C	C	C	C	C	T	T	N	C	T	T	C
S5_15057918	A/G	5	15057918	+	G	A	A	A	G	A	A	A	A	A	A	A	A	A	A	A	G	A	A	A	A	A	A	G	A	A	A	A	A	A	A	A	G	G	A	R	G	A	G	G	A	A	G	N	A
S5_15062646	G/A	5	15062646	+	G	A	G	A	G	A	A	G	G	G	G	G	G	G	G	A	A	G	G	G	G	A	A	N	G	G	A	G	G	G	G	G	G	G	G	A	A	G	A	A	G	A	A	N	A
S5_15062647	A/T	5	15062647	+	A	T	A	T	A	T	T	A	A	A	A	A	A	A	A	T	T	A	A	A	A	T	T	N	A	A	T	A	A	A	A	A	A	A	A	T	T	A	T	T	A	T	T	N	T
S5_15130865	G/C	5	15130865	+	G	C	G	C	G	G	G	G	G	G	G	G	C	C	G	G	G	C	G	G	G	G	G	G	G	G	G	G	G	G	G	G	G	G	G	G	G	G	G	N	N	C	G	G	G
S5_15132984	C/A	5	15132984	+	C	C	C	C	M	C	C	C	C	C	C	M	C	C	C	C	A	C	C	C	C	C	C	C	C	C	C	C	C	N	C	C	A	M	C	C	M	C	A	A	C	C	A	A	C
S5_15133031	T/G	5	15133031	+	T	G	T	T	K	T	T	T	T	T	T	K	G	T	T	T	G	T	T	T	T	T	T	T	T	T	T	T	T	N	T	T	G	K	T	T	K	T	G	G	T	G	G	G	T
S5_15133180	A/G	5	15133180	+	R	G	A	A	G	A	A	A	A	A	A	A	A	R	A	A	A	G	A	A	A	A	A	A	A	A	A	G	A	A	A	A	G	A	A	A	R	A	G	G	A	G	G	A	A
S5_15133191	T/C	5	15133191	+	Y	C	T	T	C	T	T	T	T	T	T	T	T	Y	T	T	T	C	T	T	T	T	T	T	T	T	T	C	T	T	T	T	C	T	T	T	Y	T	C	C	T	C	C	T	T
S5_15133224	C/A	5	15133224	+	C	A	C	C	C	C	C	C	C	C	C	C	C	M	C	C	C	A	C	C	C	C	C	C	C	C	C	C	C	C	C	C	C	C	C	C	C	C	C	C	C	A	C	C	C
S5_15144480	G/T	5	15144480	+	G	G	G	G	T	G	G	G	G	G	G	G	G	G	G	G	T	G	G	G	G	G	G	G	G	G	G	T	G	G	G	G	G	G	G	G	G	G	T	G	G	G	T	G	G
S5_15144484	C/T	5	15144484	+	C	C	C	C	T	C	C	C	C	C	C	C	C	C	C	C	T	C	C	C	C	C	C	C	C	C	C	T	C	C	C	C	C	C	C	C	C	C	T	C	C	C	T	C	C
S5_15144541	G/A	5	15144541	+	G	A	G	G	G	G	G	G	G	G	G	G	G	G	G	G	G	G	G	G	G	G	G	G	G	G	A	G	G	G	G	G	G	G	G	G	G	G	G	A	G	A	G	G	G
S5_15163938	G/C	5	15163938	+	G	C	G	G	G	G	G	G	G	G	G	G	C	G	G	G	G	G	G	G	G	G	C	G	G	G	G	G	G	G	G	G	G	G	G	G	G	G	G	G	G	C	G	N	G
S5_15521159	C/T	5	15521159	+	C	T	C	Y	C	C	C	C	C	C	C	Y	T	Y	C	C	C	C	C	C	C	C	C	C	C	C	C	C	C	T	C	C	C	C	C	C	C	C	C	T	C	T	C	C	C
S5_15521168	C/A	5	15521168	+	A	C	C	C	A	C	C	C	C	C	M	C	C	C	C	C	M	C	C	C	C	C	C	C	C	C	C	M	C	C	C	C	A	M	C	C	C	C	A	C	C	C	A	C	C
S5_15587046	T/C	5	15587046	+	T	C	T	C	T	T	T	T	T	T	T	C	C	T	T	T	T	T	T	T	T	T	T	T	T	T	T	C	T	T	T	T	C	T	T	T	T	C	C	C	T	C	C	C	T
S5_15587088	G/A	5	15587088	+	G	G	G	G	G	G	G	G	G	G	G	G	G	G	G	G	G	G	G	G	G	G	G	G	G	G	G	A	G	G	G	G	A	G	G	G	G	G	A	A	G	G	A	A	G
S5_16058630	C/A	5	16058630	+	C	A	C	C	C	C	C	C	C	C	C	A	C	A	C	C	C	C	C	C	C	C	C	A	C	C	A	C	C	C	C	C	C	C	C	C	C	C	C	C	C	A	N	C	C
S5_16461881	A/G	5	16461881	+	A	G	A	A	A	A	A	A	A	A	A	G	G	G	A	A	A	G	A	A	A	A	G	N	A	A	A	N	N	A	A	A	A	A	A	A	N	A	A	G	A	G	A	A	A
S5_16507244	G/T	5	16507244	+	G	G	K	G	G	G	K	G	G	G	G	K	K	K	G	G	K	G	G	G	G	G	K	T	G	G	K	G	G	K	G	K	K	K	K	G	K	K	G	G	N	K	G	G	G
S5_16507279	C/T	5	16507279	+	C	C	Y	C	C	C	Y	C	C	C	C	Y	Y	Y	C	C	C	C	C	C	C	C	C	C	C	C	C	C	C	Y	C	Y	C	C	Y	C	C	Y	C	C	N	Y	C	C	C
S5_16507288	T/C	5	16507288	+	T	T	Y	T	T	T	T	T	T	T	T	T	T	T	T	T	Y	T	T	T	T	T	Y	C	T	T	Y	T	T	T	T	T	Y	Y	T	T	Y	Y	T	T	N	T	T	T	T
S5_16507292	C/G	5	16507292	+	C	C	S	C	C	C	C	C	C	C	C	C	C	C	C	C	S	C	C	C	C	C	S	G	C	C	S	C	C	C	C	C	S	S	C	C	S	S	C	C	N	C	C	C	C
S5_16708067	C/T	5	16708067	+	Y	T	C	T	C	C	C	C	C	C	C	T	C	C	C	C	C	T	C	C	C	C	C	T	C	C	T	C	C	T	C	C	C	C	C	C	N	C	C	T	C	T	C	N	C
S5_16851131	A/T	5	16851131	+	A	T	A	W	A	N	A	A	A	A	A	A	A	T	A	A	A	W	A	A	A	A	A	A	A	A	T	A	A	T	A	A	A	A	A	A	A	A	A	A	N	T	A	A	A
S5_16870770	A/T	5	16870770	+	A	T	N	A	A	A	A	A	A	A	A	T	T	A	A	N	A	T	A	A	A	A	A	A	A	A	T	A	A	W	A	A	A	A	A	A	A	A	A	T	A	T	A	N	A
S5_16957719	G/A	5	16957719	+	G	A	R	G	G	G	G	G	G	G	G	G	A	R	G	G	G	R	G	G	G	G	G	A	G	G	A	G	G	G	G	G	R	G	G	G	G	G	G	N	G	A	G	G	N
S5_17083358	T/G	5	17083358	+	T	G	T	G	T	T	T	T	T	T	T	T	T	T	T	T	T	T	T	T	T	T	T	T	T	T	G	T	T	G	T	T	G	T	T	T	T	T	T	T	T	G	T	T	T
S5_17198034	G/A	5	17198034	+	G	A	G	G	G	G	G	G	G	G	G	G	A	A	G	G	G	A	G	G	G	G	A	G	G	G	A	G	G	N	G	G	G	G	G	G	G	G	G	A	N	A	G	G	G
S5_17198274	C/A	5	17198274	+	C	A	C	C	C	C	C	C	C	C	C	A	C	C	C	C	C	A	C	C	C	C	C	C	C	C	C	C	C	A	C	C	A	C	C	C	C	C	C	A	C	A	C	C	C
S5_17198290	G/A	5	17198290	+	A	G	G	G	A	A	G	A	G	A	G	G	A	G	G	A	A	G	G	A	G	A	G	G	G	G	G	A	A	G	G	A	G	G	G	A	G	A	G	G	A	G	A	G	G
S5_17198295	A/C	5	17198295	+	A	A	A	A	A	A	A	A	A	A	A	A	A	A	A	A	A	A	A	A	A	A	A	C	A	A	A	A	A	A	A	A	A	A	A	A	A	A	A	A	A	A	A	C	A
S5_17532754	T/A	5	17532754	+	T	A	T	T	T	T	T	T	T	T	T	T	A	A	T	T	T	T	T	T	T	T	A	N	T	T	A	T	N	A	T	T	T	T	T	T	T	T	T	T	T	A	T	T	N
S5_17779978	C/T	5	17779978	+	C	T	C	C	C	C	C	C	C	C	C	C	C	C	C	C	C	C	N	C	C	C	T	C	C	C	C	C	C	C	C	C	C	C	N	C	C	C	C	C	N	C	C	N	C
S5_17780009	G/C	5	17780009	+	G	S	G	G	G	G	G	G	G	G	G	G	G	G	G	G	G	G	N	G	G	G	C	G	G	G	G	G	G	G	G	G	G	G	N	G	G	G	G	G	N	G	G	N	G
S5_17780027	G/C	5	17780027	+	G	G	C	G	C	G	C	G	G	G	C	C	C	C	G	C	G	C	N	G	C	S	G	C	G	G	C	G	G	C	C	G	G	G	N	G	C	C	G	C	N	C	G	N	C
S5_17780034	A/T	5	17780034	+	A	W	T	A	T	A	T	A	A	A	T	T	T	T	A	T	A	T	N	A	T	W	A	T	A	A	T	A	A	T	T	A	A	A	N	A	T	T	A	T	N	T	A	N	T
S5_17780636	G/A	5	17780636	+	G	A	G	R	G	G	G	G	G	G	G	R	R	R	G	G	G	R	G	G	G	G	G	N	G	G	G	G	G	R	G	G	G	G	R	G	G	G	G	G	G	A	G	G	N
S5_17780643	C/T	5	17780643	+	C	T	C	Y	C	C	C	C	C	C	C	Y	Y	Y	C	C	C	Y	C	C	C	C	C	N	C	C	C	C	C	Y	C	C	C	C	Y	C	C	C	C	C	C	T	C	C	N
S5_17780647	G/C	5	17780647	+	G	C	G	S	G	G	G	G	G	G	G	S	S	S	G	G	G	S	G	G	G	G	G	N	G	G	G	G	G	S	G	G	G	G	S	G	G	G	G	G	G	C	G	G	N
S5_17780652	G/A	5	17780652	+	G	A	G	R	G	G	G	G	G	G	G	R	R	R	G	G	G	R	G	G	G	G	G	N	G	G	G	G	G	R	G	G	G	G	R	G	G	G	G	G	G	A	G	G	N
S5_17780653	A/G	5	17780653	+	A	G	A	R	A	A	A	A	A	A	A	R	R	R	A	A	A	R	A	A	A	A	A	N	A	A	A	A	A	R	A	A	A	A	R	A	A	A	A	A	A	G	A	A	N
S5_17785412	G/T	5	17785412	+	G	N	G	G	G	K	K	G	K	K	K	G	G	G	K	K	K	G	G	K	T	G	G	K	K	T	G	G	G	K	G	T	G	K	K	K	K	G	G	K	K	G	K	G	G
S5_17785430	G/C	5	17785430	+	S	N	G	C	S	S	S	S	S	S	S	S	S	G	S	S	S	S	S	S	G	S	S	G	S	G	S	S	S	G	G	G	S	S	G	S	S	S	G	S	S	G	S	G	S
S5_17785499	A/G	5	17785499	+	R	N	A	G	R	R	R	R	R	R	R	R	R	R	R	R	R	R	R	R	A	R	R	A	R	A	R	R	R	R	A	A	R	R	R	R	R	R	A	R	R	G	R	A	R
S5_18250461	G/A	5	18250461	+	G	A	G	G	G	G	G	G	G	G	G	A	R	G	G	G	G	G	G	G	G	G	A	G	G	G	G	G	G	A	G	G	G	G	A	G	G	G	G	G	G	A	G	G	G
S5_18250510	A/G	5	18250510	+	A	G	A	A	A	A	A	A	A	A	A	G	R	A	A	A	A	A	A	A	A	A	G	A	A	A	A	A	A	G	A	A	A	A	G	A	A	A	A	A	A	G	A	A	A
S5_18323184	A/G	5	18323184	+	G	G	A	A	A	A	A	A	A	A	A	A	A	G	G	A	G	G	A	N	A	A	G	G	A	A	A	G	A	A	A	A	G	A	G	A	A	A	G	A	A	A	A	N	A
S5_18440695	G/C	5	18440695	+	G	C	G	G	G	G	G	G	G	G	G	G	G	G	G	G	G	G	G	G	G	G	G	G	G	G	G	G	G	G	G	G	G	G	G	G	G	G	G	G	N	G	G	N	G
S5_18505810	A/G	5	18505810	+	A	G	R	A	A	A	A	A	A	A	A	R	R	A	A	A	N	A	A	A	A	A	A	R	A	A	A	A	A	G	A	A	A	A	R	R	A	A	A	A	A	A	N	N	A
S5_19158012	A/C	5	19158012	+	A	M	A	N	A	A	A	A	A	A	A	C	A	A	M	N	C	A	A	A	A	A	A	A	A	A	A	C	A	N	A	A	M	M	A	A	A	A	M	M	A	A	A	A	N
S5_19158171	T/G	5	19158171	+	T	G	T	T	G	T	T	T	T	T	T	G	G	T	G	T	G	G	T	T	T	T	T	G	T	T	T	G	T	G	T	T	G	G	G	T	T	T	K	G	T	T	T	G	T
S5_19158179	T/A	5	19158179	+	T	A	T	T	A	T	T	T	T	T	T	A	A	T	A	T	A	A	T	T	T	T	T	A	T	T	T	A	T	A	T	T	A	A	A	T	T	T	W	A	T	T	T	A	T
S5_19158199	C/T	5	19158199	+	C	T	C	C	T	C	C	C	C	C	C	T	T	C	T	C	T	T	C	C	C	C	C	T	C	C	C	T	C	T	C	C	T	T	T	C	C	C	Y	T	C	C	C	T	C
S5_19204335	G/C	5	19204335	+	S	C	G	C	C	G	G	G	G	G	G	C	S	G	C	G	C	C	G	G	G	G	G	C	G	G	G	C	G	N	G	G	S	C	C	C	G	G	G	G	G	G	G	C	G
S5_19231520	G/A	5	19231520	+	G	R	G	G	G	G	G	G	G	G	R	G	G	G	G	G	G	G	R	G	G	R	G	G	G	G	G	G	G	G	G	G	G	G	G	G	R	G	G	G	G	G	G	G	R
S5_19231530	G/A	5	19231530	+	G	R	G	G	G	G	G	G	G	G	R	G	G	G	G	G	G	G	R	G	G	R	G	G	G	G	G	G	G	G	G	G	G	G	G	G	R	G	G	G	G	G	G	G	R
S5_19231548	C/T	5	19231548	+	C	Y	C	C	C	C	C	C	C	C	Y	C	C	C	C	C	C	C	Y	C	C	Y	C	C	C	C	C	C	C	C	C	C	C	C	C	C	Y	C	C	C	C	C	C	C	Y
S5_19231562	T/C	5	19231562	+	T	Y	T	T	T	T	T	T	T	T	Y	T	T	T	T	T	T	T	Y	T	T	Y	T	T	T	T	T	T	T	T	T	T	T	T	T	T	Y	T	T	T	T	T	T	T	Y
S5_19923998	G/A	5	19923998	+	G	A	G	A	G	G	N	G	G	G	G	G	G	G	G	G	G	G	G	G	G	G	G	G	G	G	G	G	G	A	G	G	G	G	A	A	G	G	G	N	G	G	G	N	G
S5_20000201	G/T	5	20000201	+	G	T	G	G	G	G	G	G	G	G	G	G	G	G	G	G	G	G	G	G	G	G	G	G	G	G	G	G	G	N	G	G	G	G	T	T	G	G	G	G	N	G	G	G	G
S5_20100264	A/C	5	20100264	+	A	C	A	A	A	A	A	A	A	A	A	C	A	A	A	N	A	A	A	A	A	A	A	A	A	A	A	A	A	C	A	A	A	A	C	A	A	A	A	A	A	A	A	A	A
S5_20150964	C/T	5	20150964	+	C	T	C	C	C	C	C	C	C	C	C	Y	Y	C	C	C	C	Y	C	C	C	C	Y	C	C	C	C	C	C	T	C	C	C	C	T	Y	C	C	C	C	C	C	C	C	C
S5_20151036	T/G	5	20151036	+	T	G	T	T	T	T	T	T	T	T	T	K	K	T	T	T	T	K	T	T	T	T	K	T	T	T	T	T	T	G	T	T	T	T	G	K	T	T	T	T	T	T	T	T	T
S5_20289396	C/T	5	20289396	+	C	C	T	T	Y	Y	Y	Y	C	T	C	C	Y	Y	Y	Y	C	C	C	C	T	C	C	T	C	C	Y	Y	Y	C	C	C	C	Y	T	C	Y	C	T	T	Y	Y	Y	T	Y
S5_20289439	T/C	5	20289439	+	C	C	T	T	T	T	T	T	T	T	Y	T	T	T	Y	T	Y	C	C	T	T	Y	Y	T	Y	Y	Y	Y	T	C	T	Y	T	T	T	Y	T	Y	T	T	T	Y	Y	T	Y
S5_20298459	T/A	5	20298459	+	T	N	T	T	T	T	T	T	T	T	T	A	T	T	T	T	T	T	T	T	T	T	A	T	T	T	T	T	T	A	T	T	T	T	T	T	T	T	T	T	T	T	T	T	T
S5_20309091	C/T	5	20309091	+	C	C	C	C	C	C	C	C	C	C	C	T	T	C	C	C	C	C	C	C	C	C	T	C	C	C	C	C	C	T	C	C	C	C	T	C	C	C	C	C	C	C	C	C	C
S5_20418253	A/G	5	20418253	+	A	A	A	A	A	A	A	A	A	A	A	G	G	A	A	A	A	A	A	A	A	A	G	A	A	A	A	A	A	N	A	A	A	A	A	A	A	A	A	A	A	A	A	N	A
S5_20438789	C/T	5	20438789	+	Y	Y	C	Y	Y	Y	Y	Y	Y	Y	Y	Y	Y	Y	Y	Y	Y	C	Y	Y	Y	Y	Y	Y	Y	Y	C	Y	Y	C	Y	Y	Y	Y	C	Y	Y	Y	Y	T	C	Y	C	Y	Y
S5_21166454	T/C	5	21166454	+	T	T	T	T	T	T	T	T	T	Y	T	Y	C	T	T	T	T	T	T	Y	T	T	T	T	T	Y	T	T	Y	T	Y	T	Y	T	T	T	T	Y	Y	T	T	Y	T	T	T
S5_21166818	A/G	5	21166818	+	A	A	A	A	A	A	A	A	A	A	A	A	A	A	R	A	A	A	A	R	A	A	A	A	A	A	A	A	A	A	A	A	A	A	A	A	A	A	A	A	A	A	G	A	A
[truncated: 2,249 more rows]
[truncated: 302 more columns]
