# Supplementary material for: Genotyping-by-sequencing based QTL mapping for rice grain yield under reproductive stage drought stress tolerance
Source: Sci Rep. 2019 Oct 4;9:14326. doi: 10.1038/s41598-019-50880-z (PMC6778106; doi:10.1038/s41598-019-50880-z)
Supplement: Supplementary file 7 — Table S6 [file 41598_2019_50880_MOESM7_ESM.xlsx]

## Sheet: Supplementary Table S6
Table S6 :Filtered , polymorphic SNPs used in linkage map construction for Swarna*2/Dular population
rs#	chrom	pos	Swarna (P1)		Dular (P2)		IR124297-B-100	IR124297-B-101	IR124297-B-102	IR124297-B-103	IR124297-B-104	IR124297-B-105	IR124297-B-106	IR124297-B-107	IR124297-B-108	IR124297-B-109	IR124297-B-10	IR124297-B-110	IR124297-B-112	IR124297-B-113	IR124297-B-114	IR124297-B-115	IR124297-B-116	IR124297-B-117	IR124297-B-118	IR124297-B-119	IR124297-B-11	IR124297-B-120	IR124297-B-121	IR124297-B-122	IR124297-B-123	IR124297-B-124	IR124297-B-125	IR124297-B-126	IR124297-B-127	IR124297-B-128	IR124297-B-129	IR124297-B-12	IR124297-B-130	IR124297-B-131	IR124297-B-132	IR124297-B-133	IR124297-B-134	IR124297-B-136	IR124297-B-137	IR124297-B-138	IR124297-B-139	IR124297-B-13	IR124297-B-141
S1_252897	1	252897	A	B	G	A	B	B	B	B	A	B	A	B	A	B	B	B	B	A	B	B	B	B	B	B	B	B	B	B	B	B	A	B	B	A	B	B	B	B	B	B	B	B	B	B	B	B	B
S1_256501	1	256501	T	B	G	A	B	B	B	H	H	B	H	B	H	B	H	B	B	A	H	B	H	B	B	B	B	B	B	B	B	B	H	B	B	H	B	H	B	B	B	B	B	B	B	B	H	B	H
S1_322323	1	322323	T	B	A	A	B	B	B	A	B	B	A	B	H	B	A	B	B	A	B	B	A	B	B	B	B	B	B	B	B	B	B	B	B	A	B	A	B	B	B	B	B	B	B	B	A	B	B
S1_333073	1	333073	A	B	G	A	H	B	B	A	B	B	A	B	A	B	B	B	B	A	B	B	B	B	B	B	H	B	B	B	B	B	B	B	B	B	B	B	B	B	H	B	B	B	B	B	B	B	B
S1_409945	1	409945	C	B	G	A	B	H	B	A	B	B	A	B	A	B	A	B	B	A	B	B	B	B	B	B	B	B	B	B	B	B	B	B	B	A	B	A	B	B	B	B	B	B	B	B	B	B	A
S1_453525	1	453525	C	B	G	A	B	B	B	A	B	B	A	B	H	B	A	B	B	B	A	B	B	B	B	B	B	B	B	B	B	B	B	B	B	A	B	B	B	B	B	B	B	B	B	B	B	B	B
S1_453540	1	453540	C	B	A	A	B	B	B	A	B	B	B	B	H	B	A	B	B	B	A	B	B	B	B	B	B	B	B	B	B	B	B	B	B	A	B	B	B	B	B	B	B	B	B	B	B	B	B
S1_509787	1	509787	C	B	T	A	B	B	B	A	A	B	A	B	A	B	A	B	B	A	A	B	A	B	B	B	B	B	B	B	B	B	B	B	B	A	B	B	B	B	B	B	B	B	B	B	B	H	B
S1_544375	1	544375	G	B	C	A	B	B	B	A	B	B	A	H	A	B	A	B	B	A	B	B	B	B	B	B	B	B	B	B	B	B	B	H	B	A	B	A	B	B	H	B	B	B	B	B	B	H	A
S1_577538	1	577538	C	B	T	A	B	B	B	H	B	B	H	B	B	H	H	B	B	A	H	B	H	B	B	B	H	B	B	B	B	B	H	B	B	A	B	A	B	B	B	B	B	B	B	B	B	H	B
S1_580825	1	580825	C	B	T	A	B	B	B	A	B	B	A	B	A	B	H	B	B	A	B	B	B	B	B	B	B	B	B	B	B	B	B	B	B	H	B	H	B	B	B	B	B	B	B	H	B	B	H
S1_580866	1	580866	C	B	T	A	B	H	B	A	B	B	A	B	A	B	H	B	B	A	B	B	B	B	B	B	B	B	B	B	B	B	B	B	B	H	B	H	B	B	B	B	B	B	B	H	B	B	H
S1_621088	1	621088	C	B	T	A	B	H	B	H	H	B	A	B	H	B	H	B	B	H	A	B	H	B	B	B	B	B	B	B	B	B	H	B	B	H	B	B	B	B	H	B	B	B	B	H	B	B	H
S1_621107	1	621107	A	B	G	A	B	H	B	H	H	B	A	B	H	B	H	B	B	H	A	B	H	B	B	B	B	B	B	B	B	B	H	B	B	H	B	B	B	B	H	B	B	B	B	B	B	B	H
S1_686447	1	686447	A	B	T	A	B	B	B	B	B	B	A	B	B	B	B	B	B	A	B	B	B	B	B	B	B	B	B	B	B	B	B	B	B	H	B	B	B	B	B	B	B	B	B	B	B	B	B
S1_686451	1	686451	A	B	T	A	B	B	B	B	B	B	A	B	B	B	B	B	B	A	B	B	B	B	B	B	B	B	B	B	B	B	B	B	B	H	B	B	B	B	B	B	B	B	B	B	B	B	B
S1_686486	1	686486	G	B	A	A	B	B	B	B	B	B	A	B	B	B	B	B	B	H	B	B	B	B	B	B	B	B	B	B	B	B	B	B	B	B	B	B	B	B	B	B	B	B	B	B	B	B	B
S1_686491	1	686491	A	B	T	A	B	B	B	B	B	B	A	B	B	B	B	B	B	A	B	B	B	B	B	B	B	B	B	B	B	B	B	B	B	B	B	B	B	B	B	B	B	B	B	B	B	B	B
S1_686498	1	686498	C	B	G	A	B	B	B	B	B	B	A	B	B	B	B	B	B	H	B	B	B	B	B	B	B	B	B	B	B	B	B	B	B	B	B	B	B	B	B	B	B	B	B	B	B	B	B
S1_769954	1	769954	G	B	A	A	B	B	B	H	B	B	A	B	A	B	H	B	B	H	B	B	B	B	B	B	B	B	B	B	B	B	B	B	B	H	B	B	B	B	B	B	B	B	B	B	B	B	H
S1_773888	1	773888	G	B	A	A	B	B	B	B	B	B	A	B	A	B	A	B	B	A	A	B	A	B	B	B	B	B	B	B	B	B	B	B	B	A	B	B	B	B	B	B	B	B	B	B	A	B	B
S1_773895	1	773895	T	B	C	A	B	B	B	B	B	B	A	B	A	B	A	B	B	A	A	B	A	B	B	B	B	B	B	B	B	B	B	B	B	A	B	B	B	B	B	B	B	B	B	B	A	B	B
S1_773900	1	773900	T	B	G	A	B	B	B	B	B	B	A	B	A	B	A	B	B	A	A	B	A	B	B	B	B	B	B	B	B	B	B	B	B	A	B	B	B	B	B	B	B	B	B	B	A	B	B
S1_773918	1	773918	A	B	T	A	B	B	B	B	B	B	A	B	A	B	A	B	B	A	A	B	A	B	B	B	B	B	B	B	B	B	B	B	B	A	B	B	B	B	B	B	B	B	B	B	A	B	B
S1_773919	1	773919	T	B	A	A	B	B	B	B	B	B	A	B	A	B	A	B	B	A	A	B	A	B	B	B	B	B	B	B	B	B	B	B	B	A	B	B	B	B	B	B	B	B	B	B	A	B	B
S1_773928	1	773928	A	B	G	A	B	B	B	B	B	B	A	B	A	B	A	B	B	A	A	B	A	B	B	B	B	B	B	B	B	B	B	B	B	A	B	B	B	B	B	B	B	B	B	B	A	B	B
S1_852431	1	852431	G	B	A	A	B	B	B	B	B	B	A	B	A	H	B	A	B	B	B	B	B	B	B	B	H	B	B	B	B	B	B	B	B	A	B	A	B	B	H	B	B	B	B	B	B	B	B
S1_852462	1	852462	T	B	C	A	B	B	B	B	B	B	A	B	A	H	B	A	B	B	B	B	B	B	B	B	H	B	B	B	B	B	B	B	B	A	B	A	B	B	H	B	B	B	B	B	B	B	B
S1_852476	1	852476	G	B	A	A	B	B	B	B	B	B	A	B	A	H	B	A	B	B	B	B	B	B	B	B	H	B	B	B	B	B	B	B	B	A	B	A	B	B	H	B	B	B	B	B	B	B	B
S1_852606	1	852606	T	B	C	A	B	B	B	B	B	B	A	B	A	B	H	B	B	B	B	B	B	B	B	B	B	B	B	B	B	B	B	B	B	A	B	A	B	B	B	B	B	B	B	B	A	B	B
S1_1015369	1	1015369	T	B	G	A	B	B	B	H	H	B	H	B	A	B	H	B	B	H	H	B	B	B	B	B	B	B	B	B	B	B	H	B	B	A	B	B	B	B	B	B	B	B	B	B	H	B	H
S1_1059381	1	1059381	C	B	A	A	B	B	B	H	B	B	B	B	H	B	H	B	B	A	H	B	B	B	B	B	H	B	B	B	B	B	H	B	B	H	B	H	B	B	B	B	B	B	B	B	B	B	H
S1_1059417	1	1059417	C	B	T	A	B	B	B	H	B	B	B	B	H	B	H	B	B	A	H	B	B	B	B	B	H	B	B	B	B	B	H	B	B	H	B	H	B	B	B	B	B	B	B	B	B	B	H
S1_1189387	1	1189387	C	B	A	A	B	B	B	A	A	B	A	B	A	B	B	B	B	A	B	B	B	B	B	B	B	B	B	A	B	B	A	B	H	B	B	B	B	B	B	B	B	B	H	B	B	B	B
S1_1241673	1	1241673	C	B	G	A	B	B	B	H	B	B	H	B	B	B	A	B	B	A	B	B	B	B	B	B	B	B	B	A	B	B	B	B	B	H	B	A	B	B	B	B	B	B	B	B	H	B	B
S1_1250773	1	1250773	A	B	G	A	B	B	B	A	B	B	B	B	A	B	H	B	B	A	B	B	B	B	B	B	B	B	B	B	B	B	A	B	B	B	B	B	B	B	B	B	B	B	B	B	H	B	A
S1_1250788	1	1250788	T	B	C	A	B	B	B	A	B	B	B	B	A	B	H	B	B	A	B	B	B	B	B	B	B	B	B	B	B	B	A	B	B	B	B	B	B	B	B	B	B	B	B	B	H	B	A
S1_1250822	1	1250822	G	B	A	A	B	B	B	A	B	B	B	B	A	B	H	H	B	A	B	B	B	B	B	B	B	B	B	B	B	B	A	B	B	B	B	B	B	B	B	B	B	B	B	B	H	B	A
S1_1264746	1	1264746	A	B	G	A	B	B	H	A	B	B	A	B	A	B	H	B	B	H	B	B	B	B	B	B	B	B	B	B	B	B	B	B	B	B	B	B	B	B	B	B	B	B	B	B	B	B	B
S1_1264749	1	1264749	C	B	A	A	B	B	H	A	B	B	A	B	A	B	H	B	B	H	B	B	B	B	B	B	B	B	B	B	B	B	B	B	B	B	B	B	B	B	B	B	B	B	B	B	B	B	B
S1_1264755	1	1264755	A	B	C	A	B	B	H	A	B	B	A	B	A	B	H	B	B	H	B	B	B	B	B	B	B	B	B	B	B	B	B	B	B	B	B	B	B	B	B	B	B	B	B	B	B	B	B
S1_1264786	1	1264786	G	B	C	A	B	B	H	A	B	B	A	B	A	B	H	B	B	H	B	B	B	B	B	B	B	B	B	B	B	B	B	B	B	B	B	B	B	B	B	B	B	B	B	B	B	B	B
S1_1264790	1	1264790	T	B	A	A	B	B	H	A	B	B	A	B	A	B	H	B	B	H	B	B	B	B	B	B	B	B	B	B	B	B	B	B	B	B	B	B	B	B	B	B	B	B	B	B	B	B	B
S1_1328647	1	1328647	A	B	C	A	H	B	B	H	H	B	H	B	H	B	A	B	B	H	B	B	B	B	B	B	B	B	B	B	H	B	H	H	B	A	B	H	H	B	B	B	B	B	B	B	B	B	H
S1_1336024	1	1336024	A	B	G	A	B	B	B	H	B	B	H	B	B	B	B	B	B	H	B	B	H	B	B	B	B	B	B	H	B	B	H	B	B	H	B	H	H	B	B	B	B	B	B	B	H	B	H
S1_1336049	1	1336049	C	B	T	A	B	B	B	H	B	B	H	B	B	B	B	B	B	H	B	B	H	B	B	B	B	B	B	H	B	B	H	B	B	H	B	H	H	B	B	B	B	B	B	B	H	B	H
S1_1338926	1	1338926	T	B	G	A	B	B	B	A	B	B	A	B	A	B	H	B	B	A	B	B	A	B	B	B	B	B	B	B	B	B	A	B	B	B	B	B	B	B	B	B	B	B	B	B	A	B	A
S1_1338927	1	1338927	C	B	G	A	B	B	B	A	B	B	A	B	A	B	H	B	B	A	B	B	A	B	B	B	B	B	B	B	B	B	A	B	B	B	B	B	B	B	B	B	B	B	B	B	A	H	A
S1_1338928	1	1338928	G	B	T	A	B	B	B	A	B	B	A	B	A	B	H	B	B	A	B	B	A	B	B	B	B	B	B	B	B	B	A	B	B	B	B	B	B	B	B	B	B	B	B	B	A	H	A
S1_1338929	1	1338929	C	B	G	A	B	B	B	A	B	B	A	B	A	B	H	B	B	A	B	B	A	B	B	B	B	B	B	B	B	B	A	B	B	B	B	B	B	B	B	B	B	B	B	B	A	B	A
S1_1338937	1	1338937	C	B	G	A	B	B	B	A	B	B	A	B	A	B	H	B	B	A	B	B	A	B	B	B	B	B	B	B	B	B	A	B	B	B	B	B	B	B	B	B	B	B	B	B	A	B	A
S1_1338948	1	1338948	A	B	C	A	B	B	B	A	B	B	A	B	A	B	H	B	B	A	B	B	A	B	B	B	B	B	B	B	B	B	A	B	B	B	B	B	B	B	B	B	B	B	B	B	A	B	A
S1_1338993	1	1338993	G	B	T	A	B	B	B	A	B	B	A	B	A	B	H	B	B	A	B	B	A	B	B	B	B	B	B	B	B	B	A	B	B	B	B	B	B	B	B	B	B	B	B	B	A	B	A
S1_1365711	1	1365711	A	B	G	A	B	B	B	H	H	B	H	B	H	B	H	B	B	H	B	B	H	B	H	B	B	B	B	A	B	B	H	B	B	H	B	H	H	B	B	B	B	B	B	B	H	B	B
S1_1365725	1	1365725	T	B	A	A	B	B	B	H	H	B	H	B	H	B	H	B	B	H	B	B	H	B	H	B	B	B	B	A	B	B	H	B	B	H	B	H	H	B	B	B	B	B	B	B	H	B	B
S1_1365731	1	1365731	A	B	G	A	B	B	B	H	H	B	H	B	H	B	H	B	B	H	B	B	H	B	H	B	B	B	B	A	B	B	H	B	B	H	B	H	H	B	B	B	B	B	B	B	H	B	B
S1_1365759	1	1365759	A	B	T	A	B	B	B	H	H	B	H	B	H	B	H	B	B	H	B	B	H	B	H	B	B	B	B	A	B	B	H	B	B	H	B	H	H	B	B	B	B	B	B	B	H	B	B
S1_1365786	1	1365786	A	B	G	A	B	B	B	H	H	B	H	B	H	B	H	B	B	H	B	B	H	B	H	B	B	B	B	A	B	B	H	B	B	H	B	H	H	B	B	B	B	B	B	B	H	B	B
S1_1366159	1	1366159	T	B	G	A	B	B	B	B	B	B	A	H	A	B	B	B	B	B	B	B	B	B	B	B	B	B	B	A	B	B	B	B	H	A	B	B	A	B	B	B	B	B	B	B	B	B	B
S1_1366162	1	1366162	C	B	G	A	B	B	B	B	B	B	A	H	A	B	B	B	B	B	B	B	B	B	B	B	B	B	B	A	B	B	B	B	H	A	B	B	A	B	B	B	B	B	B	B	B	B	B
S1_1500111	1	1500111	T	B	C	A	B	B	B	B	B	B	A	A	A	B	H	B	B	A	B	B	A	B	B	B	B	B	B	A	B	B	A	B	B	A	B	A	B	B	B	B	B	B	B	B	A	B	H
S1_1500132	1	1500132	G	B	A	A	B	B	B	B	B	B	A	A	A	B	H	B	B	A	B	B	A	B	B	B	B	B	B	A	B	B	A	B	B	A	B	A	B	B	B	B	B	B	B	B	A	B	A
S1_1562879	1	1562879	A	B	T	A	B	B	B	A	B	B	A	B	A	B	A	B	B	A	B	B	B	B	B	B	B	B	B	A	B	B	B	B	B	B	B	B	A	B	B	B	B	B	B	B	A	B	B
S1_1564133	1	1564133	G	B	A	A	B	B	B	A	A	B	A	B	H	B	H	B	B	A	B	B	B	B	B	B	H	B	B	A	B	B	B	B	B	B	B	B	B	B	B	B	B	B	B	B	B	B	B
S1_1564145	1	1564145	G	B	A	A	B	B	B	A	A	B	A	B	H	B	H	B	B	A	B	B	B	B	B	B	H	B	B	A	B	B	B	B	B	B	B	B	B	B	B	B	B	B	B	B	B	B	B
S1_1599138	1	1599138	T	B	G	A	B	B	B	A	A	B	A	B	A	B	H	B	B	A	B	B	B	B	B	H	B	B	H	A	B	B	A	B	B	B	B	B	A	B	B	B	B	B	B	B	B	H	A
S1_1626152	1	1626152	C	B	G	A	H	B	B	H	H	B	H	B	H	B	H	B	B	H	B	B	H	B	B	B	B	B	B	H	B	B	H	B	B	H	B	H	B	B	B	B	B	B	B	B	H	H	H
S1_1626157	1	1626157	G	B	A	A	H	B	B	H	H	B	H	B	H	B	H	B	B	H	B	B	H	B	B	B	B	B	B	H	B	B	H	B	B	H	B	H	B	B	B	B	B	B	B	B	H	H	H
S1_1699080	1	1699080	A	B	C	A	B	B	B	A	B	B	A	B	H	B	B	B	B	B	B	B	B	B	B	B	B	B	B	A	H	B	B	B	B	A	B	B	B	B	B	B	B	B	B	B	B	B	B
S1_1699126	1	1699126	T	B	A	A	B	B	H	A	B	B	A	B	H	B	B	B	B	B	B	B	B	B	B	B	B	B	B	A	H	B	B	B	B	A	B	B	B	B	B	B	B	B	B	B	B	B	B
S1_1708228	1	1708228	A	B	T	A	H	B	B	A	A	B	A	B	B	B	B	B	B	B	B	B	B	B	B	B	B	B	B	A	B	B	B	B	B	A	H	B	A	B	B	B	B	B	B	B	B	B	B
S1_1833926	1	1833926	A	B	G	A	B	B	B	A	A	B	A	B	H	B	B	B	B	A	B	B	B	B	B	B	B	B	B	A	A	B	A	B	B	A	B	B	B	B	H	B	B	B	B	H	B	B	B
S1_1974991	1	1974991	T	B	G	A	B	H	B	A	B	B	A	B	H	B	B	B	B	B	B	B	A	B	B	B	B	B	B	A	A	B	B	B	B	A	B	B	A	B	B	B	B	B	B	B	A	B	B
S1_1975558	1	1975558	G	B	A	A	A	A	A	A	A	A	B	A	A	B	A	H	B	A	A	B	A	H	A	A	B	B	B	A	A	B	A	B	A	A	B	B	A	A	A	A	B	B	A	A	B	B	H
S1_1989323	1	1989323	G	B	C	A	B	B	B	A	B	B	B	B	H	B	B	B	B	B	B	B	H	B	B	B	B	B	B	A	H	B	H	B	B	A	B	B	B	B	B	B	B	B	B	B	H	B	B
S1_1989342	1	1989342	C	B	T	A	B	B	B	A	B	B	B	B	H	B	B	B	B	B	B	B	H	B	B	B	B	B	B	A	H	B	H	B	B	A	B	B	B	B	B	B	B	B	B	B	H	B	B
S1_2021790	1	2021790	G	B	A	A	B	B	B	A	A	H	H	H	A	B	A	B	B	B	B	B	H	B	B	B	B	B	B	A	A	B	H	B	B	A	B	A	H	B	B	B	B	B	B	B	B	B	B
S1_2021815	1	2021815	T	B	A	A	B	B	B	B	A	H	H	H	A	B	A	B	B	B	B	B	H	B	B	B	B	B	B	A	A	B	B	B	B	A	B	H	B	B	B	B	B	B	B	B	B	B	B
S1_2021819	1	2021819	C	B	A	A	B	B	B	B	A	H	H	H	A	B	A	B	B	B	B	B	H	B	B	B	B	B	B	A	A	B	B	B	B	A	B	H	B	B	B	B	B	B	B	B	B	B	B
S1_2021850	1	2021850	T	B	C	A	B	B	B	A	A	H	H	H	A	B	A	B	B	B	B	B	H	B	B	B	B	B	B	A	A	B	H	B	B	A	B	A	H	B	B	B	B	B	B	B	B	B	B
S1_2053752	1	2053752	C	B	T	A	B	B	B	A	B	B	B	B	B	H	H	B	B	B	B	B	B	B	B	B	B	B	B	B	A	B	A	B	H	A	B	H	A	B	B	B	B	B	B	B	B	B	B
S1_2053755	1	2053755	C	B	T	A	B	B	B	A	B	B	B	B	B	H	H	B	B	B	B	B	B	B	B	B	B	B	B	B	A	B	A	B	H	A	B	H	A	B	B	B	B	B	B	B	B	B	B
S1_2053805	1	2053805	C	B	T	A	B	B	B	A	B	B	B	B	B	H	H	B	B	B	B	B	B	B	B	B	B	B	B	B	A	B	A	B	H	A	B	H	A	B	B	B	B	B	B	B	B	H	B
S1_2053896	1	2053896	G	B	T	A	B	B	B	A	B	B	A	A	A	B	B	B	B	B	B	B	B	B	B	B	B	B	B	A	A	B	B	B	B	A	B	B	A	B	B	B	B	B	B	B	A	B	B
S1_2072295	1	2072295	G	B	A	A	B	B	B	H	A	B	A	H	A	B	A	B	B	B	B	B	A	B	B	B	B	B	B	A	A	B	B	B	B	A	B	A	B	B	B	B	B	B	B	B	B	H	B
S1_2414663	1	2414663	T	B	C	A	B	B	B	A	A	B	A	B	B	B	A	B	B	B	B	B	A	B	B	B	B	B	B	B	A	B	A	B	B	A	B	B	A	B	B	B	B	B	A	B	B	B	B
S1_2414669	1	2414669	G	B	T	A	B	B	B	A	A	B	A	B	B	B	A	B	B	B	B	B	A	B	B	B	B	B	B	B	A	B	A	B	B	A	B	B	A	B	B	B	B	B	A	B	B	B	B
S1_2414674	1	2414674	T	B	C	A	B	B	B	A	A	B	A	B	B	B	A	B	B	B	B	B	A	B	B	B	B	B	B	B	A	B	A	B	B	A	B	B	A	B	B	B	B	B	A	B	B	B	B
S1_2435099	1	2435099	C	B	A	A	B	B	H	A	H	B	A	B	A	B	H	B	B	B	B	B	B	B	B	B	H	H	B	H	A	B	H	B	H	A	B	H	H	B	B	B	B	B	A	B	B	B	B
S1_2435114	1	2435114	C	B	G	A	B	B	H	A	H	B	A	B	A	B	H	B	B	B	B	B	B	B	B	B	H	H	B	H	A	B	H	B	H	A	B	H	H	B	B	B	B	B	A	B	B	B	B
S1_2663803	1	2663803	G	B	C	A	B	B	B	A	B	B	A	B	A	B	A	B	B	B	B	B	B	B	B	B	H	B	B	A	A	B	A	B	B	A	B	B	A	B	B	B	B	B	A	B	B	B	B
S1_2691734	1	2691734	A	B	T	A	H	B	B	A	B	B	A	B	H	B	H	B	B	B	B	B	B	B	B	B	B	B	B	B	A	B	A	B	B	A	B	B	B	B	B	B	B	B	A	B	B	H	B
S1_2814325	1	2814325	A	B	C	A	B	B	B	A	B	A	B	B	A	B	B	B	B	B	B	B	A	B	B	B	B	B	B	A	A	B	A	B	B	A	B	A	A	B	B	B	B	B	A	B	B	B	B
S1_2867179	1	2867179	A	B	C	A	B	B	B	A	B	B	A	B	A	B	A	B	B	B	B	B	B	B	B	B	B	H	B	A	A	B	A	B	H	A	B	B	B	B	B	B	B	B	A	B	B	B	B
S1_2890286	1	2890286	A	B	G	A	A	B	B	A	A	A	A	A	A	B	H	A	A	B	A	A	A	B	B	A	A	A	B	A	A	B	B	B	B	A	A	A	A	A	B	A	B	B	A	A	A	B	A
S1_2890290	1	2890290	G	B	A	A	B	B	B	B	B	A	B	B	B	B	H	B	A	B	B	B	A	B	B	B	B	B	B	B	B	B	B	B	B	B	B	B	B	A	B	B	B	B	B	B	B	B	A
S1_2921039	1	2921039	A	B	C	A	B	B	B	A	A	B	A	B	A	B	A	B	B	B	B	B	B	B	B	B	B	B	B	A	A	B	B	B	B	A	B	B	B	B	B	B	B	B	A	B	B	B	B
S1_2955357	1	2955357	G	B	A	A	H	B	B	A	A	B	A	B	A	B	B	B	B	B	B	B	B	B	B	B	B	B	B	A	A	B	A	B	B	A	B	A	B	B	B	B	B	B	A	B	B	B	B
S1_3031037	1	3031037	C	B	T	A	B	B	B	A	B	B	A	B	A	B	A	B	B	B	B	B	B	B	B	B	B	B	B	A	A	B	A	H	H	A	B	B	A	B	B	B	B	B	A	H	B	B	B
S1_3092208	1	3092208	G	B	C	A	B	B	B	A	B	B	B	B	A	B	B	B	B	B	B	B	B	B	B	B	B	B	B	A	A	B	B	B	B	A	H	B	A	B	B	B	B	B	A	B	B	B	B
S1_3092210	1	3092210	T	B	C	A	B	B	B	A	B	B	B	B	A	B	B	B	B	B	B	B	B	B	B	B	B	B	B	A	A	B	B	B	B	A	H	B	A	B	B	B	B	B	A	B	B	B	B
S1_3092212	1	3092212	C	B	G	A	B	B	B	A	B	B	B	B	A	B	B	B	B	B	B	B	B	B	B	B	B	B	B	A	A	B	B	B	B	A	B	B	A	B	B	B	B	B	A	B	B	B	B
S1_3196091	1	3196091	T	B	G	A	B	B	B	A	A	B	A	B	A	H	B	B	B	B	B	B	B	B	B	B	B	B	H	A	A	B	A	H	B	A	H	A	B	B	B	B	B	B	A	B	B	H	B
S1_3196094	1	3196094	T	B	C	A	B	B	B	A	A	B	A	B	A	H	B	B	B	B	B	B	B	B	B	B	B	B	H	A	A	B	A	H	B	A	H	A	B	B	B	B	B	B	A	B	B	H	B
S1_3196100	1	3196100	C	B	T	A	B	B	B	A	A	B	A	B	A	H	B	B	B	B	B	B	B	B	B	B	B	B	H	A	A	B	A	H	B	A	H	A	B	B	B	B	B	B	A	B	B	H	B
S1_3196101	1	3196101	A	B	G	A	B	B	B	A	A	B	A	B	A	H	B	B	B	B	B	B	B	B	B	B	B	B	H	A	A	B	A	H	B	A	H	A	B	B	B	B	B	B	A	B	B	H	B
S1_3196106	1	3196106	C	B	A	A	B	B	B	A	A	B	A	B	A	H	B	B	B	B	B	B	B	B	B	B	B	B	H	A	A	B	A	H	B	A	H	A	B	B	B	B	B	B	A	B	B	H	B
S1_3196110	1	3196110	G	B	A	A	B	B	B	A	A	B	A	B	A	H	B	B	B	B	B	B	B	B	B	B	B	B	H	A	A	B	A	H	B	A	H	A	B	B	B	B	B	B	A	B	B	H	B
S1_3196112	1	3196112	G	B	C	A	B	B	B	A	A	B	A	B	A	H	B	B	B	B	B	B	B	B	B	B	B	B	H	A	A	B	A	H	B	A	H	A	B	B	B	B	B	B	A	B	B	H	B
S1_3196117	1	3196117	T	B	C	A	B	B	B	A	A	B	A	B	A	H	B	B	B	B	B	B	B	B	B	B	B	B	H	A	A	B	A	H	B	A	H	A	B	B	B	B	B	B	A	B	B	H	B
S1_3196118	1	3196118	G	B	T	A	B	B	B	A	A	B	A	B	A	H	B	B	B	B	B	B	B	B	B	B	B	B	H	A	A	B	A	H	B	A	H	A	B	B	B	B	B	B	A	B	B	H	B
S1_3196128	1	3196128	G	B	C	A	B	B	B	A	A	B	A	B	A	H	B	B	B	B	B	B	B	B	B	B	B	B	H	A	A	B	A	H	B	A	H	A	B	B	B	B	B	B	A	B	B	H	B
S1_3196129	1	3196129	A	B	G	A	B	B	B	A	A	B	A	B	A	H	B	B	B	B	B	B	B	B	B	B	B	B	H	A	A	B	A	H	B	A	H	A	B	B	B	B	B	B	A	B	B	H	B
S1_3196130	1	3196130	T	B	A	A	B	B	B	A	A	B	A	B	A	H	B	B	B	B	B	B	B	B	B	B	B	B	H	A	A	B	A	H	B	A	H	A	B	B	B	B	B	B	A	B	B	H	B
S1_3196140	1	3196140	T	B	G	A	B	B	B	A	A	B	A	B	A	H	B	B	B	B	B	B	B	B	B	B	B	B	H	A	A	B	A	H	B	A	H	A	B	B	B	B	B	B	A	B	B	H	B
S1_3196151	1	3196151	T	B	C	A	B	B	B	A	A	B	A	B	A	H	B	B	B	B	B	B	B	B	B	B	B	B	H	A	A	B	A	H	B	A	H	A	B	B	B	B	B	B	A	B	B	H	B
S1_3229006	1	3229006	A	B	G	A	B	B	B	A	B	B	A	B	B	B	B	B	B	B	B	B	A	B	B	B	B	B	B	A	A	B	A	B	B	A	B	A	B	B	B	B	B	B	A	B	B	B	B
S1_3229019	1	3229019	A	B	G	A	B	B	B	A	B	B	A	B	B	B	B	B	B	B	B	B	A	B	B	B	B	B	B	A	A	B	A	B	B	A	B	A	B	B	B	B	B	B	A	B	B	B	B
S1_3229064	1	3229064	C	B	T	A	B	B	B	A	B	B	A	B	B	B	B	B	B	B	B	B	A	B	B	B	B	B	B	A	A	B	A	B	B	A	B	A	B	B	B	B	B	B	A	B	B	B	B
S1_3229073	1	3229073	G	B	A	A	B	B	B	A	B	B	A	B	B	B	H	B	B	B	B	B	A	B	B	B	B	B	B	A	A	B	A	B	B	A	B	A	B	B	B	B	B	B	A	B	B	B	B
S1_3229075	1	3229075	T	B	C	A	B	B	B	A	B	B	A	B	B	B	H	B	B	B	B	B	A	B	B	B	B	B	B	A	A	B	A	B	B	A	B	A	B	B	B	B	B	B	A	B	B	B	B
S1_3251419	1	3251419	C	B	A	A	B	B	B	A	B	B	A	B	A	B	B	B	B	B	B	B	B	B	B	B	B	B	H	A	A	B	A	B	B	A	B	B	A	B	B	B	B	B	A	B	B	B	B
S1_3251463	1	3251463	G	B	A	A	B	B	B	A	B	B	A	B	A	B	B	B	B	B	B	B	B	B	B	B	B	B	H	A	A	B	A	B	B	A	B	B	A	B	B	B	B	B	A	B	B	B	B
S1_3259598	1	3259598	G	B	C	A	B	B	B	A	A	B	A	B	B	B	A	B	B	B	B	B	A	B	B	B	B	B	B	A	A	B	B	B	H	A	B	B	B	B	B	B	B	B	A	B	B	B	B
S1_3259632	1	3259632	C	B	T	A	B	B	B	A	A	B	B	B	B	B	A	B	B	B	B	B	A	B	B	B	B	B	B	A	A	B	B	B	H	A	B	B	B	B	B	B	B	B	A	B	B	B	B
S1_3680613	1	3680613	G	B	A	A	A	B	B	B	B	B	B	B	A	B	H	B	B	B	B	B	A	B	B	B	B	B	B	B	A	B	B	B	B	A	B	B	B	B	B	B	B	B	A	B	B	B	B
S1_3688266	1	3688266	T	B	C	A	A	B	B	B	B	B	B	B	A	B	A	B	B	B	B	B	B	B	B	B	B	B	B	B	A	B	B	B	B	A	B	A	B	B	B	B	B	B	A	B	B	B	B
S1_3711638	1	3711638	A	B	G	A	H	B	B	B	B	B	H	B	H	B	B	B	B	B	B	B	H	B	B	B	B	B	B	B	H	B	H	B	B	A	B	B	H	B	B	B	B	B	A	B	B	B	B
S1_3788022	1	3788022	A	B	C	A	A	H	B	B	B	B	A	B	B	B	B	B	B	B	B	B	H	B	B	B	B	B	B	B	A	B	H	B	B	A	B	H	B	B	B	B	B	B	A	B	B	B	B
S1_3966404	1	3966404	G	B	A	A	A	B	B	B	B	B	A	B	B	B	B	B	B	B	B	B	B	B	B	B	H	B	B	B	A	B	A	B	A	A	B	B	B	B	B	B	B	B	A	B	B	B	B
S1_4064009	1	4064009	A	B	T	A	A	B	B	B	B	B	B	B	B	B	B	B	B	B	B	B	A	B	B	B	B	B	B	B	A	B	B	B	A	A	B	A	A	B	B	B	B	B	A	B	B	B	B
S1_4181078	1	4181078	A	B	C	A	B	B	B	B	B	B	B	B	B	B	H	B	B	B	B	B	B	B	B	B	B	B	B	B	A	B	B	B	H	A	B	A	B	B	B	B	B	B	A	B	B	B	B
S1_4323693	1	4323693	A	B	G	A	A	B	B	B	B	B	A	B	H	B	B	B	B	B	B	B	B	B	B	B	B	B	B	B	A	B	B	B	A	A	B	A	B	B	B	B	B	B	A	B	B	B	B
S1_4421905	1	4421905	C	B	T	A	B	B	B	B	B	B	A	B	B	B	H	B	B	B	B	B	B	B	B	B	H	B	B	B	H	B	B	B	B	A	B	H	B	B	B	B	B	B	A	B	B	B	B
S1_4486055	1	4486055	T	B	C	A	B	B	B	B	B	B	B	B	H	B	H	B	B	B	B	B	A	B	B	B	H	B	B	B	A	B	B	B	A	A	B	B	B	B	B	B	B	B	A	B	B	B	B
S1_4950915	1	4950915	T	B	A	A	A	B	B	B	B	B	B	B	H	B	B	B	B	B	B	B	A	B	B	B	B	B	B	B	B	B	B	B	B	A	B	B	A	B	B	B	B	B	A	B	B	B	B
S1_5262583	1	5262583	T	B	C	A	A	B	B	B	B	B	A	B	B	B	B	B	B	B	B	B	A	B	B	B	B	B	B	B	A	B	B	H	B	A	B	B	B	B	B	B	B	B	A	B	B	B	B
S1_5430888	1	5430888	T	B	A	A	H	B	B	B	B	B	A	B	B	B	H	B	A	B	B	B	A	B	B	B	B	B	B	B	A	B	B	B	B	B	B	B	B	B	B	B	B	B	A	B	B	H	B
S1_5575869	1	5575869	A	B	G	A	A	B	B	B	B	B	A	B	B	B	H	B	A	B	B	B	A	B	B	B	B	B	B	B	A	B	B	H	B	B	B	B	B	B	B	B	B	B	A	B	B	B	B
S1_5622569	1	5622569	G	B	T	A	A	B	B	B	B	B	A	B	B	B	B	B	A	B	B	B	A	B	B	B	B	B	B	B	A	B	B	B	B	B	B	B	B	B	B	B	H	B	A	B	B	B	B
S1_5782129	1	5782129	A	B	T	A	B	B	B	B	B	B	A	B	B	B	B	B	B	B	B	B	A	B	B	B	B	B	H	B	A	B	B	B	H	B	B	B	H	B	B	B	B	B	A	B	B	B	B
S1_5792183	1	5792183	T	B	C	A	A	B	B	B	B	B	B	A	B	B	B	B	B	B	B	B	A	B	B	H	B	B	B	B	A	B	B	B	H	B	B	B	A	B	B	B	B	B	A	B	B	B	B
S1_5792315	1	5792315	A	B	C	A	B	B	B	B	B	B	A	B	B	B	B	B	B	B	B	B	A	B	B	B	B	B	B	B	A	B	B	B	B	B	B	B	A	B	B	B	B	B	A	B	B	B	B
S1_5792338	1	5792338	T	B	C	A	B	B	B	B	B	B	A	B	B	B	B	B	B	B	B	B	A	B	B	B	B	B	B	B	A	B	B	B	B	B	B	B	A	B	B	B	B	B	A	B	B	B	B
S1_5795241	1	5795241	T	B	C	A	B	B	B	B	B	A	A	B	B	B	B	B	B	B	B	B	A	B	B	B	B	B	B	B	A	B	B	B	B	B	B	B	B	B	B	B	B	B	A	B	B	H	B
S1_5838058	1	5838058	T	B	C	A	A	B	B	B	B	B	A	B	H	H	H	B	B	B	B	B	A	B	B	B	B	B	B	B	A	B	B	B	B	B	B	B	A	B	B	B	B	B	A	B	B	B	B
S1_5839662	1	5839662	A	B	T	A	A	B	B	B	B	B	A	B	B	B	H	B	B	B	B	B	A	B	B	B	B	B	B	B	A	B	B	B	B	B	B	B	B	B	B	B	B	B	A	B	B	B	B
S1_5848535	1	5848535	A	B	G	A	A	B	B	B	B	B	A	B	B	B	H	B	B	B	B	B	A	B	B	B	B	B	B	B	H	B	B	B	B	B	B	B	B	B	B	B	B	B	A	B	B	B	B
S1_5848547	1	5848547	C	B	T	A	A	B	B	B	B	B	A	B	B	B	H	B	B	B	B	B	A	B	B	B	B	B	B	B	H	B	B	B	B	B	B	B	B	B	B	B	B	B	A	B	B	B	B
S1_5863007	1	5863007	T	B	C	A	B	B	B	B	B	B	A	B	B	H	H	B	B	B	B	B	A	B	B	B	H	B	B	B	A	B	B	B	B	B	B	B	B	B	B	B	B	B	A	B	B	B	B
S1_5983898	1	5983898	G	B	A	A	B	B	B	B	B	B	A	B	H	B	B	B	B	B	B	B	A	B	B	B	B	B	B	B	A	B	B	B	B	B	B	B	B	B	B	B	B	B	A	B	B	B	B
S1_5983907	1	5983907	A	B	G	A	B	B	B	B	B	B	A	B	H	B	B	B	B	B	B	B	A	B	B	B	B	B	B	B	A	B	B	B	B	B	B	B	B	B	B	B	B	B	A	B	B	B	B
S1_6037592	1	6037592	A	B	C	A	A	B	B	B	B	B	A	B	B	B	H	B	B	B	B	B	A	B	B	B	B	B	B	B	A	B	B	B	B	B	B	B	A	B	B	B	B	B	A	B	B	B	B
S1_6185961	1	6185961	G	B	A	A	A	B	B	B	B	B	A	B	H	B	H	B	B	B	B	B	A	B	B	B	B	B	B	B	A	B	B	B	B	B	B	B	B	B	B	B	B	B	A	B	B	B	B
S1_6192917	1	6192917	A	B	G	A	A	B	B	H	B	B	B	B	B	B	B	B	B	B	B	B	A	B	H	B	B	B	B	B	A	B	B	B	B	B	B	B	H	B	B	B	H	B	A	B	B	B	B
S1_6222870	1	6222870	C	B	A	A	H	B	B	B	B	B	H	B	B	H	B	B	B	B	B	B	A	B	B	B	B	B	H	B	A	B	B	B	B	B	B	B	H	B	B	B	B	B	A	B	B	H	B
S1_6630369	1	6630369	C	B	T	A	A	B	B	B	B	B	A	B	B	B	B	B	B	B	B	B	A	B	B	B	B	B	B	B	A	B	B	B	B	B	B	B	A	B	B	B	B	B	A	B	B	B	B
S1_6652979	1	6652979	T	B	G	A	B	H	B	B	B	B	A	B	B	B	B	B	B	B	B	B	A	B	B	B	B	B	B	B	A	B	B	B	B	B	B	B	B	B	B	B	B	B	A	B	B	B	B
S1_6792688	1	6792688	G	B	A	A	A	B	B	B	B	B	B	B	B	B	B	B	B	B	B	B	A	B	B	H	B	B	B	B	A	B	B	B	B	B	B	B	A	B	B	B	B	B	A	B	B	B	B
S1_6890004	1	6890004	G	B	A	A	A	B	B	B	B	B	H	H	H	B	H	B	B	B	B	B	A	B	B	B	H	B	B	B	A	B	B	B	B	B	B	B	B	B	B	B	B	B	A	B	B	B	B
S1_6898955	1	6898955	A	B	G	A	A	B	B	B	B	B	A	B	B	B	B	B	B	B	B	B	A	B	B	B	H	B	B	B	A	B	B	B	B	B	B	B	B	B	B	B	B	B	B	B	B	B	B
S1_7061511	1	7061511	A	B	C	A	A	B	B	B	B	B	A	B	B	B	B	B	B	B	B	B	A	B	B	B	B	B	B	B	A	B	B	B	B	B	B	B	B	B	B	B	B	B	A	B	B	B	B
S1_7094404	1	7094404	G	B	A	A	A	B	B	B	B	B	A	B	B	B	B	B	B	B	B	B	A	B	B	B	B	B	B	B	A	B	B	B	B	B	B	B	B	B	B	B	B	B	B	B	B	B	B
S1_7173743	1	7173743	G	B	A	A	A	B	B	B	B	B	A	B	B	B	H	B	B	B	B	B	A	B	B	B	B	B	B	B	A	B	B	B	H	B	B	B	B	B	B	B	B	B	B	B	B	B	A
S1_7344840	1	7344840	C	B	A	A	A	B	B	B	B	B	A	B	B	B	B	B	B	B	B	B	A	B	B	B	B	B	B	B	A	B	B	B	B	B	B	B	B	B	B	B	B	B	A	B	B	B	A
S1_7344867	1	7344867	C	B	G	A	A	B	B	B	B	B	A	B	B	B	B	B	B	B	B	B	A	B	B	B	B	B	B	B	A	B	B	B	B	B	B	B	B	B	B	B	B	B	A	B	B	B	A
S1_7430580	1	7430580	C	B	G	A	A	B	B	B	B	B	A	B	B	B	B	B	B	B	B	B	A	B	B	B	B	B	B	B	A	H	B	B	B	B	B	B	B	B	H	B	B	B	B	B	B	B	A
S1_7692343	1	7692343	A	B	T	A	A	B	B	B	B	B	H	B	H	B	H	B	B	B	B	B	A	B	B	B	H	B	B	B	A	B	B	B	B	B	B	B	B	B	B	B	B	B	A	B	B	B	A
S1_7796539	1	7796539	C	B	G	A	A	B	B	B	B	B	B	B	B	B	B	B	B	B	B	B	B	B	B	B	B	B	B	B	B	B	B	B	B	B	B	B	B	B	B	B	B	B	B	B	B	B	A
S1_7796556	1	7796556	C	B	T	A	A	B	B	B	B	A	B	B	A	B	A	H	B	B	B	B	B	A	A	B	A	A	B	A	B	B	B	A	B	B	B	A	B	B	B	A	B	B	B	B	B	A	A
S1_7796572	1	7796572	T	B	C	A	A	B	B	B	B	A	B	B	A	B	A	A	B	B	B	B	B	A	A	B	A	A	B	A	B	B	B	A	B	B	B	A	B	B	B	A	B	B	B	B	B	A	A
S1_7796584	1	7796584	G	B	C	A	A	B	B	B	B	A	B	B	A	B	A	A	B	B	B	B	B	A	A	B	A	A	B	A	B	B	B	A	B	B	B	A	B	B	B	A	B	B	B	B	B	A	A
S1_7796592	1	7796592	T	B	C	A	A	B	B	B	B	A	B	B	A	B	A	A	B	B	B	B	B	A	A	B	A	A	B	A	B	B	B	A	B	B	B	A	B	B	B	A	B	B	B	B	B	A	A
S1_7966485	1	7966485	T	B	C	A	A	B	H	B	B	B	A	B	B	B	H	B	B	B	B	A	A	B	B	B	B	B	B	B	A	B	B	B	B	B	B	H	B	B	B	B	B	B	A	B	B	H	A
S1_7969959	1	7969959	A	B	T	A	A	H	B	B	B	B	A	B	B	B	H	B	B	B	B	B	A	B	B	B	B	B	B	B	A	B	B	B	B	B	B	B	B	B	B	B	B	B	B	B	B	H	A
S1_8182983	1	8182983	A	B	G	A	A	B	B	B	B	B	B	B	B	B	B	B	B	B	B	A	A	B	B	B	B	B	B	B	B	B	B	B	B	B	B	B	B	B	B	B	B	B	B	B	B	H	A
S1_8273553	1	8273553	G	B	C	A	A	B	B	B	B	B	A	B	H	B	H	B	B	B	B	A	A	B	B	B	B	B	B	B	A	B	B	B	B	B	B	B	B	B	B	B	B	B	B	B	B	B	A
S1_8273569	1	8273569	G	B	C	A	A	B	B	B	B	B	A	B	H	B	H	B	B	B	B	A	A	B	B	B	B	B	B	B	A	B	B	B	B	B	B	B	B	B	B	B	B	B	B	B	B	B	A
S1_8273570	1	8273570	G	B	C	A	A	B	B	B	B	B	A	B	H	B	H	B	B	B	B	A	A	B	B	B	B	B	B	B	A	B	B	B	B	B	B	B	B	B	B	B	B	B	B	B	B	B	A
S1_8273574	1	8273574	T	B	C	A	A	B	B	B	B	B	A	B	H	B	H	B	B	B	B	A	A	B	B	B	B	B	B	B	A	B	B	B	B	B	B	B	B	B	B	B	B	B	B	B	B	B	A
S1_8273604	1	8273604	C	B	A	A	A	B	B	B	B	B	A	B	H	B	H	B	B	B	B	A	A	B	B	B	B	B	B	B	A	B	B	B	B	B	B	B	B	B	B	B	B	B	B	B	B	B	A
S1_8273610	1	8273610	A	B	G	A	A	B	B	B	B	B	A	B	H	B	H	B	B	B	B	A	A	B	B	B	B	B	B	B	A	B	B	B	B	B	B	B	B	B	B	B	B	B	B	B	B	B	A
S1_8404949	1	8404949	A	B	C	A	A	B	B	B	B	B	A	B	B	B	B	B	B	B	B	A	A	B	B	B	B	B	B	B	A	B	B	B	B	B	B	B	B	B	B	B	B	B	A	B	B	B	A
S1_8536716	1	8536716	C	B	G	A	A	B	B	B	B	B	A	B	B	B	H	B	B	B	B	A	A	B	B	B	B	B	B	B	A	B	B	A	B	B	B	B	B	B	B	B	B	B	H	B	B	B	A
S1_8536752	1	8536752	G	B	A	A	A	B	B	B	B	B	A	B	B	B	H	B	B	B	B	A	A	B	B	B	B	B	B	B	A	B	B	A	B	B	B	B	B	B	B	B	B	B	H	B	B	B	A
S1_8536838	1	8536838	T	B	C	A	A	B	B	B	B	B	A	B	H	B	H	B	B	B	B	A	A	B	B	B	B	B	B	B	A	B	B	B	B	B	B	B	B	B	B	B	B	B	A	B	B	B	A
S1_8536840	1	8536840	A	B	G	A	B	B	B	B	B	B	B	B	H	B	H	B	B	B	B	B	B	B	B	B	B	B	B	B	B	B	B	B	B	B	B	B	B	B	B	B	B	B	B	B	B	B	B
S1_8536857	1	8536857	G	B	A	A	A	B	B	B	B	B	A	B	H	B	H	B	B	B	B	A	A	B	B	B	B	B	B	B	A	B	B	B	B	B	B	B	B	B	B	B	B	B	A	B	B	B	A
S1_8716533	1	8716533	G	B	A	A	H	B	B	B	B	H	H	B	B	B	B	B	B	B	B	B	A	B	B	B	B	B	B	B	A	B	B	B	B	B	B	B	B	B	B	B	B	B	B	B	B	B	A
S1_8716543	1	8716543	C	B	T	A	H	B	B	B	B	H	H	B	B	B	B	B	B	B	B	B	A	B	B	B	B	B	B	B	A	B	B	B	B	B	B	B	B	B	B	B	B	B	B	B	B	B	A
S1_8716550	1	8716550	G	B	A	A	H	B	B	B	B	H	H	B	B	B	B	B	B	B	B	B	A	B	B	B	H	B	B	B	A	B	B	B	B	B	B	B	B	B	B	B	B	B	B	B	B	B	A
S1_8716557	1	8716557	A	B	G	A	H	B	B	B	B	H	B	B	B	B	B	B	B	B	B	B	A	B	B	B	B	B	B	B	A	B	B	B	B	B	B	B	B	B	B	B	B	B	B	B	B	B	A
S1_8716565	1	8716565	A	B	G	A	H	B	B	B	B	H	H	B	B	B	B	B	B	B	B	B	A	B	B	B	B	B	B	B	A	B	B	B	B	B	B	B	B	B	B	B	B	B	B	B	B	B	A
S1_8716571	1	8716571	G	B	T	A	H	B	B	B	B	H	B	B	B	B	B	B	B	B	B	B	A	B	B	B	B	B	B	B	A	B	B	B	B	B	B	B	B	B	B	B	B	B	B	B	B	B	A
S1_8716601	1	8716601	G	B	A	A	H	B	B	B	B	H	H	B	B	B	B	B	B	B	B	B	A	B	B	B	B	B	B	B	A	B	B	B	B	B	B	B	B	B	B	B	B	B	B	B	B	B	A
S1_9001185	1	9001185	C	B	T	A	A	B	B	B	B	B	B	B	B	B	B	B	B	B	B	A	A	B	B	B	B	B	B	B	A	B	B	B	B	B	B	B	B	B	B	B	B	B	B	H	B	H	A
S1_9303533	1	9303533	T	B	C	A	A	B	B	B	B	B	A	B	B	B	B	B	B	B	B	A	A	B	B	B	B	B	B	B	A	B	B	B	B	B	B	B	B	B	B	B	B	B	B	B	B	B	A
S1_9550740	1	9550740	T	B	C	A	A	B	B	B	B	B	B	B	B	B	H	B	B	B	B	B	A	B	B	B	B	B	B	B	A	B	B	B	B	B	B	B	B	B	B	B	B	B	B	B	B	B	A
S1_9627845	1	9627845	C	B	T	A	A	B	B	B	B	B	A	B	B	B	H	B	B	B	B	A	A	B	B	B	B	B	B	B	A	B	B	B	H	B	B	B	B	B	B	B	B	B	B	B	B	B	A
S1_9627852	1	9627852	C	B	T	A	A	B	B	B	B	B	A	B	B	B	B	B	B	B	B	A	A	B	B	B	B	B	B	B	A	B	B	B	H	B	B	B	B	B	B	B	B	B	B	B	B	B	A
S1_9634998	1	9634998	G	B	T	A	A	B	B	B	B	B	A	B	B	B	H	B	B	B	B	A	A	B	B	B	B	B	B	B	A	B	B	B	B	B	B	B	B	B	B	B	B	B	B	B	B	B	A
S1_9744626	1	9744626	A	B	C	A	A	B	B	B	B	B	A	B	B	B	B	B	B	B	B	B	A	B	B	B	B	B	H	B	A	B	B	B	B	B	B	B	B	B	B	B	B	B	B	B	B	H	A
S1_9787257	1	9787257	A	B	G	A	A	B	H	B	B	B	A	B	B	B	B	B	B	B	B	A	A	B	B	B	B	B	B	B	A	B	B	B	B	B	B	B	B	B	B	B	B	B	B	B	B	B	A
S1_9823153	1	9823153	C	B	T	A	A	B	B	B	B	B	A	B	B	H	B	B	B	B	B	A	A	B	B	B	B	B	B	B	A	B	B	B	B	B	B	B	B	B	B	B	B	B	B	B	B	B	A
S1_9824282	1	9824282	G	B	A	A	H	A	A	A	B	A	A	A	A	H	H	H	A	A	B	B	A	B	B	A	H	B	H	A	B	A	H	B	H	A	B	A	A	A	B	A	A	A	A	A	H	B	A
S1_9824287	1	9824287	T	B	C	A	H	A	A	A	B	A	A	A	A	H	H	H	A	A	B	B	A	B	B	A	H	B	H	A	B	A	H	B	H	A	B	A	A	A	B	A	A	A	A	A	H	B	A
S1_9824297	1	9824297	C	B	T	A	H	A	A	A	B	A	A	A	A	H	H	H	A	A	B	B	A	B	B	A	H	B	H	A	B	A	H	B	H	A	B	A	A	A	B	A	A	A	A	A	H	B	A
S1_9824308	1	9824308	T	B	C	A	H	A	A	A	B	A	A	A	A	H	H	H	A	A	B	B	A	B	B	A	H	B	H	A	B	A	H	B	H	A	B	A	A	A	B	A	A	A	A	A	H	B	A
S1_9824335	1	9824335	T	B	C	A	H	A	A	A	B	A	A	A	A	H	H	H	A	A	B	A	A	B	B	A	H	B	H	A	A	A	H	B	H	A	B	A	A	A	B	A	A	A	A	A	H	B	A
S1_9873689	1	9873689	C	B	T	A	A	B	B	B	B	B	A	B	B	B	B	B	B	B	B	A	A	B	B	B	B	B	B	B	A	B	B	B	B	B	B	B	B	B	B	B	B	B	B	B	B	B	A
S1_9913849	1	9913849	A	B	G	A	A	B	B	B	B	B	B	B	B	B	B	B	B	B	B	A	A	B	B	B	B	B	H	B	A	B	B	B	H	B	B	B	B	B	B	B	B	B	B	B	B	B	A
S1_9943382	1	9943382	A	B	G	A	H	B	B	B	B	B	A	B	B	B	B	B	B	B	B	A	A	B	B	B	B	B	B	B	A	B	B	B	B	B	B	B	B	B	B	B	B	B	B	H	B	B	A
S1_10013188	1	10013188	C	B	T	A	A	B	B	B	B	B	A	B	B	B	B	B	B	B	B	A	A	B	B	B	B	B	B	B	A	B	B	B	B	B	B	B	B	B	B	B	B	B	B	B	B	B	A
S1_10080376	1	10080376	G	B	C	A	A	B	B	B	B	B	A	B	B	B	B	B	B	B	B	A	A	B	B	B	B	B	H	B	A	B	B	B	B	B	B	B	B	B	B	B	B	B	B	B	B	B	A
S1_10146639	1	10146639	C	B	T	A	A	B	B	B	B	B	A	B	B	B	H	B	B	B	B	A	A	B	B	B	B	B	B	B	A	B	B	B	B	B	B	B	B	B	B	H	B	B	B	B	B	B	A
S1_11071767	1	11071767	C	B	T	A	B	B	B	A	B	B	A	B	B	B	B	B	B	B	B	B	A	B	B	B	B	B	B	B	A	B	B	B	B	B	B	B	B	B	A	B	B	B	B	B	B	B	A
S1_11078453	1	11078453	T	B	C	A	B	B	B	A	B	B	A	H	B	B	H	B	H	B	B	B	A	B	B	B	B	B	B	B	A	B	B	B	B	H	B	B	B	B	A	B	B	B	B	H	B	B	A
S1_11078476	1	11078476	T	B	C	A	B	B	B	A	B	B	A	H	B	B	H	B	H	B	B	B	A	B	B	B	B	B	B	B	A	B	B	B	B	H	B	B	B	B	A	B	B	B	B	H	B	B	A
S1_11175321	1	11175321	T	B	C	A	B	B	B	A	B	B	A	B	B	B	H	B	B	B	B	B	A	B	B	B	B	B	B	B	B	B	B	B	B	H	B	B	B	B	A	B	B	B	B	B	B	B	A
S1_11220396	1	11220396	G	B	A	A	B	B	B	A	B	B	A	B	B	B	H	B	B	B	B	B	A	B	B	B	B	B	B	B	A	B	B	B	B	B	B	B	B	B	A	B	B	B	B	B	B	B	A
S1_11272858	1	11272858	T	B	A	A	B	B	B	A	A	B	A	B	B	H	B	B	B	B	B	B	A	B	B	B	B	B	B	B	A	B	B	B	B	B	B	B	B	B	A	B	B	B	H	B	B	B	A
S1_11410130	1	11410130	A	B	T	A	B	B	B	A	A	B	A	B	B	B	B	B	B	B	B	B	A	B	B	B	B	B	B	B	A	B	B	B	B	B	B	B	B	B	A	B	B	B	B	B	B	B	A
S1_11436900	1	11436900	T	B	A	A	H	B	B	A	B	B	A	B	B	H	B	B	B	B	B	B	A	B	B	B	B	B	B	B	A	B	B	B	B	B	B	B	B	B	A	B	B	B	B	B	B	B	A
S1_12742066	1	12742066	A	B	C	A	B	H	B	A	B	B	A	B	H	B	B	B	A	B	B	B	A	B	B	B	B	B	A	B	A	B	B	B	A	A	B	B	B	B	H	B	B	B	B	A	B	B	B
S1_13140571	1	13140571	T	B	G	A	B	B	B	A	B	B	A	B	B	B	B	B	B	B	B	H	A	B	B	B	B	B	A	B	A	B	B	B	A	H	B	B	B	B	A	B	B	B	B	B	B	H	H
S1_13366968	1	13366968	C	B	T	A	B	B	B	A	A	B	A	B	B	B	H	B	H	B	B	H	A	B	B	B	B	B	A	B	A	B	B	B	B	H	B	B	B	B	A	B	B	B	B	B	B	B	H
S1_13423843	1	13423843	C	B	T	A	B	B	B	A	B	B	A	B	B	B	B	B	B	B	B	A	A	B	B	B	B	B	A	B	A	B	B	B	A	B	B	B	B	B	A	B	B	B	B	A	B	B	B
S1_13424564	1	13424564	C	B	A	A	B	B	B	A	B	B	B	B	H	B	H	B	A	B	B	B	A	B	B	B	B	B	A	B	A	B	B	B	A	B	B	B	B	B	A	B	B	B	B	B	B	H	B
S1_13424586	1	13424586	G	B	A	A	B	B	B	A	B	B	B	B	H	B	H	B	A	B	B	B	A	B	B	B	B	B	A	B	A	B	B	B	A	B	B	B	B	B	A	B	B	B	B	B	B	H	B
S1_13424589	1	13424589	T	B	G	A	B	B	B	A	B	B	B	B	H	B	H	B	A	B	B	B	A	B	B	B	B	B	A	B	A	B	B	B	A	B	B	B	B	B	A	B	B	B	B	B	B	H	B
S1_13541645	1	13541645	A	B	G	A	B	B	B	A	B	B	A	B	B	B	H	B	B	B	B	B	A	B	B	B	B	B	A	B	A	B	B	B	B	B	B	B	B	B	A	B	B	B	B	B	B	B	A
S1_13563387	1	13563387	G	B	A	A	H	B	B	A	H	B	A	B	B	B	B	B	B	B	B	H	A	B	B	B	B	B	A	B	A	B	B	B	B	B	B	B	B	B	A	B	B	B	B	B	B	B	B
S1_13985311	1	13985311	G	B	A	A	B	B	B	A	B	B	A	B	H	B	H	H	B	B	B	B	H	B	B	B	B	B	A	B	A	B	B	B	H	H	B	B	B	B	A	B	B	B	B	B	B	H	A
S1_13985318	1	13985318	T	B	C	A	B	B	B	A	B	B	A	B	H	B	H	H	B	B	B	B	H	B	B	B	B	B	A	B	A	B	B	B	H	B	B	B	B	B	A	B	B	B	B	B	B	H	A
S1_14060399	1	14060399	A	B	G	A	B	H	B	A	H	B	A	B	B	B	H	B	B	B	B	H	A	B	B	B	B	B	A	B	A	B	B	B	H	H	B	B	B	B	A	B	B	B	B	H	B	B	H
S1_14326239	1	14326239	C	B	G	A	B	B	B	A	H	B	A	B	B	B	H	B	B	B	B	B	A	B	B	B	B	B	A	B	A	B	B	B	B	B	B	B	B	B	A	B	B	B	B	B	B	B	A
S1_14326279	1	14326279	G	B	A	A	B	B	B	A	H	B	A	B	B	B	H	B	B	B	B	B	A	B	B	B	B	B	A	B	A	B	B	B	B	B	B	B	B	B	A	B	B	B	B	B	B	B	A
S1_14356476	1	14356476	C	B	A	A	B	B	B	A	A	B	A	B	H	B	H	B	A	B	B	B	A	B	B	B	B	H	A	B	A	B	B	H	B	H	B	B	B	B	A	B	B	B	B	B	B	B	A
S1_14517853	1	14517853	G	B	T	A	B	B	B	A	A	B	A	B	H	B	H	B	A	B	B	B	A	B	B	B	B	B	A	B	A	B	A	B	H	B	B	B	B	B	A	B	B	B	H	B	B	A	A
S1_14517867	1	14517867	G	B	A	A	B	B	B	A	A	B	A	B	H	B	H	B	A	B	B	B	A	B	B	B	B	B	A	B	A	B	A	B	H	B	B	B	B	B	A	B	B	B	H	B	B	A	A
S1_18125564	1	18125564	C	B	A	A	B	B	B	A	B	B	A	B	B	B	B	B	A	B	B	B	A	B	B	B	B	B	A	B	B	B	A	B	B	B	B	A	B	B	A	B	B	B	B	B	B	H	A
S1_18187431	1	18187431	G	B	C	A	B	B	B	A	A	B	A	B	B	B	B	B	B	B	B	B	A	B	B	H	B	B	A	B	B	B	B	B	A	B	B	B	B	B	A	B	B	B	B	B	B	A	A
S1_18392367	1	18392367	C	B	T	A	B	B	B	A	B	B	B	B	B	B	H	B	B	B	B	B	A	B	B	B	B	B	A	B	B	B	B	B	A	A	B	A	B	B	A	B	B	B	B	B	B	A	B
S1_18392371	1	18392371	T	B	C	A	B	B	B	A	B	B	A	B	B	B	H	B	B	B	B	B	A	B	B	B	B	B	A	B	B	B	B	B	A	A	B	A	B	B	A	B	B	B	B	B	B	A	B
S1_18464549	1	18464549	T	B	C	A	B	B	B	A	B	B	B	B	B	B	A	B	A	B	B	B	A	B	B	B	H	B	A	B	B	H	B	B	A	A	B	A	B	B	A	B	B	B	B	B	B	A	B
S1_18491260	1	18491260	C	B	T	A	B	B	B	B	B	B	B	B	B	B	B	B	B	A	B	B	B	B	A	B	B	B	A	A	B	B	B	B	B	B	B	B	B	B	B	B	B	H	B	B	B	H	H
S1_18491632	1	18491632	G	B	A	A	B	B	B	B	B	B	B	B	B	B	B	B	B	B	B	B	B	B	B	H	B	B	B	B	A	A	B	B	B	B	B	B	B	B	B	B	B	B	B	B	B	B	H
S1_18721034	1	18721034	C	B	G	A	H	H	B	A	H	B	B	B	B	B	A	B	H	B	B	A	A	B	B	B	B	B	A	B	B	B	B	B	B	B	B	H	B	B	A	B	B	B	B	A	B	A	H
S1_18721048	1	18721048	T	B	A	A	H	H	B	A	H	B	B	B	B	B	A	B	H	B	B	A	A	B	B	B	B	B	A	B	B	B	B	B	B	B	B	H	B	B	A	B	B	B	B	A	B	A	H
S1_19006596	1	19006596	G	B	A	A	H	B	B	A	B	B	B	B	B	B	H	B	A	B	B	B	A	B	B	B	B	B	A	B	B	B	A	B	A	B	B	A	B	B	A	B	B	B	B	A	B	A	B
S1_20601496	1	20601496	C	B	T	A	B	B	B	A	A	B	B	A	B	H	A	B	B	B	B	B	A	B	B	B	B	B	A	A	B	B	B	B	B	B	B	A	B	A	A	B	B	B	B	B	B	A	B
S1_20707307	1	20707307	T	B	C	A	B	B	B	A	B	B	A	B	B	B	B	B	A	B	B	B	A	B	B	B	B	B	A	B	B	B	B	B	A	B	B	A	B	A	A	B	B	B	B	B	B	A	B
S1_20880728	1	20880728	A	B	G	A	A	A	A	A	A	A	A	A	A	A	A	A	A	A	A	A	H	H	A	A	A	A	A	A	A	A	A	A	A	H	A	A	A	A	A	A	A	A	B	A	A	A	A
S1_20880747	1	20880747	C	B	T	A	A	A	A	A	A	A	A	A	A	A	A	A	A	A	H	A	A	H	A	A	A	A	A	A	A	A	A	A	A	H	A	A	A	A	A	A	A	A	B	A	A	A	A
S1_20880797	1	20880797	A	B	G	A	A	A	A	A	A	A	A	A	A	A	A	A	A	A	H	A	A	H	A	A	A	A	A	A	A	A	A	A	A	H	A	A	A	A	A	A	A	A	B	A	A	A	A
S1_21068987	1	21068987	C	B	G	A	B	B	B	A	B	B	B	B	B	B	A	B	B	B	B	A	A	B	B	B	B	B	A	B	B	B	A	B	B	B	B	B	B	A	H	B	B	B	B	B	B	A	B
S1_21069025	1	21069025	G	B	C	A	B	B	B	A	B	B	B	B	B	B	A	B	B	B	B	A	A	B	B	B	B	B	A	B	B	B	A	B	B	B	B	B	B	A	H	B	B	B	B	B	B	A	B
S1_21070972	1	21070972	G	B	A	A	B	H	B	A	B	B	B	A	B	H	H	B	A	B	B	A	A	B	B	B	B	B	A	A	B	B	B	B	B	B	B	A	B	A	A	B	B	B	B	B	B	H	B
S1_21075213	1	21075213	G	B	A	A	B	B	B	A	B	B	B	A	B	B	A	B	A	B	B	A	A	B	B	B	B	B	A	A	B	B	B	B	B	B	B	B	B	A	A	B	B	B	B	B	A	A	A
S1_21661936	1	21661936	A	B	C	A	B	H	B	A	B	B	B	A	B	B	A	B	A	B	B	A	A	B	B	B	B	B	B	A	B	B	A	B	B	B	B	B	B	A	A	B	B	B	B	B	B	A	B
S1_21661953	1	21661953	A	B	C	A	B	H	B	A	B	B	B	A	B	B	A	B	A	B	B	A	A	B	B	B	B	B	B	A	B	B	A	B	B	B	B	B	B	A	A	B	B	B	B	B	B	A	B
S1_21688746	1	21688746	A	B	G	A	B	B	B	A	B	B	B	A	B	B	B	B	A	B	B	A	A	B	B	B	B	B	B	B	B	B	B	B	A	B	B	A	B	A	H	H	B	B	B	B	B	A	B
S1_21707181	1	21707181	C	B	T	A	B	B	B	A	B	B	B	H	B	B	H	B	H	B	B	H	A	B	B	B	B	B	B	H	B	B	H	B	B	B	B	A	B	A	H	B	B	B	B	B	H	H	B
S1_21707198	1	21707198	T	B	C	A	B	B	B	A	B	B	B	H	B	B	H	B	H	B	B	H	A	B	B	B	B	B	B	H	B	B	H	B	B	B	B	A	B	A	H	B	B	B	B	B	H	H	B
S1_21707203	1	21707203	T	B	C	A	B	B	B	A	B	B	B	H	B	B	H	B	H	B	B	H	A	B	B	B	B	B	B	H	B	B	H	B	B	B	B	A	B	A	H	B	B	B	B	B	H	H	B
S1_21707213	1	21707213	A	B	G	A	B	B	B	A	B	B	B	H	B	B	H	B	H	B	B	H	A	B	B	B	B	B	B	H	B	B	H	B	B	B	B	A	B	A	H	B	B	B	B	B	H	H	B
S1_21707229	1	21707229	A	B	G	A	B	B	B	A	B	B	B	H	B	B	H	B	H	B	B	H	A	B	B	B	B	B	B	H	B	B	H	B	B	B	B	A	B	A	H	B	B	B	B	B	H	H	B
S1_21707232	1	21707232	G	B	A	A	B	B	B	A	B	B	B	H	B	B	H	B	H	B	B	H	A	B	B	B	B	B	B	H	B	B	H	B	B	B	B	A	B	A	H	B	B	B	B	B	H	H	B
S1_21707357	1	21707357	C	B	A	A	B	B	B	A	B	B	B	H	B	H	A	B	A	B	B	A	A	B	B	B	B	B	B	H	B	B	A	B	A	B	B	A	B	A	A	B	B	B	B	B	H	A	B
S1_21707361	1	21707361	G	B	A	A	B	B	B	A	B	B	B	H	B	H	A	B	A	B	B	A	A	B	B	B	B	B	B	H	B	B	A	B	A	B	B	A	B	A	A	B	B	B	B	B	H	A	B
S1_21759898	1	21759898	T	B	C	A	B	B	B	A	B	B	B	B	B	B	B	B	B	B	B	A	A	B	B	B	B	B	B	B	B	B	A	B	B	B	B	A	B	A	A	B	B	B	B	B	A	A	B
S1_21759947	1	21759947	A	B	G	A	B	B	B	A	B	B	B	B	B	B	B	B	B	B	B	A	A	B	B	B	B	B	B	B	B	B	A	B	B	B	B	A	B	A	A	B	B	B	B	B	A	A	B
S1_21888852	1	21888852	A	B	G	A	B	B	B	A	H	B	H	H	B	B	A	B	A	B	B	H	A	B	B	B	B	B	B	B	B	B	B	B	A	B	B	A	B	A	A	B	B	B	B	B	B	A	B
S1_21888968	1	21888968	C	B	T	A	B	H	B	A	H	B	B	A	B	B	H	B	A	B	B	H	A	B	B	B	B	B	B	H	B	B	H	B	H	B	H	A	B	A	A	B	B	B	B	B	H	A	B
S1_21945403	1	21945403	A	B	G	A	B	B	B	A	B	B	A	B	B	B	B	B	A	B	B	A	A	B	B	B	B	B	B	B	B	B	A	B	B	B	B	A	B	A	A	B	B	B	B	B	B	A	B
S1_22067851	1	22067851	C	B	T	A	B	H	B	A	H	B	H	B	B	B	H	B	H	B	B	A	A	B	B	B	B	B	B	H	B	B	B	H	B	B	B	A	B	A	A	B	B	B	B	B	B	H	B
S1_22068018	1	22068018	A	B	G	A	B	B	B	A	B	B	H	B	B	B	B	B	H	B	B	A	A	B	B	B	B	B	B	H	B	B	H	B	A	B	B	A	B	A	A	B	B	B	B	B	H	A	B
S1_22499072	1	22499072	G	B	A	A	B	B	B	A	B	B	B	B	B	B	H	B	A	B	B	B	B	B	B	B	B	B	B	B	B	B	B	B	A	B	B	B	B	A	A	B	B	B	B	B	B	A	B
S1_22499127	1	22499127	T	B	C	A	B	B	B	A	B	B	B	B	B	B	H	B	A	B	B	B	B	B	B	B	B	B	B	B	B	H	B	B	A	B	B	B	B	A	A	B	B	B	B	B	B	A	B
S1_22534815	1	22534815	C	B	A	A	B	H	B	A	B	B	B	A	B	B	H	B	A	B	B	B	B	B	B	B	B	B	B	B	B	B	A	B	B	B	B	A	B	A	A	B	B	B	B	B	B	A	B
S1_22666852	1	22666852	T	B	C	A	B	B	B	A	B	B	B	B	B	B	H	B	A	B	B	B	B	B	B	B	B	B	B	B	B	B	A	B	B	B	B	B	B	A	A	B	B	B	B	B	H	A	B
S1_22687290	1	22687290	G	B	C	A	B	B	B	A	B	B	B	A	H	B	H	B	A	B	H	A	B	B	B	B	B	B	B	A	B	B	A	B	A	B	B	B	B	A	A	B	B	B	B	B	B	H	B
S1_22826112	1	22826112	C	B	T	A	B	B	B	A	H	B	B	A	B	B	B	B	A	B	B	H	B	B	B	B	B	B	B	B	B	B	A	B	H	B	B	A	B	A	A	B	B	B	B	B	B	H	B
S1_23225282	1	23225282	T	B	C	A	B	B	B	A	A	B	B	B	B	B	H	B	A	B	B	A	B	B	B	B	B	B	B	H	B	B	A	B	B	B	B	B	B	A	A	B	B	B	B	H	B	A	B
S1_23282238	1	23282238	T	B	G	A	B	B	B	A	A	B	B	B	B	B	B	B	A	B	B	B	B	B	B	B	B	B	B	B	B	B	B	B	B	B	B	B	B	A	A	B	B	B	B	B	B	A	B
S1_23339010	1	23339010	G	B	A	A	B	B	B	A	A	B	B	A	B	B	A	B	B	B	B	B	B	B	B	B	B	B	B	B	B	B	A	B	B	B	B	A	B	A	A	B	B	B	B	B	B	A	B
S1_23423796	1	23423796	A	B	G	A	B	B	B	A	B	H	B	B	A	H	H	B	H	B	B	B	B	B	A	B	B	B	A	B	B	B	A	B	H	B	B	A	B	A	H	B	B	A	B	B	B	A	B
S1_23423813	1	23423813	C	B	T	A	B	B	B	A	B	B	B	B	B	B	H	B	B	B	B	B	B	B	B	B	B	B	B	B	B	B	A	B	B	B	B	A	B	A	H	B	B	B	B	B	B	B	B
S1_23581453	1	23581453	G	B	T	A	B	B	B	A	B	B	B	A	B	B	A	B	A	B	B	A	B	B	B	B	B	B	B	B	B	B	A	B	B	B	B	A	B	A	A	B	B	B	B	B	B	A	B
S1_23581565	1	23581565	G	B	A	A	B	B	B	A	A	B	B	B	B	B	B	B	A	B	B	A	B	B	B	B	B	B	B	B	B	B	B	B	B	B	B	A	B	A	A	B	B	B	B	B	B	A	B
S1_23581632	1	23581632	A	B	C	A	B	B	B	A	A	B	B	B	B	B	B	B	A	B	B	A	B	B	B	B	B	B	B	B	B	B	B	B	B	B	B	A	B	A	A	B	B	B	B	B	B	A	B
S1_23615194	1	23615194	G	B	T	A	B	B	B	A	B	B	B	H	B	B	B	B	H	B	B	H	B	B	B	B	H	B	B	H	B	B	A	B	B	B	H	H	B	A	A	B	B	B	B	B	B	A	B
S1_23829965	1	23829965	G	B	A	A	B	A	A	A	A	A	B	B	A	B	H	A	B	A	A	B	A	A	B	H	B	A	B	B	A	A	A	A	A	A	A	A	A	B	A	A	A	A	B	B	A	B	A
S1_23830065	1	23830065	A	B	C	A	B	A	B	A	A	A	A	B	A	A	A	A	A	B	B	B	A	A	A	B	B	B	B	A	A	A	B	B	A	A	A	B	A	B	B	B	B	B	A	B	B	A	A
S1_23833162	1	23833162	T	B	G	A	B	B	B	A	A	B	B	A	B	B	A	B	B	B	B	A	B	B	B	B	B	B	B	B	B	B	B	B	B	B	B	B	B	A	A	B	B	B	B	B	B	B	B
S1_24026845	1	24026845	G	B	C	A	B	B	B	A	H	B	B	B	B	B	B	B	B	B	B	A	B	B	B	B	H	B	B	B	B	B	B	B	B	B	B	A	B	A	H	B	B	B	B	B	B	H	B
S1_24042044	1	24042044	T	B	G	A	B	H	B	A	B	B	A	B	B	B	B	B	A	B	B	B	B	B	B	B	B	B	B	A	B	B	B	B	B	B	B	A	B	A	A	B	B	B	B	B	B	A	B
S1_24076158	1	24076158	T	B	C	A	B	B	B	A	A	A	B	B	B	B	A	B	A	B	B	A	B	B	B	B	B	B	B	A	B	B	B	B	B	B	B	A	B	A	A	B	B	B	B	H	B	B	B
S1_24100834	1	24100834	G	B	T	A	B	H	B	A	B	B	B	A	H	H	H	B	B	B	B	A	B	B	B	B	B	B	B	A	B	B	A	B	B	B	B	H	B	A	A	B	B	B	B	B	B	A	B
S1_24140345	1	24140345	G	B	A	A	B	H	B	A	B	B	B	H	B	B	H	B	B	B	B	A	B	B	B	B	B	A	B	B	B	B	A	B	B	B	B	A	B	A	H	B	B	B	B	H	B	H	B
S1_24294658	1	24294658	C	B	T	A	B	B	B	A	A	B	B	A	B	H	A	B	B	B	B	B	B	B	B	B	H	B	B	B	B	B	A	B	B	B	B	A	B	A	A	B	B	B	B	B	B	B	B
S1_24352061	1	24352061	G	B	A	A	B	B	B	A	A	B	B	B	H	B	A	B	B	B	B	A	B	B	B	B	B	B	B	A	B	B	B	B	B	B	B	A	B	A	A	B	B	B	B	B	B	A	B
S1_24409989	1	24409989	C	B	T	A	B	B	B	A	B	B	B	A	B	B	H	B	B	B	B	A	B	B	B	B	B	B	B	A	B	B	A	B	B	B	B	A	B	A	A	B	B	B	B	B	B	A	B
S1_24553088	1	24553088	C	B	A	A	B	B	B	A	B	B	B	A	B	H	A	B	B	B	B	A	B	B	B	B	B	B	B	B	B	B	B	B	B	B	B	A	B	A	A	B	B	B	B	B	B	A	B
S1_24613669	1	24613669	G	B	A	A	B	H	B	A	B	B	B	A	B	B	A	B	A	B	B	A	B	B	B	B	B	B	B	B	B	B	A	B	B	B	B	A	B	A	A	B	B	B	B	B	B	A	B
S1_24713137	1	24713137	G	B	C	A	A	A	B	A	A	A	B	A	A	A	A	B	A	A	B	A	A	A	H	A	A	A	B	B	B	B	A	A	A	B	A	A	A	A	B	A	A	B	A	A	B	H	A
S1_24713148	1	24713148	C	B	T	A	A	A	B	A	A	A	B	A	A	A	A	B	A	A	B	A	A	A	H	A	A	A	B	B	B	B	A	A	A	B	A	A	A	A	B	A	A	B	A	A	B	H	A
S1_25580728	1	25580728	A	B	G	A	B	H	H	B	B	H	H	A	H	H	B	B	B	B	H	B	B	H	H	B	H	H	B	B	A	B	B	B	H	B	H	A	H	H	B	B	B	B	A	B	A	H	B
S1_25646455	1	25646455	G	B	C	A	B	B	B	A	B	B	B	A	H	B	H	B	B	B	B	A	B	B	B	B	B	B	B	B	B	H	A	B	B	B	B	A	B	A	A	B	B	B	B	B	B	A	B
S1_25685988	1	25685988	C	B	G	A	B	B	B	A	B	B	B	A	B	B	B	B	B	B	B	B	B	B	B	B	B	A	B	A	B	B	A	B	B	B	B	A	B	A	A	B	B	B	B	B	B	A	B
S1_26126100	1	26126100	A	B	G	A	B	B	B	A	B	B	B	A	B	B	H	B	B	B	B	A	B	A	B	B	B	B	B	A	B	B	B	B	B	B	B	A	B	A	A	B	B	B	B	B	B	A	B
S1_26126146	1	26126146	A	B	T	A	B	B	B	A	B	B	B	A	B	B	H	B	B	B	B	A	B	A	B	B	B	B	B	A	B	B	B	B	B	B	B	A	B	A	A	B	B	B	B	B	B	A	B
S1_26126174	1	26126174	T	B	C	A	B	B	B	A	B	B	B	A	B	B	H	B	B	B	B	A	B	A	B	B	B	B	B	A	B	B	B	B	B	B	B	A	B	A	A	B	B	B	B	B	B	A	B
S1_26540603	1	26540603	A	B	C	A	B	B	B	A	B	B	B	A	H	B	H	B	B	B	B	A	B	B	B	B	B	B	B	A	A	B	B	B	B	B	B	A	B	A	A	B	B	B	B	B	B	A	B
S1_26619713	1	26619713	T	B	C	A	B	H	B	A	B	B	B	A	B	B	B	B	B	B	B	A	B	A	B	B	B	B	B	A	B	B	B	B	B	B	B	A	B	A	A	B	B	B	H	H	B	A	B
S1_26709644	1	26709644	A	B	G	A	B	B	B	A	B	B	B	A	B	B	B	B	B	B	B	A	B	B	A	B	B	B	H	A	A	B	A	B	B	B	B	A	B	A	A	B	B	B	B	B	B	A	B
S1_26709679	1	26709679	A	B	G	A	B	B	B	A	B	B	B	A	B	B	B	B	B	B	B	A	B	B	A	B	B	B	H	A	A	B	A	B	B	B	B	A	B	A	A	B	B	B	B	B	B	A	B
S1_27496213	1	27496213	G	B	A	A	H	B	B	A	B	B	B	A	H	B	H	B	A	B	B	B	B	B	A	B	B	A	B	A	B	B	A	B	B	B	B	B	B	A	A	B	B	B	B	B	B	B	B
S1_27767204	1	27767204	C	B	T	A	B	B	B	A	A	B	B	A	H	B	A	B	B	B	B	B	B	B	H	B	B	B	B	A	A	B	A	B	B	B	B	B	B	A	A	B	B	B	B	B	B	B	B
S1_27767262	1	27767262	T	B	C	A	B	B	B	A	A	B	B	A	H	B	A	B	B	B	B	B	B	B	H	B	B	B	B	A	A	B	A	B	B	B	B	B	B	A	A	B	B	B	B	B	B	B	B
S1_27768761	1	27768761	T	B	C	A	B	B	B	A	B	B	B	A	B	B	A	B	B	B	B	B	B	B	A	B	B	B	B	A	B	B	B	B	B	B	B	B	B	A	A	B	B	B	B	B	B	B	B
S1_28524420	1	28524420	C	B	T	A	B	H	B	A	B	B	B	A	B	B	A	B	B	B	B	B	B	B	H	B	H	H	B	H	B	B	B	H	B	B	B	H	B	A	A	B	B	B	B	B	B	B	B
S1_28535990	1	28535990	A	B	G	A	B	B	B	A	B	B	B	A	B	B	A	B	B	B	B	B	B	A	B	B	A	B	B	A	B	B	A	A	B	B	B	B	B	A	A	B	B	B	B	B	B	B	B
S1_28536019	1	28536019	C	B	G	A	H	B	B	A	B	B	B	A	B	B	A	B	B	B	B	B	B	A	B	B	A	B	B	A	B	B	A	A	B	B	B	B	B	A	A	B	B	B	B	B	B	B	B
S1_28545383	1	28545383	T	B	C	A	B	H	B	A	A	B	H	A	B	B	H	B	B	B	B	B	B	B	A	B	A	A	B	A	B	B	A	A	B	B	B	A	B	A	A	B	B	B	H	B	B	B	B
S1_28573807	1	28573807	C	B	A	A	B	B	B	A	H	B	B	A	B	B	H	B	H	B	B	B	B	H	H	B	H	B	B	A	B	B	H	A	B	B	B	B	B	A	A	B	B	B	B	B	H	B	B
S1_28573836	1	28573836	G	B	T	A	B	B	B	A	H	B	B	A	B	B	H	B	H	B	B	B	B	H	H	B	H	B	B	A	B	B	H	A	B	B	B	B	B	A	A	B	B	B	B	B	H	B	B
S1_28629217	1	28629217	T	B	C	A	B	B	B	A	B	B	B	A	B	B	H	B	B	H	B	B	B	H	B	B	A	B	B	A	H	B	A	A	H	B	B	B	B	A	A	B	B	B	B	B	H	B	B
S1_28824044	1	28824044	G	B	C	A	H	B	B	A	B	B	B	A	B	B	H	B	A	B	B	B	B	B	A	B	H	B	B	A	A	B	A	A	B	B	B	A	B	A	A	B	B	B	B	B	B	B	B
S1_29124263	1	29124263	C	B	A	A	B	B	B	A	A	B	B	A	B	B	A	B	B	B	B	B	B	B	B	B	A	B	B	A	B	B	A	A	B	B	B	B	B	A	A	B	B	A	B	B	H	B	B
S1_29326869	1	29326869	A	B	G	A	B	B	B	B	A	B	B	A	B	B	A	B	B	B	B	B	B	B	B	B	A	B	B	A	B	B	A	A	B	B	B	B	B	A	A	B	B	A	B	B	B	B	B
S1_29326925	1	29326925	T	B	C	A	B	B	B	B	A	B	B	A	B	B	A	B	B	B	B	B	B	B	B	B	A	B	B	A	B	B	A	A	B	B	B	B	B	A	A	B	B	A	B	B	B	B	B
S1_29470063	1	29470063	C	B	A	A	B	H	B	A	B	B	B	A	B	B	H	B	B	B	B	B	B	B	B	B	A	B	B	A	B	B	A	A	B	B	B	B	B	A	H	B	B	A	B	B	B	B	B
S1_29470779	1	29470779	A	B	G	A	B	B	B	A	B	B	B	A	A	B	H	B	B	B	B	B	B	H	A	B	A	B	B	A	A	B	A	A	B	B	B	A	B	A	A	B	B	A	B	B	B	B	B
S1_29532660	1	29532660	T	B	G	A	B	H	B	B	B	B	B	A	B	B	A	B	H	B	B	B	B	H	A	B	H	B	B	A	H	B	A	A	B	B	B	A	B	A	A	B	H	A	B	B	H	H	B
S1_29559846	1	29559846	G	B	T	A	B	B	B	A	B	B	B	A	H	B	H	B	A	B	B	B	B	B	A	B	A	B	B	A	B	B	A	A	B	B	B	A	B	A	A	B	B	A	B	B	A	B	B
S1_29578932	1	29578932	G	B	A	A	B	B	B	B	B	B	B	A	H	B	A	B	A	B	B	B	B	H	B	B	B	A	B	A	H	B	A	A	B	B	B	A	B	A	A	B	H	A	B	H	B	B	B
S1_29605975	1	29605975	T	B	G	A	B	B	B	A	B	B	B	A	B	B	H	B	B	B	B	B	B	A	B	B	A	B	B	A	B	B	A	A	B	B	B	B	B	A	A	B	B	A	B	B	B	H	B
S1_29606290	1	29606290	C	B	G	A	B	B	B	B	B	B	B	A	B	B	A	B	A	B	B	B	B	B	B	B	A	B	B	A	B	B	A	A	B	H	B	B	B	A	A	B	B	A	B	B	A	H	B
S1_29606402	1	29606402	C	B	G	A	B	B	B	B	A	B	B	A	B	B	H	B	B	B	B	B	B	B	B	B	A	A	B	A	B	B	A	A	B	B	B	B	B	A	A	B	B	A	B	B	B	B	B
S1_29620238	1	29620238	C	B	A	A	B	B	B	A	A	B	B	B	B	H	A	B	B	B	B	B	B	B	A	B	A	B	B	A	A	B	A	A	B	B	B	B	B	A	A	B	B	A	B	B	B	B	B
S1_29742338	1	29742338	G	B	C	A	B	H	B	B	B	B	H	A	B	B	A	B	A	B	B	B	B	B	B	B	A	B	B	A	B	B	A	H	B	B	B	B	B	A	A	B	B	A	B	B	B	B	B
S1_29829059	1	29829059	C	B	T	A	B	B	B	A	A	B	B	A	B	B	H	B	B	B	B	B	B	B	A	B	A	B	B	A	B	B	A	A	B	B	B	B	B	A	A	B	B	A	B	B	B	B	B
S1_30016822	1	30016822	G	B	A	A	B	B	A	B	A	B	B	A	B	H	H	B	A	B	B	B	B	B	B	B	A	B	B	A	B	B	A	A	B	B	H	B	B	A	A	B	B	A	B	B	A	H	B
S1_30058874	1	30058874	T	B	C	A	B	B	B	B	B	B	B	A	B	B	A	B	B	B	B	B	B	A	B	B	A	B	B	A	B	B	A	A	B	B	B	B	B	A	A	A	B	A	B	B	A	B	A
S1_30162203	1	30162203	T	B	A	A	B	B	B	B	A	B	B	A	B	B	H	B	B	B	B	B	B	H	B	B	B	B	B	A	B	B	A	A	B	B	B	B	B	A	A	B	B	A	B	B	B	B	A
S1_30172920	1	30172920	C	B	G	A	H	B	B	B	A	B	B	A	B	B	A	B	A	B	B	B	B	B	B	B	A	B	B	A	B	B	A	A	B	B	B	B	B	A	A	B	B	B	B	B	H	B	A
S1_30293532	1	30293532	C	B	T	A	B	B	B	B	B	B	B	A	B	B	A	B	A	B	B	B	B	B	B	B	A	B	B	A	B	B	A	A	B	B	B	A	B	A	A	B	B	A	B	B	A	B	B
S1_30305853	1	30305853	G	B	T	A	B	B	B	B	B	B	A	A	B	B	A	B	A	B	B	B	B	B	B	B	A	B	B	A	B	B	A	A	B	B	B	B	B	A	A	A	B	B	B	B	B	B	A
S1_30305871	1	30305871	T	B	C	A	B	H	B	B	B	B	A	A	B	B	A	B	A	B	B	B	B	B	B	B	A	B	B	A	B	B	A	A	B	B	B	B	B	A	A	A	B	B	B	B	B	B	A
S1_31008006	1	31008006	A	B	G	A	B	B	B	B	B	B	B	H	B	B	H	B	A	B	B	B	B	A	B	B	H	A	B	A	A	B	A	A	B	B	B	A	B	A	A	B	B	B	B	B	B	H	A
S1_31156742	1	31156742	A	B	T	A	B	B	B	B	B	B	B	B	B	B	A	B	B	B	B	B	B	B	B	B	A	B	B	A	B	B	A	A	B	B	B	A	B	A	A	A	B	B	B	H	B	B	A
S1_31170168	1	31170168	G	B	C	A	A	B	A	B	B	B	A	B	B	B	B	B	B	B	B	B	B	B	B	B	B	B	B	A	B	B	B	A	B	B	B	B	B	B	B	B	B	B	B	B	B	H	B
S1_31170175	1	31170175	T	B	C	A	A	B	A	B	B	B	A	B	B	B	B	B	B	B	B	B	B	B	B	B	B	B	B	A	B	B	B	A	B	B	B	B	B	B	B	B	B	B	B	B	B	H	B
S1_31170179	1	31170179	A	B	T	A	A	B	A	B	B	B	A	B	B	B	B	B	B	B	B	B	B	B	B	B	B	B	B	A	B	B	B	A	B	B	B	B	B	B	B	B	B	B	B	B	B	H	B
S1_31170191	1	31170191	A	B	G	A	A	B	A	B	B	B	A	B	B	B	B	B	B	B	B	B	B	B	B	B	B	B	B	A	B	B	B	A	B	B	B	B	B	B	B	B	B	B	B	B	B	H	B
S1_31170194	1	31170194	A	B	C	A	A	B	A	B	B	B	A	B	B	B	B	B	B	B	B	B	B	B	B	B	B	B	B	A	B	B	B	A	B	B	B	B	B	B	B	B	B	B	B	B	B	H	B
S1_31170207	1	31170207	G	B	A	A	A	B	A	B	B	B	A	B	B	B	B	B	B	B	B	B	B	B	B	B	B	B	B	A	B	B	B	A	B	B	B	B	B	B	B	B	B	B	B	B	B	H	B
S1_31358087	1	31358087	G	B	A	A	B	B	B	B	A	B	B	B	B	B	A	B	A	B	B	B	B	A	B	B	A	B	B	A	A	B	A	A	B	B	B	A	B	B	A	B	B	A	B	B	B	B	A
S1_31359069	1	31359069	C	B	T	A	B	B	B	A	B	B	B	B	B	B	H	H	A	B	B	B	B	A	B	B	A	B	B	A	B	B	A	A	B	B	B	B	B	B	A	A	A	B	B	H	B	B	B
S1_31509433	1	31509433	A	B	C	A	B	B	B	B	A	B	B	B	B	B	H	B	H	B	B	B	B	B	B	B	A	B	B	A	B	H	A	A	B	B	B	B	B	B	B	B	B	A	H	H	B	B	B
S1_31509625	1	31509625	A	B	G	A	B	B	B	A	A	B	A	B	B	B	A	B	B	B	B	B	B	H	B	B	A	A	B	A	B	B	A	A	B	B	B	H	B	B	A	H	B	B	B	B	B	B	H
S1_31551322	1	31551322	C	B	T	A	B	B	B	B	H	B	B	B	B	B	A	B	B	B	B	B	B	B	B	B	A	H	B	A	B	B	A	A	B	B	B	A	B	B	A	H	B	A	B	B	B	B	A
S1_31700324	1	31700324	C	B	G	A	B	B	B	B	A	B	B	B	B	B	H	B	B	B	B	B	B	A	B	B	A	A	B	A	B	B	A	A	B	B	B	B	B	B	A	A	B	B	B	B	B	B	A
S1_31700920	1	31700920	A	B	C	A	B	B	B	B	A	B	B	B	B	B	A	B	A	B	B	B	B	A	B	B	B	A	B	A	B	B	A	A	B	B	B	B	B	B	A	A	B	B	B	B	B	B	A
S1_32099121	1	32099121	G	B	A	A	B	B	B	B	A	B	B	B	B	B	H	B	A	B	B	B	B	A	B	B	H	B	B	A	B	B	A	A	B	B	B	B	B	B	A	B	B	B	B	B	B	B	A
S1_32099168	1	32099168	G	B	C	A	B	B	B	B	A	B	B	B	B	B	H	B	A	B	B	B	B	A	B	B	H	B	B	A	B	B	A	A	B	B	B	B	B	B	A	B	B	B	B	B	B	B	A
S1_32107931	1	32107931	T	B	C	A	H	B	B	B	B	B	A	B	B	B	A	B	A	B	B	B	B	A	B	B	A	A	B	H	B	B	A	A	B	B	B	B	B	B	A	A	B	A	B	B	B	B	A
S1_32140084	1	32140084	C	B	T	A	B	B	B	B	B	B	B	B	B	B	H	B	B	B	B	B	B	A	B	B	A	B	H	A	B	B	A	A	B	B	B	B	B	B	A	B	B	B	B	B	B	B	A
S1_32147046	1	32147046	A	B	G	A	B	B	B	B	B	B	H	B	B	B	A	B	B	B	B	B	B	H	B	B	H	B	B	A	B	B	A	A	B	B	B	B	B	B	A	A	B	B	B	B	B	B	A
S1_32235128	1	32235128	A	B	G	A	B	B	B	H	B	B	B	B	B	B	H	B	A	B	B	B	B	B	B	B	H	H	B	A	B	B	A	A	H	B	B	B	B	B	H	H	B	H	B	B	B	B	H
S1_32271703	1	32271703	A	B	G	A	H	B	B	B	B	B	B	B	B	B	A	H	B	B	B	B	B	B	B	B	B	A	B	A	B	B	A	H	B	B	B	B	B	B	A	B	B	A	B	H	B	B	A
S1_32543559	1	32543559	G	B	A	A	B	B	B	B	B	B	B	B	H	B	A	B	A	B	B	A	B	B	B	B	B	B	B	A	B	B	A	A	B	B	B	B	B	B	A	B	B	B	B	B	A	B	A
S1_32830298	1	32830298	G	B	T	A	B	B	B	B	B	B	B	B	B	H	H	B	H	B	B	A	B	B	B	B	A	B	B	A	B	B	A	A	B	B	B	B	B	B	A	A	B	H	H	H	A	B	B
S1_33239897	1	33239897	C	B	G	A	H	B	B	A	A	B	B	B	B	A	A	B	H	B	B	A	B	B	B	B	B	H	B	A	H	B	A	A	B	B	B	B	B	B	A	A	B	H	B	A	H	H	B
S1_33239930	1	33239930	G	B	A	A	B	B	B	A	A	B	B	B	B	A	A	B	H	B	B	A	B	B	B	B	B	H	B	A	H	B	A	A	B	B	B	B	B	B	A	A	B	H	B	A	H	H	B
S1_33239950	1	33239950	A	B	C	A	B	B	B	A	A	B	B	B	B	A	A	B	H	B	B	A	B	B	B	B	B	H	B	A	H	B	A	A	B	B	B	B	B	B	A	A	B	H	B	A	H	H	B
S1_33282384	1	33282384	A	B	G	A	B	B	B	B	B	B	B	B	B	A	H	B	B	B	B	B	B	B	B	B	B	A	B	A	B	B	A	A	B	B	B	B	B	B	A	A	B	B	B	A	A	B	B
S1_33746137	1	33746137	C	B	G	A	B	B	B	B	A	B	B	B	H	A	A	H	B	B	B	B	B	B	B	B	B	A	B	A	B	B	A	A	B	B	B	B	B	B	A	B	H	A	B	B	B	B	B
S1_33836724	1	33836724	A	B	G	A	B	B	B	A	B	B	B	B	B	A	A	B	A	B	B	B	B	B	B	B	B	B	B	A	B	B	A	A	B	B	B	B	B	B	B	A	B	B	B	B	A	B	A
S1_33836747	1	33836747	C	B	G	A	B	B	B	A	B	B	B	B	B	A	A	B	A	B	B	B	B	B	B	B	B	B	B	A	B	B	A	A	B	B	B	B	B	B	B	A	B	B	B	B	A	B	A
S1_33901317	1	33901317	T	B	G	A	H	B	B	H	A	B	B	B	B	A	A	B	H	B	B	H	B	B	B	B	B	H	B	A	H	B	A	A	B	B	B	B	B	B	H	B	B	A	B	A	B	B	B
S1_33902938	1	33902938	G	B	T	A	B	B	B	A	B	B	A	B	B	A	A	B	B	B	B	B	B	B	B	B	B	A	B	A	B	B	A	A	B	B	B	B	B	A	B	B	B	B	B	H	B	B	A
S1_34099628	1	34099628	C	B	T	A	H	B	B	A	A	B	B	B	H	A	H	B	A	B	B	A	B	B	B	B	A	B	B	A	B	B	A	A	H	B	B	B	B	B	A	A	B	A	A	B	B	B	B
S1_34132036	1	34132036	G	B	C	A	B	B	B	B	A	B	B	B	B	A	A	B	A	A	B	B	B	B	B	B	B	B	B	A	A	H	A	A	B	H	B	B	B	A	H	B	B	A	A	A	B	B	B
S1_34203951	1	34203951	A	B	T	A	B	B	B	A	A	B	B	B	B	A	A	B	B	A	B	B	B	B	B	B	A	B	B	A	B	B	A	A	B	B	B	B	B	B	A	B	B	B	A	A	B	B	B
S1_34496426	1	34496426	C	B	G	A	B	B	B	A	A	B	B	H	B	A	H	B	A	B	B	B	B	B	B	B	B	B	A	A	A	B	A	A	B	B	B	B	B	A	A	B	B	H	A	B	B	B	B
S1_34525606	1	34525606	G	B	A	A	B	B	B	B	B	B	B	H	B	A	H	B	B	A	B	A	B	B	B	B	B	B	A	A	B	B	A	A	B	B	B	B	B	A	B	A	B	B	A	H	A	B	B
S1_34556262	1	34556262	A	B	G	A	B	B	B	B	B	B	B	B	B	A	A	B	A	H	B	A	B	B	B	B	B	B	A	A	A	B	A	A	B	B	B	B	B	A	B	B	B	B	A	A	B	B	B
S1_34636358	1	34636358	C	B	G	A	B	B	B	A	A	A	B	B	B	A	A	B	A	B	B	A	B	B	B	B	A	A	A	A	B	B	A	A	B	B	B	B	B	A	B	B	B	B	A	B	B	B	B
S1_34636764	1	34636764	C	B	G	A	B	B	B	B	B	H	B	B	B	A	H	B	B	H	B	B	B	B	B	B	B	A	A	A	B	B	A	A	B	B	B	B	B	B	A	B	B	H	A	B	H	B	B
S1_34689256	1	34689256	G	B	A	A	B	B	B	B	B	A	B	B	H	A	H	H	A	B	B	B	B	B	B	B	A	A	A	A	B	B	A	A	B	B	B	B	B	A	A	A	B	A	A	B	A	B	B
S1_34962399	1	34962399	C	B	G	A	A	H	B	H	H	H	B	B	B	A	A	B	H	A	B	H	B	B	B	B	H	H	A	A	B	B	A	A	B	B	B	B	B	H	H	H	B	H	A	H	B	B	H
S1_34962425	1	34962425	A	B	G	A	A	H	B	H	H	H	B	B	B	A	A	B	H	A	B	H	B	B	B	B	H	H	A	A	B	B	A	A	B	B	B	B	B	H	H	H	B	H	A	H	B	B	H
S1_34963117	1	34963117	T	B	C	A	B	B	A	B	B	A	B	B	B	A	A	B	B	A	B	A	B	B	B	B	B	A	A	A	A	B	A	A	B	B	B	B	B	B	H	B	B	A	A	B	B	B	A
S1_34969313	1	34969313	T	B	C	A	B	B	B	B	H	A	B	B	B	A	A	B	B	B	B	B	B	B	B	B	H	A	A	A	B	H	A	A	B	B	B	B	B	B	A	B	B	A	A	B	B	B	B
S1_35084296	1	35084296	G	B	T	A	B	B	B	A	B	A	B	B	B	A	A	B	A	A	B	B	B	B	B	B	A	A	A	A	A	B	A	A	B	B	B	B	B	B	A	A	B	A	A	B	B	H	B
S1_35227488	1	35227488	G	B	C	A	A	B	B	A	B	A	B	B	B	H	A	B	A	A	B	B	B	B	B	B	A	B	A	A	B	B	A	A	B	B	B	B	B	A	A	B	B	A	A	A	B	B	A
S1_35458443	1	35458443	A	B	G	A	A	B	B	B	A	B	B	B	B	A	A	B	A	B	B	A	B	B	B	B	B	B	A	A	A	B	B	A	B	B	B	B	B	B	H	A	A	A	A	B	B	B	A
S1_35594962	1	35594962	A	B	C	A	B	B	B	A	A	A	B	B	B	A	A	B	B	B	B	B	B	A	B	B	A	A	A	A	B	B	B	H	H	B	B	B	B	B	A	B	A	B	A	A	B	B	B
S1_35620208	1	35620208	G	B	A	A	B	B	B	A	A	A	B	B	B	A	H	B	A	A	B	B	B	B	B	B	H	B	A	A	H	B	B	A	B	B	B	B	B	A	A	H	A	B	A	B	A	B	B
S1_35722570	1	35722570	A	B	C	A	A	B	B	H	A	A	H	B	B	A	A	B	A	B	B	H	B	H	B	B	A	H	A	A	A	B	H	H	H	B	B	B	B	B	B	A	A	B	A	H	B	B	H
S1_35742094	1	35742094	A	B	T	A	B	B	H	A	A	A	B	B	B	A	H	B	A	A	B	B	B	B	B	B	A	A	A	A	A	B	A	A	B	B	B	B	B	B	A	A	A	A	A	A	B	H	B
S1_35815361	1	35815361	A	B	G	A	H	B	B	A	A	A	B	H	H	A	A	B	B	B	B	B	B	B	B	B	A	A	A	A	B	B	B	A	B	B	B	B	B	B	A	A	A	A	A	H	A	H	B
S1_35953453	1	35953453	A	B	G	A	A	H	B	H	A	H	B	B	H	A	H	B	H	H	B	H	B	H	B	B	H	B	A	A	B	B	B	A	B	H	B	B	B	B	H	B	A	H	A	A	H	B	H
S1_35987413	1	35987413	G	B	T	A	A	H	B	B	A	A	B	B	B	A	H	B	B	B	B	A	B	B	B	B	B	A	A	H	B	B	B	A	B	B	B	B	B	B	A	B	A	B	A	A	B	B	B
S1_36044986	1	36044986	G	B	A	A	B	B	B	A	A	A	B	B	H	A	A	B	A	B	B	A	B	B	B	B	B	B	A	A	A	B	B	A	B	B	B	B	B	B	H	B	A	B	A	A	A	B	B
S1_36230451	1	36230451	T	B	C	A	A	A	B	A	A	B	B	A	B	H	A	B	A	A	A	A	B	A	A	B	A	A	A	A	B	B	B	A	B	B	B	B	A	B	A	B	A	A	A	A	A	B	B
S1_37059906	1	37059906	T	B	C	A	A	H	B	B	A	A	B	B	B	A	H	A	A	B	B	A	B	B	B	B	B	A	A	A	B	B	B	A	B	A	B	B	B	B	A	B	A	A	A	B	B	B	A
S1_37310074	1	37310074	T	B	C	A	A	A	B	A	A	A	B	B	B	A	A	B	A	B	B	B	B	B	B	B	A	B	A	A	B	B	B	A	B	B	A	B	B	B	B	A	A	B	A	A	A	B	A
S1_37368297	1	37368297	G	B	C	A	H	A	B	A	A	A	B	B	B	H	H	B	B	B	B	A	B	H	B	B	B	B	A	A	B	B	B	A	B	H	A	B	B	H	H	A	A	A	A	A	B	B	A
S1_37465083	1	37465083	T	B	C	A	A	A	B	A	A	A	B	B	B	A	A	B	B	B	B	B	B	B	B	B	B	B	A	A	B	B	B	A	B	A	A	B	B	B	A	A	A	A	A	A	A	B	A
S1_37542147	1	37542147	C	B	T	A	B	B	H	B	B	B	B	B	B	B	B	B	B	B	A	B	B	B	H	B	A	B	B	B	B	B	B	B	A	B	B	B	B	H	H	B	A	B	B	B	A	B	B
S1_37608423	1	37608423	A	B	C	A	A	A	H	A	A	A	B	B	H	A	H	B	A	B	B	B	B	B	B	B	B	A	A	A	B	B	B	B	B	A	B	B	B	A	A	A	A	B	A	B	B	B	A
S1_37661086	1	37661086	C	B	G	A	H	A	B	B	A	B	B	B	H	A	H	B	B	B	B	B	B	B	B	B	H	B	A	A	B	B	B	A	B	A	A	B	B	B	H	A	A	A	A	B	B	B	A
S1_37698978	1	37698978	G	B	A	A	B	A	B	A	A	A	B	B	H	A	H	B	B	B	B	B	B	B	B	B	A	B	A	A	B	B	B	A	B	A	A	B	B	B	H	B	A	B	A	A	B	H	A
S1_37958733	1	37958733	A	B	T	A	A	H	B	A	A	A	B	B	B	A	A	B	B	A	B	B	B	B	B	B	B	B	A	A	A	B	B	B	H	A	A	B	B	B	A	B	A	A	A	A	A	B	A
S1_37977548	1	37977548	C	B	T	A	B	A	B	B	A	A	B	B	B	A	A	B	B	A	B	B	B	B	B	B	A	A	A	A	B	B	B	A	B	A	A	B	B	B	A	A	A	B	A	B	B	B	A
S1_38023984	1	38023984	C	B	G	A	A	H	B	B	A	A	B	B	B	A	H	B	B	A	B	A	B	A	B	B	H	A	A	A	B	B	B	A	B	A	A	B	B	A	A	B	A	A	A	A	B	B	A
S1_38058407	1	38058407	G	B	A	A	B	A	H	A	B	A	B	B	A	H	H	B	B	B	B	A	B	B	A	B	A	B	A	B	B	A	A	A	B	H	A	B	B	A	A	A	B	A	B	B	B	B	A
S1_38058473	1	38058473	G	B	A	A	B	A	H	A	B	A	B	B	A	H	H	B	B	B	B	A	B	B	A	B	A	B	A	B	B	A	A	A	B	H	A	B	B	A	A	A	B	A	B	B	B	B	A
S1_38145183	1	38145183	C	B	T	A	B	A	B	A	A	A	B	A	B	B	H	B	A	A	B	A	B	A	A	B	A	A	H	B	A	B	B	B	B	A	A	B	B	B	B	A	A	B	A	A	B	H	A
S1_38218299	1	38218299	G	B	A	A	B	B	B	B	B	B	B	B	H	B	H	B	A	B	B	B	B	B	B	B	A	B	B	B	B	B	B	B	B	A	B	B	B	B	A	B	B	B	B	B	B	B	B
S1_38239317	1	38239317	G	B	C	A	A	A	B	B	A	A	B	A	B	A	A	B	B	H	B	B	B	A	A	B	B	A	A	B	A	B	B	A	B	A	A	B	B	B	A	A	A	A	A	H	A	B	A
S1_38286772	1	38286772	A	B	G	A	B	A	B	B	A	A	B	A	B	A	A	B	A	A	B	B	B	A	A	B	A	B	A	A	A	B	B	A	H	B	H	B	B	B	A	A	A	A	A	A	A	H	A
S1_38286810	1	38286810	G	B	T	A	B	A	B	B	A	A	B	A	B	A	A	B	A	A	B	B	B	A	A	B	A	B	A	A	A	B	B	A	H	B	H	B	B	B	A	A	A	A	A	A	A	H	A
S1_38613195	1	38613195	T	B	C	A	B	A	B	B	B	H	B	B	B	A	A	B	H	A	B	H	B	A	A	H	H	A	A	A	B	A	A	A	B	H	B	B	A	B	A	A	A	B	A	A	A	B	A
S1_38723793	1	38723793	A	B	C	A	A	H	B	B	A	B	B	B	B	B	H	B	B	A	B	A	B	A	A	A	A	A	A	B	B	A	A	B	B	A	B	B	B	B	A	A	A	A	A	H	B	B	A
S1_38752441	1	38752441	C	B	T	A	B	A	B	B	A	A	B	B	B	B	A	B	B	A	B	A	B	B	A	B	A	A	A	A	B	A	B	A	B	H	A	B	A	B	A	A	A	A	A	B	B	B	A
S1_38925322	1	38925322	A	B	C	A	B	A	B	B	A	A	B	B	B	A	H	H	B	A	B	A	B	A	A	A	B	A	A	B	B	A	A	A	B	A	A	B	A	B	A	B	A	A	A	A	A	B	A
S1_38925494	1	38925494	G	B	A	A	A	A	B	A	A	H	B	H	B	H	A	B	B	A	B	H	B	A	A	H	A	A	H	H	H	A	A	B	B	A	A	B	H	B	A	H	A	H	H	H	A	B	A
S1_38959852	1	38959852	C	B	G	A	H	H	B	B	A	A	B	B	B	B	H	B	B	A	B	A	B	A	A	A	H	A	A	A	B	A	B	A	B	B	A	B	A	B	A	B	A	A	A	B	B	B	A
S1_38961672	1	38961672	T	B	C	A	B	A	B	B	A	B	B	A	B	A	H	B	B	A	B	A	B	B	A	A	A	A	A	A	B	A	B	A	B	A	A	B	A	B	A	B	A	B	A	B	B	B	A
S1_38968405	1	38968405	C	B	G	A	B	A	B	B	A	A	B	B	B	A	A	B	B	A	B	B	B	B	A	A	A	A	A	B	B	A	B	A	B	A	A	B	A	B	A	A	A	B	A	A	A	B	A
S1_39020623	1	39020623	G	B	A	A	B	A	B	B	A	A	B	B	B	B	H	B	B	A	B	A	B	B	A	B	B	A	A	A	B	A	B	A	B	A	A	B	A	B	A	A	B	B	A	B	B	B	A
S1_39380942	1	39380942	G	B	A	A	A	A	B	A	B	A	B	A	A	A	A	A	B	A	B	B	A	A	A	A	H	A	A	A	H	A	A	A	H	A	B	A	A	B	H	B	A	A	A	H	B	B	A
S1_39380951	1	39380951	A	B	G	A	A	A	B	A	B	A	B	A	A	A	A	A	B	A	B	B	A	A	A	A	H	A	A	A	H	A	A	A	H	A	B	A	A	B	H	B	A	A	A	H	B	B	A
S1_39380959	1	39380959	G	B	A	A	A	H	B	A	B	A	B	A	A	A	A	A	B	A	B	B	A	A	A	A	H	A	A	A	H	A	A	A	H	A	B	A	A	B	H	B	A	A	A	H	B	B	A
S1_39401213	1	39401213	T	B	A	A	B	A	B	B	A	A	B	A	H	A	H	B	B	A	B	B	B	B	A	A	B	A	A	B	B	A	A	A	B	A	A	B	A	B	A	A	A	A	A	A	B	B	A
S1_39526933	1	39526933	G	B	A	A	B	A	B	B	A	A	B	B	H	H	A	B	B	A	B	A	B	B	A	A	B	A	A	A	B	A	B	A	B	A	A	B	B	B	A	A	A	B	A	A	B	B	A
S1_39580803	1	39580803	A	B	C	A	B	A	B	A	A	A	B	B	B	B	A	B	B	A	B	B	B	A	A	A	A	A	A	A	B	A	A	A	B	A	A	B	B	B	A	A	A	A	A	H	A	B	A
S1_39580878	1	39580878	C	B	T	A	B	A	B	B	A	B	B	B	B	B	H	B	B	A	B	B	B	A	A	A	A	A	A	A	B	A	B	A	B	A	A	B	A	B	A	B	A	A	A	H	A	B	A
S1_39580930	1	39580930	G	B	A	A	B	A	B	B	A	B	B	B	B	B	H	B	B	A	B	B	B	A	A	A	A	A	A	A	B	A	B	A	B	A	A	B	A	B	A	B	A	A	A	B	A	B	A
S1_39596699	1	39596699	G	B	C	A	B	A	B	A	B	B	B	B	B	B	A	B	B	A	B	B	B	B	A	A	A	A	A	A	B	A	A	A	B	A	B	B	B	B	A	A	A	A	A	A	A	B	A
S1_39596713	1	39596713	A	B	C	A	B	A	B	A	B	B	B	B	B	B	A	B	B	A	B	B	B	B	A	A	A	A	A	A	B	A	A	A	B	A	B	B	B	B	A	A	A	A	A	A	A	B	A
S1_39742106	1	39742106	G	B	T	A	B	A	B	B	A	A	B	A	B	B	H	B	B	A	B	B	B	B	A	H	A	A	A	A	B	A	B	A	B	B	B	B	A	B	A	A	A	B	A	B	B	B	A
S1_39742107	1	39742107	A	B	C	A	B	A	B	B	A	A	B	A	B	B	H	B	B	A	B	B	B	B	A	H	A	A	A	A	B	A	B	A	B	B	B	B	A	B	A	A	A	B	A	B	B	B	A
S1_39913497	1	39913497	G	B	T	A	B	H	B	B	H	B	B	H	B	A	A	B	B	A	B	A	B	H	A	B	B	A	A	A	A	A	B	B	B	H	H	B	A	B	A	B	A	A	A	H	B	B	A
S1_40013502	1	40013502	C	B	G	A	B	A	B	A	H	A	B	A	B	A	H	B	B	A	B	A	B	A	A	A	H	A	A	B	B	A	A	A	B	A	A	B	A	B	A	B	H	A	A	H	A	H	A
S1_40089754	1	40089754	T	B	C	A	B	A	B	H	A	A	B	B	B	B	A	B	B	A	B	A	B	A	A	H	B	A	A	A	A	A	A	B	B	H	A	B	B	B	A	B	A	A	A	H	B	H	A
S1_40478022	1	40478022	G	B	T	A	B	A	A	A	B	A	B	B	H	B	H	B	B	A	B	A	B	B	A	A	B	A	A	B	A	A	B	B	B	B	A	B	A	B	A	B	A	A	A	H	B	B	A
S1_40926794	1	40926794	A	B	G	A	B	B	B	A	B	B	B	A	B	A	A	B	B	A	B	B	B	B	A	A	B	A	A	A	B	A	B	B	B	B	A	B	A	B	A	B	B	A	B	H	A	H	A
S1_40996936	1	40996936	T	B	C	A	B	B	A	B	A	A	B	B	B	A	A	B	B	A	B	B	B	A	A	A	H	A	A	A	B	A	B	B	B	B	B	B	A	B	A	B	B	A	A	A	A	B	A
S1_41176753	1	41176753	A	B	G	A	B	A	A	A	A	B	B	B	B	B	H	B	B	A	B	B	B	B	A	A	B	A	A	A	B	A	B	B	B	B	B	B	A	B	A	B	A	A	B	A	A	B	A
S1_41216734	1	41216734	G	B	A	A	B	H	B	A	A	A	B	B	B	H	H	B	B	A	B	B	B	A	A	A	B	H	A	A	B	A	B	B	B	B	A	B	A	B	H	B	B	A	B	A	A	B	A
S1_41299644	1	41299644	C	B	G	A	B	H	H	B	A	B	B	B	B	B	A	B	B	A	B	B	B	B	A	A	H	A	A	H	B	A	B	B	B	B	A	B	A	B	A	B	B	B	B	A	A	B	A
S1_41629939	1	41629939	G	B	T	A	B	A	A	A	B	B	B	B	B	B	A	B	B	A	B	B	B	A	A	A	B	A	A	B	B	A	B	B	B	B	A	B	A	B	A	B	B	B	B	A	A	B	A
S1_41767801	1	41767801	G	B	A	A	B	A	A	B	B	B	B	B	B	B	A	B	B	A	B	B	B	B	A	A	H	A	A	A	B	A	B	B	B	B	A	B	B	B	A	B	B	B	B	A	A	B	A
S1_41954746	1	41954746	C	B	T	A	B	B	A	A	A	B	B	B	B	B	A	B	B	A	B	B	B	H	A	A	B	A	A	A	B	A	B	B	B	B	A	B	B	B	A	B	H	B	B	A	A	B	A
S1_42074817	1	42074817	T	B	C	A	B	B	A	B	A	B	B	A	B	B	A	B	B	A	B	B	B	A	A	A	B	A	A	A	B	A	B	B	B	B	A	B	A	B	B	B	A	B	B	A	A	B	A
S1_42364257	1	42364257	T	B	C	A	B	A	A	B	A	H	A	A	H	B	H	B	B	A	A	B	B	A	A	A	B	A	A	A	B	A	B	B	B	B	A	B	A	B	B	B	B	B	B	H	A	B	A
S1_42364260	1	42364260	G	B	T	A	B	A	A	B	A	H	A	A	H	B	H	B	B	A	A	B	B	A	A	A	B	A	A	A	B	A	B	B	B	B	A	B	A	B	B	B	B	B	B	H	A	B	A
S1_42364262	1	42364262	C	B	T	A	B	A	A	B	A	H	A	A	H	B	H	B	B	A	A	B	B	A	A	A	B	A	A	A	B	A	B	B	B	B	A	B	A	B	B	B	B	B	B	H	A	B	A
S1_42364333	1	42364333	G	B	C	A	B	A	A	B	A	H	A	A	H	B	H	B	B	A	A	B	B	A	A	A	B	A	A	A	B	A	B	B	B	B	A	B	A	B	B	B	B	B	B	H	A	B	A
S1_42366741	1	42366741	C	B	T	A	B	A	A	B	B	B	A	B	B	B	A	B	B	A	A	B	B	A	A	A	B	A	A	A	B	A	B	B	B	B	A	B	B	B	B	B	B	B	B	A	A	B	A
S1_42366742	1	42366742	G	B	C	A	B	A	A	B	B	B	A	B	B	B	A	B	B	A	A	B	B	A	A	A	B	A	A	A	B	A	B	B	B	B	A	B	B	B	B	B	B	B	B	A	A	B	A
S1_42366760	1	42366760	G	B	C	A	B	A	A	B	B	B	A	B	B	B	A	B	B	A	A	B	B	A	A	A	B	A	A	A	B	A	B	B	B	B	A	B	B	B	B	B	B	B	B	A	A	B	A
S1_42366766	1	42366766	G	B	C	A	B	A	A	B	B	B	A	B	B	B	A	B	B	A	A	B	B	A	A	A	B	A	A	A	B	A	B	B	B	B	A	B	B	B	B	B	B	B	B	A	A	B	A
S1_42401014	1	42401014	G	B	A	A	B	A	B	B	B	B	B	B	H	B	H	B	B	A	B	B	B	B	A	A	B	A	A	A	B	A	B	B	B	B	A	B	H	B	B	B	B	B	B	A	B	B	A
S1_42401021	1	42401021	T	B	C	A	B	A	B	B	B	B	B	B	H	B	H	B	B	A	B	B	B	B	A	A	B	A	A	A	B	A	B	B	B	B	A	B	H	B	B	B	B	B	B	A	B	B	A
S1_42401055	1	42401055	A	B	G	A	B	A	B	B	B	B	B	B	H	B	H	B	B	A	B	B	B	B	A	A	B	A	A	A	B	A	B	B	B	B	A	B	H	B	B	B	B	B	B	A	B	B	A
S1_42467072	1	42467072	G	B	A	A	B	B	A	B	A	B	B	B	B	H	H	H	B	A	B	B	B	B	A	A	B	A	A	A	B	A	B	B	B	B	A	B	H	B	B	B	H	B	B	H	H	B	A
S1_42559639	1	42559639	T	B	C	A	B	B	B	H	B	B	H	B	B	H	H	B	B	H	H	B	H	B	B	B	B	B	B	B	B	B	A	B	B	H	B	B	B	B	H	B	B	B	B	B	H	B	H
S1_42559664	1	42559664	T	B	C	A	B	B	B	H	B	B	H	B	B	H	H	B	B	H	H	B	H	B	B	B	B	B	B	B	B	B	A	B	B	H	B	B	B	B	H	B	B	B	B	B	H	B	H
S1_42575224	1	42575224	G	B	A	A	B	B	A	B	B	B	B	B	B	B	A	B	B	A	A	B	B	A	A	A	B	A	A	B	B	A	B	B	B	B	A	B	B	B	B	B	B	B	B	A	A	B	A
S1_42655097	1	42655097	G	B	C	A	B	B	A	B	B	B	B	B	B	B	A	B	B	A	B	B	B	B	A	A	B	A	A	B	B	A	B	B	B	B	A	B	B	B	B	B	B	B	B	A	B	B	A
S1_42885648	1	42885648	A	B	T	A	B	H	H	B	B	B	B	H	B	B	A	B	B	A	B	B	B	B	A	A	B	A	A	A	A	A	B	B	B	B	A	B	B	B	B	B	H	B	B	A	A	B	A
S1_42906879	1	42906879	T	B	G	A	B	A	B	B	A	B	B	B	B	B	A	B	B	A	A	B	B	B	A	A	H	A	A	A	A	A	B	B	B	B	B	B	A	B	B	B	A	B	B	A	A	B	A
S1_42979643	1	42979643	G	B	A	A	B	A	A	B	A	B	B	A	H	H	A	B	B	A	B	B	B	B	A	A	B	A	A	A	B	A	B	B	B	B	A	B	A	B	B	B	B	B	B	A	A	B	A
S1_43077969	1	43077969	C	B	T	A	B	H	H	B	H	B	B	B	B	H	A	B	B	A	B	B	B	H	A	A	B	A	A	A	H	A	B	B	B	B	H	B	H	B	H	B	H	B	B	A	H	H	A
S1_43077991	1	43077991	T	B	C	A	B	H	A	B	H	B	B	B	B	H	A	B	B	A	B	B	B	H	A	A	B	A	A	A	H	A	B	B	B	B	H	B	H	B	H	B	H	B	B	A	H	H	A
S1_43078011	1	43078011	G	B	A	A	B	H	H	B	H	B	B	B	B	H	A	B	B	A	B	B	B	H	A	A	B	A	A	A	H	A	B	B	B	B	H	B	H	B	H	B	H	B	B	A	H	H	A
S1_43244987	1	43244987	T	B	C	A	B	B	A	B	B	B	B	B	B	H	A	B	B	A	B	B	B	B	A	A	B	A	A	B	B	A	B	B	B	B	A	B	A	B	B	B	B	B	H	A	A	B	A
S1_43245089	1	43245089	T	B	C	A	B	A	B	B	A	B	B	B	B	B	A	B	B	A	B	B	B	A	A	A	B	A	A	B	B	A	B	B	B	B	A	B	A	B	H	B	B	B	B	A	A	B	A
S2_50588	2	50588	A	B	C	A	A	H	B	A	A	B	A	A	B	H	B	B	B	A	A	B	B	B	A	B	B	B	B	B	B	B	A	A	B	B	B	B	B	B	A	B	B	B	B	B	B	B	B
S2_114911	2	114911	G	B	A	A	A	B	B	A	B	B	A	H	B	B	B	B	B	A	A	B	B	H	A	B	B	B	B	B	B	B	H	A	B	B	B	B	B	B	H	B	H	B	B	A	H	B	B
S2_120989	2	120989	C	B	A	A	A	B	B	A	B	B	A	H	B	B	B	B	B	H	A	B	B	H	A	B	B	B	B	B	B	B	H	B	B	B	B	B	B	B	B	B	H	B	B	B	H	B	B
S2_185148	2	185148	G	B	A	A	H	B	B	A	A	B	A	H	B	B	B	B	B	B	A	B	B	H	A	B	B	H	B	B	B	B	H	A	B	B	B	B	B	B	H	B	B	B	B	B	H	B	B
S2_222775	2	222775	G	B	A	A	A	B	B	A	A	B	A	B	B	B	B	B	B	A	A	B	B	H	A	B	B	B	B	B	B	B	A	B	B	B	B	B	B	B	B	B	B	B	B	H	B	B	B
S2_547846	2	547846	A	B	C	A	A	B	B	A	A	B	A	B	B	B	B	B	B	A	B	B	A	B	A	B	B	B	B	B	B	B	B	H	B	B	B	B	B	B	B	B	B	B	B	A	B	H	B
S2_565772	2	565772	T	B	C	A	A	H	B	A	H	B	H	H	H	B	H	B	B	H	B	B	A	H	A	B	B	B	B	B	B	B	H	H	B	B	B	B	B	B	B	B	H	B	B	B	B	B	B
S2_998150	2	998150	T	B	A	A	A	B	B	B	A	A	A	B	A	B	A	B	A	A	A	B	B	B	B	B	B	B	B	A	B	A	B	B	B	A	A	B	A	B	A	A	A	A	A	A	A	B	A
S2_998173	2	998173	T	B	C	A	A	B	B	B	A	A	A	B	A	B	A	B	A	A	A	B	B	B	B	B	B	B	B	A	B	A	B	B	B	A	A	B	A	B	A	A	A	A	A	A	A	B	A
S2_998175	2	998175	G	B	T	A	A	B	B	B	B	B	A	B	B	B	B	B	B	A	B	B	B	B	B	B	B	B	B	B	B	B	B	B	B	B	B	B	B	B	A	B	B	B	B	A	B	B	B
S2_1004859	2	1004859	C	B	T	A	A	B	B	A	A	B	A	A	B	B	H	B	B	A	B	B	A	A	A	B	B	H	A	B	B	B	B	A	B	B	B	H	B	B	B	B	B	B	B	A	B	B	B
S2_1260926	2	1260926	T	B	C	A	A	B	B	A	B	H	A	A	B	H	B	B	B	B	B	B	A	B	A	B	H	A	B	B	B	B	B	A	B	B	B	B	B	B	A	B	A	B	B	B	B	H	B
S2_1260961	2	1260961	G	B	A	A	A	B	B	A	B	H	A	A	B	H	B	B	B	B	B	B	A	B	A	B	H	A	B	B	B	B	B	A	B	B	B	B	B	B	A	B	A	B	B	B	B	H	B
S2_1260967	2	1260967	G	B	A	A	A	B	B	A	B	H	A	A	B	H	B	B	B	B	B	B	A	B	A	B	H	A	B	B	B	B	B	A	B	B	B	B	B	B	A	B	A	B	B	B	B	H	B
S2_1260975	2	1260975	A	B	G	A	A	B	B	A	B	H	A	A	B	H	B	B	B	B	B	B	A	B	A	B	H	A	B	B	B	B	B	A	B	B	B	B	B	B	A	B	A	B	B	B	B	H	B
S2_1260991	2	1260991	C	B	T	A	A	B	B	A	B	H	A	A	B	H	B	B	B	B	B	B	A	B	A	B	H	A	B	B	B	B	B	A	B	B	B	B	B	B	A	B	A	B	B	B	B	H	B
S2_1291821	2	1291821	C	B	T	A	A	B	B	A	B	B	A	B	B	B	B	B	B	A	B	B	A	B	A	B	H	B	A	B	B	B	A	B	B	B	B	B	B	B	B	B	A	B	B	A	B	H	B
S2_1381841	2	1381841	A	B	C	A	A	B	B	A	A	B	A	B	B	B	B	B	B	A	B	B	A	A	A	B	B	A	B	B	B	B	B	A	B	B	B	B	B	B	B	B	B	B	B	A	B	B	B
S2_1402703	2	1402703	C	B	G	A	A	B	B	A	B	B	H	B	H	B	H	B	B	A	B	B	A	B	A	B	B	B	B	B	B	B	A	B	B	B	B	B	B	B	A	B	B	B	B	A	A	B	B
S2_2065084	2	2065084	C	B	G	A	A	B	B	A	B	B	B	A	B	A	H	B	B	A	B	B	B	B	A	B	B	A	B	B	B	B	A	B	B	B	B	B	B	B	A	B	B	A	B	A	B	B	A
S2_2218261	2	2218261	T	B	G	A	A	B	B	A	B	B	A	A	B	A	H	B	B	H	B	B	A	H	A	B	B	B	H	B	B	B	A	H	B	B	A	B	B	B	B	B	H	A	B	H	H	H	A
S2_2218262	2	2218262	C	B	A	A	A	B	B	A	B	B	A	A	B	A	H	B	B	H	B	B	A	H	A	B	B	B	H	B	B	B	A	H	B	B	A	B	B	B	B	B	H	A	B	H	H	H	A
S2_2218304	2	2218304	G	B	A	A	A	B	B	A	B	B	A	A	B	A	H	B	B	H	B	B	A	H	A	B	B	B	H	B	B	B	A	H	B	B	A	B	B	B	B	B	H	A	B	H	H	H	A
S2_2392772	2	2392772	C	B	A	A	B	B	B	B	B	A	B	B	B	B	B	B	B	A	B	A	A	B	H	B	B	B	B	B	B	B	B	B	B	B	B	A	B	B	B	A	A	B	B	B	B	B	B
S2_2392806	2	2392806	C	B	T	A	B	B	B	B	B	A	B	B	B	B	B	B	B	A	B	A	A	B	H	B	B	B	B	B	B	B	B	B	B	B	B	A	B	B	B	A	A	B	B	B	B	B	B
S2_2392813	2	2392813	A	B	T	A	B	B	B	B	B	A	B	B	B	B	B	B	B	A	B	A	A	B	H	B	B	B	B	B	B	B	B	B	B	B	B	A	B	B	B	A	A	B	B	B	B	B	B
S2_2639073	2	2639073	G	B	C	A	A	B	B	A	B	B	B	B	B	H	A	B	B	A	B	B	A	B	A	B	B	A	B	B	B	B	A	B	B	B	B	B	B	B	B	B	A	A	B	A	A	H	A
S2_2944753	2	2944753	A	B	G	A	B	B	B	A	B	B	A	B	H	A	H	B	B	B	B	B	A	B	A	B	B	B	A	B	B	B	A	B	B	B	A	B	B	B	B	B	B	A	B	A	A	B	A
S2_2944761	2	2944761	C	B	G	A	B	B	B	A	B	B	A	B	H	A	H	B	B	B	B	B	A	B	A	B	B	B	A	B	B	B	A	B	B	B	A	B	B	B	B	B	B	A	B	A	A	B	A
S2_2944776	2	2944776	G	B	T	A	B	B	B	A	B	B	A	B	H	A	H	B	B	B	B	B	A	B	A	B	B	B	A	B	B	B	A	B	B	B	A	B	B	B	B	B	B	A	B	A	A	B	A
S2_2944790	2	2944790	T	B	C	A	B	B	B	A	B	B	A	B	H	A	H	B	B	B	B	B	A	B	A	B	B	B	A	B	B	B	A	B	B	B	A	B	B	B	B	B	B	A	B	A	A	B	A
S2_2944796	2	2944796	C	B	A	A	B	B	B	A	B	B	A	B	H	A	H	B	B	B	B	B	A	B	A	B	B	B	A	B	B	B	A	B	B	B	A	B	B	B	B	B	B	A	B	A	A	B	A
S2_2944803	2	2944803	C	B	T	A	B	B	B	A	B	B	A	B	H	A	H	B	B	B	B	B	A	B	A	B	B	B	A	B	B	B	A	B	B	B	A	B	B	B	B	B	B	A	B	A	A	B	A
S2_2944843	2	2944843	C	B	G	A	B	B	B	A	B	B	A	B	H	A	H	B	B	B	B	B	A	B	A	B	B	B	A	B	B	B	A	B	B	B	A	B	B	B	B	B	B	A	B	A	A	B	A
S2_2944851	2	2944851	T	B	C	A	B	B	B	A	B	B	A	B	H	A	H	B	B	B	B	B	A	B	A	B	B	B	A	B	B	B	A	B	B	B	A	B	B	B	B	B	B	A	B	A	A	B	A
S2_2944854	2	2944854	A	B	T	A	B	B	B	A	B	B	A	H	H	A	H	B	B	B	B	B	A	B	A	B	B	B	A	B	B	B	A	B	B	B	A	B	B	B	B	B	B	A	B	A	A	B	A
S2_2955302	2	2955302	C	B	T	A	H	B	B	A	A	B	A	B	B	A	A	B	B	A	B	B	A	A	A	B	B	B	B	B	B	B	A	B	B	B	B	B	B	B	B	B	B	A	B	A	A	B	A
S2_2961791	2	2961791	A	B	C	A	B	B	B	A	A	B	A	B	H	A	H	B	B	A	B	B	A	B	A	B	B	A	B	B	B	B	B	A	B	B	H	B	B	B	A	B	B	A	B	B	A	B	A
S2_2961809	2	2961809	G	B	A	A	B	B	B	A	A	B	A	B	H	A	H	B	B	A	B	B	A	B	A	B	B	A	B	B	B	B	B	A	B	B	H	B	B	B	A	B	B	A	B	B	A	B	A
S2_2961811	2	2961811	A	B	G	A	B	B	B	A	A	B	A	B	H	A	H	B	B	A	B	B	A	B	A	B	B	A	B	B	B	B	B	A	B	B	H	B	B	B	A	B	B	A	B	B	A	B	A
S2_2961815	2	2961815	T	B	C	A	B	B	B	A	A	B	A	B	H	A	H	B	B	A	B	B	A	B	A	B	B	A	B	B	B	B	B	A	B	B	H	B	B	B	A	B	B	A	B	B	A	B	A
S2_2961839	2	2961839	G	B	T	A	B	B	B	A	A	B	A	B	H	A	H	B	B	A	B	B	A	B	A	B	B	A	B	B	B	B	B	A	B	B	H	B	B	B	A	B	B	A	B	B	A	B	A
S2_2961842	2	2961842	C	B	T	A	B	B	B	A	A	B	A	B	H	A	H	B	B	A	B	B	A	B	A	B	B	A	B	B	B	B	B	A	B	B	H	B	B	B	A	B	B	A	B	B	A	B	A
S2_3072633	2	3072633	G	B	T	A	A	B	B	A	B	B	A	B	B	A	A	B	B	A	B	B	A	B	A	B	B	B	A	B	B	B	B	B	B	B	B	B	B	B	B	B	B	B	B	A	B	B	A
S2_3072634	2	3072634	A	B	T	A	A	B	B	A	B	B	A	B	B	A	A	B	B	A	B	B	A	B	A	B	B	B	A	B	B	B	B	B	B	B	B	B	B	B	B	B	B	B	B	A	B	B	A
S2_3072636	2	3072636	G	B	A	A	A	B	B	A	B	B	A	B	B	A	A	B	B	A	B	B	A	B	A	B	B	B	A	B	B	B	B	B	B	B	B	B	B	B	B	B	B	B	B	A	B	B	A
S2_3072644	2	3072644	C	B	G	A	A	B	B	A	B	B	A	B	B	A	A	B	B	A	B	B	A	B	A	B	B	B	A	B	B	B	B	B	B	B	B	B	B	B	B	B	B	B	B	A	B	B	A
S2_3072645	2	3072645	G	B	A	A	A	B	B	A	B	B	A	B	B	A	A	B	B	A	B	B	A	B	A	B	B	B	A	B	B	B	B	B	B	B	B	B	B	B	B	B	B	B	B	A	B	B	A
S2_3072671	2	3072671	T	B	C	A	A	B	B	A	B	B	A	B	B	A	A	B	B	A	B	B	A	B	A	B	B	B	A	B	B	B	B	B	B	B	B	B	B	B	B	B	H	B	B	A	B	B	A
S2_3072748	2	3072748	T	B	C	A	H	B	B	A	H	B	A	B	B	A	H	B	B	A	B	B	A	A	A	B	B	A	B	B	B	B	B	B	B	B	B	B	B	B	A	B	B	A	B	A	B	B	A
S2_3084296	2	3084296	G	B	A	A	B	B	B	H	H	B	A	B	B	A	H	B	B	H	B	B	H	H	A	B	B	H	B	B	B	B	H	H	B	B	H	B	B	B	A	B	H	H	B	H	H	B	A
S2_3126426	2	3126426	G	B	C	A	A	A	A	A	A	A	A	B	B	A	H	H	B	H	H	H	A	A	A	A	H	H	A	H	A	H	A	A	A	H	A	A	A	A	B	A	A	A	H	A	A	A	A
S2_3126471	2	3126471	C	B	T	A	A	A	A	A	A	A	A	B	B	A	H	H	B	H	H	H	A	A	A	A	H	H	A	H	A	H	A	A	A	H	A	A	A	A	B	A	A	A	H	A	A	A	A
S2_3126493	2	3126493	C	B	T	A	A	A	A	A	A	A	A	B	B	A	H	H	B	H	H	H	A	A	A	A	H	H	A	H	A	H	A	A	A	H	A	A	A	A	B	A	A	A	H	A	A	A	A
S2_3126499	2	3126499	T	B	C	A	H	B	B	A	B	B	A	B	B	A	H	B	B	H	B	B	A	H	A	B	B	B	A	B	B	B	B	A	B	B	B	B	B	B	B	B	H	A	B	H	H	B	A
S2_3193885	2	3193885	C	B	A	A	H	B	B	A	A	H	A	H	B	A	H	B	H	A	B	B	A	H	A	B	B	H	H	B	B	H	H	B	B	B	H	H	B	B	B	B	B	H	B	A	A	B	A
S2_3265079	2	3265079	G	B	A	A	H	H	B	A	A	B	A	B	B	A	H	B	B	B	B	B	A	A	A	B	B	H	B	B	B	B	A	B	B	B	A	B	B	B	B	B	B	A	B	H	B	B	A
S2_3874805	2	3874805	T	B	C	A	A	B	B	A	A	B	A	B	H	A	H	B	B	B	B	B	B	B	A	B	B	B	A	B	B	B	B	B	B	B	B	B	B	B	B	B	B	A	B	B	A	B	A
S2_3897314	2	3897314	G	B	A	A	A	B	B	A	B	B	A	B	B	A	A	B	B	B	B	B	B	B	A	B	B	A	A	B	B	B	A	B	B	B	A	A	B	B	A	B	B	A	B	A	B	B	A
S2_3897327	2	3897327	A	B	C	A	A	B	B	A	B	B	A	B	B	A	A	B	B	B	B	B	B	B	A	B	B	A	A	B	B	B	A	B	B	B	A	A	B	B	A	B	B	A	B	A	B	B	A
S2_4041906	2	4041906	G	B	A	A	B	B	B	A	B	B	A	B	B	A	A	B	B	B	B	B	B	B	A	B	B	B	B	B	B	B	A	B	B	B	A	B	B	B	A	B	B	B	B	A	A	B	A
S2_4190345	2	4190345	G	B	C	A	A	B	B	A	A	B	A	B	B	A	B	B	B	A	B	B	B	B	A	B	B	A	B	B	B	B	A	B	B	B	B	B	B	B	B	B	B	H	B	A	H	H	A
S2_4288727	2	4288727	G	B	A	A	A	B	B	A	A	B	A	B	B	H	A	B	B	A	B	B	B	A	A	B	B	A	B	B	B	B	A	B	B	B	A	B	B	B	A	B	B	A	B	H	A	B	A
S2_4362253	2	4362253	A	B	T	A	A	B	H	A	A	B	A	B	B	A	H	B	B	B	B	B	B	A	A	B	B	A	A	B	B	B	A	B	H	B	A	B	B	B	B	B	A	B	B	A	B	B	A
S2_4722273	2	4722273	G	B	T	A	B	B	B	A	A	B	A	B	A	A	A	B	B	B	B	B	B	B	A	B	B	A	B	B	B	B	A	B	B	B	B	B	B	B	A	B	B	A	B	B	B	B	A
S2_4774730	2	4774730	T	B	C	A	B	B	B	A	A	B	A	B	A	A	B	B	B	A	B	B	B	A	A	B	B	A	A	B	B	B	A	B	B	B	A	B	B	B	B	B	B	A	B	B	B	H	A
S2_4807938	2	4807938	G	B	A	A	A	B	B	A	A	H	H	B	A	A	A	B	B	H	B	B	B	H	A	B	B	A	B	B	H	B	H	B	B	B	A	B	B	B	H	B	H	H	B	B	B	H	A
S2_5054863	2	5054863	A	B	G	A	H	A	B	A	A	A	A	B	A	A	H	B	B	A	B	B	B	A	A	B	B	A	B	H	B	B	A	B	A	B	A	A	B	B	B	B	B	A	B	B	B	B	A
S2_5195021	2	5195021	T	B	C	A	A	A	B	A	A	B	A	B	A	A	H	B	B	B	B	B	B	B	A	B	B	A	B	B	B	B	A	B	B	B	B	B	B	B	B	B	B	B	B	B	B	B	A
S2_5331308	2	5331308	A	B	C	A	B	B	A	A	B	A	B	B	A	B	B	B	A	B	A	A	A	A	A	A	A	A	B	A	A	A	B	A	B	A	A	A	B	A	A	B	A	B	A	A	B	A	B
S2_5331335	2	5331335	G	B	A	A	B	B	B	A	B	A	B	B	A	B	B	B	B	B	B	B	B	B	A	A	B	B	B	B	B	A	B	B	B	B	B	B	B	A	A	B	B	B	B	A	B	B	B
S2_5364852	2	5364852	T	B	G	A	H	A	B	A	A	B	A	B	A	H	B	B	B	A	H	B	B	B	A	B	B	A	B	B	B	B	B	A	B	B	A	A	H	B	A	B	A	A	B	H	B	B	A
S2_5364882	2	5364882	C	B	G	A	H	A	B	A	A	B	A	B	A	H	B	B	B	A	H	B	B	B	A	B	B	A	B	B	B	B	B	A	B	B	A	A	H	B	A	B	A	A	B	H	B	B	A
S2_5466966	2	5466966	C	B	T	A	B	A	B	B	A	A	A	A	B	A	A	B	B	B	H	B	B	B	A	B	B	A	B	B	B	B	A	A	B	B	A	A	B	B	A	B	H	B	B	B	B	B	A
S2_5555175	2	5555175	G	B	C	A	A	A	B	A	A	B	A	B	A	H	H	B	B	A	B	B	B	B	A	B	B	A	B	B	B	B	A	A	A	B	A	B	B	B	A	B	B	A	B	B	B	H	A
S2_5566578	2	5566578	G	B	A	A	A	H	B	H	A	B	H	B	H	A	A	B	B	H	B	B	B	H	A	B	B	A	B	B	B	B	H	H	H	H	H	H	B	B	H	B	A	H	B	B	B	B	A
S2_5566967	2	5566967	G	B	A	A	B	A	B	A	A	B	A	B	A	A	H	B	B	A	B	B	B	A	A	B	H	A	B	B	B	B	A	A	A	B	A	B	B	B	B	B	B	A	B	B	B	B	A
S2_5593475	2	5593475	G	B	T	A	H	A	B	A	A	A	H	B	B	A	B	B	B	B	B	B	B	B	A	B	H	A	B	B	B	B	A	B	B	B	B	B	B	B	B	B	B	A	H	B	B	B	A
S2_5688770	2	5688770	T	B	C	A	A	A	B	A	A	B	A	B	B	A	A	B	B	B	B	B	B	B	A	B	B	A	B	B	B	B	A	B	H	B	A	A	B	B	A	B	A	A	B	B	B	B	A
S2_5756058	2	5756058	T	B	C	A	B	A	B	A	A	B	A	B	B	A	A	B	B	A	B	B	B	A	A	B	B	A	B	B	B	B	B	A	A	B	A	B	B	A	B	B	B	A	B	B	B	B	A
S2_5964803	2	5964803	C	B	T	A	B	A	B	A	A	B	B	B	A	A	A	B	B	A	B	B	B	A	A	B	B	A	A	B	B	B	B	A	A	B	B	A	B	A	A	B	A	A	B	B	B	B	A
S2_5964819	2	5964819	T	B	C	A	B	A	B	A	A	B	B	B	A	A	A	B	B	A	B	B	B	A	A	B	B	A	A	B	B	B	B	A	A	B	B	A	B	A	A	B	A	A	B	B	B	B	A
S2_5964834	2	5964834	A	B	G	A	B	A	B	A	A	B	B	B	A	A	A	B	B	A	B	B	B	A	A	B	B	A	A	B	B	B	B	A	A	B	B	A	B	A	A	B	A	A	B	B	B	B	A
S2_6559658	2	6559658	G	B	A	A	A	A	B	A	A	B	A	B	A	A	A	B	B	B	B	B	B	B	A	B	B	A	A	B	B	B	B	A	A	B	A	B	B	A	B	B	A	A	B	B	A	B	A
S2_6559664	2	6559664	G	B	A	A	A	A	B	A	A	B	A	B	A	A	A	B	B	B	B	B	B	B	A	B	B	A	A	B	B	B	B	A	A	B	A	B	B	A	B	B	A	A	B	B	A	B	A
S2_6577367	2	6577367	C	B	T	A	A	A	B	A	A	B	A	B	A	A	A	B	B	H	B	B	B	B	A	B	B	A	A	B	B	B	B	A	B	B	A	B	B	A	H	B	A	H	B	B	B	B	B
S2_6824874	2	6824874	T	B	C	A	A	A	B	A	A	B	A	B	A	A	A	A	B	B	B	A	A	A	A	B	A	A	A	B	B	B	A	A	A	H	A	B	B	A	A	B	A	A	B	A	A	B	B
S2_6824879	2	6824879	A	B	T	A	A	A	B	A	A	B	A	B	A	A	A	A	B	B	B	A	A	A	A	B	A	A	A	B	B	B	A	A	A	H	A	B	B	A	A	B	A	A	B	A	A	B	B
S2_6824897	2	6824897	A	B	T	A	A	A	B	A	A	B	A	B	A	A	A	A	B	B	B	A	A	A	A	B	A	A	A	B	B	B	A	A	A	H	A	B	B	A	A	B	A	A	B	A	A	B	B
S2_6850407	2	6850407	G	B	A	A	H	A	B	H	A	B	A	B	H	A	A	B	B	H	B	B	B	H	A	B	B	A	H	B	B	B	B	H	B	B	H	B	B	A	H	B	H	A	B	B	H	B	H
S2_6850440	2	6850440	A	B	T	A	H	H	B	H	A	B	A	B	H	A	A	B	B	H	B	B	B	H	A	B	B	A	H	B	B	B	B	H	B	B	H	B	B	A	H	B	H	A	B	B	H	B	H
S2_6850447	2	6850447	C	B	T	A	H	A	B	H	A	B	A	B	H	A	A	B	B	H	B	B	B	H	A	B	B	A	H	B	B	B	B	H	B	B	H	B	B	A	H	B	H	A	B	B	H	B	H
S2_6850453	2	6850453	C	B	A	A	H	A	B	H	A	B	A	B	H	A	A	B	B	H	B	B	B	H	A	B	B	A	H	B	B	B	B	H	B	B	H	B	B	A	H	B	H	A	B	B	H	B	H
S2_6916005	2	6916005	G	B	T	A	B	A	B	A	A	B	A	H	A	H	H	B	B	B	B	B	B	A	A	B	B	A	H	B	B	B	B	A	A	B	A	A	B	A	A	B	B	A	B	B	B	B	A
S2_6959260	2	6959260	G	B	C	A	B	A	B	H	A	B	A	B	B	A	H	B	B	H	B	B	B	H	A	B	B	A	H	B	B	B	B	H	B	B	A	H	B	A	H	B	B	A	B	B	H	B	H
S2_6959278	2	6959278	A	B	C	A	H	A	B	B	A	B	A	B	B	A	A	B	B	H	A	B	A	H	A	A	A	A	H	A	B	A	A	H	B	A	H	H	A	A	B	A	B	A	B	B	H	A	A
S2_6963699	2	6963699	A	B	G	A	A	A	B	A	A	B	A	B	B	H	H	B	B	B	B	B	B	A	A	B	H	A	B	B	B	B	B	B	B	B	A	B	B	A	B	B	B	A	B	B	B	B	B
S2_6963701	2	6963701	G	B	T	A	A	A	B	A	A	B	A	B	B	H	H	B	B	B	B	B	B	A	A	B	H	A	B	B	B	B	B	B	B	B	A	B	B	A	B	B	B	A	B	B	B	B	B
S2_6963702	2	6963702	A	B	G	A	A	A	B	A	A	B	A	B	B	H	H	B	B	B	B	B	B	A	A	B	H	A	B	B	B	B	B	B	B	B	A	B	B	A	B	B	B	A	B	B	B	B	B
S2_6963703	2	6963703	A	B	C	A	A	A	B	A	A	B	A	B	B	H	H	B	B	B	B	B	B	A	A	B	H	A	B	B	B	B	B	B	B	B	A	B	B	A	B	B	B	A	B	B	B	B	B
S2_6963717	2	6963717	A	B	G	A	A	A	B	A	A	B	A	B	B	H	H	B	B	B	B	B	B	A	A	B	H	A	B	B	B	B	B	B	B	B	A	B	B	A	B	B	B	A	B	B	B	B	B
S2_6971604	2	6971604	G	B	A	A	H	A	B	A	A	B	A	B	A	A	H	B	B	B	B	B	B	B	A	B	B	A	A	B	B	B	B	A	B	B	B	B	B	A	H	B	B	A	B	B	B	B	B
S2_7048057	2	7048057	C	B	T	A	B	A	B	A	A	B	A	B	B	A	H	B	B	A	B	B	B	B	A	B	B	A	A	B	B	B	B	A	B	B	B	B	B	A	A	B	B	A	B	B	B	B	A
S2_7048088	2	7048088	T	B	G	A	B	A	B	A	A	B	A	B	B	A	H	B	B	A	B	B	B	B	A	B	B	A	A	B	B	B	B	A	B	B	B	B	B	A	A	B	B	A	B	B	B	B	A
S2_7048091	2	7048091	C	B	T	A	B	A	B	A	A	B	A	B	B	A	H	B	B	A	B	B	B	B	A	B	B	A	A	B	B	B	B	A	B	B	B	B	B	A	A	B	B	A	B	B	B	B	A
S2_7048112	2	7048112	A	B	G	A	B	A	B	A	A	B	A	B	B	A	H	B	B	A	B	B	B	B	A	B	B	A	A	B	B	B	B	A	B	B	B	B	B	A	A	B	B	A	B	B	B	B	A
S2_7221994	2	7221994	A	B	G	A	B	A	A	A	A	A	A	A	A	A	H	B	B	B	B	B	B	B	A	A	B	A	A	A	A	B	A	A	A	B	B	A	B	A	B	B	B	A	A	B	A	B	B
S2_7222016	2	7222016	A	B	T	A	B	A	A	A	A	A	A	A	A	A	H	B	B	B	B	B	B	B	A	A	B	A	A	A	A	B	A	A	A	B	B	A	B	A	B	B	B	A	A	B	A	B	B
S2_7222017	2	7222017	G	B	C	A	B	A	B	A	A	B	A	B	B	A	H	B	B	B	B	B	B	B	A	B	B	A	B	B	B	B	B	A	B	B	B	B	B	A	B	B	B	A	B	B	B	B	B
S2_7222043	2	7222043	C	B	T	A	B	A	A	A	A	A	A	A	A	A	H	B	B	B	B	B	B	B	A	A	B	A	A	A	A	B	A	A	A	B	B	A	B	A	B	B	B	A	A	B	A	B	B
S2_7222072	2	7222072	A	B	G	A	B	A	A	A	A	A	A	A	A	A	H	B	B	B	B	B	B	B	A	A	B	A	A	A	A	B	A	A	A	B	B	A	B	A	B	B	B	A	A	B	A	B	B
S2_7222303	2	7222303	A	B	T	A	A	H	B	A	A	B	A	B	A	H	H	A	B	A	A	B	A	B	A	H	A	A	B	B	A	B	A	A	B	A	A	B	B	A	H	B	A	A	A	B	B	B	A
S2_7224332	2	7224332	T	B	C	A	A	A	A	A	A	B	A	A	A	H	H	B	A	A	B	B	B	A	A	A	B	A	B	A	A	A	B	A	B	A	A	B	B	A	A	B	A	A	A	A	B	B	A
S2_7383071	2	7383071	T	B	C	A	B	A	B	A	A	B	A	B	A	B	H	B	B	B	B	B	B	B	A	B	B	A	B	B	B	A	B	A	B	B	B	B	B	A	A	B	B	A	B	B	B	B	A
S2_7613634	2	7613634	G	B	A	A	A	A	B	A	A	B	B	B	A	B	A	B	B	B	A	B	B	A	A	B	B	A	A	A	B	A	B	A	H	B	A	B	B	A	A	B	B	A	B	B	B	H	A
S2_7614051	2	7614051	C	B	T	A	A	A	B	A	A	B	A	B	B	B	H	B	B	B	B	B	B	B	A	B	B	A	A	B	B	B	B	A	A	B	B	B	B	A	B	B	B	A	B	B	B	H	A
S2_7614135	2	7614135	C	B	T	A	A	A	B	A	A	B	A	B	B	B	H	B	B	B	B	B	B	A	A	B	B	A	B	B	B	B	B	A	B	B	B	B	B	A	A	B	B	A	B	B	B	H	A
S2_7705905	2	7705905	T	B	C	A	B	A	B	A	A	B	B	H	B	B	H	B	B	A	A	B	B	A	A	B	B	A	A	B	B	B	B	A	A	B	A	B	B	A	A	B	B	A	B	B	A	B	B
S2_7959854	2	7959854	T	B	G	A	B	A	B	A	A	B	H	B	B	B	H	B	B	B	B	B	B	B	A	B	B	A	H	B	B	B	B	B	B	B	A	B	B	A	B	B	B	A	B	B	H	B	H
S2_7978342	2	7978342	C	B	G	A	B	A	B	A	A	B	A	B	A	B	H	B	B	B	B	B	B	B	A	B	B	A	B	B	B	B	B	A	B	B	A	B	B	A	A	B	B	A	B	B	B	B	A
S2_8178205	2	8178205	G	B	A	A	B	A	B	A	A	B	A	B	A	B	A	B	B	A	A	B	B	B	A	B	B	A	A	B	B	B	B	A	A	B	B	A	B	A	A	B	A	A	B	B	A	B	A
S2_8198084	2	8198084	T	B	C	A	B	A	B	A	A	B	A	B	A	H	A	B	B	A	B	B	B	A	A	B	B	A	B	B	B	B	B	A	A	B	A	B	B	A	B	B	B	A	B	B	A	H	B
S2_8229885	2	8229885	G	B	A	A	B	A	B	A	A	B	A	B	A	B	H	B	B	A	B	B	B	B	A	B	B	A	A	B	B	A	B	A	B	B	B	A	B	A	A	B	B	B	B	H	A	H	A
S2_8229889	2	8229889	C	B	G	A	B	A	B	A	A	B	A	B	A	B	H	B	B	H	B	B	B	B	A	B	B	A	A	B	B	A	B	A	B	B	B	A	B	A	A	B	B	B	B	H	A	H	A
S2_8229923	2	8229923	G	B	A	A	B	A	B	A	A	B	A	B	A	H	H	B	B	A	B	B	B	B	A	B	B	A	A	B	B	A	B	A	B	B	B	A	B	A	A	B	B	B	B	H	A	H	A
S2_8398226	2	8398226	G	B	C	A	A	A	B	A	A	H	A	B	A	B	B	B	B	A	A	B	B	B	A	B	B	A	B	B	B	B	B	A	B	A	B	B	B	A	A	B	B	A	H	B	A	B	B
S2_9551077	2	9551077	T	B	C	A	B	A	B	A	A	B	A	B	H	B	H	B	B	A	A	B	B	A	A	B	B	A	A	B	B	A	B	B	B	B	B	A	B	A	A	B	B	A	B	B	B	B	A
S2_9563575	2	9563575	G	B	A	A	A	H	B	A	A	B	A	A	A	B	A	B	B	A	A	B	B	A	A	B	B	A	B	B	B	A	B	A	B	B	B	B	B	A	B	B	B	A	H	B	B	H	B
S2_9607925	2	9607925	T	B	G	A	A	A	B	B	H	B	A	H	A	B	H	B	B	A	A	B	B	A	A	B	B	A	B	B	B	B	B	A	B	B	H	B	B	A	B	H	A	H	B	B	B	B	B
S2_9765777	2	9765777	T	B	G	A	H	A	B	B	A	B	A	A	H	B	H	A	B	A	B	B	B	A	A	B	H	A	A	B	B	A	B	B	A	B	B	B	B	A	A	B	A	A	B	H	B	B	B
S2_9765786	2	9765786	G	B	A	A	H	A	B	B	A	B	A	A	H	B	H	A	B	A	B	B	B	A	A	B	H	A	A	B	B	A	B	B	A	B	B	B	B	A	A	B	A	A	B	H	B	B	B
S2_9765818	2	9765818	C	B	T	A	H	A	B	B	A	B	A	A	H	B	H	A	B	A	B	B	B	A	A	B	H	A	A	B	B	A	B	B	A	B	B	B	B	A	A	B	A	A	B	H	B	B	B
S2_9766411	2	9766411	C	B	G	A	B	A	B	B	A	B	A	A	A	B	A	B	B	A	A	B	B	A	A	B	B	A	A	B	B	B	B	A	B	B	A	A	B	A	B	B	B	A	B	H	B	H	A
S2_9766417	2	9766417	G	B	A	A	B	A	B	B	A	B	A	A	A	B	A	B	B	A	A	B	B	A	A	B	B	A	A	B	B	B	B	A	B	B	A	A	B	A	B	B	B	A	B	H	B	H	A
S2_9766429	2	9766429	G	B	C	A	B	A	B	B	A	B	A	A	A	B	A	B	B	A	A	B	B	A	A	B	B	A	A	B	B	B	B	A	B	B	A	A	B	A	B	B	B	A	B	H	B	H	A
S2_9766432	2	9766432	C	B	T	A	B	A	B	B	A	B	A	A	A	B	A	B	B	A	A	B	B	A	A	B	B	A	A	B	B	B	B	A	B	B	A	A	B	A	B	B	B	A	B	H	B	H	A
S2_9766491	2	9766491	A	B	G	A	B	A	B	B	B	B	A	A	A	B	H	A	B	A	B	B	B	B	A	B	B	A	B	B	B	B	B	A	A	B	A	B	B	A	H	B	B	A	B	B	B	B	B
S2_9766537	2	9766537	G	B	C	A	B	A	B	B	B	B	A	A	A	B	H	A	B	A	B	B	B	B	A	B	B	A	B	B	B	B	B	A	A	B	A	B	B	A	H	B	B	A	B	B	B	B	B
S2_9766551	2	9766551	C	B	T	A	B	A	B	B	B	B	A	A	A	B	H	A	B	A	B	B	B	B	A	B	B	A	B	B	B	B	B	A	A	B	A	B	B	A	H	B	B	A	B	B	B	B	B
S2_9837770	2	9837770	T	B	G	A	A	A	B	B	A	B	A	A	B	B	A	A	B	A	B	B	B	B	A	B	B	A	B	B	B	B	B	A	A	B	B	B	B	A	B	B	B	A	B	H	B	H	B
S2_9860213	2	9860213	C	B	T	A	B	A	B	B	B	B	A	A	A	B	A	A	B	A	B	B	B	B	A	B	B	A	A	B	B	B	B	A	B	B	B	B	B	A	B	B	B	A	B	B	B	H	A
S2_9860277	2	9860277	T	B	G	A	B	A	B	B	B	B	A	A	A	B	A	A	B	A	B	B	B	B	A	B	B	A	A	B	B	B	B	A	B	B	B	B	B	A	B	B	B	A	B	B	B	H	A
S2_9985760	2	9985760	A	B	G	A	B	A	B	B	B	B	H	A	B	B	H	B	B	A	H	B	B	H	A	B	B	A	B	B	B	B	B	H	B	B	B	B	B	A	B	B	B	A	B	B	B	B	B
S2_9985801	2	9985801	A	B	G	A	B	A	B	B	B	B	H	A	B	B	H	B	B	A	H	B	B	H	A	B	B	A	B	B	B	B	B	H	B	B	B	B	B	A	B	B	B	A	B	B	B	B	B
S2_9996936	2	9996936	G	B	A	A	H	H	B	B	A	B	B	A	A	B	A	H	B	A	B	B	B	A	A	B	B	A	A	B	B	B	B	A	B	B	A	B	B	A	A	B	B	A	B	B	B	B	A
S2_10095071	2	10095071	T	B	C	A	B	A	B	B	A	B	A	A	A	B	H	A	B	A	A	B	B	B	A	B	B	A	B	B	B	B	B	A	B	B	B	A	B	H	A	B	B	A	B	B	B	B	B
S2_10154156	2	10154156	G	B	A	A	H	A	B	B	A	B	B	A	A	B	A	A	B	A	B	B	B	A	A	B	B	A	B	B	B	B	B	A	B	B	B	B	B	A	A	B	B	A	B	H	B	B	B
S2_10494669	2	10494669	C	B	T	A	B	H	B	B	A	B	A	A	H	B	B	B	B	B	B	B	B	A	A	B	H	B	A	B	B	B	A	A	A	B	B	B	B	B	B	B	B	A	B	B	B	H	B
S2_10494708	2	10494708	T	B	A	A	B	A	B	B	A	B	A	A	H	B	B	B	B	B	B	B	B	A	A	B	H	B	A	B	B	B	A	A	A	B	B	B	B	B	B	B	B	A	B	B	B	H	B
S2_10774418	2	10774418	G	B	A	A	B	B	B	B	B	H	B	B	B	B	H	B	B	B	B	B	A	B	A	B	B	B	B	B	B	B	B	B	B	B	B	B	B	B	B	B	B	B	B	A	A	B	A
S2_10965339	2	10965339	A	B	G	A	H	A	B	B	A	B	A	A	H	B	H	A	B	A	H	B	B	B	A	B	B	A	H	B	B	A	B	B	H	B	H	A	B	A	H	B	B	A	B	B	B	B	B
S2_12000722	2	12000722	G	B	A	A	H	A	H	B	B	B	A	A	B	B	A	H	B	A	B	B	B	H	A	B	B	A	B	B	B	H	A	H	B	B	B	H	B	A	H	B	B	A	B	A	A	B	B
S2_12000732	2	12000732	G	B	C	A	H	A	H	B	B	B	A	A	B	B	A	H	B	A	B	B	B	H	A	B	B	A	B	B	B	H	A	H	B	B	B	H	B	A	H	B	B	A	B	A	A	B	B
S2_12025829	2	12025829	T	B	C	A	A	A	B	B	B	B	A	A	B	B	H	B	B	A	A	B	B	B	A	B	H	A	A	B	B	B	A	A	H	B	A	B	B	A	A	B	B	B	B	A	B	H	B
S2_12086252	2	12086252	T	B	C	A	A	A	B	B	A	B	A	A	B	B	H	B	B	A	B	B	B	B	A	B	B	B	A	B	B	B	A	B	A	B	B	B	B	A	A	B	A	A	B	A	A	B	B
S2_12090456	2	12090456	G	B	C	A	A	A	H	B	A	B	A	A	A	B	A	H	B	A	H	B	B	H	A	B	B	H	H	B	B	H	A	A	H	B	H	H	B	A	A	B	H	A	B	A	H	B	B
S2_12761733	2	12761733	T	B	C	A	H	B	A	B	A	A	A	H	H	A	B	A	A	B	A	B	A	A	A	A	B	A	B	A	A	A	B	A	B	A	B	B	B	A	B	A	A	B	A	B	B	H	B
S2_12761734	2	12761734	A	B	T	A	H	B	A	B	A	A	A	H	H	A	B	A	A	B	A	B	A	A	A	A	B	A	B	A	A	A	B	A	B	A	B	B	B	A	B	A	A	B	A	B	B	H	B
S2_12761765	2	12761765	G	B	A	A	B	B	A	B	A	A	A	H	H	A	B	A	A	B	A	B	A	A	A	A	B	A	B	A	A	A	B	A	B	A	B	B	B	A	B	A	A	B	A	B	B	H	B
S2_12761841	2	12761841	C	B	T	A	B	A	B	A	A	A	A	B	H	A	H	B	A	A	A	A	A	B	B	B	A	B	B	B	A	B	B	B	H	H	A	A	A	A	A	A	A	B	B	A	A	B	B
S2_12761884	2	12761884	G	B	A	A	B	A	B	A	A	A	A	B	H	A	H	B	A	A	A	A	A	B	B	B	H	B	B	B	A	B	B	B	H	H	A	A	A	A	A	A	A	B	B	A	A	B	B
S2_12761885	2	12761885	G	B	A	A	B	A	B	A	A	A	A	B	H	A	H	B	A	A	A	A	A	B	B	B	A	B	B	B	A	B	B	B	H	H	A	A	A	A	A	A	A	B	B	A	A	B	B
S2_15705902	2	15705902	C	B	T	A	A	B	A	B	A	A	A	B	H	A	H	B	A	A	B	A	B	A	A	B	A	A	A	A	A	A	B	A	A	A	A	A	A	A	A	A	A	A	B	A	A	A	B
S2_15705978	2	15705978	A	B	C	A	A	B	A	B	A	A	A	B	A	A	H	B	A	A	B	A	B	A	A	B	A	A	A	A	A	A	B	A	A	A	A	A	A	A	A	A	A	A	B	A	A	A	B
S2_16083910	2	16083910	A	B	G	A	B	A	B	B	B	B	A	A	H	B	H	B	B	A	A	B	B	B	A	B	H	B	A	B	B	A	A	H	A	B	B	A	B	A	A	B	A	A	B	A	A	B	B
S2_16083913	2	16083913	T	B	C	A	B	A	B	B	B	B	A	A	H	B	H	B	B	A	A	B	B	B	A	B	H	B	A	B	B	A	A	H	A	B	B	A	B	A	A	B	A	A	B	A	A	B	B
S2_16083914	2	16083914	A	B	C	A	B	A	B	B	B	B	A	A	H	B	H	B	B	A	A	B	B	B	A	B	H	B	A	B	B	A	A	H	A	B	B	A	B	A	A	B	A	A	B	A	A	B	B
S2_16083943	2	16083943	T	B	C	A	B	A	B	B	B	B	A	A	H	B	H	B	B	A	A	B	B	B	A	B	H	B	A	B	B	A	A	H	A	B	B	A	B	A	A	B	A	A	B	A	A	B	B
S2_16476160	2	16476160	A	B	G	A	H	A	B	B	A	B	A	A	B	B	H	A	B	A	B	B	B	B	A	B	B	B	A	B	B	B	A	A	A	B	B	B	B	A	A	B	B	A	B	A	A	B	B
S2_16683589	2	16683589	G	B	C	A	B	A	B	B	A	B	A	A	A	B	A	B	B	A	A	B	B	A	A	B	B	A	A	B	B	B	A	A	B	B	B	A	B	A	A	B	B	A	B	A	A	B	B
S2_16694615	2	16694615	C	B	T	A	A	A	B	B	B	B	A	A	B	B	H	A	B	A	B	B	B	A	A	B	H	B	A	B	B	B	A	A	A	B	A	A	B	A	A	B	B	A	B	A	A	H	B
S2_16726868	2	16726868	A	B	G	A	B	H	B	B	A	B	A	A	H	B	A	B	B	A	A	B	B	A	A	B	B	B	B	H	B	B	A	A	B	B	B	B	B	A	A	B	B	A	B	A	A	B	B
S2_16924409	2	16924409	T	B	C	A	B	A	B	B	A	B	A	A	B	B	H	A	B	A	B	B	B	A	A	B	B	B	B	B	B	B	A	A	B	B	A	A	B	A	A	B	B	A	B	A	A	B	B
S2_16924809	2	16924809	G	B	A	A	A	H	B	B	A	B	B	A	B	H	A	B	B	A	B	B	B	A	A	B	B	A	B	B	B	B	A	H	B	B	B	B	B	A	A	B	B	A	B	A	A	B	B
S2_16968406	2	16968406	C	B	G	A	A	A	B	B	A	B	A	A	B	B	H	A	B	A	A	B	B	B	A	B	B	A	B	B	B	B	A	A	A	B	B	B	B	A	B	B	B	A	B	A	B	B	B
S2_17348153	2	17348153	G	B	A	A	B	H	B	B	B	B	B	A	A	B	A	B	B	A	A	B	B	A	A	B	B	A	B	B	B	H	A	A	B	B	B	H	B	A	A	B	B	A	B	A	A	B	B
S2_17348172	2	17348172	T	B	C	A	B	H	B	B	B	B	A	A	A	B	A	B	B	A	A	B	B	A	A	B	B	A	B	B	B	H	A	A	B	B	B	B	B	A	A	B	B	A	B	A	A	B	B
S2_17583609	2	17583609	C	B	T	A	H	A	B	B	A	B	A	A	B	B	H	A	B	A	A	B	B	A	A	H	B	B	B	B	B	A	A	A	B	B	B	B	B	A	B	B	A	A	B	A	A	B	B
S2_17585561	2	17585561	G	B	C	A	B	A	B	B	A	B	A	A	A	B	H	B	B	A	A	B	B	A	A	B	B	B	B	B	B	B	A	A	A	B	A	A	B	A	B	B	A	A	B	A	A	B	B
S2_17591517	2	17591517	C	B	T	A	A	A	B	B	A	B	A	A	B	B	H	B	B	A	A	B	B	B	A	B	B	A	B	B	B	B	A	A	B	B	B	B	B	A	A	B	B	A	B	A	A	B	B
S2_17591561	2	17591561	A	B	G	A	A	A	B	B	A	B	A	A	B	B	H	B	B	A	A	B	B	B	A	B	B	A	B	B	B	B	A	A	B	B	B	B	B	A	A	B	B	A	B	A	A	B	B
S2_17630911	2	17630911	C	B	T	A	B	B	B	B	B	H	B	B	B	B	H	B	B	B	B	B	B	B	A	H	B	B	B	B	B	B	B	B	H	B	B	A	B	A	B	B	B	B	B	H	H	B	B
S2_17731905	2	17731905	C	B	T	A	B	B	B	B	B	B	B	B	B	H	A	B	B	B	B	A	A	B	H	B	B	B	B	B	B	B	B	B	B	B	B	B	B	A	B	B	B	B	B	B	B	B	B
S2_17868822	2	17868822	G	B	T	A	A	A	B	B	A	B	A	A	H	B	A	A	B	A	A	B	B	A	A	B	B	A	A	B	B	A	A	A	B	B	A	B	B	A	B	B	B	A	B	H	B	H	B
S2_17881321	2	17881321	A	B	G	A	A	A	B	B	A	B	B	A	H	B	A	A	B	A	B	B	B	B	A	B	B	A	A	B	B	B	A	A	B	B	A	B	B	A	H	B	A	A	B	A	A	B	B
S2_17995616	2	17995616	G	B	A	A	A	A	B	B	A	B	A	A	B	B	H	A	B	A	B	B	B	B	A	B	B	B	B	B	B	A	A	A	B	B	H	A	B	A	B	B	A	A	B	A	A	B	B
S2_17995706	2	17995706	A	B	T	A	A	A	B	B	A	B	A	A	B	B	H	A	B	A	B	B	B	B	A	B	B	B	B	B	B	A	A	A	B	B	H	A	B	A	B	B	A	A	B	A	A	B	B
S2_18286418	2	18286418	A	B	G	A	B	A	B	B	A	B	A	A	H	B	H	A	B	A	B	B	B	B	A	B	B	B	H	B	B	H	A	A	H	B	H	B	B	A	B	B	B	A	B	A	A	B	B
S2_18622817	2	18622817	A	B	G	A	A	A	B	B	B	B	A	A	B	B	B	A	B	B	B	B	B	B	A	B	B	B	A	B	B	A	A	A	A	B	B	B	B	A	B	B	B	A	B	A	A	B	B
S2_18860481	2	18860481	T	B	C	A	B	A	B	B	A	H	A	A	A	B	H	A	B	B	H	B	B	H	A	B	B	B	H	B	B	H	A	A	H	B	B	A	B	B	B	B	A	A	B	A	A	B	B
S2_19260551	2	19260551	G	B	A	A	A	A	B	B	A	B	B	A	A	B	B	B	B	B	B	B	B	A	H	B	B	B	A	B	H	B	A	A	B	B	B	A	B	B	B	B	A	A	B	A	A	H	B
S2_19304408	2	19304408	G	B	A	A	A	A	B	B	A	A	A	A	B	H	B	A	B	B	B	B	B	A	A	B	B	A	A	B	B	B	A	A	B	B	B	B	B	B	B	B	B	A	B	A	A	B	B
S2_19314509	2	19314509	A	B	G	A	H	A	B	B	A	B	B	A	A	B	B	A	B	B	B	B	B	A	A	B	B	B	A	B	B	B	A	A	B	B	A	B	B	B	B	B	A	A	B	A	A	B	B
S2_19331684	2	19331684	C	B	G	A	B	A	B	B	H	A	H	A	H	H	B	A	B	H	H	B	B	H	A	B	B	H	A	B	B	B	A	A	B	B	H	B	B	B	B	B	B	A	B	A	A	B	B
S2_19367035	2	19367035	C	B	G	A	A	A	B	B	A	A	A	A	A	B	B	B	B	B	B	B	B	B	A	B	B	A	A	B	B	B	A	A	B	B	A	B	B	B	B	B	A	A	B	A	A	B	B
S2_19487970	2	19487970	A	B	C	A	H	A	B	B	B	A	B	A	B	B	H	A	B	B	B	B	B	A	A	B	B	A	A	B	B	B	A	A	B	B	B	B	B	B	B	B	B	A	B	H	A	B	B
S2_19562284	2	19562284	G	B	C	A	B	A	B	B	A	B	A	A	A	B	H	B	B	B	A	B	B	B	A	B	B	B	A	B	B	B	A	A	B	B	B	B	B	B	B	B	A	A	B	A	A	B	B
S2_19759143	2	19759143	T	B	C	A	B	B	B	B	B	B	B	A	B	B	B	B	B	B	A	B	B	A	A	B	B	B	A	B	B	B	A	A	B	B	B	B	B	B	B	B	A	A	B	A	A	B	B
S2_20000767	2	20000767	A	B	T	A	B	B	B	B	B	B	B	A	A	B	H	B	B	B	A	B	B	B	A	B	B	B	A	B	B	B	A	A	B	B	B	B	B	B	B	B	A	A	B	A	A	B	B
S2_21156524	2	21156524	A	B	C	A	B	B	B	B	A	A	B	A	A	B	B	B	B	B	B	B	B	B	A	B	B	B	H	B	B	B	A	A	H	B	A	B	B	B	B	B	B	B	B	A	A	A	B
S2_21335438	2	21335438	A	B	G	A	A	B	B	B	A	B	B	A	B	B	H	B	B	A	B	B	B	A	A	B	B	B	A	B	B	B	A	B	B	B	A	A	B	B	B	B	B	B	B	A	B	A	B
S2_21470415	2	21470415	C	B	G	A	B	B	B	B	A	A	B	A	A	B	B	B	B	B	B	B	B	A	A	B	B	B	A	B	B	B	A	B	B	B	A	B	B	B	B	B	B	B	B	A	B	B	B
S2_21532720	2	21532720	T	B	C	A	B	B	B	B	H	H	B	A	H	B	B	B	B	H	B	B	B	H	A	B	B	H	A	B	B	B	A	B	B	B	A	H	B	B	B	B	H	B	B	H	H	B	B
S2_21646677	2	21646677	G	B	A	A	B	B	A	A	H	A	B	A	A	A	H	A	B	A	A	A	A	B	B	A	B	A	A	A	B	A	B	A	A	A	H	A	A	A	B	B	A	B	A	B	B	B	A
S2_21646695	2	21646695	T	B	C	A	A	A	A	A	A	A	B	A	A	A	H	A	B	A	A	A	A	B	B	A	A	A	A	A	A	A	H	A	A	A	H	A	A	A	A	B	A	B	A	B	B	B	A
S2_21977973	2	21977973	G	B	A	A	A	B	B	B	A	B	B	A	A	B	B	B	B	A	B	B	B	B	A	B	B	B	A	B	B	B	A	B	B	B	A	B	B	B	B	B	A	B	B	A	A	A	B
S2_22001408	2	22001408	A	B	C	A	B	B	B	B	A	B	B	A	A	B	B	B	B	A	B	B	B	A	A	B	B	A	A	B	B	B	A	B	B	B	A	B	B	B	B	B	A	B	B	A	A	B	B
S2_22001411	2	22001411	C	B	G	A	B	B	B	B	A	B	B	A	A	B	B	B	B	A	B	B	B	A	A	B	B	A	A	B	B	B	A	B	B	B	A	B	B	B	B	B	A	B	B	A	A	B	B
S2_22001412	2	22001412	G	B	T	A	B	B	B	B	A	B	B	A	A	B	B	B	B	A	B	B	B	A	A	B	B	A	A	B	B	B	A	B	B	B	A	B	B	B	B	B	A	B	B	A	A	B	B
S2_22001414	2	22001414	C	B	G	A	B	B	B	B	A	B	B	A	A	B	B	B	B	A	B	B	B	A	A	B	B	A	A	B	B	B	A	B	B	B	A	B	B	B	B	B	A	B	B	A	A	B	B
S2_22001534	2	22001534	T	B	G	A	A	H	B	B	A	A	B	A	A	H	B	B	B	B	B	B	B	A	A	B	B	A	A	B	B	H	A	H	B	B	A	B	B	B	H	B	A	B	B	A	B	A	B
S2_22391518	2	22391518	A	B	G	A	A	B	B	B	B	B	B	B	B	B	H	B	B	B	B	B	B	B	A	B	B	B	A	B	B	B	A	B	H	B	A	B	B	B	B	B	B	B	B	A	A	A	B
S2_22433717	2	22433717	T	B	G	A	B	B	B	B	B	B	B	B	B	B	H	B	B	B	B	B	B	B	A	B	B	B	A	B	B	B	A	B	B	B	A	B	B	B	B	B	B	B	B	H	B	A	B
S2_22433781	2	22433781	T	B	C	A	B	B	B	B	B	B	B	B	B	B	H	B	B	B	B	B	B	B	A	B	B	B	A	B	B	B	A	B	B	B	A	B	B	B	B	B	B	B	B	H	B	A	B
S2_22486384	2	22486384	A	B	G	A	A	A	A	A	B	H	A	A	A	H	A	A	H	A	A	B	A	A	H	H	A	A	B	B	H	H	A	H	B	A	B	A	A	A	A	A	A	A	A	B	B	A	B
S2_22486397	2	22486397	A	B	G	A	A	A	A	A	B	H	A	A	A	H	B	A	H	A	A	B	A	A	H	H	A	A	B	B	H	H	A	H	B	A	B	H	A	H	A	A	A	A	A	B	B	A	B
S2_22486400	2	22486400	A	B	G	A	A	A	A	A	B	H	A	A	A	H	B	A	H	A	A	B	A	A	H	H	A	A	B	B	H	H	A	H	B	A	B	H	A	H	A	A	A	A	A	B	B	A	B
S2_22486408	2	22486408	T	B	G	A	A	A	A	A	B	H	A	A	A	H	B	A	H	A	A	B	A	A	H	H	A	A	B	B	H	H	A	H	B	A	B	H	A	H	A	A	A	A	A	B	B	A	B
S2_22831772	2	22831772	G	B	A	A	A	B	B	B	B	B	B	B	B	B	B	A	B	H	B	B	B	B	B	B	B	B	A	B	B	A	B	B	H	B	B	B	B	B	B	B	B	B	B	H	A	B	B
S2_22831898	2	22831898	C	B	T	A	B	A	B	B	B	B	B	B	A	B	B	B	B	A	B	B	B	B	A	B	H	B	A	B	B	B	A	B	B	B	A	A	B	B	H	B	B	B	B	H	A	A	B
S2_22897004	2	22897004	A	B	G	A	B	B	B	B	B	B	A	B	B	B	H	B	B	B	B	B	B	B	A	B	H	B	H	B	B	B	A	B	B	B	A	B	B	B	B	B	B	B	B	A	A	A	B
S2_23406143	2	23406143	A	B	G	A	B	A	B	B	B	B	A	B	B	H	B	B	B	B	B	H	H	B	A	H	H	B	B	B	B	B	A	B	H	B	B	B	B	B	B	B	B	B	B	B	B	H	B
S2_23427415	2	23427415	T	B	C	A	B	A	A	A	B	B	B	A	H	B	A	A	A	A	B	A	A	A	A	A	A	A	B	A	B	A	A	A	B	B	A	A	A	A	A	A	A	A	A	B	A	B	A
S2_23513301	2	23513301	T	B	C	A	B	B	B	B	B	B	B	B	H	B	B	B	B	A	B	B	B	A	A	B	B	B	B	B	B	B	A	B	B	B	B	B	B	B	B	B	B	B	B	B	B	A	B
S2_23538671	2	23538671	G	B	C	A	A	B	B	B	B	B	B	B	H	B	H	B	B	A	H	B	B	B	A	B	B	B	B	B	B	H	A	B	B	B	B	A	B	B	B	B	B	B	B	B	B	A	B
S2_23558713	2	23558713	C	B	G	A	A	A	B	B	B	B	B	B	A	B	H	B	B	B	B	B	B	A	A	B	B	B	B	B	B	B	A	B	H	B	B	A	B	B	B	B	B	B	B	B	B	A	B
S2_23637078	2	23637078	C	B	A	A	A	A	B	B	B	B	A	B	B	B	H	B	B	B	B	B	B	A	A	B	B	B	B	B	B	B	A	B	B	B	B	A	B	B	B	B	B	B	B	B	B	A	B
S2_23689984	2	23689984	G	B	T	A	A	A	B	B	B	B	A	B	B	B	H	B	B	B	B	B	B	A	A	B	B	B	B	B	B	B	A	B	B	B	B	B	B	B	B	B	B	B	B	B	B	A	B
S2_23901218	2	23901218	C	B	T	A	B	A	B	B	B	B	B	B	B	B	B	H	B	B	B	B	B	B	A	B	H	B	B	B	B	B	A	B	B	B	B	B	B	B	H	B	B	B	B	B	B	A	B
S2_24006081	2	24006081	A	B	G	A	B	H	B	B	B	B	B	B	B	B	B	B	B	A	H	B	B	A	A	B	B	B	B	B	B	B	A	B	B	B	B	B	B	B	B	B	B	B	B	B	B	A	B
S2_24140415	2	24140415	C	B	G	A	H	H	B	B	B	B	B	B	H	B	B	B	B	H	B	B	B	H	A	B	B	B	B	B	B	B	A	B	B	B	B	H	B	B	B	B	B	B	B	H	B	A	B
S2_24265548	2	24265548	G	B	A	A	A	A	B	H	B	B	A	B	B	B	B	B	B	A	B	B	B	A	A	B	B	B	B	B	B	B	A	B	B	B	B	B	B	A	H	B	B	B	B	B	B	A	B
S2_24479572	2	24479572	G	B	A	A	B	B	B	B	B	B	B	B	B	B	B	B	B	A	B	B	B	B	A	B	B	B	B	B	B	B	A	B	B	B	B	B	B	A	B	B	B	B	B	B	B	B	B
S2_24503637	2	24503637	C	B	A	A	B	H	H	B	B	B	B	B	B	B	H	B	B	A	B	B	B	B	A	B	B	B	B	B	B	B	H	B	B	B	B	B	B	A	B	B	B	B	B	B	B	A	B
S2_24509822	2	24509822	A	B	G	A	B	A	B	B	B	B	A	B	H	B	H	H	B	A	B	B	B	A	A	B	H	B	B	B	B	B	A	B	B	B	B	A	B	A	B	B	B	B	B	B	B	A	A
S2_24666296	2	24666296	A	B	G	A	B	A	B	B	B	B	B	B	B	B	B	B	B	A	B	B	B	A	A	B	B	B	B	B	B	B	A	B	B	B	B	B	B	A	B	B	B	B	B	B	B	B	B
S2_24688600	2	24688600	A	B	C	A	B	H	B	B	B	B	A	B	H	B	H	B	B	A	B	B	B	B	A	B	B	B	B	B	B	B	A	B	B	B	B	A	B	A	B	B	B	B	B	B	B	A	A
S2_24688608	2	24688608	A	B	C	A	B	H	B	B	B	B	B	B	H	B	H	B	B	A	B	B	B	B	A	B	B	B	B	B	B	B	A	B	B	B	B	A	B	A	B	B	B	B	B	B	B	A	A
S2_24831059	2	24831059	G	B	A	A	B	H	B	B	B	B	B	B	B	B	B	B	B	A	B	B	B	B	A	B	B	B	B	B	B	B	A	B	B	B	B	B	B	A	B	B	B	B	B	B	B	A	B
S2_25332271	2	25332271	T	B	C	A	B	B	B	B	B	B	H	A	H	B	H	B	B	B	B	B	B	B	A	B	B	B	B	B	B	B	A	B	B	B	B	B	B	A	B	B	B	B	B	B	B	B	A
S2_25332314	2	25332314	C	B	G	A	B	B	B	B	B	B	B	A	H	B	H	B	B	B	B	B	B	B	A	B	B	B	B	B	B	B	A	B	B	B	B	B	B	A	B	B	B	B	B	B	B	B	A
S2_25332318	2	25332318	C	B	T	A	B	B	B	B	B	B	B	A	H	B	H	B	B	B	B	B	B	B	A	B	B	B	B	B	B	B	A	B	B	B	B	B	B	A	B	B	B	B	B	B	B	B	A
S2_25398662	2	25398662	T	B	C	A	B	A	B	B	B	B	B	B	A	B	H	B	B	B	B	B	B	A	A	B	B	B	B	B	B	B	A	B	B	B	B	B	B	A	B	B	B	B	B	B	B	A	B
S2_25400163	2	25400163	T	B	G	A	B	B	B	B	B	B	A	A	B	B	B	B	B	B	B	B	B	A	A	B	B	B	B	B	B	B	A	B	B	B	B	A	B	A	B	B	A	B	B	B	B	B	B
S2_25454023	2	25454023	A	B	G	A	B	A	B	B	B	B	B	A	H	B	B	B	B	B	B	B	B	B	A	B	B	B	B	B	B	B	A	B	B	B	B	B	B	A	B	B	B	B	B	B	B	B	B
S2_25590613	2	25590613	C	B	G	A	B	B	H	B	B	B	B	A	H	B	B	B	B	B	B	B	B	A	A	B	B	B	B	B	B	B	A	B	B	B	B	B	B	A	B	B	B	B	B	B	B	A	B
S2_25596670	2	25596670	T	B	C	A	B	B	B	B	B	B	B	B	A	B	B	B	B	B	B	B	B	A	A	B	H	B	B	B	B	B	A	B	B	B	B	A	B	A	B	B	B	B	B	B	B	A	B
S2_25609002	2	25609002	G	B	T	A	B	B	B	B	B	B	B	B	B	B	B	B	B	B	B	B	B	A	A	B	B	B	B	B	B	B	A	B	B	B	B	B	B	A	B	B	B	B	B	B	B	A	A
S2_25619546	2	25619546	A	B	G	A	B	B	B	B	B	A	B	A	A	B	B	B	B	B	B	B	B	B	A	B	B	B	B	B	B	B	A	B	B	B	B	B	B	A	B	B	B	B	B	B	B	A	A
S2_25760087	2	25760087	G	B	T	A	A	A	B	B	B	B	B	A	A	B	B	B	B	B	B	B	B	A	A	B	B	B	B	B	B	B	A	B	H	B	B	B	B	B	B	B	B	B	B	B	B	A	B
S2_26176602	2	26176602	T	B	C	A	B	B	B	B	B	B	B	B	A	B	B	B	B	B	B	B	B	B	A	B	B	B	B	B	B	B	A	B	H	B	B	H	B	B	B	B	B	B	B	B	B	H	B
S2_26209442	2	26209442	C	B	T	A	B	B	B	B	B	B	B	B	A	B	B	B	B	B	B	B	B	A	A	B	H	B	B	B	B	B	A	B	B	B	B	B	B	B	B	B	B	B	B	B	B	A	B
S2_26329160	2	26329160	G	B	A	A	B	B	B	B	B	B	B	H	A	B	B	B	B	B	B	B	B	A	A	B	B	B	B	B	B	B	A	B	B	B	B	B	B	B	B	B	B	B	B	B	B	A	B
S2_26329202	2	26329202	T	B	C	A	B	B	B	B	B	B	B	H	A	B	B	B	B	B	B	B	B	A	A	B	B	B	B	B	B	B	A	B	B	B	B	B	B	B	B	B	B	B	B	B	B	A	B
S2_26329306	2	26329306	G	B	A	A	B	A	B	B	B	B	B	B	B	B	B	B	B	B	B	B	B	A	A	B	B	B	B	B	B	B	A	B	B	B	B	B	B	B	B	B	B	B	B	B	B	A	B
S2_26329353	2	26329353	G	B	T	A	B	A	B	B	B	B	A	B	B	B	B	B	B	B	B	B	B	A	A	B	B	B	B	B	B	B	A	B	B	B	B	B	B	B	B	B	B	B	B	B	B	A	B
S2_26349262	2	26349262	A	B	G	A	B	H	B	B	B	B	B	B	A	B	B	B	B	B	B	B	B	B	A	B	B	B	B	B	B	B	A	B	B	B	B	B	B	B	B	B	B	B	B	B	B	A	B
S2_26469101	2	26469101	G	B	A	A	B	B	B	B	B	B	B	A	A	B	H	B	B	B	B	B	B	A	A	B	B	B	B	B	B	B	A	B	B	B	B	B	B	B	B	B	B	B	B	B	B	A	B
S2_26469124	2	26469124	A	B	C	A	B	B	B	B	B	B	B	A	A	B	H	B	B	B	B	B	B	A	A	B	B	B	B	B	B	B	A	B	B	B	B	B	B	B	B	B	B	B	B	B	B	A	B
S2_27064716	2	27064716	T	B	C	A	B	A	H	A	B	B	A	A	B	B	B	B	B	B	A	B	B	A	H	B	B	H	A	B	B	B	A	B	B	B	B	H	B	B	A	A	B	B	B	A	B	A	H
S2_27064753	2	27064753	G	B	A	A	B	A	H	A	B	B	A	A	B	B	B	B	B	B	A	B	B	A	B	B	B	H	A	B	B	B	A	B	B	B	B	B	B	B	A	A	B	B	B	A	B	A	B
S2_27064782	2	27064782	A	B	G	A	B	A	H	A	B	B	A	A	B	B	B	B	B	B	A	B	B	A	B	B	B	H	A	B	B	B	A	B	B	B	B	B	B	B	A	A	B	B	B	A	B	A	B
S2_27245281	2	27245281	C	B	G	A	B	A	B	B	B	B	B	A	B	B	B	B	B	B	B	B	B	A	A	B	B	B	A	B	B	B	A	B	B	B	B	B	B	B	B	B	B	B	B	B	B	A	B
S2_27324130	2	27324130	A	B	G	A	B	A	B	B	B	B	B	H	B	B	B	B	B	B	B	B	B	B	A	B	B	B	A	B	B	B	A	B	B	B	B	B	B	B	B	B	B	B	B	B	B	A	H
S2_27324149	2	27324149	T	B	C	A	B	A	B	B	B	B	B	H	B	B	B	B	B	B	B	B	B	B	A	B	B	B	A	B	B	B	A	B	B	B	B	B	B	B	B	B	B	B	B	B	B	A	H
S2_27324169	2	27324169	G	B	A	A	B	A	B	B	B	B	B	H	B	B	B	B	B	B	B	B	B	B	A	B	B	B	A	B	B	B	A	B	B	B	B	B	B	B	B	B	B	B	B	B	B	A	H
S2_27386927	2	27386927	G	B	A	A	A	B	B	B	B	B	B	B	B	H	A	B	A	A	B	A	A	B	A	A	A	A	A	A	A	A	B	A	B	A	B	B	A	A	B	B	B	B	B	A	A	B	A
S2_27386983	2	27386983	C	B	T	A	A	B	B	B	B	B	B	B	B	H	A	B	A	A	B	A	A	B	A	A	A	A	A	A	A	A	B	A	B	A	B	B	A	A	B	B	B	B	B	A	A	B	A
S2_27387020	2	27387020	C	B	T	A	A	B	B	B	B	B	B	B	B	H	A	B	A	A	B	A	A	B	A	A	A	A	A	A	A	A	B	A	B	A	B	B	A	A	B	B	B	B	B	A	A	B	A
S2_27441782	2	27441782	G	B	A	A	B	B	H	B	B	B	B	A	B	B	H	B	B	B	B	B	B	B	B	B	B	B	A	B	B	B	B	B	H	B	B	B	B	B	B	B	B	B	B	B	B	A	A
S2_27532393	2	27532393	A	B	G	A	B	H	B	B	B	B	B	A	A	H	B	B	B	B	B	B	B	A	B	B	B	B	A	B	B	B	B	B	B	B	B	B	B	B	B	B	B	B	B	B	B	A	B
S2_27568192	2	27568192	T	B	C	A	B	A	B	B	B	B	B	A	B	B	B	B	B	B	B	B	B	A	A	B	B	B	A	B	B	B	B	B	B	B	B	A	B	B	B	B	B	B	B	B	B	A	B
S2_27568209	2	27568209	T	B	C	A	B	A	B	B	B	B	B	A	B	B	B	B	B	B	B	B	B	A	A	B	B	B	A	B	B	B	B	B	B	B	B	A	B	B	B	B	B	B	B	B	B	A	B
S2_27887815	2	27887815	T	B	C	A	B	A	B	B	B	B	B	A	B	B	B	B	B	B	B	B	B	B	B	B	B	B	A	B	B	B	B	B	H	B	B	B	B	B	B	B	B	B	B	B	B	H	A
S2_27946714	2	27946714	C	B	A	A	B	B	B	B	B	B	B	B	A	B	B	B	B	B	B	B	B	B	B	B	B	B	A	B	B	B	B	B	B	B	B	A	B	B	B	B	B	B	B	H	B	B	B
S2_27948598	2	27948598	A	B	G	A	B	A	B	B	B	B	B	A	A	B	B	B	B	B	B	B	B	B	B	B	B	B	A	B	B	B	B	B	H	B	B	B	B	B	B	B	B	B	B	B	B	B	B
S2_28239596	2	28239596	G	B	A	A	A	B	B	B	B	B	B	A	B	B	B	B	B	B	B	B	B	B	B	B	B	B	A	B	B	B	B	B	B	B	B	A	B	B	B	B	B	B	B	B	B	A	A
S2_28486311	2	28486311	C	B	T	A	B	B	B	B	B	B	B	H	B	B	B	B	B	B	B	B	B	B	B	B	B	B	A	B	B	B	B	B	B	B	B	H	B	B	B	B	B	B	B	B	B	A	A
S2_28546959	2	28546959	T	B	G	A	A	A	H	B	B	B	B	B	B	B	B	B	B	B	B	B	B	B	B	B	B	B	A	B	B	B	B	B	B	B	B	B	B	B	B	B	B	B	B	B	B	A	B
S2_28754030	2	28754030	C	B	T	A	B	A	B	B	B	B	B	A	H	B	B	B	B	B	B	B	B	B	B	B	B	B	A	B	B	H	B	B	B	B	B	B	B	B	B	B	B	B	B	B	B	A	A
S2_28850795	2	28850795	T	B	C	A	H	A	B	B	B	B	B	H	A	B	B	B	B	B	B	B	B	B	B	B	B	B	A	B	B	B	B	B	B	B	B	B	B	B	B	B	B	B	B	B	B	H	B
S2_28972650	2	28972650	C	B	T	A	B	A	B	B	B	B	A	H	A	B	H	B	B	B	B	B	B	B	B	H	B	B	A	B	B	B	B	B	H	B	B	A	B	B	B	B	B	B	B	B	B	A	A
S2_29468716	2	29468716	A	B	G	A	H	B	B	B	B	B	B	H	H	B	H	B	B	B	B	B	B	B	B	B	B	B	A	B	B	B	B	B	B	B	B	B	B	B	B	B	B	B	B	B	B	H	H
S2_29522644	2	29522644	C	B	G	A	B	A	B	B	B	B	B	B	A	B	H	B	B	B	B	B	B	B	B	B	B	B	A	B	B	B	B	B	B	B	B	B	B	B	B	B	B	B	B	B	B	A	B
S2_29522672	2	29522672	A	B	G	A	B	H	B	B	B	B	B	B	A	B	H	B	B	B	B	B	B	B	B	B	B	B	A	B	B	B	B	B	B	B	B	B	B	B	B	B	B	B	B	B	B	A	B
S2_29532207	2	29532207	T	B	C	A	B	A	B	B	A	A	B	A	B	B	A	B	B	A	B	B	B	B	A	A	B	A	A	A	B	A	B	B	B	B	A	B	A	B	A	B	A	A	A	A	B	B	A
S2_29587385	2	29587385	G	B	A	A	A	B	B	B	B	B	A	B	B	B	B	B	B	B	B	B	B	B	B	B	B	B	A	B	B	B	B	B	B	B	B	B	B	B	B	B	B	B	B	B	B	B	A
S2_29596887	2	29596887	A	B	G	A	B	A	B	B	B	B	B	B	A	B	H	B	B	B	B	B	B	B	B	B	H	B	A	B	B	B	B	B	B	B	B	B	B	B	B	B	B	B	B	B	B	A	A
S2_29904804	2	29904804	A	B	G	A	B	H	B	B	B	B	B	B	A	H	B	B	B	B	B	B	B	B	B	B	H	B	A	B	B	A	B	B	B	B	B	B	B	B	B	B	B	B	B	B	B	B	B
S2_29933831	2	29933831	T	B	C	A	A	B	B	B	B	B	B	A	H	B	H	B	B	B	B	B	B	B	B	B	B	B	A	B	B	B	B	B	B	B	B	B	B	B	B	B	B	B	B	B	B	A	A
S2_30053076	2	30053076	T	B	G	A	B	H	H	B	B	B	B	B	B	B	B	B	B	B	B	B	B	B	B	B	B	B	A	B	B	A	B	B	B	B	B	B	B	B	B	B	B	B	B	B	B	A	B
S2_30102654	2	30102654	T	B	G	A	B	B	B	B	B	B	B	B	A	H	B	B	B	B	B	B	B	B	B	B	B	B	A	B	B	A	B	B	B	B	B	B	B	B	B	B	B	B	B	B	B	A	A
S2_30139524	2	30139524	T	B	C	A	B	B	B	B	B	B	B	A	B	B	H	H	B	B	B	B	B	B	B	B	B	B	A	B	B	A	B	B	B	B	B	H	B	B	B	B	B	B	B	B	B	A	B
S2_30209983	2	30209983	C	B	A	A	B	B	B	B	B	B	B	B	A	B	B	B	B	B	B	B	B	B	B	B	B	B	A	B	B	A	B	H	H	B	B	B	B	B	B	B	B	B	B	B	B	H	A
S2_30364408	2	30364408	T	B	C	A	B	A	A	A	H	A	A	B	A	A	A	A	A	A	A	A	A	A	A	A	A	A	A	A	A	H	A	A	A	A	A	A	A	A	A	A	A	A	A	A	A	A	A
S2_30364415	2	30364415	G	B	C	A	B	A	A	A	H	A	A	B	A	A	A	A	A	A	A	A	A	A	A	A	A	A	A	A	A	H	A	A	A	A	A	A	A	A	A	A	A	A	A	A	A	A	A
S2_30393044	2	30393044	G	B	T	A	B	B	B	B	B	B	B	B	A	B	H	B	B	B	B	B	B	B	B	B	B	B	A	B	B	B	B	B	B	B	B	B	B	B	B	B	B	B	B	H	B	A	B
S2_30393046	2	30393046	G	B	A	A	B	B	B	B	B	B	B	B	A	B	H	B	B	B	B	B	B	B	B	B	B	B	A	B	B	B	B	B	B	B	B	B	B	B	B	B	B	B	B	B	B	A	B
S2_30523925	2	30523925	G	B	A	A	B	B	B	B	B	B	B	B	B	B	B	B	B	B	B	B	B	B	B	B	B	B	A	B	B	A	B	B	B	B	B	B	B	B	B	B	B	B	B	B	B	A	B
S2_30541202	2	30541202	G	B	A	A	B	B	H	B	B	B	B	B	A	B	H	B	B	B	B	B	B	B	B	B	B	B	A	B	B	A	B	B	B	B	B	B	B	B	B	B	B	B	B	B	B	A	B
S2_30577311	2	30577311	T	B	C	A	B	A	B	H	B	B	B	B	A	B	H	B	B	B	B	B	B	B	B	B	B	B	A	B	B	A	B	B	B	B	B	B	B	B	B	B	B	B	B	H	B	B	B
S2_30626275	2	30626275	A	B	G	A	A	B	B	B	B	B	A	B	A	B	H	B	B	B	B	B	B	B	B	B	B	B	A	B	B	B	B	B	B	B	B	B	B	B	B	B	B	B	B	B	B	B	B
S2_30688433	2	30688433	G	B	T	A	B	A	B	B	B	B	A	B	B	B	B	B	B	B	B	B	B	B	B	B	B	B	A	B	B	A	B	B	B	B	B	B	B	B	B	B	B	B	B	B	B	B	B
S2_30765893	2	30765893	C	B	T	A	B	B	B	B	B	B	H	B	B	B	B	B	B	B	B	B	B	B	B	B	B	B	A	B	B	H	B	B	B	B	B	B	B	B	B	B	H	B	B	B	B	H	H
S2_30984762	2	30984762	A	B	G	A	A	A	B	B	B	B	B	B	A	B	B	B	B	B	B	B	B	B	B	B	B	B	A	B	B	A	B	B	B	B	A	B	B	B	B	B	B	B	B	B	B	B	A
S2_31210318	2	31210318	G	B	T	A	B	H	B	B	B	B	B	H	B	B	H	B	B	B	B	B	B	B	B	B	B	B	A	B	B	A	B	B	H	B	B	B	B	B	B	B	B	B	B	B	B	H	H
S2_31220663	2	31220663	C	B	T	A	A	B	B	B	B	B	B	B	A	B	B	B	B	B	B	B	B	B	B	B	B	B	A	B	B	A	B	B	H	B	B	B	B	B	B	B	B	B	B	B	B	B	B
S2_31285623	2	31285623	T	B	C	A	A	B	B	B	B	B	B	B	B	B	B	B	B	B	B	B	B	B	B	B	B	B	A	B	B	B	B	B	B	B	B	B	B	B	B	B	B	B	B	B	B	B	A
S2_31397497	2	31397497	C	B	T	A	H	A	B	B	B	B	H	B	B	B	H	B	B	B	B	B	B	B	B	B	B	H	A	B	B	B	B	B	B	B	B	B	B	B	B	B	B	B	B	B	B	B	H
S2_31398283	2	31398283	T	B	C	A	B	H	B	B	B	B	H	H	B	B	B	B	B	B	B	B	B	B	B	B	B	B	A	B	B	H	B	B	H	B	B	B	B	B	B	B	B	B	B	B	B	H	H
S2_31573453	2	31573453	C	B	G	A	B	H	B	B	B	B	B	B	H	B	B	B	B	B	B	B	B	B	B	B	B	B	A	B	B	B	B	B	B	B	B	H	B	B	B	B	B	B	B	B	B	B	A
S2_31573454	2	31573454	G	B	C	A	B	H	B	B	B	B	B	B	H	B	B	B	B	B	B	B	B	B	B	B	B	B	A	B	B	B	B	B	B	B	B	H	B	B	B	B	B	B	B	B	B	B	A
S2_31654817	2	31654817	T	B	C	A	B	B	B	B	B	B	B	B	B	H	B	B	B	B	B	B	B	B	B	B	B	B	A	B	B	A	B	B	B	B	B	B	B	B	B	B	B	B	B	B	B	B	A
S2_31673364	2	31673364	C	B	T	A	B	B	B	B	B	B	B	A	A	B	H	B	B	B	B	B	B	B	B	B	B	B	A	B	B	B	B	B	B	B	B	B	B	B	B	B	B	B	B	B	B	B	A
S2_31807162	2	31807162	G	B	A	A	H	B	B	B	B	B	B	H	B	H	B	B	B	B	B	B	B	B	B	B	B	B	A	B	B	H	B	B	B	B	B	B	B	B	B	B	B	B	B	B	B	B	H
S2_31959782	2	31959782	T	B	A	A	B	B	B	B	B	B	H	B	B	B	B	B	B	B	B	B	B	B	B	A	B	B	A	H	B	A	B	B	B	B	B	B	B	B	B	B	B	B	B	B	B	H	H
S2_32024488	2	32024488	T	B	A	A	H	B	H	A	H	A	A	B	B	H	H	B	H	B	H	A	H	A	A	A	B	B	H	B	A	B	H	B	B	B	A	B	B	H	H	B	B	H	B	H	B	B	A
S2_32080330	2	32080330	A	B	G	A	B	H	B	B	B	B	B	B	B	B	B	B	B	B	B	B	B	B	B	A	H	B	A	B	B	B	B	B	B	B	B	B	B	B	B	B	B	B	B	B	B	B	A
S2_32189475	2	32189475	C	B	A	A	A	B	H	B	B	B	B	B	H	B	B	B	B	B	A	B	B	B	B	A	B	B	B	B	B	B	B	B	A	B	B	B	B	B	B	B	B	B	B	B	B	B	B
S2_32189503	2	32189503	C	B	G	A	A	B	H	B	B	B	B	B	H	B	B	B	B	B	A	B	B	B	B	A	B	B	B	B	B	B	B	B	A	B	B	B	B	B	B	B	B	B	B	B	B	B	B
S2_32547703	2	32547703	G	B	T	A	B	B	B	B	B	B	A	B	H	B	B	B	B	B	B	B	B	B	B	A	B	B	A	B	B	A	B	B	B	B	A	B	B	B	B	B	B	B	B	B	B	B	A
S2_32704042	2	32704042	G	B	A	A	H	H	B	B	B	B	A	A	B	H	B	B	B	B	B	B	B	B	B	A	B	B	A	B	B	H	B	B	B	B	H	B	B	B	B	B	B	B	B	B	B	B	B
S2_32839614	2	32839614	C	B	G	A	B	B	B	B	B	B	B	B	A	B	H	B	B	B	B	B	B	B	B	A	B	B	A	B	B	B	B	B	B	B	A	B	B	B	B	B	B	B	B	B	B	B	B
S2_33221805	2	33221805	C	B	T	A	A	A	B	B	A	B	B	A	B	B	B	B	B	A	B	B	B	B	B	A	B	B	A	B	B	A	B	A	B	B	A	B	B	B	B	B	B	B	B	B	B	B	A
S2_33221812	2	33221812	T	B	G	A	A	A	B	B	A	B	B	A	B	B	B	B	B	A	B	B	B	B	B	A	B	B	A	B	B	A	B	A	B	B	A	B	B	B	B	B	B	B	B	B	B	B	A
S2_33221818	2	33221818	C	B	T	A	A	A	B	B	A	B	B	A	B	B	B	B	B	A	B	B	B	B	B	A	B	B	A	B	B	A	B	A	B	B	A	B	B	B	B	B	B	B	B	B	B	B	A
S2_33382511	2	33382511	G	B	A	A	A	A	B	B	A	B	B	B	B	B	B	B	B	A	B	B	B	B	B	A	H	B	A	B	B	A	B	A	B	B	A	B	B	B	B	B	B	B	B	B	B	B	A
S2_33844945	2	33844945	A	B	G	A	A	A	B	B	A	B	A	B	B	B	H	B	B	A	B	B	B	B	B	B	B	B	A	B	B	B	B	B	B	B	A	B	B	B	B	B	B	B	B	H	A	B	B
S2_34053247	2	34053247	A	B	G	A	A	H	B	B	H	B	B	B	B	H	H	B	B	A	B	B	B	B	B	B	B	B	A	B	B	B	B	B	B	B	B	B	B	B	B	B	B	B	B	B	B	B	B
S2_34183061	2	34183061	T	B	C	A	A	A	B	B	A	B	A	B	A	B	B	B	B	A	B	B	B	B	B	B	B	B	A	B	B	B	B	B	B	B	A	B	B	B	B	B	B	B	B	B	A	B	B
S2_34221946	2	34221946	A	B	C	A	A	B	B	B	B	B	B	B	A	B	B	B	B	A	B	B	B	B	B	B	B	B	B	B	B	A	B	B	B	B	A	B	B	B	B	B	B	B	B	A	B	B	B
S2_34307545	2	34307545	T	B	G	A	A	A	B	B	A	B	H	H	B	B	B	B	B	A	B	B	B	B	B	B	B	B	H	B	B	B	B	B	B	B	A	B	B	B	B	B	B	B	B	B	A	B	B
S2_34358631	2	34358631	A	B	G	A	A	B	B	B	A	B	B	B	H	B	B	B	B	A	B	B	B	B	B	B	B	B	B	B	B	B	B	B	B	B	B	B	B	B	B	B	B	B	B	B	B	B	B
S2_34358656	2	34358656	C	B	A	A	A	B	B	B	A	B	B	B	H	B	B	B	B	A	B	B	B	B	B	B	B	B	B	B	B	B	B	B	B	B	B	B	B	B	B	B	B	B	B	B	B	B	B
S2_34358688	2	34358688	G	B	C	A	A	B	B	B	A	B	B	B	H	B	B	B	B	A	B	B	B	B	B	B	B	B	B	B	B	B	B	B	B	B	B	B	B	B	B	B	B	B	B	B	B	B	B
S2_34470102	2	34470102	C	B	T	A	A	A	B	B	A	B	B	B	B	B	H	B	B	A	B	B	B	B	B	B	B	B	A	B	B	B	B	B	B	A	A	B	B	B	B	B	B	B	B	B	A	B	B
S2_34565189	2	34565189	G	B	T	A	A	B	H	B	A	A	H	H	A	B	A	A	A	A	H	H	H	H	B	H	A	A	B	H	B	H	A	A	H	A	A	B	H	A	B	H	A	A	H	B	A	B	A
S2_34575065	2	34575065	G	B	A	A	A	H	B	B	A	B	B	B	H	B	B	B	B	A	B	B	B	B	B	B	B	B	A	B	B	B	B	B	B	A	A	B	B	B	B	B	B	B	B	B	B	H	B
S2_34637964	2	34637964	T	B	G	A	A	B	B	B	B	B	B	B	B	B	B	A	B	A	B	B	B	B	B	B	B	B	B	B	B	B	B	A	B	A	B	B	B	B	B	B	B	B	B	B	B	H	B
S2_34638022	2	34638022	C	B	T	A	A	B	B	B	B	B	B	B	B	B	B	A	B	A	B	B	B	B	B	B	B	B	B	B	B	B	B	A	B	A	B	B	B	B	B	B	B	B	B	B	B	H	B
S2_34660774	2	34660774	T	B	C	A	A	B	B	B	A	B	B	A	A	B	B	A	B	A	B	B	B	B	B	B	B	B	A	B	B	B	B	B	B	A	B	B	B	B	B	B	B	B	B	B	B	B	B
S2_34721076	2	34721076	T	B	A	A	A	B	B	B	A	B	B	B	B	B	B	A	B	A	B	B	B	B	B	B	B	B	B	B	B	B	B	A	H	B	A	B	B	B	B	B	B	B	B	B	H	B	B
S2_34721086	2	34721086	G	B	A	A	A	B	B	B	A	B	B	B	B	B	B	A	B	A	B	B	B	B	B	B	B	B	B	B	B	B	B	A	H	B	A	B	B	B	B	B	B	B	B	B	H	B	B
S2_34721377	2	34721377	T	B	C	A	A	B	B	B	B	B	B	B	B	B	B	A	B	A	B	B	B	B	B	B	B	B	B	B	B	B	B	B	B	B	B	B	B	B	B	B	B	B	B	B	B	B	B
S2_34721383	2	34721383	G	B	A	A	A	B	B	B	B	B	B	B	B	B	B	A	B	A	B	B	B	B	B	B	B	B	B	B	B	B	B	B	B	B	B	B	B	B	B	B	B	B	B	B	B	B	B
S2_34721397	2	34721397	C	B	A	A	A	B	B	B	B	B	B	B	B	B	B	A	B	A	B	B	B	B	B	B	B	B	B	B	B	B	B	B	B	B	B	B	B	B	B	B	B	B	B	B	B	B	B
S2_34721399	2	34721399	G	B	T	A	A	B	B	B	B	B	B	B	B	B	B	A	B	A	B	B	B	B	B	B	B	B	B	B	B	B	B	B	B	B	B	B	B	B	B	B	B	B	B	B	B	B	B
S2_34784688	2	34784688	T	B	C	A	A	B	B	B	A	B	B	A	A	H	H	A	B	A	B	B	B	B	B	B	B	B	H	B	B	B	B	A	B	B	A	B	B	B	B	B	B	B	B	B	B	B	B
S2_34961203	2	34961203	G	B	T	A	A	B	B	B	A	B	B	B	B	B	B	A	B	A	B	B	B	B	B	B	B	B	B	B	B	B	B	B	H	A	A	B	B	B	B	B	B	B	B	B	B	B	B
S2_35109102	2	35109102	T	B	A	A	A	B	B	B	A	A	A	B	B	B	B	A	B	A	A	B	B	B	A	B	A	A	B	B	B	H	B	B	A	A	A	B	B	A	B	A	B	A	B	A	A	A	A
S2_35109137	2	35109137	A	B	T	A	A	B	B	B	A	A	A	B	B	B	B	A	B	A	A	B	B	B	A	B	A	A	B	B	B	H	B	B	A	A	A	B	B	A	B	A	B	A	B	A	A	A	A
S2_35109138	2	35109138	C	B	T	A	A	B	B	B	A	A	A	B	B	B	B	A	B	A	A	B	B	B	A	B	A	A	B	B	B	A	B	B	A	A	A	B	B	A	B	A	B	A	B	A	A	A	A
S2_35109140	2	35109140	C	B	A	A	A	B	B	B	A	A	A	B	B	B	B	A	B	A	A	B	B	B	A	B	A	A	B	B	B	A	B	B	A	A	A	B	B	A	B	A	B	A	B	A	A	A	A
S2_35109142	2	35109142	T	B	C	A	A	B	B	B	A	A	A	B	B	B	B	A	B	A	A	B	B	B	A	B	A	A	B	B	B	A	B	B	A	A	A	B	B	A	B	A	B	A	B	A	A	A	A
S2_35255486	2	35255486	C	B	T	A	A	B	B	B	A	B	B	A	B	B	B	A	B	A	B	B	B	B	B	B	B	B	A	B	B	A	B	A	A	B	H	B	B	B	B	B	B	B	B	B	B	B	B
S2_35287712	2	35287712	G	B	C	A	A	B	B	B	A	B	A	B	B	B	H	H	B	A	B	B	B	B	B	B	B	B	A	B	B	B	B	H	B	A	B	B	B	B	B	B	B	B	B	B	A	B	B
S2_35703306	2	35703306	A	B	T	A	A	B	B	B	B	B	B	B	B	B	H	A	B	A	B	B	B	B	B	B	B	B	H	B	B	A	B	B	B	B	A	B	B	B	B	B	B	B	B	B	B	B	B
S2_35772656	2	35772656	A	B	G	A	A	B	B	B	A	B	B	H	B	B	B	A	B	A	B	B	B	B	B	B	B	B	A	B	B	A	B	B	B	B	A	B	B	B	B	B	B	B	B	B	A	B	B
S2_35772697	2	35772697	T	B	C	A	A	B	B	B	A	B	B	H	B	B	B	A	B	A	B	B	B	B	B	B	B	B	A	B	B	A	B	B	B	B	A	B	B	B	B	B	B	B	B	B	A	B	B
S2_35875736	2	35875736	G	B	T	A	A	B	B	B	B	B	A	B	B	B	H	A	B	A	B	A	B	B	B	B	B	B	A	B	B	A	B	B	B	A	B	B	B	B	B	B	B	B	B	B	A	B	B
S3_357393	3	357393	C	B	T	A	B	A	B	B	B	B	B	B	A	B	A	B	B	B	B	B	B	B	B	B	A	A	B	B	B	B	B	B	A	B	B	A	B	B	B	B	B	A	B	B	B	H	B
S3_537524	3	537524	C	B	T	A	B	A	B	B	B	B	B	B	H	B	H	B	B	B	B	B	B	A	A	B	A	B	B	B	A	B	B	B	A	B	B	A	B	B	H	B	B	A	B	B	B	A	A
S3_566377	3	566377	C	B	T	A	B	A	B	B	B	B	B	B	A	B	A	B	B	B	B	B	B	B	A	B	A	H	B	B	A	B	B	A	H	B	H	A	B	B	B	B	B	B	B	B	B	H	B
S3_613264	3	613264	C	B	T	A	B	A	B	B	B	B	B	B	A	B	A	B	B	B	B	B	B	A	A	B	A	A	B	B	B	B	B	A	A	H	B	A	B	B	B	B	B	A	H	H	B	H	H
S3_674936	3	674936	A	B	G	A	B	A	B	B	B	B	B	B	A	B	A	B	B	B	B	B	B	B	A	B	A	B	B	B	A	B	B	A	A	B	B	A	B	B	H	B	B	A	B	B	B	H	A
S3_791411	3	791411	A	B	T	A	B	B	B	B	B	B	B	B	H	B	H	B	B	B	B	B	B	B	H	B	H	A	B	B	A	B	B	A	A	B	B	A	B	B	B	B	B	B	B	B	B	A	B
S3_856612	3	856612	C	B	T	A	B	A	B	B	A	B	A	H	A	B	A	B	B	B	B	B	B	B	A	B	A	A	B	B	A	B	B	B	H	B	B	A	B	B	B	B	B	A	B	B	B	A	B
S3_862646	3	862646	A	B	C	A	B	A	B	B	B	B	B	B	A	B	H	B	B	B	B	B	B	B	A	B	A	A	B	B	A	B	B	A	A	B	B	A	B	B	B	B	B	B	B	B	B	A	B
S3_862840	3	862840	C	B	G	A	B	A	B	B	B	B	B	B	A	B	H	B	B	B	B	B	B	B	B	B	A	B	B	B	A	B	B	H	H	B	B	A	B	B	B	B	B	A	B	B	B	A	B
S3_1355856	3	1355856	T	B	C	A	B	A	B	B	H	B	B	B	A	B	H	B	B	B	B	B	B	B	B	H	B	H	B	B	H	B	B	B	B	B	B	A	B	B	B	B	B	B	B	B	B	A	B
S3_1551509	3	1551509	A	B	G	A	B	A	B	B	A	B	B	A	A	B	H	B	B	B	B	B	B	B	A	H	A	B	H	B	B	B	B	A	B	B	B	A	B	B	B	B	B	B	B	B	A	A	B
S3_1747030	3	1747030	T	B	A	A	B	A	B	B	A	B	B	B	H	B	A	B	B	B	B	B	B	B	A	B	A	A	B	B	B	B	B	A	H	B	B	A	B	B	B	B	A	B	B	A	B	A	B
S3_1775268	3	1775268	C	B	T	A	B	B	B	B	B	B	A	A	A	B	A	B	B	B	B	B	B	A	A	B	B	A	B	B	B	B	B	B	B	B	B	A	B	B	B	B	B	B	B	B	A	A	B
S3_1796124	3	1796124	A	B	G	A	B	B	B	B	B	B	B	A	H	B	A	B	B	B	B	B	B	B	A	B	A	A	H	B	A	B	B	A	B	B	B	A	B	B	B	B	A	B	B	B	B	B	A
S3_1832606	3	1832606	G	B	A	A	B	B	B	B	A	B	B	A	A	B	H	B	B	B	B	B	B	A	H	A	A	A	B	B	B	B	B	A	B	B	B	A	B	B	B	B	B	B	B	B	B	A	B
S3_1990671	3	1990671	T	B	A	A	B	H	B	B	B	B	B	A	A	B	H	B	B	B	B	B	B	B	A	H	A	A	B	B	B	B	B	B	B	B	B	A	B	B	B	B	B	B	B	B	A	A	A
S3_2352329	3	2352329	T	B	G	A	B	H	B	B	H	B	B	A	A	H	A	B	B	B	B	B	B	B	B	B	A	H	B	B	B	B	B	B	B	B	B	A	B	B	B	B	B	B	B	B	H	A	H
S3_2467421	3	2467421	T	B	C	A	B	B	B	B	A	B	A	A	A	B	A	B	B	B	B	B	B	A	B	B	A	A	B	B	B	B	B	A	B	B	B	A	B	B	B	B	A	B	B	B	B	B	B
S3_2625614	3	2625614	C	B	T	A	B	A	B	B	A	B	B	A	A	B	A	B	B	B	B	B	B	A	B	B	B	A	B	B	B	B	B	B	B	B	B	A	B	B	B	B	A	B	B	A	B	B	B
S3_2686581	3	2686581	C	B	T	A	B	B	B	B	B	B	B	A	A	H	H	B	B	B	B	B	B	B	A	B	B	B	B	B	A	B	B	A	B	B	B	A	B	B	B	B	B	B	B	B	A	A	B
S3_2727277	3	2727277	G	B	A	A	B	A	B	B	B	B	B	A	A	B	A	B	B	B	B	B	B	B	A	B	A	A	B	B	A	B	B	B	B	B	B	A	B	B	B	B	B	B	B	A	B	A	B
S3_3110524	3	3110524	T	B	C	A	B	B	B	B	B	B	B	A	A	B	A	A	B	B	B	B	B	A	A	B	A	A	B	B	B	B	B	A	B	B	B	A	B	B	H	B	B	B	B	B	B	A	B
S3_3110541	3	3110541	A	B	C	A	B	B	B	B	B	B	B	A	A	B	A	A	B	B	B	B	B	A	A	B	A	A	B	B	B	B	B	A	B	B	B	A	B	B	H	B	B	B	B	B	B	A	B
S3_3515368	3	3515368	C	B	T	A	B	B	B	B	A	B	H	A	A	B	A	A	B	B	H	B	B	H	A	B	B	H	B	B	B	B	B	H	B	B	B	A	B	B	B	B	B	B	B	B	H	A	H
S3_3549997	3	3549997	G	B	A	A	B	B	B	B	A	B	B	A	A	B	A	A	B	B	B	B	B	A	A	B	B	A	B	B	B	B	B	A	B	B	B	A	B	B	B	B	B	B	B	B	A	B	A
S3_3655067	3	3655067	G	B	A	A	B	B	B	B	B	B	B	A	A	B	A	A	B	B	A	B	B	B	A	B	H	B	B	B	B	B	B	A	B	B	B	A	B	B	B	B	B	B	B	H	B	A	A
S3_3798053	3	3798053	C	B	T	A	B	B	B	B	B	B	B	A	A	B	A	A	B	B	A	B	B	B	A	B	H	A	B	B	B	B	B	B	B	B	B	A	B	B	B	B	B	B	B	B	B	A	A
S3_3798064	3	3798064	A	B	G	A	B	B	B	B	B	B	A	A	A	B	A	A	B	B	A	B	B	B	A	B	H	A	B	B	B	B	B	B	B	B	B	A	B	B	B	B	B	B	B	B	B	A	A
S3_3985628	3	3985628	C	B	G	A	B	B	B	B	B	A	B	A	A	H	A	A	B	B	B	B	B	B	A	B	H	A	B	B	B	B	B	B	B	B	B	A	B	B	B	B	B	B	B	B	A	B	B
S3_4783040	3	4783040	T	B	G	A	B	B	B	B	B	B	A	A	H	B	H	A	B	B	B	B	B	A	A	B	B	A	B	B	B	B	B	B	B	B	B	B	B	B	B	B	B	B	B	B	B	B	A
S3_5002933	3	5002933	C	B	T	A	B	B	B	B	B	B	B	A	A	B	A	A	B	B	B	B	B	A	A	B	B	B	B	B	B	B	B	B	B	B	B	B	B	B	B	B	A	B	B	B	B	B	B
S3_5167429	3	5167429	C	B	T	A	B	H	B	B	B	B	A	A	B	H	A	A	B	B	B	B	B	A	A	B	B	B	B	B	B	B	B	B	B	B	B	A	B	B	B	B	B	B	B	B	B	B	B
S3_5253514	3	5253514	G	B	C	A	B	B	B	B	A	B	B	A	H	B	A	A	B	B	B	B	B	A	A	B	B	B	B	B	B	B	B	B	B	B	B	B	B	B	B	B	A	B	B	B	B	B	B
S3_5529443	3	5529443	T	B	A	A	B	B	B	B	B	B	B	A	A	B	A	A	B	B	B	A	B	B	A	B	B	B	B	B	B	B	B	B	B	B	B	A	B	B	B	B	B	B	B	B	B	B	B
S3_5627034	3	5627034	G	B	C	A	B	H	B	B	A	B	A	A	B	B	A	A	B	B	B	A	B	A	A	B	B	B	B	B	B	B	B	B	H	B	B	A	B	B	B	B	B	B	B	B	B	B	B
S3_5758191	3	5758191	G	B	A	A	B	B	B	B	B	B	A	A	A	H	A	A	B	B	A	A	B	A	A	B	B	B	B	B	B	B	B	B	B	B	B	A	B	B	H	B	B	B	B	B	B	A	B
S3_6014580	3	6014580	A	B	G	A	H	B	B	A	B	B	B	B	B	B	B	B	B	B	B	B	B	B	A	B	B	B	B	B	B	B	B	B	B	B	B	B	B	B	A	B	B	B	B	A	B	H	A
S3_6014581	3	6014581	C	B	T	A	H	B	B	A	B	B	B	B	B	B	B	B	B	B	B	B	B	B	A	B	B	B	B	B	B	B	B	B	B	B	B	B	B	B	A	B	B	B	B	A	B	H	A
S3_6014609	3	6014609	C	B	T	A	B	B	B	A	B	B	B	B	B	B	B	B	B	B	B	B	B	B	A	B	B	B	B	B	B	B	B	B	B	B	B	B	B	B	A	B	B	B	B	A	B	H	A
S3_6014651	3	6014651	A	B	G	A	B	B	B	A	B	B	B	B	B	B	B	B	B	B	B	B	B	B	A	B	B	B	B	B	B	B	B	B	B	B	B	B	B	B	A	B	B	B	B	A	B	H	A
S3_6014655	3	6014655	G	B	A	A	B	B	B	A	B	B	B	B	B	B	B	B	B	B	B	B	B	B	A	B	B	B	B	B	B	B	B	B	B	B	B	B	B	B	A	B	B	B	B	A	B	H	A
S3_6153249	3	6153249	G	B	C	A	B	H	B	B	B	B	A	H	B	B	H	A	B	B	A	B	B	A	A	B	B	B	B	B	B	B	B	B	B	B	B	A	B	B	B	B	B	B	B	B	B	A	A
S3_6301303	3	6301303	G	B	A	A	B	B	B	B	A	B	A	A	B	B	H	A	B	B	A	B	B	A	A	B	B	B	B	B	B	B	B	B	B	B	B	A	B	B	B	B	B	B	B	B	B	B	B
S3_6332631	3	6332631	C	B	T	A	B	B	B	B	H	B	A	A	A	B	A	A	B	B	B	A	B	A	A	B	B	B	B	B	B	B	B	B	B	B	B	A	B	B	B	B	A	B	B	B	B	B	B
S3_6378868	3	6378868	T	B	C	A	B	H	B	B	A	H	A	A	B	B	A	H	B	B	H	B	B	A	A	B	B	B	B	B	B	B	B	B	B	B	B	A	B	B	B	B	B	B	H	B	H	B	B
S3_6807407	3	6807407	A	B	C	A	B	B	B	B	A	B	B	A	B	B	A	A	B	B	B	B	B	A	A	H	B	B	B	B	B	B	B	B	B	B	B	A	B	B	B	B	B	B	B	B	B	A	B
S3_6854631	3	6854631	C	B	T	A	B	B	B	B	B	B	A	A	H	H	A	A	B	B	A	A	B	A	A	B	B	B	H	H	B	B	B	B	B	B	B	A	B	B	B	B	B	B	B	B	B	B	B
S3_7199606	3	7199606	T	B	G	A	B	B	B	B	A	B	B	A	B	B	A	B	B	B	A	B	B	A	B	B	B	B	B	B	B	B	B	B	H	B	B	A	B	B	B	B	B	B	B	B	B	B	B
S3_7305555	3	7305555	G	B	A	A	B	H	B	B	A	B	A	A	B	B	A	B	B	B	A	B	B	B	B	B	B	B	B	B	B	B	B	B	B	B	B	A	B	B	B	B	B	B	B	B	B	B	B
S3_7339937	3	7339937	T	B	C	A	B	B	B	B	B	B	B	A	A	B	A	B	B	B	A	B	B	B	B	B	B	B	B	B	B	B	B	B	B	B	B	A	B	B	B	B	B	B	B	B	B	B	B
S3_7457660	3	7457660	G	B	A	A	H	H	B	B	A	B	B	A	B	B	H	B	B	B	B	B	B	B	B	B	B	B	B	B	B	B	B	B	B	B	B	H	B	B	B	B	B	B	B	B	B	A	B
S3_7503429	3	7503429	G	B	A	A	B	B	B	B	A	H	A	H	A	B	A	B	B	B	A	B	B	A	B	B	B	B	B	B	B	B	B	B	B	B	B	A	B	B	B	B	B	B	B	B	B	B	B
S3_7556276	3	7556276	C	B	G	A	B	B	B	B	A	B	H	A	B	B	H	H	B	B	A	B	B	B	B	H	B	B	B	B	B	B	B	B	B	B	B	A	B	B	B	B	B	B	B	H	B	B	B
S3_7676980	3	7676980	G	B	A	A	B	B	B	B	B	B	B	A	A	B	A	B	B	B	A	B	B	B	B	B	B	B	B	B	B	B	B	B	B	B	B	B	B	B	B	B	B	B	B	B	B	B	B
S3_8011980	3	8011980	T	B	A	A	A	A	H	B	B	H	B	B	A	A	B	B	A	H	B	B	H	H	A	B	B	B	A	B	B	A	H	B	B	H	A	B	B	H	B	B	B	H	B	B	B	B	A
S3_8012024	3	8012024	G	B	A	A	A	A	H	B	B	B	B	B	B	B	B	B	B	B	B	B	B	H	A	B	B	B	B	B	B	A	B	B	B	B	B	B	B	H	B	B	B	B	B	B	B	B	B
S3_8094095	3	8094095	C	B	A	A	B	B	B	B	B	B	B	A	A	H	H	B	A	B	B	B	B	B	B	B	B	B	B	B	B	B	B	B	B	B	B	B	B	B	B	B	A	B	B	B	B	B	B
S3_8123285	3	8123285	T	B	C	A	H	B	B	B	A	B	B	A	A	B	H	B	A	B	A	B	B	B	B	B	H	B	B	B	B	B	B	B	B	B	B	B	B	B	B	B	B	B	B	B	B	H	B
S3_8165799	3	8165799	A	B	G	A	B	B	B	B	A	B	B	A	H	B	H	B	A	B	B	B	B	B	B	B	H	B	B	B	B	B	B	H	B	B	B	B	B	B	B	B	B	B	B	B	B	H	B
S3_8531754	3	8531754	G	B	C	A	B	B	B	B	A	B	B	A	A	B	H	B	B	B	A	B	B	B	B	B	H	B	B	B	B	B	B	B	B	B	A	B	B	B	B	B	B	B	B	H	B	H	B
S3_9181330	3	9181330	G	B	A	A	H	B	B	B	A	B	B	A	B	B	A	B	A	B	B	B	B	B	B	B	B	B	A	B	B	B	B	B	B	B	B	B	B	B	B	B	A	B	B	B	B	B	B
S3_9231565	3	9231565	G	B	A	A	B	H	B	B	H	B	B	A	A	B	H	B	A	B	A	B	B	B	B	B	B	B	B	B	B	B	B	B	B	B	A	B	B	B	B	B	B	B	B	B	B	H	B
S3_9344488	3	9344488	C	B	G	A	B	B	B	B	B	B	B	A	B	B	A	B	B	B	B	B	B	B	B	B	B	B	B	B	B	B	B	B	B	B	B	B	B	B	B	B	B	B	B	B	B	B	B
S3_9509690	3	9509690	T	B	C	A	H	B	B	B	B	B	B	A	A	B	H	B	A	B	B	B	B	A	B	B	B	B	A	B	B	B	B	B	B	B	A	B	B	B	B	B	B	B	B	B	B	B	B
S3_9681006	3	9681006	A	B	G	A	B	B	B	B	H	B	B	A	B	B	H	B	H	B	A	B	B	B	B	B	H	B	A	B	B	B	B	B	B	B	H	B	B	B	B	B	H	B	B	B	B	H	B
S3_9691637	3	9691637	A	B	G	A	B	B	B	B	A	B	B	A	A	B	A	B	A	B	A	B	B	A	B	B	B	B	A	B	B	B	B	H	B	B	A	A	B	B	H	B	A	B	B	B	B	B	B
S3_10028491	3	10028491	A	B	C	A	B	B	B	B	A	B	B	A	B	B	H	B	H	B	A	B	B	H	B	B	B	B	A	B	B	B	B	B	H	B	H	B	B	B	H	B	B	B	B	B	B	B	B
S3_10116534	3	10116534	G	B	A	A	B	H	B	B	H	B	B	B	B	B	H	B	A	B	A	B	B	B	B	B	B	B	A	B	B	B	B	B	B	B	B	B	B	B	B	B	B	B	B	B	B	B	B
S3_10116557	3	10116557	G	B	T	A	B	H	B	B	H	B	B	B	B	B	H	B	A	B	A	B	B	B	B	B	B	B	A	B	B	B	B	B	B	B	B	B	B	B	B	B	B	B	B	B	B	B	B
S3_10360225	3	10360225	A	B	G	A	B	B	B	B	B	B	B	A	H	B	A	B	B	A	A	B	B	B	B	B	B	B	A	B	B	B	H	B	B	B	A	B	B	B	B	B	H	B	B	H	B	B	B
S3_10431257	3	10431257	C	B	T	A	B	B	B	B	B	B	B	A	H	B	H	B	A	A	B	B	B	B	B	B	H	B	A	B	B	B	B	B	B	B	B	B	B	B	B	B	B	B	B	B	B	B	B
S3_10431266	3	10431266	C	B	A	A	B	B	H	B	B	B	B	A	H	B	H	B	A	A	B	B	B	B	B	B	H	B	A	B	B	B	B	B	B	B	B	B	B	B	B	B	B	B	B	B	B	B	B
S3_10507246	3	10507246	T	B	C	A	B	B	B	B	B	B	B	A	A	B	H	A	B	H	H	B	B	A	B	B	H	B	A	B	B	B	B	B	B	B	A	B	B	B	B	B	A	B	B	B	B	H	B
S3_10527397	3	10527397	T	B	C	A	B	B	B	B	B	B	B	A	B	B	H	A	A	A	B	B	B	B	B	B	B	B	A	B	B	B	B	B	B	B	A	B	B	B	B	B	B	B	B	B	B	B	B
S3_10584913	3	10584913	T	B	C	A	A	B	A	A	B	A	A	B	B	B	A	A	B	A	A	B	A	B	A	A	B	B	A	A	B	A	A	B	A	B	B	A	B	B	A	A	B	A	A	B	B	A	A
S3_10584957	3	10584957	G	B	C	A	A	B	A	A	B	A	A	B	B	B	A	A	B	A	A	B	A	B	A	A	B	B	A	A	B	A	A	B	A	B	B	A	B	B	A	A	B	A	A	B	B	A	A
S3_10589874	3	10589874	A	B	C	A	B	B	B	B	B	B	B	A	B	B	H	A	A	A	A	B	B	B	B	B	B	B	A	B	B	B	B	B	B	B	A	B	B	B	B	B	A	B	B	B	B	B	B
S3_10941291	3	10941291	C	B	T	A	B	B	B	B	B	B	B	A	B	B	H	B	A	B	A	A	B	B	B	B	B	B	A	B	B	B	B	B	B	B	A	B	B	B	H	B	B	B	B	B	B	B	B
S3_10987067	3	10987067	G	B	T	A	B	B	B	B	A	B	B	A	B	B	H	B	A	A	B	A	B	A	B	B	H	B	A	B	B	B	B	B	B	B	A	B	B	B	B	B	A	B	B	B	B	B	B
S3_11011576	3	11011576	A	B	T	A	B	B	B	B	A	A	B	A	B	B	A	B	A	A	A	A	B	A	B	B	B	B	A	B	B	B	B	B	B	B	A	B	B	B	B	B	A	B	B	B	B	B	B
S3_11194799	3	11194799	T	B	G	A	B	B	B	B	A	B	B	A	B	B	H	B	A	A	A	A	B	A	B	B	B	B	A	B	B	B	B	B	B	B	H	B	B	B	B	B	A	B	B	B	B	B	B
S3_11368529	3	11368529	C	B	T	A	B	B	B	B	B	A	B	A	H	B	A	B	A	A	A	H	B	B	B	B	B	B	A	B	B	B	B	B	B	B	A	B	B	B	B	B	B	B	B	B	B	B	B
S3_11668036	3	11668036	C	B	T	A	B	H	H	B	A	B	B	A	B	H	H	B	B	A	A	A	B	B	B	B	A	B	A	B	B	B	B	B	B	B	A	B	B	B	B	B	B	B	B	H	B	B	B
S3_11713631	3	11713631	T	B	C	A	H	B	B	B	B	B	B	A	A	B	A	B	A	A	A	A	B	B	B	B	A	B	A	B	B	B	B	B	B	B	A	B	B	B	B	B	B	B	B	B	B	B	B
S3_11753615	3	11753615	A	B	C	A	H	B	B	B	H	H	B	B	B	B	A	B	A	A	H	A	B	A	B	B	A	B	A	B	B	B	B	H	B	B	H	B	B	B	H	B	B	B	B	B	B	B	B
S3_11753616	3	11753616	A	B	G	A	H	B	B	B	H	H	B	B	B	B	A	B	A	A	H	A	B	A	B	B	A	B	A	B	B	B	B	H	B	B	H	B	B	B	H	B	B	B	B	B	B	B	B
S3_11795845	3	11795845	C	B	T	A	B	B	B	B	A	B	B	B	B	B	A	B	A	A	B	A	B	B	B	B	A	B	A	B	B	B	B	B	B	B	A	B	B	B	B	B	B	B	B	B	B	B	B
S3_11805367	3	11805367	G	B	C	A	H	B	B	B	A	H	B	B	A	B	A	B	B	A	A	A	B	B	B	B	A	B	A	B	B	B	B	B	B	B	A	B	B	B	B	B	B	B	B	B	B	B	B
S3_11887572	3	11887572	C	B	T	A	B	B	B	B	A	B	B	B	B	B	A	B	A	B	A	A	B	A	B	B	A	B	B	B	B	B	B	B	B	B	A	B	B	B	B	B	B	B	B	B	B	B	B
S3_11887594	3	11887594	C	B	T	A	B	B	B	B	A	B	B	B	B	B	A	B	A	B	A	A	B	A	B	B	A	B	B	B	B	B	B	B	B	B	A	B	B	B	B	B	B	B	B	B	B	B	B
S3_12357288	3	12357288	C	B	A	A	B	B	B	B	A	B	B	B	B	B	H	B	A	B	A	A	B	A	B	B	A	B	A	B	B	B	B	B	B	B	A	B	B	B	B	B	B	B	B	B	B	B	B
S3_12357297	3	12357297	G	B	A	A	B	B	B	B	A	B	B	B	B	B	H	B	A	B	A	A	B	A	B	B	A	B	A	B	B	B	B	B	B	B	A	B	B	B	B	B	B	B	B	B	B	B	B
S3_12528577	3	12528577	A	B	C	A	B	B	B	B	A	B	B	B	B	B	H	B	B	A	B	B	B	B	B	B	A	B	A	B	B	B	B	B	B	B	A	B	B	B	B	B	B	B	B	B	B	B	B
S3_12558834	3	12558834	T	B	G	A	B	B	B	B	B	B	B	B	B	B	A	B	B	B	A	A	B	B	B	B	A	B	B	B	B	B	B	B	B	B	A	B	B	B	B	B	B	B	B	B	A	B	B
S3_12669245	3	12669245	C	B	A	A	B	B	B	B	B	A	B	B	A	B	A	B	A	B	A	A	B	B	B	B	A	B	B	B	B	B	B	B	B	B	B	B	B	B	H	B	B	B	B	B	B	B	B
S3_12680104	3	12680104	C	B	A	A	B	B	B	B	A	B	B	B	B	H	A	B	A	B	A	A	B	B	B	B	A	B	A	B	B	B	B	B	B	B	A	B	B	B	B	B	B	B	B	B	B	B	B
S3_12754378	3	12754378	A	B	G	A	B	B	B	B	B	B	B	B	H	B	H	B	B	A	B	A	B	B	B	B	A	B	B	B	B	B	B	B	B	B	A	B	B	B	B	B	B	B	B	H	A	B	B
S3_12834397	3	12834397	G	B	T	A	B	B	B	B	B	B	B	B	A	B	H	B	A	B	A	A	B	B	B	B	A	B	A	B	B	B	B	B	B	B	A	B	B	B	B	B	B	B	H	B	A	B	B
S3_12834806	3	12834806	A	B	G	A	B	B	B	B	A	B	B	H	B	B	H	B	A	A	A	A	B	B	B	B	A	B	A	B	B	B	B	B	B	B	A	B	B	B	B	B	B	B	B	B	B	B	B
S3_12906480	3	12906480	C	B	T	A	B	B	B	B	A	H	B	H	H	B	H	B	H	H	A	B	B	A	B	B	A	B	A	B	B	B	B	H	B	B	B	B	B	B	B	B	B	B	H	B	A	B	B
S3_12926290	3	12926290	T	B	C	A	B	B	B	B	A	B	B	B	B	B	B	B	H	H	B	H	B	H	B	B	A	B	B	B	B	B	B	B	B	B	A	B	B	B	B	B	B	B	B	B	B	B	B
S3_12926322	3	12926322	C	B	T	A	B	B	B	B	A	B	B	B	B	B	B	B	H	H	B	H	B	H	B	B	A	B	B	B	B	B	B	B	B	B	A	B	B	B	B	B	B	B	B	B	B	B	B
S3_12926393	3	12926393	G	B	A	A	B	B	B	B	A	B	B	B	B	B	B	B	H	H	B	H	B	H	B	B	A	B	B	B	B	B	B	B	B	B	A	B	B	H	B	B	B	B	B	B	B	B	B
S3_12930720	3	12930720	C	B	G	A	B	B	H	B	B	A	B	H	A	B	A	B	A	A	A	B	B	A	B	B	A	B	A	B	B	B	B	B	B	B	A	B	B	B	B	B	B	B	B	B	A	B	B
S3_12937827	3	12937827	C	B	T	A	B	B	B	B	A	B	A	B	B	B	B	B	A	A	A	A	B	B	B	B	A	B	B	B	B	B	B	B	B	B	B	B	B	B	B	B	B	B	B	B	A	B	B
S3_13019375	3	13019375	T	B	C	A	B	B	B	B	B	B	B	B	B	B	A	B	A	B	A	A	B	B	B	B	A	B	A	B	B	B	B	B	B	B	A	B	B	B	B	B	B	B	B	B	B	B	B
S3_13365284	3	13365284	G	B	A	A	A	A	A	A	A	A	B	A	H	A	A	A	B	A	B	A	A	B	A	H	A	A	H	B	H	A	A	A	A	B	A	A	A	A	A	A	A	B	B	A	A	A	A
S3_13365341	3	13365341	C	B	T	A	B	B	A	A	A	B	H	B	H	B	B	A	B	B	B	B	A	A	B	H	A	A	H	B	H	A	B	A	A	B	A	B	A	A	A	H	A	B	B	B	A	B	B
S3_13700751	3	13700751	G	B	C	A	B	B	B	B	B	B	B	B	B	B	B	B	B	B	B	A	B	B	B	B	B	B	B	B	B	B	B	B	H	H	H	B	B	B	B	B	B	B	B	B	B	B	B
S3_13800632	3	13800632	T	B	G	A	B	B	B	B	B	B	B	B	B	B	B	B	B	B	A	A	B	B	B	B	A	B	A	B	B	B	B	B	B	B	A	B	B	B	B	B	B	B	B	B	B	B	B
S3_13800647	3	13800647	C	B	T	A	B	B	B	B	B	B	B	B	B	B	B	B	B	B	A	A	B	B	B	B	A	B	A	B	B	B	B	B	B	B	A	B	B	B	B	B	B	B	B	B	B	B	B
S3_13800696	3	13800696	T	B	A	A	B	B	B	B	B	B	B	B	B	B	A	B	A	B	A	B	B	B	B	B	A	B	A	B	B	B	B	B	B	A	A	B	B	B	B	B	B	B	B	B	B	H	B
S3_13800760	3	13800760	A	B	G	A	B	B	B	B	B	B	B	B	B	B	A	B	A	B	A	B	B	B	B	B	A	B	A	B	B	B	B	B	B	A	A	B	B	B	B	B	B	B	B	B	B	H	B
S3_14006000	3	14006000	C	B	T	A	B	B	B	B	B	B	B	B	B	B	H	B	A	B	B	A	B	B	B	B	A	B	B	B	B	B	B	B	B	A	A	B	B	B	H	B	B	B	B	B	B	B	B
S3_14010402	3	14010402	G	B	A	A	B	B	B	B	B	B	B	B	B	B	A	B	A	B	A	A	B	A	B	B	A	B	H	B	B	B	B	B	B	A	A	B	B	B	H	B	B	B	B	B	H	B	B
S3_14667800	3	14667800	A	B	G	A	B	B	B	A	B	B	B	B	B	B	B	B	B	A	A	A	B	B	B	B	A	B	B	B	B	B	B	B	B	A	B	B	B	B	A	B	B	B	B	B	A	B	B
S3_14686475	3	14686475	A	B	G	A	B	B	B	A	B	A	B	B	B	B	H	B	A	B	A	A	B	B	B	B	A	H	A	B	B	B	B	B	B	A	B	B	B	B	A	B	B	B	B	B	A	H	B
S3_14686503	3	14686503	T	B	C	A	B	B	B	A	B	A	B	B	B	B	H	B	A	B	A	A	B	B	B	B	A	H	A	B	B	B	B	B	B	A	B	B	B	B	A	B	B	B	B	B	A	H	B
S3_14686515	3	14686515	A	B	G	A	B	B	B	A	B	A	B	B	B	B	H	B	A	B	A	A	B	B	B	B	A	H	A	B	B	B	B	B	B	A	B	B	B	B	A	B	B	B	B	B	A	H	B
S3_14686531	3	14686531	T	B	C	A	B	B	B	A	B	A	B	B	B	B	H	B	A	B	A	A	B	B	B	B	A	H	A	B	B	B	B	B	B	A	B	B	B	B	A	B	B	B	B	B	A	H	B
S3_14724846	3	14724846	G	B	A	A	B	B	B	A	A	B	B	B	B	B	B	B	A	B	B	A	B	B	B	B	A	B	B	B	B	B	B	B	B	A	B	B	B	B	B	B	B	B	B	B	A	B	B
S3_14725298	3	14725298	T	B	G	A	B	B	H	H	H	H	B	B	B	B	B	B	H	B	H	H	B	B	B	B	A	B	H	B	B	B	B	B	B	H	B	B	H	B	B	B	B	B	B	B	B	B	B
S3_14725309	3	14725309	T	B	G	A	B	B	H	H	H	H	B	B	B	B	B	B	H	B	H	H	B	B	B	B	A	B	H	B	B	B	B	B	B	H	B	B	H	B	B	B	B	B	B	B	B	B	B
S3_14725331	3	14725331	A	B	G	A	B	B	H	H	H	H	B	B	B	B	B	B	H	B	H	H	B	B	B	B	A	B	H	B	B	B	B	B	B	H	B	B	H	B	B	B	B	B	B	B	B	B	B
S3_14938671	3	14938671	A	B	G	A	B	B	A	A	A	B	B	B	B	H	B	B	A	A	A	A	B	B	B	B	A	B	A	B	B	B	B	B	B	A	B	B	A	B	A	B	B	B	B	B	B	B	B
S3_14938944	3	14938944	G	B	A	A	B	B	B	A	A	B	B	B	B	B	A	B	A	B	B	B	B	B	B	B	A	B	A	B	B	B	B	B	B	A	B	B	A	B	B	B	B	B	B	B	A	B	B
S3_14991735	3	14991735	G	B	C	A	B	B	B	A	B	B	B	B	B	B	B	B	A	B	B	A	B	B	B	B	A	B	H	B	B	B	B	B	B	A	B	B	A	B	B	B	B	B	B	B	B	B	B
S3_15297792	3	15297792	A	B	G	A	B	B	A	A	B	B	B	B	B	B	A	B	A	B	A	A	B	B	B	B	A	B	A	B	B	B	B	B	B	A	B	B	B	B	B	B	B	B	B	B	A	H	B
S3_15513795	3	15513795	T	B	C	A	B	B	A	A	B	B	B	B	B	B	H	B	A	A	B	B	B	B	B	A	A	B	A	B	B	B	A	B	B	A	B	B	A	B	A	B	B	B	B	B	A	H	B
S3_15668371	3	15668371	T	B	C	A	B	B	B	A	B	B	B	B	B	B	B	B	A	B	B	A	B	B	B	B	A	B	A	B	B	B	B	B	B	B	A	B	B	B	B	B	B	B	B	H	A	H	B
S3_16071956	3	16071956	C	B	G	A	B	B	B	A	B	A	B	B	B	B	A	B	A	B	B	B	B	A	B	B	A	B	B	B	B	B	B	B	B	A	B	B	A	B	A	B	B	B	B	B	B	B	B
S3_16120189	3	16120189	T	B	C	A	B	B	B	A	B	B	B	B	B	B	B	B	A	A	B	B	B	B	B	B	A	B	A	B	B	B	B	B	B	B	B	B	B	B	A	B	B	B	B	B	A	B	B
S3_16136908	3	16136908	G	B	A	A	B	B	B	A	B	B	B	B	B	B	A	B	B	B	B	B	B	B	H	B	A	B	A	B	B	B	B	B	B	B	B	B	A	B	B	B	B	B	B	B	A	B	B
S3_16152796	3	16152796	C	B	T	A	B	B	B	A	B	B	B	B	H	B	A	B	A	B	B	B	B	B	B	B	A	B	A	B	B	B	B	B	B	A	B	B	B	B	B	B	B	B	B	B	B	B	B
S3_16358864	3	16358864	G	B	C	A	B	B	B	A	B	B	B	B	B	H	A	B	A	B	B	H	B	B	B	B	A	B	A	B	B	B	B	B	B	A	A	B	A	B	H	B	B	B	B	B	B	B	B
S3_16359129	3	16359129	C	B	T	A	B	B	B	A	B	B	B	B	B	B	B	B	A	A	B	B	B	A	B	A	H	B	A	B	B	B	B	H	B	A	A	B	A	B	H	B	B	B	B	B	B	B	B
S3_16458850	3	16458850	C	B	A	A	B	B	B	A	B	B	B	B	B	B	H	B	H	B	B	B	B	H	B	B	A	B	A	B	B	B	B	B	B	H	H	B	B	B	A	B	B	B	B	B	B	B	B
S3_16458857	3	16458857	A	B	G	A	B	B	B	A	B	B	B	B	B	B	H	B	H	B	B	B	B	H	B	B	A	B	A	B	B	B	B	B	B	H	H	B	B	B	A	B	B	B	B	B	B	B	B
S3_16529069	3	16529069	C	B	T	A	B	H	B	A	H	H	B	B	B	B	B	B	A	H	B	B	B	H	H	H	A	B	A	B	B	B	B	B	B	H	H	B	H	B	A	B	B	B	B	B	H	B	B
S3_16529070	3	16529070	T	B	A	A	B	H	B	A	H	H	B	B	B	B	B	B	A	H	B	B	B	H	H	H	A	B	A	B	B	B	H	B	B	H	H	B	H	B	A	B	B	B	B	B	H	B	B
S3_16529079	3	16529079	T	B	G	A	B	H	B	A	H	H	B	B	B	B	B	B	A	H	B	B	B	H	H	H	A	B	A	B	B	B	B	B	B	H	H	B	H	B	A	B	B	B	B	B	H	B	B
S3_16529108	3	16529108	A	B	G	A	B	H	B	A	H	H	B	B	B	B	B	B	A	H	B	B	B	H	H	H	A	B	A	B	B	B	B	B	B	H	H	B	H	B	A	B	B	B	B	B	H	B	B
S3_16529115	3	16529115	T	B	A	A	B	H	B	A	H	H	B	B	B	B	B	B	A	H	B	B	B	H	H	H	A	B	A	B	B	B	B	B	B	H	H	B	H	B	A	B	B	B	B	B	H	B	B
S3_16529145	3	16529145	T	B	C	A	B	H	B	A	H	H	B	B	B	B	B	B	A	H	B	B	B	H	H	H	A	B	A	B	B	B	B	B	B	H	H	B	H	B	A	B	B	B	B	B	H	B	B
S3_16790890	3	16790890	C	B	T	A	B	B	B	A	H	B	B	B	B	B	B	B	B	B	B	B	B	B	B	B	A	B	A	B	B	B	B	B	B	B	A	B	A	B	H	B	B	B	B	B	A	B	B
S3_16790914	3	16790914	T	B	C	A	B	B	B	A	H	B	B	B	B	B	B	B	B	B	B	B	B	B	B	B	A	B	A	B	B	B	B	B	B	B	A	B	A	B	H	B	B	B	B	B	A	B	B
S3_16842769	3	16842769	C	B	T	A	H	B	B	A	A	B	B	B	H	B	B	B	A	B	H	B	B	A	B	B	A	B	A	B	B	B	B	B	B	B	A	B	B	B	B	B	B	B	B	B	B	B	B
S3_16842798	3	16842798	C	B	G	A	H	B	B	A	A	B	B	B	H	B	B	B	A	B	H	B	B	A	B	B	A	B	A	B	B	B	B	B	B	B	A	B	B	B	B	B	B	B	B	B	B	B	B
S3_17070963	3	17070963	A	B	G	A	H	H	B	A	A	B	A	H	B	B	B	B	A	B	B	B	B	B	B	B	H	B	A	B	B	B	B	B	B	B	A	B	B	B	B	B	A	B	B	B	A	B	B
S3_17197938	3	17197938	T	B	C	A	B	B	B	A	H	B	B	B	B	B	B	B	A	H	B	B	B	A	H	A	A	B	A	B	B	B	B	B	B	A	A	B	H	B	A	B	B	B	B	B	B	B	B
S3_17197964	3	17197964	G	B	A	A	B	B	B	A	H	B	B	B	B	B	B	B	A	H	B	B	B	A	H	A	A	B	A	B	B	B	B	B	B	A	A	B	H	B	A	B	B	B	B	B	B	B	B
S3_17486008	3	17486008	T	B	C	A	B	B	B	A	A	B	B	B	B	B	A	B	B	B	B	B	B	B	B	B	A	B	A	B	B	B	B	B	B	A	A	B	B	B	B	B	B	B	B	H	B	H	B
S3_17674883	3	17674883	C	B	T	A	B	B	B	B	B	B	A	B	B	B	B	B	B	B	B	B	B	B	B	B	B	B	B	B	B	B	B	B	B	B	B	B	B	B	B	A	B	B	B	B	B	B	B
S3_17780022	3	17780022	C	B	A	A	B	B	B	A	A	A	B	B	B	H	H	B	B	B	B	B	B	B	A	A	A	B	A	B	B	B	B	B	B	B	A	B	B	B	B	B	B	B	B	B	B	B	B
S3_17975061	3	17975061	G	B	A	A	B	A	A	B	A	B	B	A	B	A	B	B	B	B	B	B	A	B	A	B	H	B	B	A	B	A	A	B	A	B	B	B	A	B	A	A	B	A	B	A	A	A	B
S3_17975072	3	17975072	G	B	T	A	B	A	A	B	A	B	B	A	B	A	B	B	B	B	B	B	A	B	A	B	H	B	B	A	B	A	A	B	A	B	B	B	A	B	A	A	B	A	B	A	A	A	B
S3_18131050	3	18131050	A	B	G	A	B	B	B	A	A	A	B	B	B	B	H	B	A	B	B	B	B	A	A	A	B	B	A	B	B	B	B	B	B	A	A	B	B	B	B	B	B	B	B	B	A	H	B
S3_18131061	3	18131061	C	B	T	A	B	B	B	A	A	A	B	B	B	B	H	B	A	B	B	B	B	A	A	A	B	B	A	B	B	B	B	B	B	A	A	B	B	B	B	B	B	B	B	B	A	H	B
S3_18131267	3	18131267	G	B	A	A	H	B	B	A	A	B	B	B	B	B	H	B	A	B	B	B	B	B	B	A	H	B	A	B	B	B	B	B	B	B	A	B	A	B	H	B	B	B	B	H	B	B	B
S3_18198658	3	18198658	T	B	C	A	B	B	B	A	B	B	B	B	H	B	H	B	B	H	B	B	B	B	B	B	B	B	A	B	B	B	B	B	B	B	A	B	B	B	B	B	B	B	B	B	B	B	B
S3_18199524	3	18199524	A	B	C	A	B	B	B	A	B	A	B	B	B	B	A	B	A	B	B	B	B	B	A	B	A	B	A	B	B	B	B	B	B	A	A	B	B	B	A	B	B	B	B	B	B	B	B
S3_19195205	3	19195205	A	B	C	A	B	B	B	A	B	B	B	B	B	B	H	B	H	B	B	B	B	B	H	A	A	B	A	B	B	B	B	B	B	A	A	B	B	B	B	B	B	B	B	B	B	B	B
S3_20211543	3	20211543	A	B	G	A	B	B	B	A	B	B	B	B	B	B	B	B	H	B	B	B	B	B	B	A	H	B	A	B	B	B	B	B	H	B	A	B	H	B	B	B	B	B	B	B	B	B	B
S3_20243124	3	20243124	G	B	C	A	B	B	B	A	B	B	B	B	B	B	H	B	A	B	B	B	B	A	A	B	A	B	A	B	B	B	B	H	B	B	B	B	B	B	B	B	B	B	B	B	B	B	B
S3_20912630	3	20912630	C	B	T	A	B	B	B	A	B	H	B	B	B	B	H	B	B	B	B	B	B	A	B	A	H	B	A	B	B	B	B	B	B	B	A	B	A	B	B	B	B	B	B	B	B	B	B
S3_20912631	3	20912631	C	B	T	A	B	B	B	A	B	H	B	B	B	B	H	B	B	B	B	B	B	A	B	A	H	B	A	B	B	B	B	B	B	B	A	B	A	B	B	B	B	B	B	B	B	B	B
S3_21151152	3	21151152	A	B	C	A	H	B	B	A	B	B	B	B	B	H	B	B	A	B	B	B	B	B	B	B	H	B	A	B	B	B	B	B	B	A	B	B	A	B	B	B	B	B	B	H	A	B	B
S3_21151227	3	21151227	T	B	C	A	H	B	B	A	B	B	B	B	B	H	B	B	A	B	B	B	B	B	B	H	H	B	A	B	B	B	B	B	B	A	B	B	A	B	B	B	B	B	B	H	A	B	B
S3_21546416	3	21546416	G	B	T	A	B	A	B	A	B	A	B	A	A	B	H	B	A	B	H	B	A	B	A	B	B	B	B	B	A	B	B	B	B	B	A	A	B	B	A	B	A	B	A	A	B	A	A
S3_21546437	3	21546437	G	B	C	A	B	A	B	A	B	A	B	A	A	B	H	B	A	B	H	B	A	B	A	B	B	B	B	B	A	B	B	B	B	B	A	A	B	B	A	B	A	B	A	A	B	A	A
S3_21546493	3	21546493	T	B	G	A	B	A	B	A	B	A	B	A	A	B	H	B	A	B	H	B	A	B	A	B	B	B	B	B	A	B	B	B	B	B	A	A	B	B	A	B	A	B	A	A	B	A	A
S3_21546505	3	21546505	C	B	T	A	B	A	B	A	B	A	B	A	A	B	H	B	A	B	H	B	A	B	A	B	B	B	B	B	A	B	B	H	B	B	A	A	B	B	A	B	A	B	A	A	B	A	A
S3_21619681	3	21619681	C	B	T	A	B	B	B	A	B	B	B	B	B	B	H	B	B	B	A	B	B	B	B	B	A	B	A	B	B	B	B	B	B	B	B	B	A	B	A	B	B	B	B	B	B	B	B
S3_22087971	3	22087971	T	B	G	A	B	B	B	A	B	A	B	B	B	B	A	B	A	B	A	B	B	B	B	B	A	B	A	B	B	B	B	B	A	A	A	B	B	B	B	B	B	B	B	B	B	B	B
S3_22120399	3	22120399	A	B	G	A	B	B	B	A	A	B	A	B	B	B	B	B	A	A	A	B	B	B	B	B	A	B	A	B	B	B	B	B	B	A	A	B	B	B	B	B	B	B	B	B	B	B	B
S3_22120429	3	22120429	T	B	C	A	B	B	B	A	A	B	B	B	B	B	B	B	A	A	A	B	B	B	B	B	A	B	A	B	B	B	B	B	B	A	A	B	B	B	B	B	B	B	B	B	B	B	B
S3_22212765	3	22212765	A	B	G	A	B	B	B	A	A	B	B	B	B	B	A	B	A	B	A	B	B	B	B	A	B	B	A	B	B	B	B	B	A	B	A	B	B	B	B	B	B	B	B	B	B	B	B
S3_22633897	3	22633897	T	B	A	A	B	B	B	A	A	A	B	B	B	B	H	B	A	B	A	B	B	B	A	A	A	B	A	B	B	B	B	B	A	A	A	B	B	B	B	B	B	B	B	B	B	B	B
S3_22793657	3	22793657	A	B	G	A	B	B	B	A	B	H	B	B	H	H	A	B	A	B	A	B	B	B	B	B	A	B	A	B	B	B	B	B	A	A	A	B	A	B	B	B	B	B	B	B	A	B	B
S3_23410049	3	23410049	C	B	T	A	B	B	B	A	B	A	B	B	B	B	B	B	A	B	A	B	B	B	B	B	A	B	A	B	B	B	B	B	A	B	A	B	A	B	B	B	B	B	B	B	A	B	B
S3_23424927	3	23424927	C	B	T	A	B	B	B	A	B	B	B	B	B	B	H	B	A	B	A	B	B	B	B	B	A	B	A	B	B	B	B	B	H	B	A	B	A	B	B	B	B	B	B	B	B	B	B
S3_23736182	3	23736182	T	B	A	A	B	B	B	A	B	A	A	B	B	H	B	B	A	B	A	B	B	B	B	A	A	B	A	B	B	B	B	B	H	A	A	B	A	B	A	B	B	B	B	B	B	B	B
S3_24251105	3	24251105	A	B	G	A	H	B	B	A	A	A	B	B	B	B	H	B	B	B	B	B	B	A	B	B	A	B	A	B	B	B	B	B	A	B	A	B	B	B	B	B	B	B	B	B	B	H	B
S3_24809855	3	24809855	A	B	T	A	B	B	B	A	B	B	A	B	B	B	B	B	B	B	B	A	B	B	B	A	A	B	A	B	B	B	B	B	A	A	A	B	A	B	A	B	B	B	B	B	B	B	B
S3_24809868	3	24809868	A	B	G	A	B	B	B	A	B	B	A	B	B	B	B	B	B	B	B	A	B	B	B	A	A	B	A	B	B	B	B	B	A	A	A	B	A	B	A	B	B	B	B	B	B	B	B
S3_24809894	3	24809894	T	B	A	A	B	B	B	A	B	B	A	B	B	B	B	B	B	B	B	A	B	B	B	A	A	B	A	B	B	B	B	B	A	A	A	B	A	B	A	B	B	B	B	B	B	B	B
S3_24809899	3	24809899	C	B	T	A	B	B	B	A	B	B	A	B	B	B	B	B	B	B	B	A	B	B	B	A	A	B	A	B	B	B	B	B	A	A	A	B	A	B	A	B	B	B	B	B	B	B	B
S3_24809901	3	24809901	A	B	G	A	B	B	B	A	B	B	A	B	B	B	B	B	B	B	B	A	B	B	B	A	A	B	A	B	B	B	B	B	A	A	A	B	A	B	A	B	B	B	B	B	B	B	B
S3_24809904	3	24809904	A	B	T	A	B	B	B	A	B	B	A	B	B	B	B	B	B	B	B	A	B	B	B	A	A	B	A	B	B	B	B	B	A	A	A	B	A	B	A	B	B	B	B	B	B	B	B
S3_24845126	3	24845126	C	B	A	A	B	B	B	A	B	A	B	B	B	B	B	B	B	B	B	A	B	A	B	B	A	B	A	B	B	B	B	B	A	A	A	B	A	B	B	B	B	B	B	B	B	B	B
S3_24853138	3	24853138	G	B	A	A	B	B	B	A	B	A	B	B	B	B	H	B	B	B	B	B	B	B	B	B	A	B	B	B	B	B	B	B	A	H	B	B	A	B	A	B	B	B	B	B	A	H	B
S3_24882499	3	24882499	G	B	A	A	B	B	A	A	B	A	A	B	B	B	A	B	B	B	B	B	B	B	B	B	A	B	A	B	B	B	B	B	A	A	A	B	A	B	B	B	B	B	B	B	B	B	B
S3_24956616	3	24956616	T	B	G	A	B	B	B	A	A	A	B	B	B	B	B	B	B	B	B	B	B	B	B	A	A	B	B	B	B	B	B	B	B	A	B	B	A	B	A	B	B	B	B	B	B	B	B
S3_25002557	3	25002557	G	B	T	A	B	B	B	A	B	A	B	B	B	B	B	B	B	B	B	A	B	B	B	A	B	B	A	B	B	B	B	B	A	A	B	B	B	B	A	B	B	B	B	B	B	B	B
S3_25090397	3	25090397	G	B	A	A	B	B	A	A	A	A	B	B	B	B	H	B	B	B	B	A	B	B	B	B	B	B	A	B	B	B	B	B	A	B	A	B	A	B	A	B	B	B	B	B	B	H	B
S3_25139684	3	25139684	C	B	G	A	B	B	H	A	A	A	H	B	B	B	H	B	B	B	B	B	B	A	B	B	A	B	H	B	B	B	B	B	H	A	B	B	A	B	A	B	B	B	B	B	B	B	B
S3_25219967	3	25219967	A	B	G	A	B	B	B	A	B	A	B	B	H	B	B	B	B	B	B	B	B	B	B	B	A	B	B	B	B	B	B	B	A	B	A	B	B	B	B	B	B	B	B	B	B	H	B
S3_25236806	3	25236806	C	B	T	A	B	H	B	A	A	B	B	B	B	B	A	B	B	B	B	A	B	A	B	A	A	B	B	B	B	B	B	B	A	A	A	B	A	B	B	B	B	B	B	B	B	B	B
S3_25266185	3	25266185	C	B	T	A	B	H	B	A	B	A	B	B	B	H	A	B	B	B	B	B	B	B	B	B	B	B	B	B	B	B	B	B	A	A	A	B	B	B	B	B	B	B	H	B	B	B	B
S3_25326887	3	25326887	C	B	G	A	B	H	B	A	A	B	B	B	B	B	B	B	B	B	B	B	B	B	B	B	A	B	B	B	B	B	B	B	A	B	A	B	B	B	B	B	B	B	B	B	B	B	B
S3_25467959	3	25467959	T	B	A	A	B	B	B	A	B	A	B	B	B	B	A	B	B	B	B	B	B	A	B	B	A	H	A	B	B	B	B	B	B	B	A	B	A	B	H	B	B	B	B	B	B	H	B
S3_26054861	3	26054861	A	B	G	A	B	B	B	A	B	A	B	H	B	B	A	B	B	B	B	B	B	B	A	B	A	B	B	B	B	B	B	B	A	A	A	B	B	B	H	B	B	B	B	B	B	B	B
S3_26426953	3	26426953	G	B	A	A	B	B	B	A	B	H	B	B	B	B	H	B	B	B	B	H	B	A	B	B	B	B	B	B	B	B	B	B	A	A	A	B	A	B	B	B	B	B	B	B	H	B	A
S3_26508429	3	26508429	A	B	C	A	B	B	H	A	B	A	B	B	B	B	H	B	B	B	B	A	B	A	B	B	A	B	B	B	B	B	B	B	A	A	A	B	A	B	A	B	B	B	B	A	B	B	A
S3_26576745	3	26576745	C	B	G	A	B	H	B	A	A	B	B	B	B	B	B	B	B	B	B	A	B	B	B	B	B	B	B	B	B	B	B	B	A	B	A	B	A	B	A	B	B	B	B	B	B	B	A
S3_26613553	3	26613553	G	B	A	A	B	B	B	A	B	B	B	B	B	H	B	B	B	B	B	B	B	B	B	B	B	B	B	A	B	B	B	B	A	B	A	B	B	B	B	B	B	H	B	B	B	H	A
S3_26707773	3	26707773	C	B	T	A	B	H	B	A	B	B	B	B	B	B	A	H	B	B	B	B	B	A	B	A	A	B	H	A	B	B	B	B	A	A	A	B	A	B	B	B	B	B	B	B	B	B	A
S3_26707795	3	26707795	A	B	T	A	B	H	B	A	B	B	B	B	B	B	A	H	B	B	B	B	B	A	B	A	A	B	H	A	B	B	B	B	A	A	A	B	A	B	B	B	B	B	B	B	B	B	A
S3_26707801	3	26707801	A	B	G	A	B	H	B	A	B	B	B	B	B	B	A	H	B	B	B	B	B	A	B	A	A	B	H	A	B	B	B	B	A	A	A	B	A	B	B	B	B	B	B	B	B	B	A
S3_26816479	3	26816479	G	B	C	A	B	B	A	A	B	B	B	B	A	B	B	B	B	B	B	A	H	A	A	B	H	B	B	A	B	B	B	B	A	A	A	B	A	B	A	B	B	B	B	B	B	B	A
S3_26828159	3	26828159	G	B	A	A	B	B	A	A	B	B	B	B	H	H	A	B	B	B	B	B	B	B	B	B	B	B	A	A	B	B	B	B	A	A	A	B	A	B	H	B	B	B	B	B	A	B	A
S3_26830502	3	26830502	C	B	T	A	B	B	A	A	B	A	B	B	B	B	H	B	B	B	B	B	B	A	B	A	B	B	B	A	B	B	B	B	A	A	A	B	A	B	B	B	B	B	B	B	B	B	A
S3_26845909	3	26845909	C	B	G	A	B	B	B	A	B	B	B	B	B	B	H	B	B	B	B	B	B	B	B	B	B	B	H	A	A	B	B	B	A	A	B	B	A	B	H	B	B	B	B	B	H	B	A
S3_26978049	3	26978049	T	B	A	A	B	B	B	A	B	A	B	B	B	B	A	B	B	B	B	B	B	A	B	B	A	B	B	B	H	B	B	B	A	A	A	B	A	B	B	B	B	B	B	B	B	B	A
S3_26978060	3	26978060	T	B	C	A	B	B	B	A	B	A	B	B	B	B	A	B	B	B	B	B	B	A	B	B	A	B	B	B	H	B	B	B	A	A	A	B	A	B	B	B	B	B	B	B	B	B	A
S3_27209956	3	27209956	G	B	C	A	B	B	B	A	B	A	B	B	B	B	H	B	B	B	B	A	B	A	B	B	B	B	A	B	B	B	B	B	A	A	A	B	A	B	B	B	B	B	B	H	B	B	A
S3_27209968	3	27209968	G	B	A	A	B	B	B	A	B	A	B	B	B	B	H	B	B	B	B	A	B	A	B	B	B	B	A	B	B	B	B	B	A	A	A	B	A	B	B	B	B	B	B	H	B	B	A
S3_27273897	3	27273897	T	B	C	A	B	B	B	A	B	A	B	B	B	B	H	B	B	B	B	A	B	H	B	B	H	B	B	B	B	B	B	B	A	A	A	B	A	B	B	B	B	B	H	B	B	B	A
S3_27310348	3	27310348	G	B	C	A	A	A	B	A	B	A	A	A	A	A	A	B	A	B	B	B	A	B	A	B	B	B	A	B	A	A	B	A	B	A	A	B	A	A	H	B	A	B	B	A	B	B	A
S3_27310361	3	27310361	T	B	G	A	A	A	B	A	B	A	A	A	A	A	A	B	A	B	B	B	A	B	A	B	B	B	A	B	H	A	B	A	B	A	A	B	A	A	H	B	A	B	B	A	B	B	A
S3_27310373	3	27310373	C	B	G	A	A	A	B	A	B	A	A	A	A	A	A	B	A	B	B	B	A	B	A	B	B	B	A	B	A	A	B	A	B	A	A	B	A	A	H	B	A	B	B	A	B	B	A
S3_27310411	3	27310411	T	B	C	A	A	A	B	A	B	A	A	A	A	A	A	B	A	B	B	B	A	B	A	B	B	B	A	B	A	A	B	A	B	A	A	B	A	A	H	B	A	B	B	A	B	B	A
S3_27486467	3	27486467	C	B	T	A	B	B	B	A	A	B	B	B	B	B	B	B	B	B	B	A	B	B	A	B	B	B	B	B	B	B	B	B	A	A	A	B	H	B	B	B	B	B	B	B	B	B	A
S3_27946586	3	27946586	G	B	A	A	B	B	B	A	B	H	B	B	B	B	A	B	B	B	B	B	B	A	A	B	B	B	A	A	B	B	B	B	A	A	A	B	A	B	H	B	B	B	B	B	B	B	A
S3_28044555	3	28044555	T	B	C	A	B	A	B	B	B	B	A	B	B	A	B	B	B	A	B	A	B	B	A	B	B	B	B	B	B	B	B	B	B	B	A	A	A	B	A	A	A	A	B	A	B	B	B
S3_28044576	3	28044576	C	B	T	A	B	B	B	B	B	B	B	B	B	A	B	B	B	B	B	B	B	B	A	B	B	B	B	B	B	B	B	B	B	B	A	B	A	B	B	B	B	B	B	A	B	B	B
S3_28044586	3	28044586	G	B	A	A	B	B	B	B	B	B	B	B	B	A	B	B	B	B	B	B	B	B	A	B	B	B	B	B	B	B	B	B	B	B	A	B	A	B	B	B	B	B	B	A	B	B	B
S3_28113683	3	28113683	T	B	C	A	B	B	B	A	B	A	B	B	H	B	H	B	B	B	B	B	B	B	A	B	B	B	B	B	B	B	B	B	A	A	A	B	A	B	A	B	B	B	B	B	B	B	A
S3_28113777	3	28113777	G	B	C	A	B	B	B	A	B	A	B	B	B	B	A	B	B	B	B	B	B	B	A	B	B	B	A	B	B	B	B	B	A	A	B	B	A	B	B	B	B	B	B	B	B	B	A
S3_28113794	3	28113794	A	B	G	A	B	B	B	A	B	A	B	B	B	B	A	B	B	B	B	B	B	B	A	B	B	B	A	B	B	B	B	B	A	A	B	B	A	B	B	B	B	B	B	B	B	B	A
S3_28196568	3	28196568	G	B	C	A	B	B	A	A	B	A	B	B	B	B	B	B	B	B	B	B	B	A	A	A	B	B	B	B	B	B	B	B	A	B	A	B	A	B	B	B	B	B	B	B	B	B	A
S3_28236393	3	28236393	A	B	G	A	B	B	B	A	B	A	B	A	B	B	B	B	B	B	B	B	B	A	A	B	H	B	B	A	B	B	B	B	A	A	A	B	A	B	B	B	B	B	B	B	B	H	A
S3_28239803	3	28239803	C	B	A	A	H	H	B	A	B	H	B	B	B	B	H	B	B	B	B	B	B	H	A	B	B	B	B	A	B	B	B	H	A	H	H	B	A	B	A	B	B	B	B	B	A	B	A
S3_28514706	3	28514706	C	B	T	A	B	B	B	A	B	B	B	B	H	B	H	B	B	B	B	B	B	B	A	B	B	B	B	B	B	B	B	B	A	B	B	B	A	B	B	B	B	B	B	B	B	B	A
S3_28781516	3	28781516	C	B	T	A	B	B	B	A	B	A	B	H	B	B	B	B	B	B	B	B	B	B	A	B	B	B	B	A	B	B	B	B	A	B	B	B	A	B	B	B	B	B	B	B	B	B	A
S3_28890706	3	28890706	T	B	G	A	B	B	B	A	H	H	B	H	B	B	H	B	B	B	B	B	B	H	A	H	B	B	H	H	B	B	B	B	A	H	B	B	H	B	H	B	B	B	B	B	H	B	A
S3_28890721	3	28890721	C	B	T	A	B	B	B	A	H	H	B	H	B	B	H	B	B	B	B	B	B	H	A	H	B	B	H	H	B	B	B	B	A	H	B	B	H	B	H	B	B	B	B	B	H	B	A
S3_28890756	3	28890756	A	B	T	A	B	B	B	A	B	H	B	B	B	B	H	B	B	B	B	B	B	H	A	B	B	B	H	H	B	B	B	B	A	H	B	B	A	B	B	B	B	B	B	B	H	B	A
S3_28913540	3	28913540	G	B	C	A	B	B	A	A	B	A	B	B	B	B	H	B	B	B	B	B	B	B	A	B	B	B	B	B	B	B	B	B	A	B	B	B	B	B	B	B	B	B	B	B	A	B	A
S3_29045110	3	29045110	A	B	G	A	B	B	B	A	B	B	B	B	B	B	H	B	B	B	B	B	B	A	A	A	B	B	A	B	B	B	B	B	A	A	B	B	B	B	B	B	B	B	B	B	B	B	A
S3_29052421	3	29052421	G	B	C	A	B	B	A	A	B	B	A	B	B	B	H	B	B	B	B	B	B	B	A	A	B	B	B	B	B	B	B	B	A	A	B	B	A	B	B	B	B	B	H	B	B	B	A
S3_29208295	3	29208295	T	B	C	A	B	B	A	A	B	B	H	B	A	A	A	B	B	B	H	B	B	B	A	H	B	B	A	B	B	A	A	B	A	A	A	B	A	H	A	B	A	H	B	A	B	B	A
S3_29210597	3	29210597	A	B	T	A	B	B	A	A	B	B	B	B	B	B	B	B	B	B	B	B	B	B	A	B	B	B	B	B	B	B	B	H	H	B	B	B	B	B	A	B	B	B	B	B	B	B	A
S3_29210627	3	29210627	A	B	C	A	B	B	A	A	B	B	A	B	A	B	A	B	B	A	B	A	A	B	A	B	B	A	B	A	B	B	A	B	H	A	B	B	A	A	A	B	B	B	B	B	A	B	A
S3_29210822	3	29210822	C	B	A	A	B	B	H	A	B	B	B	B	B	B	B	B	B	B	B	B	B	B	A	B	B	B	B	B	B	B	B	B	A	H	B	B	A	B	B	B	B	B	B	B	B	B	A
S3_29218693	3	29218693	C	B	T	A	B	B	H	A	B	H	B	B	B	B	H	B	B	B	B	B	B	H	A	H	B	B	B	H	B	B	B	B	H	H	B	B	H	B	B	B	B	B	B	B	B	B	A
S3_29218699	3	29218699	A	B	T	A	B	B	H	A	B	H	B	B	B	B	H	B	B	B	B	B	B	H	A	H	B	B	B	H	B	B	B	B	H	H	B	B	H	B	B	B	B	B	B	B	B	B	A
S3_29240341	3	29240341	C	B	T	A	B	B	A	A	B	A	B	B	H	B	A	B	B	B	B	B	B	A	A	B	B	B	B	B	B	B	B	B	A	A	B	B	A	B	B	B	B	B	B	B	A	H	A
S3_29431130	3	29431130	G	B	C	A	B	B	A	A	B	A	B	B	B	H	H	B	B	B	B	B	B	B	A	A	H	B	B	B	B	B	B	B	A	A	B	B	B	B	B	B	B	B	B	B	A	B	B
S3_29439367	3	29439367	T	B	C	A	B	B	A	A	B	A	A	B	B	H	H	B	B	B	B	B	B	B	A	A	B	B	B	A	B	B	B	H	A	B	B	B	B	B	B	B	B	B	B	B	B	H	B
S3_29467799	3	29467799	G	B	T	A	B	B	A	A	B	B	B	B	B	B	H	B	H	B	B	B	B	B	A	H	B	B	B	A	B	B	B	B	A	H	B	B	H	B	A	B	B	B	B	B	B	B	B
S3_29645253	3	29645253	A	B	G	A	B	B	B	A	B	A	B	H	B	B	B	B	B	B	B	B	B	B	A	B	B	B	H	B	B	B	B	B	A	A	B	B	A	B	A	B	B	B	B	B	B	B	B
S3_30075400	3	30075400	C	B	T	A	B	B	A	A	B	B	B	B	H	H	H	B	B	B	B	B	B	A	A	B	B	B	A	B	B	B	B	B	A	B	B	B	A	B	A	B	B	B	B	B	A	B	B
S3_30076736	3	30076736	A	B	G	A	B	B	A	A	B	B	A	B	H	B	B	B	B	B	B	B	B	A	A	B	B	B	B	A	B	B	B	B	A	B	B	B	A	B	A	B	B	B	B	B	A	B	B
S3_30078726	3	30078726	C	B	T	A	B	B	A	A	B	A	B	B	H	B	H	B	B	B	B	B	B	A	A	B	H	B	A	A	B	B	B	B	A	B	B	B	B	B	B	B	B	B	B	B	A	B	B
S3_30193471	3	30193471	C	B	G	A	B	H	A	A	B	A	B	B	H	H	B	B	B	B	B	B	B	A	A	B	B	B	B	B	B	B	B	B	A	A	B	B	B	B	B	B	B	B	B	B	B	B	B
S3_30197926	3	30197926	A	B	C	A	B	B	H	A	B	A	B	B	H	B	B	B	B	B	B	B	B	A	A	B	B	B	B	A	H	B	B	B	A	A	B	B	A	B	A	B	B	B	B	B	B	B	B
S3_30483019	3	30483019	C	B	A	A	B	H	B	A	A	B	B	B	B	B	H	B	B	B	B	B	B	B	A	B	B	B	B	A	B	B	B	B	A	A	B	B	A	B	B	B	B	B	B	B	A	B	B
S3_30663783	3	30663783	A	B	T	A	B	B	A	A	A	A	B	B	B	B	B	B	B	B	B	B	B	A	A	B	B	B	B	A	B	B	B	B	A	B	B	B	A	B	A	B	B	B	B	H	B	B	B
S3_30743539	3	30743539	T	B	G	A	B	B	A	A	B	B	A	B	B	H	B	B	B	B	B	A	B	A	A	B	B	B	B	B	B	B	B	B	A	B	B	B	A	B	A	B	B	B	B	B	B	B	B
S3_30756703	3	30756703	G	B	A	A	B	B	A	A	B	B	B	B	B	B	H	B	B	B	B	A	B	A	A	B	B	B	B	B	B	B	B	B	A	B	B	B	B	B	B	B	B	B	B	B	B	B	B
S3_30781157	3	30781157	C	B	T	A	B	B	A	A	B	A	B	B	B	B	H	B	B	B	B	A	B	A	A	B	B	B	B	B	B	B	B	B	A	B	B	B	A	B	B	B	B	B	B	B	B	B	B
S3_30919934	3	30919934	G	B	A	A	B	B	A	A	A	B	B	B	B	B	B	B	B	B	B	B	B	B	A	B	B	B	B	B	B	B	B	B	A	B	B	B	A	B	B	B	B	B	B	B	B	B	B
S3_31002924	3	31002924	C	B	A	A	B	B	A	A	B	A	A	B	B	B	H	B	B	B	B	A	B	A	A	B	B	B	B	B	B	B	B	B	A	B	B	B	A	B	B	B	B	B	B	B	B	B	B
S3_31005190	3	31005190	C	B	G	A	B	B	A	A	B	B	B	B	B	B	H	B	B	B	B	A	B	B	A	B	B	B	B	B	B	B	B	B	A	B	B	B	A	B	B	B	B	B	B	B	B	B	B
S3_31126502	3	31126502	G	B	A	A	B	B	A	A	B	B	B	B	B	B	H	B	B	B	B	A	B	A	A	B	B	B	B	B	H	B	B	B	A	B	B	B	A	B	A	B	B	B	B	B	B	H	B
S3_31490343	3	31490343	G	B	T	A	B	B	A	A	B	A	B	B	B	B	B	B	B	B	B	B	B	A	A	B	B	B	H	A	B	B	B	B	A	B	B	B	A	B	B	B	B	B	B	B	H	H	B
S3_31924529	3	31924529	C	B	T	A	B	B	A	A	B	H	B	B	B	B	B	B	B	B	B	B	H	H	A	B	B	B	B	B	B	B	B	B	B	B	B	B	B	B	A	A	B	B	B	A	A	B	B
S3_31986973	3	31986973	G	B	A	A	B	B	A	A	B	A	B	B	B	B	H	B	B	B	B	B	B	B	A	B	B	B	B	B	B	B	B	B	A	B	B	B	A	B	A	A	B	B	B	A	B	H	B
S3_32102495	3	32102495	T	B	A	A	B	B	A	A	A	B	B	B	B	B	B	B	B	B	B	B	B	H	A	B	B	B	B	B	B	B	B	H	H	B	B	B	H	B	H	A	B	B	B	A	A	B	B
S3_32171162	3	32171162	T	B	C	A	H	B	A	A	B	B	B	B	B	B	B	B	B	B	B	B	B	A	A	B	B	B	B	B	B	B	B	B	B	B	B	B	A	B	A	A	B	B	B	A	A	B	B
S3_32246406	3	32246406	G	B	T	A	B	B	A	A	A	B	B	B	B	B	B	B	B	B	B	B	B	A	A	B	B	B	B	B	B	B	B	B	A	B	B	B	A	B	A	A	B	B	B	A	B	B	B
S3_32449791	3	32449791	G	B	A	A	B	B	A	A	B	B	B	B	B	B	B	B	B	B	B	B	A	B	B	B	H	A	B	B	B	B	B	B	B	B	B	B	B	B	B	A	B	B	B	A	A	H	B
S3_32715980	3	32715980	G	B	A	A	A	B	B	B	B	B	B	B	B	A	H	B	B	B	B	B	B	B	B	B	H	B	B	B	B	A	B	B	B	B	B	B	B	B	B	B	B	B	B	A	A	B	B
S3_32715983	3	32715983	G	B	A	A	A	B	B	B	B	B	B	B	B	A	H	B	B	B	B	B	B	B	B	B	H	B	B	B	B	A	B	B	B	B	B	B	B	B	B	B	B	B	B	A	A	B	B
S3_32852286	3	32852286	A	B	G	A	B	B	A	A	A	B	B	B	B	H	B	B	A	B	B	B	A	A	B	B	B	B	B	B	B	B	B	B	A	B	B	B	A	B	A	A	B	B	B	A	B	B	B
S3_32982746	3	32982746	C	B	T	A	B	B	A	A	B	B	B	B	B	B	B	B	A	B	B	B	B	A	B	B	B	B	H	B	B	B	B	B	B	B	B	B	B	B	A	A	B	B	B	A	A	H	B
S3_33117843	3	33117843	A	B	G	A	B	B	A	A	B	A	B	B	B	B	B	B	A	B	B	A	A	B	B	B	B	A	B	B	B	B	B	B	B	B	B	B	A	B	A	A	B	B	B	A	A	A	B
S3_33187697	3	33187697	G	B	A	A	B	B	A	A	A	B	B	B	B	B	B	B	A	B	B	A	B	A	B	B	B	H	B	B	B	B	B	B	A	B	B	B	A	B	B	A	B	B	B	A	B	A	B
S3_33334368	3	33334368	T	B	C	A	B	A	A	A	B	A	B	B	B	B	B	B	A	B	B	B	A	A	A	B	B	B	B	B	B	B	B	B	A	B	B	B	B	B	B	A	B	B	B	A	B	A	B
S3_33342894	3	33342894	T	B	A	A	A	B	A	A	A	B	A	A	A	A	H	B	B	A	A	B	A	A	A	A	A	B	A	B	A	B	B	A	H	B	A	B	A	H	B	A	A	A	B	B	A	A	A
S3_33342902	3	33342902	C	B	T	A	A	B	A	A	A	B	A	A	A	A	H	B	B	A	A	B	A	A	A	A	A	B	A	B	A	B	B	A	H	B	A	B	A	H	B	A	A	A	B	B	A	A	A
S3_33342906	3	33342906	A	B	G	A	A	B	A	A	A	B	A	A	A	A	H	B	B	A	A	B	A	A	A	A	A	B	A	B	A	B	B	A	H	B	A	B	A	H	B	A	A	A	B	B	A	A	A
S3_33342960	3	33342960	G	B	A	A	A	B	A	A	A	B	A	A	A	A	H	B	B	A	A	B	A	A	A	A	A	B	A	B	A	B	B	A	H	B	A	B	A	H	B	A	A	A	B	B	A	A	A
S3_33342979	3	33342979	G	B	C	A	A	B	A	A	A	B	A	A	A	A	H	B	B	A	A	B	A	A	A	A	A	B	A	B	A	B	B	A	H	B	A	B	A	H	B	A	A	A	B	B	A	A	A
S3_33544285	3	33544285	T	B	C	A	B	A	A	A	H	H	B	B	H	B	H	H	A	B	B	H	H	H	H	B	H	B	B	B	B	B	B	B	B	B	B	H	H	B	H	A	B	B	B	H	H	A	B
S3_33564004	3	33564004	C	B	T	A	B	A	B	A	B	A	B	B	B	B	H	B	A	B	B	A	B	A	B	B	B	A	B	B	B	B	B	B	A	B	B	B	A	B	B	A	B	B	B	A	A	A	B
S3_34299981	3	34299981	A	B	G	A	B	A	B	B	H	B	B	B	B	H	H	B	A	B	B	H	B	A	A	B	B	B	B	B	B	B	B	B	A	B	B	A	B	B	B	A	B	B	B	H	A	A	B
S3_34300009	3	34300009	T	B	C	A	B	A	B	B	H	B	B	B	B	H	H	B	A	B	B	H	B	A	A	B	B	B	B	B	B	B	B	B	A	B	B	A	B	B	B	A	B	B	B	H	A	A	B
S3_34300035	3	34300035	G	B	A	A	B	A	B	B	H	B	B	B	B	H	H	B	A	B	B	H	B	A	A	B	B	B	B	B	B	B	B	B	A	B	B	A	B	B	B	A	B	B	B	H	A	A	B
S3_34303523	3	34303523	G	B	A	A	B	A	B	B	B	A	B	B	B	B	B	B	A	B	B	A	A	A	A	B	B	B	B	B	B	B	B	B	A	B	B	A	B	B	B	A	B	B	B	A	A	A	B
S3_35060661	3	35060661	G	B	A	A	B	A	B	B	A	A	B	B	B	B	B	B	A	B	B	B	B	B	B	B	B	A	B	B	B	B	B	B	A	B	B	A	B	B	B	A	B	B	B	A	A	A	B
S3_35062247	3	35062247	A	B	G	A	B	A	A	B	A	B	A	A	B	B	B	B	A	B	B	B	A	A	A	B	H	B	B	B	A	B	B	B	A	B	A	A	A	B	B	A	A	H	B	A	A	H	B
S3_35062297	3	35062297	A	B	T	A	B	A	A	B	A	B	A	A	B	B	B	B	A	B	B	B	A	A	A	B	H	B	B	B	A	B	B	B	A	B	A	A	A	B	B	A	A	B	B	A	A	H	B
S3_35062303	3	35062303	T	B	C	A	B	B	A	B	A	B	A	A	B	B	B	B	B	B	B	B	B	A	A	B	H	B	B	B	A	B	B	B	B	B	A	A	A	B	B	B	A	B	B	A	B	H	B
S3_35062320	3	35062320	T	B	C	A	B	B	A	B	A	B	A	A	B	B	B	B	B	B	B	B	B	A	A	B	H	B	B	B	A	B	B	B	B	B	A	A	A	B	B	B	A	B	B	A	B	H	B
S3_35266773	3	35266773	T	B	C	A	B	H	B	B	H	H	B	H	B	B	B	H	A	B	B	H	B	B	B	B	B	A	B	B	B	B	B	B	A	B	B	H	B	B	B	A	B	B	B	H	H	H	B
S3_35310482	3	35310482	C	B	T	A	B	A	B	B	B	B	B	B	B	B	B	B	A	B	B	B	B	B	B	B	B	B	B	B	B	B	B	B	A	B	B	A	B	B	B	A	B	B	B	A	H	A	B
S3_35415592	3	35415592	C	B	T	A	B	A	B	H	A	B	B	B	B	B	B	B	A	B	B	A	B	B	B	B	B	B	B	B	B	B	B	B	B	B	B	H	B	B	B	H	B	B	B	H	A	A	B
S3_35509831	3	35509831	C	B	A	A	B	A	B	B	A	B	B	B	B	H	B	B	A	B	B	B	B	B	B	B	B	A	B	B	B	B	B	B	A	B	B	A	B	B	B	A	B	B	B	A	A	A	B
S3_35519440	3	35519440	T	B	G	A	B	A	B	B	B	B	B	B	B	B	H	B	A	B	B	B	B	B	B	B	B	A	B	B	B	B	B	B	B	B	B	B	B	B	B	A	B	B	B	A	A	A	B
S3_35519441	3	35519441	C	B	A	A	B	A	B	B	B	B	B	B	B	B	H	B	A	B	B	B	B	B	B	B	B	A	B	B	B	B	B	B	B	B	B	B	B	B	B	A	B	B	B	A	A	A	B
S3_35664864	3	35664864	G	B	A	A	B	A	B	B	A	B	B	B	B	B	B	B	A	B	B	B	B	B	B	B	B	A	B	B	B	B	B	B	B	B	B	A	B	B	B	A	B	B	B	H	A	H	B
S3_35666913	3	35666913	G	B	A	A	B	B	B	B	B	B	B	B	B	B	B	B	A	B	B	B	A	B	B	B	B	B	B	B	B	B	B	B	A	B	B	B	B	B	B	A	B	B	B	A	A	A	B
S3_36001877	3	36001877	G	B	A	A	B	A	B	B	A	B	B	B	H	B	B	B	A	B	B	A	A	B	B	A	B	A	B	B	B	B	B	B	B	B	B	B	B	B	B	A	B	B	B	A	A	H	B
S3_36179575	3	36179575	C	B	T	A	B	H	B	B	A	H	B	B	H	B	H	B	A	B	B	H	A	B	B	H	B	H	B	B	B	B	B	B	H	B	B	H	B	B	B	A	B	B	B	H	H	A	B
S3_36360829	3	36360829	T	B	C	A	H	A	B	B	A	B	B	B	B	H	H	B	A	B	B	B	B	B	B	B	B	B	B	B	B	B	B	B	A	B	B	A	B	B	B	A	B	B	B	H	H	A	B
S4_59118	4	59118	A	B	G	A	H	B	B	B	B	A	A	B	B	B	A	B	B	A	B	B	B	B	A	B	B	B	A	B	B	B	B	B	B	B	B	B	B	B	B	B	B	B	B	H	B	B	B
S4_259218	4	259218	C	B	G	A	B	B	B	B	A	A	A	B	B	B	H	B	B	A	B	B	A	B	B	B	B	B	B	B	B	A	B	B	B	B	B	B	B	B	B	A	B	B	B	B	B	B	B
S4_259253	4	259253	T	B	C	A	B	B	B	B	A	A	A	B	B	B	A	B	B	A	B	B	A	B	B	B	B	B	B	B	B	A	B	B	B	B	B	B	B	B	B	A	B	B	B	B	B	B	B
S4_443729	4	443729	C	B	T	A	B	B	B	B	B	B	B	B	B	B	H	B	B	B	B	B	B	B	A	B	B	B	A	B	B	A	B	A	B	B	B	B	B	B	B	B	B	B	B	B	B	B	B
S4_552742	4	552742	T	B	A	A	B	B	B	B	B	A	B	B	B	B	H	B	B	B	B	B	B	B	B	B	H	B	A	B	B	B	B	B	B	B	B	B	B	B	B	B	B	B	B	B	B	H	B
S4_925238	4	925238	C	B	T	A	B	B	B	B	B	B	B	B	B	B	A	B	B	B	B	H	B	B	B	B	B	B	A	B	B	A	B	B	B	B	B	B	B	B	B	B	B	B	B	B	B	B	B
S4_1114993	4	1114993	G	B	A	A	B	B	B	B	B	B	B	H	B	B	B	B	B	A	B	B	B	B	B	B	B	B	A	B	B	B	B	B	B	B	B	B	B	B	B	A	B	B	B	B	B	B	B
S4_1201195	4	1201195	T	B	G	A	B	B	B	B	A	B	B	B	B	B	A	B	B	A	B	A	B	B	B	B	B	B	A	B	B	B	B	A	B	A	B	A	B	B	B	B	B	B	B	B	B	B	B
S4_1201258	4	1201258	G	B	A	A	B	B	B	B	A	B	B	B	B	B	A	B	B	A	B	A	B	B	B	B	B	B	A	B	B	B	B	A	B	A	B	A	B	B	B	B	B	B	B	B	B	B	B
S4_1759484	4	1759484	C	B	T	A	B	B	B	B	B	A	B	B	B	B	H	B	B	B	B	A	B	B	B	B	B	B	A	B	B	A	B	B	B	A	B	A	B	B	B	A	B	B	B	B	B	H	B
S4_1858256	4	1858256	T	B	C	A	H	B	B	B	A	B	B	B	H	B	H	B	B	A	B	A	B	B	B	B	B	B	B	B	B	B	B	B	B	A	B	A	B	B	B	H	B	B	B	B	B	B	B
S4_1876753	4	1876753	C	B	T	A	B	B	B	B	B	B	B	B	B	B	H	B	B	H	B	H	B	B	B	B	H	B	H	B	B	A	B	B	B	A	B	A	B	B	B	H	B	B	B	B	B	B	B
S4_2055062	4	2055062	T	B	C	A	B	B	B	B	B	A	B	B	H	H	A	B	B	B	H	A	B	B	B	B	B	B	B	B	B	B	B	B	B	A	B	B	B	B	B	B	B	B	B	A	B	B	B
S4_2407876	4	2407876	G	B	A	A	B	B	B	B	B	A	B	B	B	B	B	B	B	H	B	B	A	B	B	B	B	B	B	B	B	B	B	B	B	A	B	B	B	B	B	H	B	B	B	A	A	B	B
S4_2407900	4	2407900	G	B	A	A	B	B	B	B	B	A	B	B	B	B	B	B	B	H	B	B	B	B	B	B	B	B	B	B	B	B	B	B	B	A	B	B	B	B	B	H	B	B	B	A	A	B	B
S4_2662958	4	2662958	G	B	T	A	B	B	B	B	B	B	B	B	B	B	H	B	B	B	B	A	B	B	B	B	B	B	B	B	B	A	B	B	B	A	B	B	B	B	B	B	B	B	B	A	B	H	B
S4_2755613	4	2755613	A	B	G	A	B	B	B	B	A	H	B	B	B	B	A	B	B	B	B	A	B	B	B	B	B	B	B	B	B	A	B	B	B	A	B	B	B	B	B	H	B	B	B	A	B	B	B
S4_2777625	4	2777625	C	B	T	A	B	B	B	B	B	H	H	B	H	B	B	B	B	B	B	B	B	B	B	B	B	B	B	B	H	B	H	B	B	B	B	B	B	B	B	A	A	B	B	H	B	B	H
S4_2777639	4	2777639	T	B	C	A	B	A	B	B	B	H	A	B	H	H	A	B	A	H	H	A	B	B	B	B	H	H	B	A	A	H	A	B	B	B	H	B	H	B	H	A	A	B	H	A	A	B	A
S4_2912504	4	2912504	T	B	C	A	B	B	B	B	B	A	A	B	H	B	H	B	B	B	B	B	B	B	B	B	B	B	B	B	B	A	B	B	B	A	B	A	B	B	B	B	B	B	B	A	B	B	B
S4_3286921	4	3286921	T	B	G	A	A	A	A	A	A	A	A	A	A	A	A	A	A	A	A	A	A	H	A	H	A	A	A	A	H	B	B	A	B	H	H	A	A	A	H	A	A	A	A	A	A	A	A
S4_3286925	4	3286925	G	B	A	A	A	A	A	A	A	A	A	A	A	A	A	A	A	A	A	A	A	H	A	H	A	A	A	A	H	B	B	A	B	H	H	A	A	A	H	A	A	A	A	A	A	A	A
S4_3286939	4	3286939	G	B	T	A	A	A	H	A	A	A	A	A	A	A	A	A	A	A	A	A	A	B	H	H	A	A	A	A	B	B	B	A	B	H	B	A	A	A	B	A	A	A	A	A	A	A	A
S4_3286949	4	3286949	G	B	A	A	A	A	H	A	A	A	A	A	A	A	A	A	A	A	A	A	A	H	H	H	A	A	A	A	B	B	B	A	B	H	H	A	A	A	B	A	A	A	A	A	A	A	A
S4_3286990	4	3286990	C	B	T	A	A	A	H	A	A	A	A	A	A	A	A	A	A	A	A	A	A	H	H	H	A	A	A	A	B	B	B	A	B	H	H	A	A	A	B	A	A	A	A	A	A	A	A
S4_3287007	4	3287007	G	B	A	A	B	A	H	B	H	B	B	B	B	B	B	B	B	B	B	B	B	B	B	B	B	B	B	B	B	B	B	A	B	B	B	B	B	B	B	B	A	A	B	H	B	B	B
S4_3532030	4	3532030	G	B	A	A	B	B	B	B	B	B	B	B	B	B	B	B	B	B	B	B	B	B	B	B	B	B	B	B	B	A	B	B	B	A	B	B	B	B	B	A	B	B	B	A	B	B	B
S4_3568843	4	3568843	C	B	G	A	B	B	B	B	A	B	B	B	B	B	A	B	B	B	B	A	B	B	B	B	B	B	B	B	B	A	B	B	B	A	B	B	B	B	B	B	B	B	B	H	A	H	B
S4_3682698	4	3682698	G	B	A	A	B	B	B	B	B	B	B	B	B	B	A	B	B	B	B	A	A	B	B	B	B	B	B	B	B	B	B	B	B	H	B	A	B	B	B	B	B	B	B	A	A	B	B
S4_3682703	4	3682703	G	B	A	A	B	B	B	B	B	B	B	B	B	B	A	B	B	B	B	A	A	B	B	B	B	B	B	B	B	B	B	B	B	H	B	A	B	B	B	B	B	B	B	A	A	B	B
S4_3741980	4	3741980	G	B	A	A	A	B	B	H	A	B	B	H	H	B	H	B	A	B	B	H	A	A	H	B	A	A	B	A	B	B	A	A	B	B	H	A	H	A	B	A	B	A	H	B	H	B	H
S4_3742031	4	3742031	C	B	T	A	A	B	B	H	A	B	B	H	H	B	H	B	A	B	B	H	A	A	H	B	A	A	B	A	B	B	A	A	B	B	H	A	H	A	B	A	B	A	H	B	H	B	H
S4_3766778	4	3766778	G	B	C	A	B	B	B	B	B	H	B	B	B	B	B	B	B	B	B	H	B	B	B	B	B	B	B	B	B	H	B	B	B	H	B	B	B	B	B	H	B	B	B	A	H	B	B
S4_4037945	4	4037945	G	B	A	A	B	B	B	B	A	A	B	B	B	B	B	B	B	B	B	A	B	B	B	B	B	B	B	B	B	B	B	B	B	A	B	A	B	B	B	B	B	B	B	H	A	B	B
S4_4039801	4	4039801	C	B	G	A	B	B	B	B	B	B	B	B	B	B	H	B	B	B	B	A	H	B	B	B	B	B	B	B	B	A	B	H	B	H	B	H	B	B	B	H	B	B	B	A	H	B	B
S4_4321107	4	4321107	G	B	A	A	B	B	B	B	B	H	B	B	H	B	A	B	B	B	B	H	H	B	B	B	B	B	B	B	B	H	B	B	B	A	B	H	B	B	B	H	B	B	B	A	H	B	B
S4_4321109	4	4321109	T	B	C	A	B	B	B	B	B	H	B	B	H	B	A	B	B	B	B	H	H	B	B	B	B	B	B	B	B	A	B	B	B	A	B	H	B	B	B	H	B	B	B	A	A	H	B
S4_4321116	4	4321116	G	B	C	A	B	B	B	B	B	H	B	B	H	B	A	B	B	B	B	H	H	B	B	B	B	B	B	B	B	H	B	B	B	A	B	H	B	B	B	H	B	B	B	A	H	B	B
S4_4321119	4	4321119	G	B	C	A	B	B	B	B	B	H	B	B	H	B	A	B	B	B	B	H	H	B	B	B	B	B	B	B	B	H	B	B	B	A	B	H	B	B	B	H	B	B	B	A	H	B	B
S4_4321132	4	4321132	C	B	A	A	B	B	B	B	B	H	B	B	H	B	A	B	B	B	B	H	H	B	B	B	B	B	B	B	B	H	B	B	B	A	B	H	B	B	B	H	B	B	B	A	B	B	B
S4_4321133	4	4321133	A	B	G	A	B	B	B	B	B	H	B	B	H	B	A	B	B	B	B	H	H	B	B	B	B	B	B	B	B	H	B	B	B	A	B	H	B	B	B	H	B	B	B	A	B	B	B
S4_4398122	4	4398122	T	B	C	A	B	B	B	B	B	A	B	B	B	B	H	B	B	B	B	A	B	B	B	B	B	B	B	B	B	A	B	B	B	A	B	B	B	B	B	H	B	B	B	A	A	B	B
S4_4398140	4	4398140	A	B	C	A	B	B	B	B	B	A	B	B	B	B	H	B	B	B	B	A	B	B	B	B	B	B	B	B	B	A	B	B	B	A	B	B	B	B	B	H	B	B	B	A	A	B	B
S4_4398169	4	4398169	T	B	A	A	B	B	B	B	B	A	B	B	B	B	H	B	B	B	B	A	B	B	B	B	B	B	B	B	B	A	B	B	B	A	B	B	B	B	B	H	B	B	B	A	A	B	B
S4_4405863	4	4405863	A	B	C	A	B	B	B	B	A	B	B	B	B	B	H	B	B	B	B	A	A	B	B	B	B	B	B	B	B	A	B	B	H	A	B	A	B	B	B	B	B	B	B	A	B	B	B
S4_4406073	4	4406073	C	B	G	A	B	B	B	B	B	A	B	B	B	B	A	B	B	B	B	A	A	B	B	B	B	B	B	B	B	A	B	B	B	A	B	B	B	B	B	A	B	B	B	A	B	B	B
S4_4499451	4	4499451	C	B	T	A	H	B	B	B	B	B	B	B	H	B	H	B	B	B	B	A	B	B	B	B	B	B	B	B	B	A	B	B	B	H	B	B	B	B	B	B	B	B	B	A	B	H	B
S4_4557998	4	4557998	T	B	C	A	B	B	B	B	B	A	B	B	B	B	H	B	B	B	B	A	A	B	B	B	B	B	B	B	B	A	B	B	B	A	B	A	B	B	B	B	B	B	B	A	A	B	B
S4_4764805	4	4764805	G	B	A	A	B	B	B	B	A	B	B	B	A	B	H	B	B	B	B	B	B	B	B	B	B	B	B	B	B	A	B	B	B	A	B	B	B	B	H	B	B	B	B	A	A	B	B
S4_5483823	4	5483823	A	B	G	A	B	B	B	B	B	A	B	B	H	B	A	B	B	B	B	B	B	A	A	A	B	B	B	B	B	A	B	B	B	A	B	B	B	B	B	B	B	B	B	A	B	H	B
S4_5645072	4	5645072	G	B	A	A	B	B	B	B	B	B	A	B	A	B	H	B	B	B	B	B	B	A	A	A	B	B	B	B	A	A	B	B	B	B	B	B	B	A	B	A	B	B	B	A	B	H	B
S4_5683393	4	5683393	T	B	A	A	B	B	B	B	B	B	B	B	A	B	B	B	B	B	B	B	B	B	A	A	B	B	B	B	B	B	B	B	B	A	B	B	B	A	B	B	B	B	B	A	B	B	B
S4_5686754	4	5686754	C	B	A	A	B	B	B	B	B	H	H	B	A	B	B	B	B	B	B	H	H	H	A	A	B	B	B	B	H	H	B	B	B	H	B	H	B	A	H	H	B	B	B	A	H	B	B
S4_5686816	4	5686816	C	B	G	A	B	B	B	B	B	H	H	B	A	B	B	B	B	B	B	H	H	H	A	A	B	B	B	B	H	H	B	B	B	H	B	H	B	A	B	H	B	B	B	A	H	B	B
S4_5788273	4	5788273	C	B	A	A	H	H	B	B	A	A	B	B	A	H	H	B	B	B	B	A	B	H	A	A	B	B	B	B	B	A	B	B	B	A	B	A	B	A	H	A	B	B	B	A	A	B	B
S4_5806676	4	5806676	C	B	T	A	B	B	B	B	A	B	B	B	A	B	B	B	B	B	B	A	B	A	A	A	B	B	B	B	A	A	B	B	B	A	B	B	B	A	B	A	B	B	B	A	B	B	B
S4_5841675	4	5841675	C	B	T	A	B	B	B	B	B	A	B	B	A	H	H	B	B	B	B	B	B	A	A	A	B	B	B	B	B	A	B	B	B	A	B	A	B	A	B	A	B	B	B	H	B	H	B
S4_5841708	4	5841708	C	B	G	A	B	B	B	B	B	A	B	B	A	H	H	B	B	B	B	B	B	A	A	A	B	B	B	B	B	A	B	B	B	A	B	A	B	A	B	A	B	B	B	H	B	H	B
S4_6069885	4	6069885	T	B	C	A	B	B	B	B	B	B	B	B	A	B	B	B	B	B	B	B	B	B	A	A	B	B	B	B	A	B	B	B	B	B	B	B	B	A	B	B	B	B	B	A	B	H	B
S4_6097515	4	6097515	C	B	T	A	B	B	B	B	B	B	B	B	A	B	B	B	B	B	B	B	B	B	A	A	B	B	B	B	A	A	B	B	B	B	B	A	B	A	B	A	B	B	B	A	B	B	B
S4_6154017	4	6154017	A	B	G	A	B	B	B	A	A	B	A	B	B	B	H	H	B	A	A	B	A	B	A	B	B	B	B	B	B	B	B	B	B	B	B	B	B	A	B	B	B	A	B	B	A	B	B
S4_6429406	4	6429406	A	B	G	A	B	B	B	B	B	B	B	B	A	B	H	B	B	B	B	B	B	A	A	A	B	B	B	B	A	A	B	B	B	A	B	B	B	A	B	B	B	B	B	A	A	B	B
S4_6504439	4	6504439	C	B	T	A	B	B	B	B	A	A	B	B	A	B	B	B	B	B	B	B	B	A	A	A	B	B	B	B	B	A	B	B	B	A	B	A	B	A	B	A	B	B	H	A	H	B	B
S4_6659349	4	6659349	G	B	C	A	B	B	B	B	H	H	B	B	A	B	H	B	B	B	B	B	B	A	A	A	B	B	B	B	B	B	B	B	B	A	B	B	B	A	B	A	B	B	B	A	B	H	B
S4_6685772	4	6685772	C	B	T	A	B	B	B	B	B	B	A	B	A	B	A	B	B	B	B	B	B	A	A	A	B	B	B	B	B	B	B	B	B	A	B	A	B	A	B	B	B	B	B	A	A	B	B
S4_6685778	4	6685778	T	B	C	A	B	B	B	B	B	B	A	B	A	B	A	B	B	B	B	B	B	A	A	A	B	B	B	B	B	B	B	B	B	A	B	A	B	A	B	B	B	B	B	A	A	B	B
S4_6783544	4	6783544	T	B	C	A	B	A	B	A	B	B	B	B	B	B	A	A	B	B	B	B	B	B	A	B	B	B	B	B	B	A	B	B	B	B	B	B	B	A	B	B	B	B	B	B	B	B	B
S4_6783602	4	6783602	C	B	A	A	B	A	B	A	B	B	B	B	B	B	A	A	B	B	B	B	B	B	A	B	B	B	B	B	B	A	B	B	B	B	B	B	B	A	B	B	B	B	B	B	B	B	B
S4_6942756	4	6942756	T	B	C	A	B	H	B	B	A	B	A	B	A	B	A	B	B	B	B	A	B	A	A	A	H	B	B	B	A	A	B	B	H	A	H	B	B	A	B	A	B	B	B	A	A	B	B
S4_7142266	4	7142266	C	B	T	A	B	B	B	B	B	B	B	B	A	B	A	B	B	B	B	B	B	A	A	A	B	B	B	B	B	A	B	B	B	A	B	B	B	A	B	A	B	B	B	A	B	B	B
S4_8718094	4	8718094	C	B	T	A	A	B	H	B	A	A	B	H	A	A	B	B	H	B	B	A	A	H	B	A	H	A	B	A	H	B	A	H	H	B	A	B	A	B	A	H	B	H	B	B	B	H	H
S4_8718117	4	8718117	C	B	T	A	A	B	H	B	A	A	B	H	A	A	B	B	H	B	B	A	A	H	B	A	H	A	B	A	H	B	A	H	H	B	A	B	A	B	A	H	B	H	B	B	B	H	H
S4_10700769	4	10700769	A	B	G	A	A	A	B	A	A	B	B	B	B	B	H	A	A	B	A	B	B	B	A	B	B	A	H	B	B	B	B	B	B	B	A	B	A	B	A	B	B	A	A	B	A	B	A
S4_10700778	4	10700778	G	B	C	A	A	A	B	A	A	B	B	B	B	B	H	A	A	B	A	B	B	B	A	B	B	A	H	B	B	B	B	B	B	B	A	B	A	B	A	B	B	A	A	B	A	B	A
S4_10700792	4	10700792	T	B	C	A	A	A	B	A	A	B	B	B	B	B	H	A	A	B	A	B	B	B	A	B	B	A	H	B	B	B	B	B	B	B	A	B	A	B	A	B	B	A	A	B	A	B	A
S4_10700820	4	10700820	T	B	C	A	A	A	B	A	A	B	B	B	B	B	H	A	A	B	A	B	B	B	A	B	B	A	H	B	B	B	B	B	B	B	A	B	A	B	A	B	B	A	A	B	A	B	A
S4_10700830	4	10700830	T	B	C	A	A	A	B	A	A	B	B	B	B	B	H	A	A	B	A	B	B	B	A	B	B	A	H	B	B	B	B	B	B	B	A	B	A	B	A	B	B	A	A	B	A	B	A
S4_10700846	4	10700846	A	B	G	A	A	A	B	A	A	B	B	B	B	B	H	A	A	B	A	B	B	B	A	B	B	A	H	B	B	B	B	B	B	B	A	B	A	B	A	B	B	A	A	B	A	B	A
S4_11239439	4	11239439	A	B	T	A	B	B	B	B	B	B	B	B	A	B	H	B	B	B	B	B	B	B	A	A	B	B	B	B	B	B	B	B	B	A	B	A	B	A	B	A	B	B	B	A	B	B	B
S4_11594142	4	11594142	A	B	T	A	B	B	A	B	B	H	B	B	A	A	H	B	B	B	B	B	B	A	A	B	A	A	B	B	A	B	H	A	A	B	A	A	B	H	B	A	B	B	B	A	B	H	B
S4_11594150	4	11594150	A	B	G	A	B	B	A	B	B	H	B	B	A	A	H	B	B	B	B	B	B	A	A	B	A	A	B	B	A	B	H	A	A	B	A	A	B	H	B	A	B	B	B	A	B	H	B
S4_11594152	4	11594152	C	B	T	A	B	B	A	B	B	H	B	B	A	A	H	B	B	B	B	B	B	A	A	B	A	A	B	B	A	B	H	A	A	B	A	A	B	H	B	A	B	B	B	A	B	H	B
S4_11594199	4	11594199	C	B	T	A	B	B	A	B	B	H	B	B	A	A	H	B	B	B	B	B	B	A	A	B	A	A	B	B	A	B	B	A	A	B	A	A	B	H	B	A	B	B	B	A	B	H	B
S4_12212422	4	12212422	A	B	T	A	B	H	H	B	A	A	A	B	A	B	H	B	A	A	A	H	H	A	A	A	H	B	H	H	A	A	H	B	H	A	H	H	H	A	A	H	H	H	H	A	H	H	A
S4_12212430	4	12212430	T	B	C	A	B	H	H	B	A	A	A	B	A	B	H	B	A	A	A	H	H	A	A	A	H	B	H	H	A	A	H	B	H	A	H	H	H	A	A	H	H	H	H	A	H	H	A
S4_12213897	4	12213897	C	B	T	A	B	H	B	B	B	B	B	B	A	B	H	B	B	B	B	B	B	A	A	A	B	B	B	B	B	A	B	B	H	B	B	A	B	A	H	A	B	B	B	A	A	B	B
S4_12275707	4	12275707	C	B	A	A	B	A	B	B	B	A	B	B	A	B	A	B	B	B	B	B	A	A	A	A	B	B	B	B	B	A	B	B	B	A	B	B	B	A	B	A	B	B	B	A	B	B	B
S4_12276201	4	12276201	G	B	A	A	B	H	B	B	H	H	B	B	A	B	B	B	B	B	B	B	H	H	A	A	B	B	B	B	H	H	B	B	B	H	B	H	B	A	B	H	B	B	B	A	H	B	B
S4_12276210	4	12276210	A	B	G	A	B	H	B	B	H	H	B	B	A	B	B	B	B	B	B	B	H	H	A	A	B	B	B	B	H	H	B	B	B	A	B	H	B	A	B	H	B	B	B	A	H	B	B
S4_12725027	4	12725027	A	B	G	A	B	B	B	A	B	B	A	B	A	B	B	B	B	B	B	B	B	A	A	A	B	B	B	B	A	B	B	B	B	H	B	A	B	A	B	A	B	B	B	A	A	B	B
S4_12725053	4	12725053	G	B	C	A	B	B	B	A	B	B	A	B	A	B	B	B	B	B	B	B	B	A	A	A	B	B	B	B	A	B	B	B	B	H	B	A	B	A	B	A	B	B	B	A	A	B	B
S4_12725071	4	12725071	G	B	T	A	B	B	B	A	B	B	A	B	A	B	B	B	B	B	B	B	B	A	A	A	B	B	B	B	A	B	B	B	B	H	B	A	B	A	B	A	B	B	B	A	A	B	B
S4_13514063	4	13514063	A	B	G	A	B	A	B	A	B	B	A	B	A	B	H	B	B	B	B	B	B	B	A	A	B	B	B	B	A	A	B	B	B	A	B	A	B	A	B	A	B	B	B	A	A	B	B
S4_13523711	4	13523711	G	B	A	A	B	A	B	A	B	B	B	B	A	B	B	B	B	B	B	B	A	B	A	A	B	B	B	B	A	A	B	B	B	A	B	A	B	A	B	B	B	B	B	A	B	B	B
S4_13523713	4	13523713	T	B	G	A	B	A	B	A	B	B	B	B	A	B	B	B	B	B	B	B	A	B	A	A	B	B	B	B	A	A	B	B	B	A	B	A	B	A	B	B	B	B	B	A	B	B	B
S4_13523764	4	13523764	T	B	A	A	B	A	B	A	B	B	B	B	A	B	B	B	B	B	B	B	A	B	A	A	B	B	B	B	A	A	B	B	B	A	B	A	B	A	B	B	B	B	B	A	B	B	B
S4_13523777	4	13523777	G	B	C	A	B	A	B	A	B	B	B	B	A	B	B	B	B	B	B	B	A	B	A	A	B	B	B	B	A	A	B	B	B	A	B	A	B	A	B	B	B	B	B	A	B	B	B
S4_13816361	4	13816361	G	B	T	A	B	B	B	B	B	B	B	B	B	B	H	B	A	B	B	B	B	B	A	B	B	B	B	B	B	B	B	B	H	B	B	B	B	B	B	B	B	B	B	A	B	B	B
S4_13820352	4	13820352	G	B	A	A	B	B	B	A	A	B	B	B	A	B	H	B	B	B	B	B	A	A	A	B	B	B	B	B	B	A	B	B	B	A	B	A	B	A	B	B	B	B	B	H	B	B	B
S4_13845065	4	13845065	C	B	T	A	B	B	B	A	B	B	H	B	A	B	B	B	B	B	B	B	B	B	A	A	B	B	B	B	A	B	B	B	B	A	B	B	B	A	B	B	B	B	B	A	B	B	B
S4_14049693	4	14049693	A	B	G	A	B	A	B	A	B	B	B	B	H	B	H	B	B	B	B	B	A	A	A	A	B	B	B	B	A	B	B	B	B	A	B	B	B	A	B	B	B	B	H	A	B	B	B
S4_14049695	4	14049695	G	B	A	A	B	A	B	A	B	B	B	B	H	B	H	B	B	B	B	B	A	A	A	A	B	B	B	B	A	B	B	B	B	A	B	B	B	A	B	B	B	B	H	A	B	B	B
S4_14049698	4	14049698	C	B	T	A	B	A	B	A	B	B	B	B	H	B	H	B	B	B	B	B	A	A	A	A	B	B	B	B	A	B	B	B	B	A	B	B	B	A	B	B	B	B	H	A	B	B	B
S4_14156048	4	14156048	A	B	G	A	B	H	B	A	B	H	A	H	A	B	B	B	B	B	B	A	B	A	A	H	B	B	B	B	B	H	B	B	B	H	B	H	B	A	B	H	B	B	A	A	B	B	B
S4_14693585	4	14693585	G	B	A	A	B	H	B	A	A	B	B	B	H	B	B	B	B	B	B	B	B	A	A	A	B	B	B	B	A	A	B	B	B	B	B	A	B	A	B	B	B	B	B	A	A	B	B
S4_15947149	4	15947149	G	B	A	A	B	B	B	A	A	B	B	B	A	B	B	B	B	B	B	B	B	B	A	B	B	B	B	B	A	A	B	B	B	A	B	A	B	A	B	A	B	B	A	A	B	B	B
S4_15947167	4	15947167	A	B	G	A	B	B	B	A	A	B	B	B	A	B	B	B	B	B	B	B	B	B	A	B	B	B	B	B	A	A	B	B	B	A	B	A	B	A	B	A	B	B	A	A	B	B	B
S4_15947180	4	15947180	A	B	C	A	B	B	B	A	A	B	B	B	A	B	B	B	B	B	B	B	B	B	A	B	B	B	B	B	A	A	B	B	B	A	B	A	B	A	B	A	B	B	A	A	B	B	B
S4_15954527	4	15954527	A	B	G	A	B	A	B	A	B	B	B	B	H	B	B	B	B	B	B	A	B	A	B	A	B	B	B	B	B	A	B	B	B	A	B	A	B	A	B	B	B	B	B	A	B	B	B
S4_15954532	4	15954532	C	B	T	A	B	A	B	A	B	B	B	B	H	B	B	B	B	B	B	A	B	A	B	A	B	B	B	B	B	A	B	B	B	A	B	A	B	A	B	B	B	B	B	A	B	B	B
S4_15954533	4	15954533	G	B	A	A	B	A	B	A	B	B	B	B	H	B	B	B	B	B	B	A	B	A	B	A	B	B	B	B	B	A	B	B	B	A	B	A	B	A	B	B	B	B	B	A	B	B	B
S4_15954553	4	15954553	A	B	G	A	B	A	B	A	B	B	B	B	H	B	B	B	B	B	B	A	B	A	B	A	B	B	B	B	B	A	B	B	B	A	B	A	B	A	B	B	B	B	B	A	B	B	B
S4_15954597	4	15954597	A	B	G	A	B	A	B	A	B	B	B	B	H	B	B	B	B	B	B	A	B	A	B	A	B	B	B	B	B	A	B	B	B	A	B	A	B	A	B	B	B	B	B	A	B	B	B
S4_16045919	4	16045919	C	B	A	A	B	H	B	A	B	H	H	B	A	B	B	B	B	B	B	H	B	H	H	B	B	B	B	B	H	H	B	B	B	H	B	H	B	A	B	H	B	B	H	H	A	B	B
S4_16045939	4	16045939	T	B	C	A	B	H	B	A	B	H	H	B	A	B	B	B	B	B	B	H	B	H	H	B	B	B	B	B	H	H	B	B	B	H	B	H	B	A	B	H	B	B	H	H	H	B	B
S4_16045945	4	16045945	T	B	C	A	B	H	B	A	B	H	H	B	A	B	B	B	B	B	B	H	B	H	H	B	B	B	B	B	H	H	B	B	B	H	B	H	B	A	B	H	B	B	H	H	H	B	B
S4_16045956	4	16045956	A	B	G	A	B	H	B	A	B	H	H	B	A	B	B	B	B	B	B	H	B	H	H	B	B	B	B	B	H	H	B	B	B	H	B	H	B	A	B	H	B	B	H	H	H	B	B
S4_16397385	4	16397385	C	B	A	A	B	B	B	A	B	B	B	B	A	B	B	B	B	B	B	B	B	B	H	B	B	B	B	B	A	B	B	B	B	A	B	H	B	A	H	B	B	B	A	A	B	B	B
S4_16397399	4	16397399	A	B	G	A	B	B	B	A	B	B	B	B	A	B	B	B	B	B	B	B	B	B	H	B	B	B	B	B	A	B	B	B	B	A	B	H	B	A	H	B	B	B	A	A	B	B	B
S4_16397407	4	16397407	G	B	A	A	B	B	B	A	B	B	B	B	A	B	B	B	B	B	B	B	B	B	H	B	B	B	B	A	A	B	B	B	B	A	B	H	B	A	H	B	B	B	A	A	B	B	B
S4_16397430	4	16397430	A	B	G	A	B	B	B	A	B	B	B	B	A	B	B	B	B	B	B	B	B	B	H	B	B	B	B	B	A	B	B	B	B	A	B	H	B	A	H	B	B	B	A	A	B	B	B
S4_16397433	4	16397433	T	B	C	A	B	B	B	A	B	B	B	B	A	B	B	B	B	B	B	B	B	B	H	B	B	B	B	B	A	B	B	B	B	A	B	H	B	A	H	B	B	B	A	A	B	B	B
S4_16397435	4	16397435	C	B	T	A	B	B	B	A	B	B	B	B	A	B	B	B	B	B	B	B	B	B	H	B	B	B	B	B	A	B	B	B	B	A	B	H	B	A	H	B	B	B	A	A	B	B	B
S4_16397438	4	16397438	G	B	A	A	B	B	B	A	B	B	B	B	A	B	B	B	B	B	B	B	B	B	H	B	B	B	B	B	A	B	B	B	B	A	B	H	B	A	H	B	B	B	A	A	B	B	B
S4_16397446	4	16397446	T	B	C	A	B	B	B	A	B	B	B	B	A	B	B	B	B	H	B	B	B	B	H	B	B	B	B	H	A	B	B	B	B	A	B	H	B	A	H	B	B	B	A	A	B	B	B
S4_16397449	4	16397449	C	B	A	A	B	B	B	A	B	B	B	B	A	B	B	B	B	H	B	B	B	B	H	B	B	B	B	H	A	B	B	B	B	A	B	H	B	A	H	B	B	B	A	A	B	B	B
S4_16455723	4	16455723	T	B	A	A	B	A	B	A	A	A	B	B	H	B	H	B	B	B	B	B	B	A	A	B	H	B	B	B	B	B	B	B	B	A	B	B	B	A	B	A	B	B	A	A	B	B	B
S4_16562016	4	16562016	C	B	T	A	B	A	B	A	A	A	B	B	A	B	B	B	B	B	B	B	B	A	A	B	B	B	B	B	A	B	B	B	B	A	B	B	B	A	B	A	B	B	B	A	A	B	B
S4_16593712	4	16593712	G	B	A	A	B	A	B	A	B	B	A	B	A	B	B	B	B	B	B	B	B	A	A	A	B	B	B	B	B	B	B	B	B	A	B	B	B	A	B	B	B	B	A	A	A	B	B
S4_16593719	4	16593719	C	B	T	A	B	A	B	A	B	B	A	B	A	B	B	B	B	B	B	B	B	A	A	A	B	B	B	B	B	B	B	B	B	A	B	B	B	A	B	B	B	B	A	A	A	B	B
S4_16767561	4	16767561	T	B	G	A	H	B	B	A	B	B	B	B	A	B	B	B	B	B	B	H	B	H	H	H	B	B	B	H	H	B	B	A	B	H	B	B	B	A	B	A	B	B	H	A	H	B	B
S4_16767578	4	16767578	T	B	C	A	H	B	B	A	H	B	B	B	A	B	B	B	B	B	B	H	B	H	H	H	B	B	B	H	H	B	B	A	B	H	B	B	B	A	B	A	B	B	H	A	H	B	B
S4_16769625	4	16769625	A	B	G	A	B	H	B	A	H	B	B	B	H	B	B	B	B	B	B	B	B	A	A	H	B	B	B	B	B	B	B	A	B	A	B	B	B	A	B	A	B	B	A	A	A	B	B
S4_16769632	4	16769632	C	B	T	A	B	H	B	A	H	B	B	B	H	B	B	B	B	B	B	B	B	A	A	H	B	B	B	B	B	B	B	A	B	A	B	B	B	A	B	A	B	B	A	A	A	B	B
S4_16795210	4	16795210	A	B	G	A	B	A	B	A	B	B	B	B	A	B	B	B	B	B	B	H	B	A	A	A	B	B	B	B	H	B	B	A	B	H	B	B	B	A	B	A	B	B	B	A	A	B	B
S4_16795282	4	16795282	A	B	T	A	B	A	B	A	B	B	B	B	A	B	B	B	B	B	B	B	B	A	A	A	B	B	B	B	B	B	B	A	B	H	B	B	B	A	B	A	B	B	B	A	A	B	B
S4_16937075	4	16937075	A	B	C	A	B	A	B	A	B	B	B	B	A	B	H	B	B	B	B	H	B	H	A	B	B	B	B	B	A	B	B	B	B	A	B	B	B	A	B	A	B	B	B	A	H	B	B
S4_17078024	4	17078024	C	B	A	A	B	B	B	A	H	B	B	B	A	B	A	B	B	B	B	H	B	H	H	H	B	B	B	B	H	B	B	H	B	H	B	H	B	A	H	A	B	B	H	A	H	B	B
S4_17078042	4	17078042	G	B	C	A	B	B	B	A	H	B	B	B	A	B	A	B	B	B	B	H	B	H	H	H	B	B	B	B	H	B	B	H	B	H	B	H	B	A	H	A	B	B	H	A	H	B	B
S4_17078118	4	17078118	G	B	A	A	B	B	B	A	A	B	B	B	H	B	H	B	B	B	B	B	B	A	A	A	B	B	B	B	H	B	B	B	B	H	B	B	B	A	A	A	B	B	A	H	B	B	B
S4_17078135	4	17078135	C	B	A	A	B	B	B	A	A	B	B	B	H	B	H	B	B	B	B	B	B	A	A	A	B	B	B	B	H	B	B	B	B	H	B	B	B	A	A	A	B	B	A	H	B	B	B
S4_17078144	4	17078144	C	B	G	A	B	B	B	A	A	B	B	B	H	B	H	B	B	B	B	B	B	A	A	A	B	B	B	B	H	B	B	B	B	H	B	B	B	A	A	A	B	B	A	H	B	B	B
S4_17101385	4	17101385	C	B	T	A	B	H	B	A	B	B	B	B	A	B	H	B	B	B	B	B	B	B	A	B	B	B	B	B	A	B	B	B	B	A	B	B	B	A	B	A	B	B	A	A	A	B	B
S4_17172101	4	17172101	C	B	T	A	B	H	B	A	B	B	B	B	A	B	B	B	B	B	B	B	B	A	A	A	B	B	B	B	B	B	B	A	B	A	B	B	B	A	B	A	B	B	B	A	B	B	B
S4_17172330	4	17172330	A	B	G	A	B	B	B	A	A	B	B	B	H	B	B	B	B	B	B	B	B	B	A	A	B	B	B	B	B	B	B	A	B	A	B	H	B	A	A	A	B	B	A	A	H	B	B
S4_17320977	4	17320977	G	B	A	A	B	H	B	A	B	B	B	B	A	B	B	B	B	B	B	B	B	A	A	B	H	B	B	B	B	B	B	H	H	A	B	B	B	A	H	A	B	B	A	A	H	B	B
S4_17471328	4	17471328	C	B	T	A	B	A	B	A	H	B	B	B	A	B	B	B	B	B	B	B	B	B	A	A	B	B	B	B	A	B	B	A	B	H	B	A	B	A	B	A	B	B	B	H	H	B	B
S4_17625618	4	17625618	T	B	G	A	B	H	B	A	B	B	B	B	A	B	B	B	B	B	B	B	B	H	H	H	B	B	B	B	B	B	B	A	B	H	B	B	B	A	H	A	B	B	B	A	H	B	B
S4_17625640	4	17625640	T	B	C	A	B	H	B	A	B	B	B	B	A	B	B	B	B	B	B	B	B	H	H	H	B	B	B	B	B	B	B	A	B	H	B	B	B	A	H	A	B	B	B	A	H	B	B
S4_17625687	4	17625687	G	B	A	A	B	H	B	A	B	B	B	B	A	B	B	B	B	B	B	B	B	H	H	H	B	B	B	B	B	B	B	A	B	H	B	B	B	A	H	A	B	B	B	A	H	B	B
S4_18967049	4	18967049	G	B	A	A	B	A	B	A	A	B	A	A	A	A	A	B	B	A	A	B	A	A	A	A	A	A	A	A	B	B	A	B	B	B	B	B	B	A	A	A	B	B	A	A	A	A	A
S4_18967098	4	18967098	A	B	C	A	B	A	B	A	A	B	A	A	A	A	A	B	B	A	A	B	A	A	A	A	A	A	A	A	B	B	A	B	B	B	B	B	B	A	A	A	B	B	A	A	A	A	A
S4_18967110	4	18967110	A	B	G	A	B	A	B	A	A	B	A	A	A	A	H	B	B	A	A	B	A	A	A	A	A	A	A	A	B	B	A	B	B	B	B	B	B	A	A	A	B	B	A	A	A	A	A
S4_18967111	4	18967111	A	B	T	A	B	A	B	A	A	B	A	A	A	A	H	B	B	A	A	B	A	A	A	A	A	A	A	A	B	B	A	B	B	B	B	B	B	A	A	A	B	B	A	A	A	A	A
S4_18967120	4	18967120	G	B	C	A	B	A	B	A	A	B	A	A	A	A	H	B	B	A	A	B	A	A	A	A	A	A	A	A	B	B	A	B	B	B	B	B	B	A	A	A	B	B	A	A	A	A	A
S4_18996388	4	18996388	G	B	A	A	B	B	B	A	B	B	B	B	H	B	H	H	B	B	B	B	A	A	A	B	B	B	B	A	A	B	B	A	B	A	B	A	B	A	B	A	B	B	B	A	B	A	B
S4_19038912	4	19038912	C	B	A	A	B	A	A	A	A	B	B	B	A	B	B	B	B	B	B	B	A	B	A	A	B	B	B	A	A	B	B	B	B	A	B	A	B	A	B	A	B	B	B	A	B	A	B
S4_19270545	4	19270545	A	B	G	A	B	A	A	A	A	B	A	B	B	B	B	B	B	B	B	B	A	B	A	A	A	B	B	B	A	B	A	A	B	A	B	A	B	A	B	A	B	B	B	A	A	A	B
S4_19312606	4	19312606	G	B	A	A	B	H	H	A	A	B	H	B	A	B	H	B	B	B	B	B	A	H	H	H	A	B	B	A	A	B	H	A	H	H	B	A	H	A	B	A	B	B	B	A	A	A	B
S4_19314360	4	19314360	A	B	G	A	B	A	A	A	H	B	B	B	A	B	B	B	B	B	B	B	A	B	A	A	A	B	B	B	A	B	A	A	B	A	B	A	B	A	B	A	B	B	B	A	A	A	B
S4_19371351	4	19371351	G	B	A	A	B	H	A	A	B	B	B	B	A	B	B	B	B	B	B	B	A	A	B	A	A	B	B	A	A	B	B	A	B	B	B	A	B	A	B	A	B	B	B	A	A	A	B
S4_19375254	4	19375254	G	B	T	A	B	A	A	A	B	B	B	B	A	B	B	B	B	B	B	B	A	A	A	B	A	B	B	A	A	B	B	A	H	A	B	A	B	A	B	A	B	B	B	H	A	A	B
S4_19375312	4	19375312	A	B	G	A	B	A	A	A	B	B	B	B	A	B	B	B	B	B	B	B	A	A	A	B	A	B	B	A	A	B	B	A	H	A	B	A	B	A	B	A	B	B	B	H	A	A	B
S4_19375313	4	19375313	G	B	C	A	B	A	A	A	B	B	B	B	A	B	B	B	B	B	B	B	A	A	A	B	A	B	B	A	A	B	B	A	H	A	B	A	B	A	B	A	B	B	H	H	A	A	B
S4_19391620	4	19391620	C	B	T	A	B	B	B	B	B	H	B	B	B	B	H	B	B	B	B	B	B	B	H	B	B	B	B	B	B	B	B	B	B	B	B	H	B	B	B	B	B	B	B	B	B	H	B
S4_19442961	4	19442961	T	B	C	A	B	H	A	A	B	B	A	B	A	B	H	B	B	B	B	B	A	B	B	B	A	B	B	A	A	B	A	A	B	A	B	A	B	A	B	A	B	B	B	A	A	A	B
S4_19549596	4	19549596	C	B	A	A	B	A	B	A	B	B	H	B	H	B	B	B	B	B	B	B	A	B	A	B	A	B	B	A	A	B	B	B	B	B	B	A	A	A	B	A	B	B	B	A	A	A	B
S4_19711168	4	19711168	A	B	G	A	B	A	A	A	B	B	A	B	A	B	B	B	B	B	B	B	A	A	A	A	A	B	B	B	A	B	A	B	B	A	B	A	A	A	B	A	B	B	B	A	A	A	B
S4_19779745	4	19779745	G	B	A	A	A	A	A	A	A	B	B	B	H	B	B	B	B	B	B	B	A	B	A	A	A	B	B	A	A	B	B	B	B	A	B	A	B	A	H	A	B	B	B	A	A	A	B
S4_19812861	4	19812861	C	B	G	A	B	B	B	A	B	B	B	B	A	B	B	B	B	B	B	B	A	A	A	A	A	B	B	A	A	B	A	A	B	A	B	A	B	A	B	A	B	B	B	A	A	A	B
S4_19827865	4	19827865	T	B	G	A	B	B	B	A	B	B	A	B	A	H	H	B	B	B	B	B	A	A	B	A	A	B	B	A	A	B	B	A	B	A	B	A	B	A	B	A	B	B	B	A	A	A	B
S4_19997595	4	19997595	C	B	T	A	B	A	A	B	H	B	B	B	A	B	B	B	B	B	B	B	H	H	A	H	A	B	B	B	A	B	A	A	B	A	B	A	B	A	B	A	B	B	B	A	A	A	B
S4_20016242	4	20016242	C	B	T	A	B	B	A	B	B	B	B	B	A	B	B	B	B	B	B	B	A	A	A	B	A	B	B	A	A	B	B	A	B	A	B	A	B	A	B	A	B	B	B	A	A	H	B
S4_20065837	4	20065837	G	B	C	A	B	B	A	B	B	B	A	B	A	B	H	B	B	B	B	B	A	A	A	B	A	B	B	B	A	B	A	A	B	A	B	A	B	A	B	A	B	B	B	A	A	A	B
S4_20263254	4	20263254	A	B	G	A	B	B	A	B	B	B	B	B	A	B	B	B	A	B	B	B	A	A	A	A	A	B	B	A	A	B	B	H	B	A	B	A	B	A	B	A	B	B	B	A	A	A	B
S4_20398153	4	20398153	G	B	C	A	B	A	A	B	H	B	H	B	A	H	B	B	A	B	B	B	A	A	A	B	A	B	B	A	A	B	H	A	B	A	B	B	H	A	B	A	B	B	B	A	A	A	B
S4_20398162	4	20398162	G	B	A	A	B	A	A	B	H	B	H	B	A	H	B	B	A	B	B	B	A	A	A	B	A	B	B	A	A	B	H	A	B	A	B	B	H	A	B	A	B	B	B	A	A	A	B
S4_20398207	4	20398207	A	B	C	A	B	A	A	B	H	B	B	B	A	H	B	B	A	B	B	B	A	A	A	B	A	B	B	A	A	B	H	A	B	A	B	B	H	A	B	A	B	B	B	A	A	A	B
S4_20411122	4	20411122	G	B	T	A	B	A	B	B	B	B	B	B	A	B	H	B	A	B	B	B	A	A	A	A	H	B	B	A	A	B	B	A	B	A	B	A	A	A	B	A	H	B	B	A	A	A	B
S4_20494364	4	20494364	A	B	G	A	B	A	B	B	B	H	B	B	B	H	B	B	A	B	B	B	A	A	A	B	A	B	H	A	A	B	H	A	B	A	B	A	A	A	B	A	B	B	B	H	A	A	B
S4_20494629	4	20494629	A	B	G	A	B	A	B	B	B	B	B	B	H	B	H	H	A	B	B	B	B	A	A	B	A	B	B	A	A	B	B	A	B	A	B	A	B	A	B	A	B	B	B	A	A	A	B
S4_20605377	4	20605377	C	B	T	A	B	H	A	B	B	B	B	B	A	B	B	B	A	B	B	A	A	A	A	B	A	B	B	A	A	B	A	A	B	A	B	A	B	A	H	A	B	B	B	A	A	A	B
S4_20625024	4	20625024	A	B	G	A	H	B	A	B	B	B	B	B	A	B	B	B	A	B	B	B	B	A	A	B	A	B	B	A	A	B	B	A	B	A	B	A	B	A	B	A	B	B	B	A	A	A	B
S4_20739769	4	20739769	G	B	C	A	B	H	B	H	B	B	H	B	A	B	H	B	A	B	B	B	H	H	A	H	A	B	B	B	A	B	H	H	B	B	B	H	B	A	B	A	B	B	B	B	A	A	B
S4_20739792	4	20739792	C	B	A	A	B	H	B	H	B	B	H	B	A	B	H	B	A	B	B	B	H	H	A	H	A	B	B	B	A	B	H	H	B	B	B	H	B	A	B	A	B	B	B	B	A	A	B
S4_20739961	4	20739961	C	B	G	A	B	B	B	B	B	B	A	B	H	B	B	B	A	B	B	A	B	A	A	B	A	B	B	B	A	B	A	A	B	B	B	A	B	A	B	A	B	B	B	B	A	A	B
S4_20819176	4	20819176	G	B	T	A	B	A	B	A	B	B	B	B	A	B	H	B	A	B	B	A	A	A	A	B	H	B	B	B	A	B	A	A	B	B	B	A	B	A	B	A	A	B	B	B	B	H	B
S4_20819182	4	20819182	G	B	A	A	B	A	B	A	B	B	B	B	A	B	H	B	A	B	B	A	A	A	A	B	H	B	B	B	A	B	A	A	B	B	B	A	B	A	B	A	A	B	B	B	B	H	B
S4_20835800	4	20835800	C	B	A	A	B	A	B	A	B	B	B	B	H	B	B	B	A	B	B	B	A	A	A	B	H	B	B	B	A	B	B	A	B	B	B	A	B	A	B	A	A	B	B	B	B	A	B
S4_20835861	4	20835861	G	B	T	A	A	A	A	A	B	A	A	A	H	B	B	B	A	B	B	A	A	A	A	A	H	A	B	A	A	A	A	A	A	A	B	A	B	A	B	A	A	A	A	B	B	A	B
S4_20835872	4	20835872	C	B	G	A	B	A	B	A	B	B	B	B	H	B	B	B	A	B	B	B	A	A	A	B	H	B	B	B	A	B	B	A	B	B	B	A	B	A	B	A	A	B	B	B	B	A	B
S4_20942019	4	20942019	T	B	C	A	B	A	B	B	H	H	B	B	H	B	B	B	A	B	B	B	H	H	A	B	A	B	B	B	A	B	H	H	B	B	B	H	B	H	B	H	B	B	B	B	B	A	B
S4_20942140	4	20942140	T	B	C	A	B	B	B	B	B	B	A	B	A	B	H	B	A	B	B	A	A	A	A	A	A	B	B	B	A	B	B	A	B	B	B	A	B	A	B	A	A	B	B	B	H	A	B
S4_20942157	4	20942157	T	B	C	A	B	B	B	B	B	B	A	B	A	B	H	B	A	B	B	A	A	A	A	A	A	B	B	B	A	B	B	A	B	B	B	A	B	A	B	A	A	B	B	B	H	A	B
S4_20942163	4	20942163	T	B	C	A	B	B	B	B	B	B	A	B	A	B	H	B	A	B	B	A	A	A	A	A	A	B	B	B	A	B	B	A	B	B	B	A	B	A	B	A	A	B	B	B	H	A	B
S4_21026636	4	21026636	A	B	G	A	B	A	B	B	A	B	B	B	H	B	H	B	A	B	B	B	A	B	A	A	A	B	B	B	A	B	B	A	B	B	B	A	B	A	B	A	A	B	B	B	A	A	B
S4_21087885	4	21087885	G	B	A	A	B	A	B	B	B	B	B	B	A	B	B	B	A	B	B	B	A	A	A	B	A	B	B	B	A	B	A	H	B	B	B	A	B	A	B	A	A	B	B	B	A	A	B
S4_21293107	4	21293107	G	B	A	A	B	A	B	B	A	B	B	B	H	B	H	B	A	B	B	B	A	B	A	B	A	B	B	B	A	B	A	A	B	B	B	B	B	A	B	H	A	B	B	B	B	H	B
S4_21293188	4	21293188	G	B	T	A	B	B	B	B	B	B	B	B	B	B	B	B	A	A	B	A	A	A	A	B	A	B	B	B	A	B	B	A	B	B	B	A	B	A	B	A	A	B	B	B	B	A	B
S4_21344967	4	21344967	C	B	G	A	B	A	B	B	B	B	B	B	A	B	H	B	A	B	B	B	H	A	A	B	A	B	B	B	A	B	H	A	B	B	B	A	B	A	B	A	A	B	B	H	A	A	B
S4_21400824	4	21400824	A	B	G	A	B	B	B	B	H	B	A	B	B	B	B	B	A	B	B	B	A	A	A	B	A	B	B	B	H	B	B	A	B	B	B	B	B	A	B	A	A	B	B	B	B	H	B
S4_21444189	4	21444189	T	B	A	A	B	A	B	B	B	B	B	B	B	B	B	B	A	B	B	B	B	B	H	B	A	B	B	B	A	B	A	A	B	B	B	A	B	A	B	A	A	B	B	B	A	A	B
S4_21474368	4	21474368	T	B	C	A	H	H	B	B	B	B	A	B	B	H	H	B	A	A	B	A	A	A	A	B	A	B	B	B	A	B	A	A	B	B	B	B	B	A	B	A	A	B	B	B	A	A	B
S4_21559555	4	21559555	T	B	A	A	B	A	B	B	B	B	B	B	A	B	B	B	A	B	B	B	A	A	A	B	A	B	B	B	A	B	A	A	B	B	B	B	B	A	B	A	A	B	B	B	B	A	B
S4_21610838	4	21610838	C	B	T	A	B	A	B	B	B	B	B	B	H	B	B	B	A	B	B	H	B	H	A	B	H	B	B	B	A	B	A	A	B	B	B	H	B	A	B	A	A	B	B	B	B	A	B
S4_21832119	4	21832119	A	B	G	A	H	B	B	B	B	B	B	B	B	B	H	B	A	B	B	B	B	A	A	B	A	B	B	B	A	B	A	A	B	B	B	B	B	A	B	A	A	B	H	B	A	H	B
S4_21844394	4	21844394	T	B	A	A	B	A	B	B	B	B	B	B	A	B	H	B	A	B	B	B	A	B	A	B	A	B	B	B	A	B	A	A	B	B	B	A	B	A	B	A	A	B	B	B	B	A	B
S4_21879467	4	21879467	T	B	C	A	B	A	B	B	B	B	B	B	B	B	B	B	A	B	B	B	B	B	A	B	B	B	B	B	A	B	B	A	B	B	B	B	B	A	B	A	A	B	B	B	B	A	B
S4_21908125	4	21908125	G	B	A	A	B	B	B	B	B	B	B	B	A	B	B	B	A	B	B	B	B	B	A	B	A	B	B	B	A	B	A	A	B	B	B	A	B	A	B	A	A	B	B	B	B	A	B
S4_21908154	4	21908154	T	B	C	A	B	B	B	B	B	B	B	B	A	B	B	B	A	B	B	B	B	B	A	B	A	B	B	B	A	B	A	A	B	B	B	A	B	A	B	A	A	B	B	B	B	A	B
S4_22030980	4	22030980	C	B	T	A	B	A	B	B	B	H	H	B	A	B	B	B	A	H	B	H	A	H	A	B	B	B	B	B	A	B	H	A	B	B	H	H	B	A	B	A	H	B	B	B	H	A	B
S4_22036134	4	22036134	G	B	T	A	B	A	B	B	B	B	B	B	A	B	B	B	A	B	B	B	B	A	A	B	A	B	B	B	A	B	B	A	B	B	B	A	B	A	B	A	A	B	B	B	B	A	B
S4_22203445	4	22203445	T	B	A	A	B	H	B	B	B	B	B	B	B	B	A	B	A	B	B	A	A	A	A	B	A	B	H	H	A	B	B	A	B	B	B	B	B	A	B	A	A	B	B	B	B	A	B
S4_22293569	4	22293569	C	B	T	A	B	B	B	B	B	B	B	B	A	B	B	B	A	A	B	A	A	B	A	B	A	B	B	B	A	B	A	A	B	B	B	B	B	A	B	A	A	B	B	B	B	A	B
S4_22316277	4	22316277	A	B	G	A	H	B	B	B	B	B	B	B	H	B	H	B	A	B	B	B	A	A	A	B	A	B	B	B	A	B	A	A	H	B	B	B	B	A	B	A	A	B	B	B	A	H	B
S4_22322245	4	22322245	T	B	G	A	B	B	B	B	B	B	B	B	A	H	H	B	A	B	B	B	A	B	A	B	B	B	B	B	A	B	B	A	H	B	B	A	B	A	B	A	A	B	B	B	A	A	B
S4_22335188	4	22335188	A	B	G	A	B	A	H	A	H	A	A	H	A	A	A	A	A	B	A	H	A	H	B	H	A	B	A	A	A	B	A	A	A	A	A	H	H	B	A	H	A	B	B	A	H	A	A
S4_22335197	4	22335197	A	B	C	A	B	A	H	A	H	A	A	H	A	A	A	A	A	B	A	H	A	H	B	H	A	B	A	A	A	B	A	A	A	A	A	H	H	B	A	H	A	B	B	A	H	A	A
S4_22335198	4	22335198	T	B	G	A	B	A	H	A	H	A	A	H	A	A	A	A	A	B	A	H	A	H	B	A	A	B	A	A	A	B	A	A	A	A	A	H	H	B	A	H	A	B	B	A	H	A	A
S4_22335210	4	22335210	A	B	G	A	B	A	H	A	H	A	A	H	A	A	A	A	A	B	A	H	A	H	B	H	A	B	A	A	A	B	A	A	A	A	A	H	H	B	A	H	A	B	B	A	H	A	A
S4_22335231	4	22335231	G	B	A	A	B	A	H	A	H	A	A	H	A	A	A	A	A	B	A	H	A	H	B	H	A	B	A	A	A	B	A	A	A	A	A	H	H	B	A	H	A	B	B	A	H	A	A
S4_22530997	4	22530997	A	B	G	A	B	B	B	B	B	H	H	B	B	B	H	B	A	B	B	H	A	H	A	B	B	B	B	B	A	B	A	A	B	B	B	H	B	A	B	A	A	B	B	H	H	A	B
S4_22822285	4	22822285	T	B	C	A	B	B	B	B	B	B	H	B	A	B	B	B	A	B	B	A	A	A	A	B	B	B	B	B	A	B	A	A	B	B	B	B	B	A	B	A	A	B	B	B	B	A	B
S4_23024048	4	23024048	A	B	T	A	B	B	B	B	B	B	H	B	H	B	H	B	A	B	B	H	H	B	A	H	B	B	B	B	A	B	A	A	B	B	B	A	B	A	B	A	A	B	B	B	A	A	B
S4_23024050	4	23024050	A	B	T	A	B	B	B	B	B	B	B	B	H	B	H	B	A	B	B	B	H	B	A	B	B	B	B	B	A	B	A	A	B	B	B	A	B	A	B	A	A	B	B	B	A	A	B
S4_23025861	4	23025861	T	B	G	A	B	B	B	B	B	B	B	B	A	B	A	B	A	B	B	B	A	A	A	B	A	B	B	B	A	B	A	A	B	B	B	A	B	A	B	A	A	B	B	B	B	A	B
S4_23093572	4	23093572	A	B	G	A	B	H	B	B	B	B	B	B	H	B	H	B	A	H	B	B	A	B	A	B	H	B	B	B	A	B	H	A	B	B	B	A	B	A	B	A	A	B	B	B	B	H	B
S4_23200343	4	23200343	C	B	T	A	B	H	B	B	B	B	B	B	A	H	A	B	A	H	B	B	B	B	A	B	H	B	B	B	A	B	B	A	B	B	B	A	B	A	B	A	H	B	B	B	B	H	B
S4_23229121	4	23229121	C	B	G	A	B	B	B	B	B	B	B	B	B	B	B	B	A	A	B	B	A	B	A	B	A	B	B	B	A	B	A	A	H	B	B	B	B	A	H	A	B	B	B	B	A	A	B
S4_23235680	4	23235680	G	B	T	A	B	B	B	B	B	B	B	B	B	B	B	B	A	A	B	B	A	A	A	B	A	B	B	B	A	B	A	A	B	B	B	A	B	A	B	A	A	B	B	B	B	A	B
S4_23508984	4	23508984	T	B	C	A	B	B	B	B	B	B	A	B	A	B	H	B	A	B	B	B	A	H	A	B	B	B	B	B	A	B	H	A	B	B	B	H	B	A	B	A	A	B	B	B	B	A	B
S4_23580418	4	23580418	T	B	G	A	B	B	B	B	B	B	B	H	B	B	A	B	A	B	B	B	A	A	A	B	A	B	B	B	A	B	A	A	B	B	B	B	B	A	B	A	A	B	B	B	B	A	B
S4_23597658	4	23597658	G	B	T	A	B	B	B	B	B	B	B	B	A	B	B	B	A	B	B	B	A	A	A	H	B	B	B	B	A	B	B	A	B	B	B	A	B	A	B	A	A	B	B	B	B	H	B
S4_23600169	4	23600169	G	B	A	A	A	B	B	B	B	A	A	B	B	B	A	B	A	B	B	B	A	B	A	B	A	B	B	B	A	B	A	A	B	B	B	B	B	A	B	A	A	B	B	B	B	A	B
S4_23629571	4	23629571	T	B	C	A	B	H	B	B	B	B	B	B	A	B	B	B	A	B	B	B	B	A	A	B	A	B	B	B	A	B	A	A	B	B	B	A	B	A	B	A	A	B	B	B	A	A	B
S4_23662804	4	23662804	A	B	C	A	B	B	B	B	B	B	B	B	A	B	H	B	A	B	B	B	A	B	A	B	A	B	B	B	B	B	B	A	H	B	H	H	B	A	B	A	A	B	B	B	B	A	B
S4_23786316	4	23786316	T	B	A	A	B	B	B	B	B	B	B	B	H	B	B	B	A	B	B	B	A	A	A	B	A	B	B	B	A	B	A	A	B	B	B	A	B	A	B	A	A	B	B	B	B	H	B
S4_23790537	4	23790537	A	B	G	A	B	B	B	B	B	B	B	B	A	H	A	B	A	B	B	B	B	B	A	B	H	B	B	B	A	B	B	A	B	B	B	B	B	A	B	A	H	B	B	B	A	A	B
S4_23790546	4	23790546	A	B	G	A	B	B	B	B	B	B	B	B	A	H	A	B	A	B	B	B	B	B	A	B	H	B	B	B	A	B	B	A	B	B	B	B	B	A	B	A	H	B	B	B	A	A	B
S4_23797987	4	23797987	A	B	G	A	B	B	B	B	B	B	H	B	A	H	H	B	A	B	B	B	B	A	A	B	A	B	B	B	A	B	A	A	B	B	B	A	B	A	B	A	A	B	B	B	A	A	B
S4_23798095	4	23798095	T	B	A	A	B	B	B	B	B	B	B	B	H	B	H	B	A	A	B	B	A	A	A	B	B	B	B	B	A	B	A	A	B	B	B	A	B	A	B	A	A	B	B	B	A	A	B
S4_23864392	4	23864392	C	B	T	A	B	B	B	B	B	B	B	B	A	B	A	B	A	B	B	B	A	A	A	B	A	B	B	B	A	B	A	A	B	B	B	A	B	A	B	A	A	B	B	B	A	A	B
S4_23868365	4	23868365	T	B	C	A	B	B	B	B	B	B	A	B	A	B	A	B	A	B	B	A	B	B	A	B	H	B	B	B	A	B	A	A	B	B	B	B	B	A	H	A	A	B	B	B	A	A	B
S4_23868382	4	23868382	G	B	C	A	B	B	B	B	B	B	A	B	A	B	A	B	A	B	B	A	B	B	A	B	H	B	B	B	A	B	A	A	B	B	B	B	B	A	H	A	A	B	B	B	A	A	B
S4_23868388	4	23868388	A	B	G	A	B	B	B	B	B	B	A	H	A	B	A	B	A	B	B	A	B	B	A	B	H	B	B	B	A	B	A	A	B	B	B	B	B	A	H	A	A	B	B	B	A	A	B
S4_23868389	4	23868389	C	B	T	A	B	B	B	B	B	B	A	H	A	B	A	B	A	B	B	A	B	B	A	B	H	B	B	B	A	B	A	A	B	B	B	B	B	A	H	A	A	B	B	B	A	A	B
S4_23872696	4	23872696	G	B	C	A	B	B	B	B	B	B	B	B	B	B	B	B	A	B	B	B	A	B	A	B	B	B	B	B	A	B	B	A	B	B	B	B	B	A	B	A	A	B	B	B	B	A	B
S4_23872724	4	23872724	T	B	A	A	B	B	B	B	B	B	B	B	B	B	B	B	A	B	B	B	A	B	A	B	B	B	B	B	A	B	B	A	B	B	B	B	B	A	B	A	A	B	B	B	B	A	B
S4_23872749	4	23872749	T	B	C	A	B	B	B	B	B	B	B	B	B	B	B	B	A	B	B	B	A	B	A	B	B	B	B	B	A	B	B	A	B	B	B	B	B	A	B	A	A	B	B	B	B	A	B
S4_23876311	4	23876311	T	B	C	A	B	H	H	B	B	H	A	B	B	H	H	B	A	H	B	B	A	A	A	B	H	H	B	B	A	B	H	A	B	B	B	A	B	A	B	H	A	B	B	B	B	A	B
S4_23877007	4	23877007	G	B	C	A	B	B	B	B	B	B	B	B	B	B	A	H	A	B	B	B	A	A	A	B	A	B	B	B	A	B	B	A	H	B	B	A	B	A	B	A	A	B	B	B	A	H	B
S4_23877689	4	23877689	A	B	C	A	B	B	B	B	B	B	B	B	B	B	A	B	A	B	B	B	A	B	A	B	B	B	B	B	A	B	B	A	B	B	B	A	B	A	B	A	A	B	B	B	A	A	B
S4_23877711	4	23877711	C	B	T	A	B	B	B	B	B	B	B	B	B	B	A	B	A	B	B	B	A	B	A	B	B	B	B	B	A	B	B	A	B	B	B	A	B	A	B	A	A	B	B	B	A	A	B
S4_23882126	4	23882126	C	B	G	A	B	B	B	B	B	B	B	B	A	B	A	B	A	B	B	B	A	A	A	B	A	B	B	B	A	B	A	A	B	B	B	A	B	A	B	A	A	B	B	B	A	A	B
S4_23882150	4	23882150	C	B	G	A	B	B	B	B	B	B	B	B	A	B	A	B	A	B	B	B	A	A	A	B	A	B	B	B	A	B	A	A	B	B	B	A	B	A	B	A	A	B	B	B	A	A	B
S4_23882238	4	23882238	A	B	G	A	B	B	B	B	B	B	B	B	A	B	A	B	A	A	B	B	B	B	A	B	A	B	B	B	A	B	A	A	B	B	B	B	B	A	B	A	A	B	B	B	A	A	B
S4_23908163	4	23908163	T	B	G	A	B	A	B	B	A	B	B	B	B	A	B	B	A	A	B	B	B	A	A	B	B	B	A	B	B	B	B	B	B	A	B	B	B	B	B	B	B	B	B	A	H	H	B
S4_23908213	4	23908213	G	B	A	A	B	A	B	B	A	B	B	B	B	A	B	B	A	A	B	B	B	A	A	B	B	B	A	B	B	B	B	B	B	A	B	B	B	B	B	B	B	B	B	A	B	H	B
S4_23986319	4	23986319	T	B	A	A	B	B	B	B	B	B	A	B	B	B	H	B	A	B	A	B	A	A	A	B	A	B	B	B	A	B	B	A	B	A	B	B	A	A	A	A	A	B	B	B	B	A	B
S4_24049646	4	24049646	C	B	G	A	B	B	B	B	B	H	H	B	B	B	H	H	A	H	B	H	H	H	A	B	H	B	B	B	A	B	H	A	B	B	B	H	B	A	B	A	A	B	B	B	B	A	B
S4_24049706	4	24049706	A	B	C	A	B	B	B	B	B	H	H	B	B	B	H	B	A	H	B	H	H	H	A	B	H	B	B	B	A	B	H	A	B	B	B	H	B	A	B	A	A	B	B	B	B	A	B
S4_24296708	4	24296708	C	B	T	A	B	B	B	B	B	B	B	B	A	B	H	B	A	B	B	B	A	A	A	B	B	B	B	B	A	B	A	A	H	B	B	A	B	A	B	A	A	B	B	B	B	A	B
S4_24458535	4	24458535	G	B	A	A	B	A	B	B	B	B	B	B	B	B	H	B	B	B	B	B	B	B	B	B	B	B	B	B	B	A	B	H	B	B	B	B	B	A	B	B	B	B	B	B	B	B	B
S4_24481467	4	24481467	A	B	T	A	B	B	B	B	B	B	H	B	B	B	H	B	A	H	B	B	A	B	A	B	B	B	B	B	A	B	A	A	B	B	B	B	B	A	B	A	A	B	B	B	A	A	B
S4_24497835	4	24497835	A	B	G	A	B	B	B	B	B	B	B	B	H	B	H	B	A	B	B	B	A	A	A	B	B	B	B	B	A	B	A	A	B	B	B	A	B	A	B	A	A	B	B	B	A	H	B
S4_24497894	4	24497894	A	B	G	A	A	A	A	B	A	B	A	A	B	A	B	B	B	A	A	A	A	A	A	B	A	A	A	H	A	A	A	A	B	A	A	A	A	B	B	A	A	A	A	B	B	A	A
S4_24497966	4	24497966	G	B	T	A	A	A	A	B	A	B	A	A	B	A	B	B	B	H	A	H	A	H	H	B	A	A	A	B	A	A	A	A	B	A	A	A	A	B	B	A	A	A	A	B	B	A	A
S4_24561644	4	24561644	G	B	T	A	B	B	B	B	B	A	B	B	A	B	A	B	A	B	B	B	A	B	A	B	A	B	B	B	A	B	B	A	B	B	B	A	B	A	B	A	A	B	B	B	B	A	B
S4_24649058	4	24649058	A	B	G	A	B	B	B	B	B	B	B	B	H	B	A	B	A	B	B	B	A	B	A	B	H	B	B	B	B	B	A	A	B	B	B	A	B	A	H	A	A	B	H	B	B	A	B
S4_24766535	4	24766535	C	B	T	A	B	B	B	B	B	B	B	B	B	B	H	B	A	B	B	B	H	H	A	B	A	B	B	B	B	B	A	A	B	B	B	A	B	A	B	A	A	B	B	B	B	A	B
S4_24924196	4	24924196	A	B	G	A	H	B	B	B	B	A	A	B	A	B	B	B	A	B	B	A	A	B	A	A	B	B	B	B	B	B	A	A	B	B	B	A	B	A	H	H	A	B	B	B	B	A	B
S4_24924232	4	24924232	A	B	G	A	H	B	B	B	B	A	A	B	A	B	B	B	A	B	B	A	A	B	A	A	B	B	B	B	B	B	A	A	B	B	B	A	B	A	H	H	A	B	B	B	B	A	B
S4_24924267	4	24924267	G	B	C	A	H	B	B	B	B	A	A	B	A	B	B	B	A	B	B	A	A	B	A	A	B	B	B	B	B	B	A	A	B	B	B	A	B	A	H	H	A	B	B	B	B	A	B
S4_25055004	4	25055004	A	B	G	A	B	B	B	B	B	B	B	B	B	B	H	B	A	B	B	B	B	B	A	A	B	B	B	B	B	B	A	A	B	B	B	B	B	A	B	A	A	B	B	B	A	A	B
S4_25122268	4	25122268	C	B	T	A	B	B	B	B	B	B	B	B	B	B	B	H	A	B	B	B	B	A	A	A	B	B	B	B	B	B	A	A	B	B	B	B	B	A	B	A	A	B	B	B	A	A	B
S4_25149401	4	25149401	C	B	T	A	B	B	B	B	B	B	A	B	H	B	H	B	A	B	B	H	H	H	A	A	H	B	B	B	H	B	H	H	B	B	B	H	B	A	B	A	A	B	B	B	B	H	B
S4_26261598	4	26261598	C	B	G	A	A	B	B	B	B	B	B	B	B	B	H	B	A	B	B	B	A	A	A	A	B	B	B	B	B	B	B	A	B	B	B	A	B	A	B	A	A	B	B	B	B	A	B
S4_26861628	4	26861628	A	B	G	A	B	A	B	B	H	B	B	A	H	B	H	B	B	B	B	B	B	B	B	B	A	B	B	B	B	B	B	A	B	B	A	B	A	A	B	B	B	A	B	B	B	B	B
S4_26861670	4	26861670	G	B	A	A	B	A	B	B	H	B	B	A	H	B	H	B	B	B	B	B	B	B	B	B	A	B	B	B	B	B	B	A	B	B	A	B	A	A	B	B	B	A	B	B	B	B	B
S4_27195876	4	27195876	G	B	A	A	A	B	B	B	B	A	B	B	H	B	H	B	A	B	B	B	B	A	A	B	B	B	B	B	B	B	A	A	B	A	B	A	B	A	B	A	A	B	B	B	B	A	B
S4_27227055	4	27227055	A	B	T	A	A	B	B	B	A	A	B	H	A	B	H	B	A	B	B	B	B	A	A	B	B	B	B	B	B	B	A	A	B	A	B	A	B	A	H	A	B	B	B	B	B	A	B
S4_27246924	4	27246924	A	B	G	A	A	B	B	B	B	B	A	B	B	B	A	B	A	B	B	B	B	B	A	B	A	B	B	B	B	B	A	A	B	A	B	A	B	A	H	A	A	B	B	B	B	A	B
S4_27496755	4	27496755	G	B	A	A	A	B	B	B	B	A	B	B	A	B	H	A	B	B	B	B	B	A	A	B	H	B	B	B	B	B	B	A	B	A	B	B	B	A	B	A	A	B	B	B	A	B	B
S4_27513138	4	27513138	A	B	G	A	A	B	B	B	B	B	B	B	A	B	A	A	B	B	B	B	B	B	A	B	B	B	B	B	B	B	B	A	B	A	B	B	B	A	B	A	A	B	B	B	B	B	B
S4_27513200	4	27513200	A	B	G	A	A	B	B	B	B	B	B	B	A	B	A	A	B	B	B	B	B	B	A	B	B	B	B	B	B	B	B	A	B	A	B	B	B	A	B	A	A	B	B	B	B	B	B
S4_27540321	4	27540321	T	B	C	A	B	B	B	B	A	A	B	B	H	B	A	A	B	B	B	B	B	B	A	A	B	B	B	B	B	B	B	B	B	A	B	B	B	A	B	A	A	B	B	B	B	B	B
S4_27568734	4	27568734	T	B	G	A	B	B	B	B	B	A	B	B	A	B	A	H	B	B	B	B	B	B	A	B	A	B	B	B	B	B	B	A	B	A	B	B	B	A	H	A	A	B	B	B	B	B	B
S4_27614988	4	27614988	G	B	T	A	H	B	B	B	B	B	B	B	A	B	A	A	B	B	B	B	B	B	A	B	B	B	B	B	B	B	B	A	B	A	B	B	B	A	B	A	A	B	B	B	B	B	B
S4_27656973	4	27656973	G	B	A	A	A	B	B	B	B	A	A	B	A	B	H	A	B	B	B	B	B	A	A	B	B	B	B	B	B	B	B	A	B	A	B	B	B	A	B	A	B	B	B	B	B	B	B
S4_27662613	4	27662613	A	B	C	A	A	B	B	B	B	A	B	B	H	B	A	A	B	B	B	B	B	B	A	A	B	H	B	B	B	B	B	A	B	A	B	B	B	A	B	A	A	B	B	B	B	H	B
S4_27666787	4	27666787	C	B	T	A	B	B	B	B	A	A	B	B	A	B	A	A	B	B	B	B	B	B	A	A	B	B	B	B	B	B	B	A	B	A	B	B	B	A	B	A	A	B	B	B	A	B	B
S4_27679248	4	27679248	G	B	C	A	A	B	B	B	A	A	B	B	A	B	H	A	B	B	B	B	B	B	A	A	H	B	B	B	B	B	B	A	H	A	B	B	B	A	B	A	A	B	B	B	B	B	B
S4_27784101	4	27784101	G	B	A	A	B	B	B	B	B	A	A	B	A	B	A	A	B	B	B	B	B	B	A	A	B	B	B	B	B	B	B	B	B	A	B	B	B	A	B	A	B	B	B	B	B	B	B
S4_27784102	4	27784102	C	B	A	A	B	B	B	B	B	A	A	B	A	B	A	A	B	B	B	B	B	B	A	A	B	B	B	B	B	B	B	B	B	A	B	B	B	A	B	A	B	B	B	B	B	B	B
S4_27784150	4	27784150	A	B	G	A	B	B	B	B	B	A	A	B	A	B	A	A	B	B	B	B	B	B	A	A	B	B	B	B	B	B	B	B	B	A	B	B	B	A	B	A	B	B	B	B	B	B	B
S4_27817204	4	27817204	C	B	T	A	A	B	B	B	B	A	B	B	A	H	A	A	B	B	B	B	B	B	A	B	B	B	B	B	B	B	B	H	B	A	B	B	B	A	B	A	A	B	H	B	B	B	B
S4_27854043	4	27854043	C	B	G	A	A	B	B	B	A	B	B	B	A	H	H	A	B	B	B	B	B	A	A	B	B	B	B	B	B	B	B	A	B	A	B	B	B	A	B	A	A	B	B	B	B	B	B
S4_28004788	4	28004788	T	B	C	A	A	B	B	B	A	B	A	B	A	B	H	A	B	B	B	B	B	B	A	B	H	B	B	B	B	B	B	B	B	A	B	B	B	A	B	A	B	B	B	B	B	B	B
S4_28165983	4	28165983	T	B	C	A	B	B	B	A	A	B	B	H	A	B	A	A	B	B	B	B	B	B	A	B	A	B	B	B	B	B	B	B	H	A	B	B	B	A	B	A	A	B	B	B	B	B	B
S4_28279429	4	28279429	A	B	G	A	A	A	B	A	H	B	B	A	B	A	H	A	A	H	A	B	A	B	H	H	A	A	A	B	A	A	A	A	A	A	B	B	A	H	A	H	H	A	A	A	H	B	A
S4_28279481	4	28279481	T	B	C	A	A	A	B	A	H	H	B	H	B	A	H	A	A	H	A	B	A	B	H	H	A	A	A	B	A	A	A	A	A	A	B	B	A	H	A	H	H	A	A	A	A	B	A
S4_28342068	4	28342068	G	B	A	A	A	B	B	A	A	A	B	B	A	B	A	A	B	B	B	B	B	B	A	A	B	B	B	B	B	B	B	A	B	A	B	B	B	A	B	A	B	B	B	B	A	B	B
S4_28457601	4	28457601	A	B	G	A	B	B	B	A	A	B	B	B	B	B	A	A	B	B	B	B	B	B	A	B	A	B	B	B	B	B	B	A	B	A	B	B	B	A	B	A	A	B	B	B	B	B	B
S4_28559021	4	28559021	G	B	C	A	B	H	B	B	A	A	A	B	A	B	H	A	B	B	B	B	B	B	A	B	B	B	B	B	B	B	B	A	B	A	B	B	B	A	B	A	A	B	B	B	B	B	B
S4_28611474	4	28611474	C	B	G	A	A	B	B	A	A	B	A	B	B	B	H	A	B	B	B	B	B	B	A	B	H	B	B	B	B	B	B	A	B	A	B	B	B	A	B	A	B	B	B	B	B	B	B
S4_28742183	4	28742183	T	B	A	A	H	B	B	A	B	A	A	H	A	H	A	A	B	B	B	B	B	A	A	B	A	B	B	B	B	B	B	A	B	A	B	B	B	A	B	A	A	B	H	B	B	B	B
S4_28901978	4	28901978	G	B	A	A	A	B	B	A	B	A	A	H	H	B	B	A	B	B	B	B	B	H	A	B	H	B	B	B	B	B	B	A	B	A	B	B	B	A	B	A	H	B	B	B	B	B	B
S4_29056072	4	29056072	T	B	C	A	B	B	B	A	B	A	A	B	A	B	B	A	B	B	B	B	B	A	A	A	B	B	B	B	B	B	B	A	B	A	B	B	B	A	B	A	B	B	B	B	B	B	B
S4_29114567	4	29114567	T	B	C	A	A	B	B	A	B	B	A	B	H	B	A	A	B	B	B	B	B	B	A	B	B	B	H	B	B	B	B	B	B	A	B	B	B	A	B	A	A	B	B	B	B	B	B
S4_29114621	4	29114621	A	B	G	A	A	B	B	A	B	B	A	B	H	B	A	A	B	B	B	B	B	B	A	B	B	B	H	B	B	B	B	B	B	A	B	B	B	A	B	A	A	B	B	B	B	B	B
S4_29114629	4	29114629	G	B	A	A	B	B	B	A	B	A	B	B	B	B	H	A	B	B	B	B	B	A	A	B	A	B	B	B	B	B	B	A	B	A	B	B	B	A	B	A	A	B	B	B	B	B	B
S4_29114637	4	29114637	A	B	G	A	B	B	B	A	B	A	B	B	B	B	H	A	B	B	B	B	B	A	A	B	A	B	B	B	B	B	B	A	B	A	B	B	B	A	B	A	A	B	B	B	B	B	B
S4_29114644	4	29114644	G	B	C	A	B	B	B	A	B	A	B	B	B	B	H	A	B	B	B	B	B	A	A	B	A	B	B	B	B	B	B	A	B	A	B	B	B	A	B	A	A	B	B	B	B	B	B
S4_29114691	4	29114691	T	B	A	A	B	B	B	A	B	A	B	B	B	B	H	A	B	B	B	B	B	A	A	B	A	B	B	B	B	B	B	A	B	A	B	B	B	A	B	A	A	B	B	B	B	B	B
S4_29482889	4	29482889	G	B	C	A	B	B	B	A	A	A	A	B	B	H	H	A	B	B	B	B	B	B	B	B	H	B	B	B	B	B	B	B	B	A	B	H	B	A	B	A	B	B	B	B	B	B	B
S4_29526672	4	29526672	C	B	T	A	B	B	B	A	B	B	A	B	B	B	A	A	B	B	B	B	B	B	B	B	B	B	B	B	B	B	B	B	B	A	B	B	B	A	B	A	B	B	B	B	B	B	B
S4_29548704	4	29548704	C	B	A	A	A	B	B	A	B	A	A	B	B	B	H	A	B	B	B	B	B	B	B	A	B	B	B	B	B	B	B	A	H	A	B	B	B	A	H	A	A	B	B	B	B	B	B
S4_29566027	4	29566027	C	B	A	A	B	B	B	A	A	A	A	B	B	B	H	A	B	B	B	B	B	B	B	B	B	B	B	B	B	B	B	A	B	A	B	B	B	A	B	A	B	B	B	B	A	B	B
S4_29658367	4	29658367	C	B	T	A	A	B	B	A	A	A	A	B	B	B	H	A	B	B	B	B	B	B	B	A	B	B	B	B	B	B	B	A	B	A	B	B	B	A	B	A	B	B	B	B	B	B	B
S4_29661861	4	29661861	G	B	C	A	B	B	B	A	A	A	A	B	B	B	A	A	B	B	B	B	B	B	B	A	B	B	B	B	B	B	B	A	B	A	B	B	B	A	B	A	A	B	B	B	A	B	B
S4_29719637	4	29719637	T	B	C	A	A	H	B	A	B	B	A	B	B	B	B	A	B	B	B	B	B	B	B	A	A	B	B	B	B	B	B	A	B	A	B	B	B	A	B	A	A	B	B	B	A	H	B
S4_29719643	4	29719643	C	B	A	A	A	H	B	A	B	B	A	B	B	B	B	A	B	B	B	B	B	B	B	A	A	B	B	B	B	B	B	A	B	A	B	B	B	A	B	A	A	B	B	B	A	H	B
S4_29797214	4	29797214	A	B	G	A	A	B	B	A	B	A	A	B	B	B	A	A	B	B	B	B	B	B	B	A	B	B	B	B	B	B	B	A	B	A	B	B	B	A	B	A	B	B	B	B	B	B	B
S4_29809870	4	29809870	A	B	T	A	B	B	B	A	B	A	A	B	B	B	B	A	B	B	B	B	B	B	B	A	B	B	B	B	B	B	B	A	B	A	B	B	B	A	B	A	B	B	B	B	B	B	B
S4_29866564	4	29866564	G	B	T	A	B	B	B	A	B	A	B	B	B	H	H	A	B	B	B	B	B	B	B	B	H	B	B	B	H	B	B	A	B	A	B	B	B	A	B	A	A	B	B	B	B	H	B
S4_29866691	4	29866691	A	B	T	A	A	H	B	A	B	A	A	B	B	H	B	A	B	B	B	B	B	B	B	B	B	B	B	B	B	B	B	A	B	A	B	B	B	A	B	A	A	B	B	B	A	B	B
S4_29868104	4	29868104	T	B	C	A	A	B	B	A	B	A	A	B	B	B	A	A	B	B	B	B	B	B	B	B	B	B	B	B	B	B	B	A	B	A	B	B	B	A	B	A	B	B	B	B	B	B	B
S4_29965442	4	29965442	T	B	C	A	A	B	B	A	A	A	A	B	B	B	B	A	B	B	B	B	B	B	B	B	A	B	B	B	B	B	B	A	B	A	B	B	B	A	B	A	B	B	B	B	B	B	B
S4_29968457	4	29968457	C	B	T	A	B	H	B	A	B	A	B	B	B	H	H	A	B	B	B	B	B	B	B	H	B	B	B	B	B	B	B	A	B	A	B	B	B	H	B	A	A	B	B	B	H	B	B
S4_29968490	4	29968490	C	B	G	A	B	H	B	A	B	A	B	B	B	H	H	A	B	B	B	B	B	B	B	H	B	B	B	B	B	B	B	A	B	A	B	B	B	H	B	A	A	B	B	B	H	B	B
S4_30063575	4	30063575	C	B	T	A	A	B	B	A	B	B	B	B	B	B	B	A	B	B	B	B	B	B	B	B	A	B	B	B	B	B	B	B	B	A	B	B	B	A	B	A	A	B	B	B	B	B	B
S4_30080184	4	30080184	A	B	G	A	H	B	H	A	A	B	A	B	H	B	H	A	B	B	B	B	B	B	B	B	H	B	B	B	B	B	B	A	B	A	B	B	B	A	B	A	A	B	B	B	B	B	B
S4_30086744	4	30086744	T	B	C	A	H	B	B	A	B	A	A	B	B	B	B	A	B	B	B	B	B	B	B	A	B	B	B	B	B	B	B	B	H	A	B	B	B	A	B	A	B	B	B	B	B	B	B
S4_30133492	4	30133492	G	B	A	A	A	B	B	A	B	A	A	B	B	B	B	A	B	B	B	B	B	B	B	A	B	B	B	B	B	B	B	A	B	A	B	B	B	A	B	A	A	B	B	B	B	B	B
S4_30196820	4	30196820	C	B	T	A	B	B	B	A	A	A	A	B	B	B	B	A	B	B	B	B	B	B	B	A	A	B	B	B	B	B	B	A	B	A	B	B	B	A	B	A	A	B	B	H	B	B	B
S4_30197172	4	30197172	G	B	A	A	A	B	B	A	B	A	A	B	H	B	H	A	B	B	B	B	B	B	B	A	B	B	B	B	B	B	B	A	B	A	B	B	B	A	B	A	B	B	B	B	B	H	B
S4_30197217	4	30197217	T	B	C	A	A	B	B	A	B	A	A	B	H	B	H	A	B	B	B	B	B	B	B	A	B	B	B	B	B	B	B	A	B	A	B	B	B	A	B	A	B	B	B	B	B	H	B
S4_30249335	4	30249335	A	B	C	A	B	B	B	A	B	A	A	B	B	B	A	A	B	B	B	B	B	B	B	B	B	B	B	B	B	B	B	B	H	A	B	B	B	A	B	A	A	B	B	B	B	H	B
S4_30328740	4	30328740	C	B	A	A	H	B	B	A	B	A	A	B	H	B	A	A	B	B	B	B	B	B	B	B	B	B	B	B	B	B	B	A	B	A	B	B	B	A	H	A	A	B	B	B	B	B	B
S4_30332899	4	30332899	C	B	G	A	A	B	B	A	A	A	A	B	B	B	A	A	B	B	B	B	B	B	B	A	B	B	B	B	B	B	B	B	B	A	B	B	B	A	B	A	A	B	B	B	B	B	B
S4_30374971	4	30374971	A	B	G	A	A	B	B	A	B	A	A	B	B	B	H	H	B	B	B	B	B	B	B	A	H	B	B	B	B	B	B	A	B	A	B	B	B	A	B	A	B	B	B	B	A	B	B
S4_30570019	4	30570019	G	B	T	A	B	B	B	A	A	B	B	B	B	B	B	A	B	B	B	B	B	B	B	B	B	B	B	B	B	B	B	B	B	A	B	B	B	A	B	A	A	B	B	B	A	B	B
S4_30570077	4	30570077	G	B	T	A	B	B	B	A	A	B	B	B	B	B	B	A	B	B	B	B	B	B	B	B	B	B	B	B	B	B	B	B	B	A	B	B	B	A	B	A	A	B	B	B	A	B	B
S4_30600109	4	30600109	T	B	C	A	B	B	B	A	A	B	B	B	B	B	B	A	B	B	B	B	B	B	B	B	H	B	B	B	B	B	B	B	B	A	B	B	B	A	B	B	A	B	B	B	B	B	B
S4_30632436	4	30632436	T	B	C	A	A	B	B	A	A	B	A	B	H	B	B	A	B	B	B	B	B	B	B	A	B	B	B	B	B	B	B	A	B	A	B	B	B	A	B	A	B	B	B	B	A	B	B
S4_30696569	4	30696569	T	B	C	A	A	B	B	A	A	B	A	B	H	B	B	A	B	B	B	B	B	B	B	B	B	B	B	B	B	B	B	A	B	A	B	B	B	A	B	A	A	B	B	B	B	H	B
S4_30784270	4	30784270	G	B	A	A	A	B	B	A	B	B	A	B	B	B	H	A	B	B	B	B	B	B	B	A	A	B	B	B	B	B	B	B	B	A	B	B	B	A	B	A	A	B	B	B	B	B	B
S4_30862338	4	30862338	A	B	G	A	B	B	B	A	B	B	A	B	B	H	A	A	B	B	B	B	B	B	B	A	A	B	B	B	B	B	B	H	B	A	B	B	B	A	B	A	B	B	H	B	A	B	B
S4_31080257	4	31080257	A	B	G	A	A	B	B	A	B	B	B	B	B	B	B	A	B	B	B	B	B	B	B	A	H	B	B	B	B	B	B	A	B	A	B	B	B	A	B	B	B	B	B	B	A	B	B
S4_31242896	4	31242896	A	B	G	A	A	B	B	A	A	B	B	B	B	B	A	A	B	B	B	B	B	B	B	B	B	B	B	B	B	B	B	A	B	A	B	B	B	A	B	B	A	B	B	B	B	B	B
S4_31242909	4	31242909	T	B	A	A	A	B	B	A	A	B	B	B	B	B	A	A	B	B	B	B	B	B	B	B	B	B	B	B	B	B	B	A	B	A	B	B	B	A	B	B	A	B	B	B	B	B	B
S4_31402485	4	31402485	A	B	C	A	A	B	B	A	B	B	B	B	B	B	B	A	B	B	B	B	B	B	B	A	B	B	A	B	B	B	B	A	B	A	B	B	B	A	B	B	A	B	B	B	B	B	B
S4_31410708	4	31410708	C	B	A	A	A	B	B	A	B	B	B	B	B	H	B	A	B	B	B	B	B	B	B	A	B	B	A	B	B	B	B	A	B	A	B	B	B	A	A	A	B	B	B	B	B	B	B
S4_31455286	4	31455286	G	B	C	A	A	B	B	A	A	B	B	B	B	B	H	A	B	B	B	B	B	B	B	A	H	B	B	B	B	B	B	B	B	A	B	B	B	A	A	B	B	B	B	B	B	H	B
S4_31610171	4	31610171	G	B	A	A	A	B	B	A	A	B	B	B	B	B	H	A	B	B	B	B	B	B	B	A	B	B	B	B	B	B	B	B	B	H	B	B	B	A	H	B	B	B	B	B	B	B	B
S4_31614323	4	31614323	A	B	C	A	A	B	B	A	B	B	B	B	B	B	H	A	B	B	B	B	B	B	B	A	B	B	B	B	B	B	B	A	B	A	B	B	B	A	H	B	B	B	B	B	B	B	B
S4_31716597	4	31716597	A	B	G	A	A	H	B	A	A	B	A	B	H	B	B	A	B	B	B	B	B	B	B	H	B	B	B	B	B	B	B	B	B	A	B	B	B	A	H	B	B	B	B	B	B	B	B
S4_31751408	4	31751408	C	B	T	A	A	B	B	A	A	B	B	B	B	B	B	A	B	B	B	B	B	B	B	A	B	B	B	B	B	B	B	A	B	A	B	B	B	A	A	B	A	B	B	B	B	B	B
S4_31786637	4	31786637	G	B	A	A	A	B	B	A	A	B	A	B	B	B	H	A	B	B	B	B	B	B	B	A	B	B	B	B	B	B	B	A	B	A	B	B	B	A	A	B	B	B	B	B	B	B	B
S4_31800256	4	31800256	A	B	G	A	H	B	B	A	A	B	B	B	H	B	B	A	B	B	B	B	B	B	B	A	B	B	B	B	B	B	B	A	B	A	B	B	B	A	A	B	B	B	B	B	B	B	B
S4_31810414	4	31810414	G	B	A	A	A	B	B	A	B	B	B	B	B	B	A	A	B	B	B	B	B	B	B	B	B	B	B	B	B	B	B	B	B	A	B	B	B	A	A	A	B	B	B	B	A	B	B
S4_31981005	4	31981005	A	B	G	A	H	B	B	A	A	B	B	B	B	H	H	A	B	B	B	B	B	B	B	A	H	B	A	B	B	B	B	B	B	A	B	B	B	A	A	B	B	B	B	B	B	B	B
S4_32018179	4	32018179	T	B	G	A	A	B	B	A	A	B	B	B	B	B	B	A	B	B	B	B	B	B	B	B	B	B	B	B	B	B	B	B	B	A	B	H	B	A	H	A	H	B	B	B	B	B	B
S4_32189216	4	32189216	T	B	G	A	A	B	B	A	B	B	B	B	B	B	B	A	B	B	B	B	B	B	B	A	B	B	B	B	B	B	B	H	B	A	B	B	B	A	H	A	A	B	B	B	B	B	B
S4_32251982	4	32251982	G	B	C	A	A	B	H	A	A	B	B	B	B	B	H	A	B	B	B	B	B	B	B	H	B	B	A	H	B	B	B	B	B	A	B	B	B	A	H	H	A	B	B	B	B	B	B
S4_32302126	4	32302126	T	B	C	A	A	H	B	A	B	B	A	B	B	B	H	A	B	B	B	B	B	B	B	A	H	B	B	B	B	B	B	A	H	A	B	B	B	A	A	B	A	B	B	B	B	B	B
S4_32337690	4	32337690	T	B	C	A	B	B	A	A	B	A	A	B	B	A	B	B	A	A	A	B	A	A	A	B	A	B	A	A	B	B	A	B	B	B	A	A	A	B	B	A	A	B	A	A	A	B	B
S4_32338731	4	32338731	T	B	G	A	A	B	B	A	B	B	B	B	B	B	B	A	B	B	B	B	B	B	B	B	B	B	B	B	B	B	B	H	B	A	B	B	B	A	A	B	A	B	B	B	B	B	B
S4_32354383	4	32354383	C	B	T	A	A	H	B	A	H	H	B	H	B	B	A	A	B	B	B	B	B	B	B	H	B	B	B	B	B	B	B	B	B	A	B	B	B	A	A	H	A	B	B	B	B	B	B
S4_32367131	4	32367131	G	B	A	A	A	B	B	A	A	B	A	B	B	B	A	A	B	B	B	B	B	B	B	A	B	B	B	B	H	B	B	B	H	A	B	B	B	A	A	B	A	B	B	B	A	B	B
S4_32367159	4	32367159	A	B	C	A	A	B	B	A	A	B	A	B	B	B	A	A	B	B	B	B	B	B	B	A	B	B	B	B	H	B	B	B	H	A	B	B	B	A	A	B	A	B	B	B	A	B	B
S4_32379663	4	32379663	T	B	G	A	A	H	B	A	B	B	B	B	H	B	H	A	B	B	B	B	B	B	B	A	H	B	B	B	B	B	B	A	B	A	B	B	B	A	A	B	B	B	B	B	B	B	B
S4_32481201	4	32481201	A	B	C	A	A	B	B	A	A	B	B	B	H	B	A	A	B	B	B	B	B	B	B	H	B	B	H	B	B	B	B	H	B	A	B	B	B	A	A	H	A	B	B	B	H	B	B
S4_32607391	4	32607391	C	B	T	A	A	H	B	A	B	B	B	B	B	H	H	A	B	B	B	B	B	B	B	A	B	B	B	B	B	B	B	B	B	A	B	B	B	A	A	B	A	B	B	B	A	B	B
S4_32607447	4	32607447	T	B	C	A	A	H	B	A	B	B	B	B	B	H	H	A	B	B	B	B	B	B	B	A	B	B	B	B	B	B	B	B	B	A	B	B	B	A	A	B	A	B	B	B	A	B	B
S4_32607457	4	32607457	A	B	G	A	A	H	B	A	B	B	B	B	B	H	H	A	B	B	B	B	B	B	B	A	B	B	B	B	B	B	B	B	B	A	B	B	B	A	A	B	A	B	B	B	A	B	B
S4_33071314	4	33071314	A	B	C	A	A	B	B	A	B	B	B	B	B	H	B	A	B	B	B	B	B	B	B	A	B	B	B	B	B	B	B	A	B	A	B	B	B	A	A	A	A	B	B	H	B	H	B
S4_33095676	4	33095676	G	B	T	A	A	B	B	A	B	B	B	B	B	B	B	A	B	B	B	B	B	B	B	B	B	B	A	B	B	B	B	B	B	A	A	B	B	A	A	A	B	B	B	B	B	B	B
S4_33113001	4	33113001	A	B	G	A	A	B	B	A	A	B	B	B	B	B	B	A	B	B	B	B	B	B	B	A	B	B	A	B	B	B	B	B	B	A	B	B	B	A	A	A	A	B	B	B	B	B	B
S4_33186061	4	33186061	A	B	C	A	A	B	B	A	B	B	B	B	B	B	H	A	B	A	B	B	B	B	B	B	B	B	B	B	B	B	B	A	B	A	A	B	B	A	A	A	A	B	B	B	B	B	B
S4_33186096	4	33186096	G	B	A	A	A	B	B	A	B	B	B	B	B	B	H	A	B	A	B	B	B	B	B	B	B	B	B	B	B	B	B	A	B	A	A	B	B	A	A	A	A	B	B	B	B	B	B
S4_33204560	4	33204560	C	B	A	A	A	B	B	A	B	B	A	B	B	B	B	A	B	A	B	B	B	B	B	B	B	B	B	B	B	B	B	H	B	A	B	B	B	A	A	A	A	B	B	B	B	B	B
S4_33314952	4	33314952	T	B	C	A	B	B	B	A	B	B	B	B	B	B	B	A	B	B	B	B	B	B	B	B	B	B	H	B	B	B	B	H	B	A	B	B	B	A	A	A	A	B	B	B	B	B	B
S4_33325503	4	33325503	C	B	T	A	A	B	B	A	B	B	B	H	B	B	B	A	B	A	B	B	B	B	B	B	B	B	B	B	B	B	B	A	B	A	A	B	B	A	A	A	A	B	B	B	B	B	B
S4_33336957	4	33336957	G	B	T	A	A	B	B	A	B	B	A	B	B	B	B	A	B	B	B	H	B	B	B	B	H	B	A	B	B	B	B	B	B	A	A	B	B	B	A	A	A	B	B	B	B	B	B
S4_33338024	4	33338024	G	B	A	A	H	B	B	A	B	B	A	B	B	B	B	A	B	B	B	B	B	B	B	H	B	B	B	B	B	B	B	A	B	A	B	B	B	A	A	A	A	B	B	B	B	B	B
S4_33379675	4	33379675	C	B	A	A	A	B	H	A	A	B	B	B	B	B	B	A	B	B	B	B	B	B	B	A	B	B	B	B	B	B	B	A	B	A	B	B	B	A	A	A	A	B	B	B	B	B	B
S4_33399892	4	33399892	G	B	A	A	A	B	B	A	B	B	B	B	B	B	H	A	B	B	B	B	B	B	B	B	B	B	B	B	B	B	B	B	B	A	A	B	B	A	A	A	A	B	B	B	B	B	B
S4_33399900	4	33399900	C	B	T	A	A	B	B	A	B	B	B	B	B	B	H	A	B	B	B	B	B	B	B	B	B	B	B	B	B	B	B	B	B	A	A	B	B	A	A	A	A	B	B	B	B	B	B
S4_33441907	4	33441907	C	B	T	A	B	B	B	A	B	B	A	B	B	B	B	A	B	A	B	B	B	B	B	A	H	B	B	B	B	B	B	B	B	A	A	B	B	A	A	A	A	B	B	B	B	B	B
S4_34058002	4	34058002	A	B	G	A	B	A	B	A	B	B	B	B	B	B	B	A	B	B	B	B	B	B	B	B	B	B	B	B	B	B	B	B	B	A	A	B	B	A	A	A	A	B	B	B	B	B	B
S4_34373956	4	34373956	T	B	C	A	B	H	B	A	B	B	B	B	B	B	H	A	B	H	B	B	B	H	A	B	H	B	B	B	B	B	B	B	B	A	H	B	B	A	A	A	A	B	B	B	B	B	B
S4_34401128	4	34401128	A	B	C	A	B	B	B	A	A	H	B	B	B	B	B	H	B	A	B	B	B	B	A	B	B	B	B	B	B	B	B	B	B	A	A	B	B	A	H	A	A	B	B	H	B	B	B
S4_34491389	4	34491389	T	B	C	A	B	B	B	A	A	B	B	B	B	B	B	A	B	B	B	B	B	A	A	B	B	B	A	B	B	B	B	B	B	A	B	B	B	A	A	A	A	B	B	B	B	B	B
S4_34571641	4	34571641	T	B	C	A	B	B	B	H	B	B	A	B	B	B	H	B	H	A	B	A	B	A	A	B	B	B	B	A	B	A	B	H	B	B	B	B	B	B	B	B	B	B	A	B	B	B	B
S4_34571663	4	34571663	G	B	T	A	B	B	B	B	B	B	B	B	B	B	H	B	B	A	B	A	B	A	A	B	B	B	B	A	B	A	B	H	B	B	B	B	B	B	B	B	B	B	A	B	B	B	B
S4_34587217	4	34587217	C	B	T	A	B	B	B	A	A	B	B	B	H	B	B	A	B	H	B	B	B	A	A	B	B	B	A	B	B	B	B	B	B	A	A	B	B	A	A	A	A	B	B	B	B	B	B
S4_34595633	4	34595633	A	B	G	A	B	B	B	A	B	B	B	B	B	B	H	A	B	A	B	B	B	B	A	B	B	B	A	B	B	B	B	A	B	A	A	B	B	A	A	A	A	B	B	B	B	B	B
S4_34614124	4	34614124	G	B	C	A	B	A	B	A	B	B	B	B	B	B	B	A	B	A	B	B	B	A	A	B	B	B	B	B	B	B	B	B	B	A	B	B	B	A	A	A	A	B	B	B	B	B	B
S4_34659203	4	34659203	G	B	T	A	B	B	B	A	B	B	B	B	B	B	B	A	B	B	B	B	B	A	A	B	B	B	B	B	B	B	B	B	B	A	A	B	B	A	A	A	A	B	B	B	B	B	B
S4_34711892	4	34711892	A	B	G	A	B	A	B	A	B	B	B	B	B	B	H	A	B	A	B	B	B	A	A	B	B	B	B	B	B	B	B	A	H	A	A	B	B	A	A	A	A	B	B	B	B	B	B
S4_34787986	4	34787986	C	B	T	A	B	B	B	A	H	B	H	B	B	B	B	A	B	H	B	B	B	H	A	H	B	B	B	B	B	B	B	A	B	A	H	B	B	A	A	A	A	B	B	H	B	B	B
S4_34953474	4	34953474	G	B	A	A	B	B	B	B	B	B	B	B	B	B	B	B	B	B	B	B	B	B	A	B	B	B	B	B	B	B	B	B	H	B	B	B	B	B	B	B	B	B	B	B	B	B	B
S4_34953479	4	34953479	A	B	G	A	B	B	B	B	B	A	B	B	B	B	B	A	B	B	A	B	B	B	A	A	B	B	B	B	A	B	B	B	H	B	A	A	B	B	A	B	B	B	A	B	B	A	A
S4_34953499	4	34953499	G	B	A	A	B	B	B	B	B	B	B	B	B	B	B	B	B	B	B	B	B	B	A	B	B	B	B	B	B	B	B	B	H	B	B	B	B	B	B	B	B	B	B	B	B	B	B
S4_34953581	4	34953581	G	B	A	A	B	B	B	B	B	B	B	B	B	B	B	B	B	B	B	B	B	B	A	B	B	B	B	B	B	B	B	B	H	B	B	B	B	B	B	B	B	B	B	B	B	B	B
S4_34953583	4	34953583	G	B	A	A	B	B	B	B	B	B	B	B	B	B	B	B	B	B	B	B	B	B	A	B	B	B	B	B	B	B	B	B	H	B	B	B	B	B	B	B	B	B	B	B	B	B	B
S4_34953590	4	34953590	G	B	A	A	B	B	B	B	B	B	B	B	B	B	B	B	B	B	B	B	B	B	A	B	B	B	B	B	B	B	B	B	H	B	B	B	B	B	B	B	B	B	B	B	B	B	B
S4_34953613	4	34953613	G	B	C	A	B	B	B	B	B	A	B	B	B	B	B	A	B	B	A	B	B	B	A	A	B	B	B	B	A	B	B	B	H	B	A	A	B	B	A	B	B	B	A	B	B	A	A
S4_34962802	4	34962802	A	B	G	A	B	H	B	A	B	B	B	B	B	B	B	A	B	B	B	B	B	H	A	H	B	B	B	B	B	B	B	B	B	A	A	B	B	A	A	A	A	B	B	B	B	B	B
S4_35031939	4	35031939	T	B	G	A	B	B	B	A	A	B	B	B	B	B	B	A	B	A	B	B	B	B	A	H	B	B	B	B	B	B	B	B	B	A	A	B	B	A	A	A	A	B	B	B	B	B	B
S4_35223824	4	35223824	G	B	T	A	B	B	B	A	A	B	B	B	B	B	B	A	B	B	B	B	B	H	A	H	B	B	B	B	B	B	B	A	B	A	A	B	B	A	A	A	A	B	B	B	B	B	B
S4_35223832	4	35223832	T	B	G	A	B	B	B	A	A	B	B	B	B	B	B	A	B	B	B	B	B	H	A	H	B	B	B	B	B	B	B	A	B	A	A	B	B	A	A	A	A	B	B	B	B	B	B
S4_35223850	4	35223850	A	B	G	A	B	B	B	A	A	B	B	B	B	B	B	A	B	B	B	B	B	H	A	H	B	B	B	B	B	B	B	A	B	A	A	B	B	A	A	A	A	B	B	B	B	B	B
S4_35265664	4	35265664	G	B	T	A	B	H	B	A	H	B	B	B	B	B	H	A	B	B	B	B	B	B	A	B	B	B	B	B	B	B	B	A	B	A	A	B	B	A	A	A	A	B	B	B	B	B	B
S4_35281178	4	35281178	G	B	C	A	B	A	B	A	B	B	B	B	B	B	B	A	B	B	B	B	B	A	A	B	B	B	B	B	B	B	B	A	B	A	B	B	B	A	A	A	A	B	B	B	B	H	B
S4_35500148	4	35500148	A	B	C	A	B	A	A	A	A	B	A	B	B	A	B	B	B	B	A	B	A	A	A	A	B	B	A	A	A	A	B	A	A	B	B	A	A	B	H	B	B	A	A	A	A	A	B
S5_658940	5	658940	C	B	A	A	H	B	B	B	A	A	B	B	H	B	A	B	B	B	B	A	B	B	A	A	B	B	B	B	B	B	A	B	B	B	B	B	B	B	A	B	B	B	B	B	B	H	B
S5_658958	5	658958	G	B	C	A	H	B	B	B	A	A	B	B	H	B	A	H	B	B	B	A	B	B	A	A	B	B	B	B	B	B	A	B	B	B	B	B	B	B	A	B	B	B	B	B	B	H	B
S5_759048	5	759048	C	B	T	A	B	B	B	H	A	A	B	B	A	B	H	B	B	B	B	A	B	B	A	A	B	B	B	B	B	B	A	B	B	B	A	B	B	A	A	B	B	A	B	B	B	B	B
S5_759049	5	759049	G	B	C	A	B	B	B	H	A	A	B	B	A	B	H	B	B	B	B	A	B	B	A	A	B	B	B	B	B	B	A	B	B	B	A	B	B	A	A	B	B	A	B	B	B	B	B
S5_759110	5	759110	G	B	A	A	B	B	B	H	A	A	B	B	A	B	H	B	B	B	B	A	B	B	A	A	B	B	B	B	B	B	A	B	B	B	A	B	B	A	A	B	B	A	B	B	B	B	B
S5_837247	5	837247	G	B	C	A	B	B	B	B	H	A	B	B	A	B	H	B	B	B	B	A	B	B	H	A	B	B	B	B	B	B	A	H	B	B	B	B	B	B	H	B	B	H	B	B	B	B	B
S5_837249	5	837249	T	B	C	A	B	B	B	B	H	A	H	B	A	B	H	B	B	B	B	A	B	B	H	A	B	B	B	B	B	B	A	H	B	B	B	B	B	B	H	B	B	H	B	B	B	B	B
S5_849270	5	849270	C	B	A	A	B	B	B	H	H	A	B	B	H	B	H	B	B	B	B	A	H	H	H	A	B	B	B	B	B	H	H	B	B	B	B	B	B	H	A	B	H	H	B	H	B	B	H
S5_849335	5	849335	C	B	T	A	B	B	B	H	H	A	B	B	H	B	H	B	B	B	B	A	H	H	H	A	B	B	B	B	B	H	H	B	B	B	B	B	B	H	A	B	H	H	B	H	B	B	H
S5_904372	5	904372	G	B	T	A	B	B	B	B	A	A	B	B	H	B	B	B	B	B	B	A	A	B	B	A	A	B	B	B	B	B	A	B	B	B	B	B	B	A	A	B	B	A	B	B	B	B	A
S5_904380	5	904380	C	B	T	A	B	B	B	B	A	A	B	B	H	B	B	B	B	B	B	A	A	B	B	A	A	B	B	B	B	B	A	B	B	B	B	B	B	A	A	B	B	A	B	B	B	B	A
S5_1027489	5	1027489	C	B	A	A	A	A	A	A	B	A	B	B	A	B	A	B	A	A	A	A	A	B	A	A	A	B	B	A	B	H	B	B	B	A	A	A	A	A	A	A	B	A	B	A	B	B	A
S5_1027524	5	1027524	G	B	A	A	A	A	A	A	B	A	B	B	A	B	A	B	A	A	A	A	A	B	A	A	A	B	B	A	B	H	B	B	B	A	A	A	A	A	A	A	B	A	B	A	B	B	A
S5_1027543	5	1027543	T	B	C	A	A	A	A	A	B	A	B	B	A	B	H	B	A	A	A	A	A	B	A	A	A	B	B	A	B	H	B	B	B	A	A	A	A	A	A	A	B	A	B	A	B	B	A
S5_1027548	5	1027548	A	B	T	A	A	A	A	A	B	A	A	B	A	B	H	B	A	A	A	A	A	B	A	A	A	B	B	A	B	H	B	B	B	A	A	A	A	A	A	A	A	A	B	A	A	B	A
S5_1027549	5	1027549	G	B	A	A	A	A	A	A	B	A	B	B	A	B	H	B	A	A	A	A	A	B	A	A	A	B	B	A	B	H	B	B	B	A	A	A	A	A	A	A	B	A	B	A	H	B	A
S5_1027562	5	1027562	A	B	G	A	A	A	A	A	B	A	A	B	A	B	H	B	A	A	A	A	A	B	A	A	A	B	B	A	B	H	B	B	B	A	A	A	A	A	A	A	A	A	B	A	A	B	A
S5_1027563	5	1027563	T	B	C	A	A	A	A	A	B	A	B	B	A	B	H	B	A	A	A	A	A	B	A	A	A	B	B	A	B	H	B	B	B	A	A	A	A	A	A	A	B	A	B	A	B	B	A
S5_1043965	5	1043965	A	B	G	A	B	B	B	A	A	A	B	B	A	B	H	B	B	B	B	A	B	A	A	A	B	B	B	B	B	B	A	B	B	B	B	B	B	A	A	B	B	B	B	B	B	B	B
S5_1159328	5	1159328	A	B	G	A	B	B	B	A	A	A	A	B	B	B	B	B	B	B	B	A	B	B	A	A	B	B	B	B	B	B	B	B	B	B	B	B	B	B	A	B	A	A	H	B	B	H	B
S5_1195956	5	1195956	C	B	A	A	B	B	B	B	A	A	B	B	B	B	H	B	B	A	B	A	A	B	A	A	B	B	B	B	B	B	B	B	B	B	B	B	B	A	A	B	B	A	B	H	B	H	B
S5_1267059	5	1267059	C	B	T	A	B	B	B	B	A	A	B	B	B	B	H	B	B	A	B	A	B	A	B	B	B	B	B	B	B	B	A	B	B	B	B	B	B	B	A	B	A	A	B	B	B	B	B
S5_1473882	5	1473882	A	B	G	A	B	B	B	B	A	A	B	B	B	B	B	B	B	A	B	A	B	B	A	B	B	B	B	B	B	B	B	B	B	B	B	B	B	B	A	B	B	B	B	B	B	B	B
S5_1473896	5	1473896	C	B	G	A	B	B	B	B	A	A	B	B	B	B	B	B	B	A	B	A	B	B	A	B	B	B	B	B	B	B	B	B	B	B	B	B	B	B	A	B	B	B	B	B	B	B	B
S5_1483114	5	1483114	T	B	C	A	B	B	B	B	A	A	B	B	B	B	A	B	B	H	B	A	B	B	A	B	B	B	B	B	B	A	A	B	B	B	B	B	B	B	H	B	B	B	B	B	B	B	B
S5_1509216	5	1509216	G	B	T	A	B	B	B	B	A	A	B	B	B	B	H	B	B	A	B	A	B	A	A	B	A	B	B	B	B	A	A	B	B	H	B	B	B	B	A	B	B	B	B	B	B	H	B
S5_1707504	5	1707504	A	B	G	A	B	B	B	A	A	A	B	B	B	B	B	B	B	B	B	A	B	B	A	B	B	B	B	B	B	A	B	B	B	B	B	B	B	B	A	B	A	A	B	B	B	H	A
S5_1786308	5	1786308	A	B	C	A	B	B	B	H	H	A	B	B	B	B	H	B	B	B	B	A	H	B	H	B	B	B	B	B	B	A	H	B	B	B	B	B	B	H	A	B	B	H	B	B	H	B	A
S5_1786317	5	1786317	G	B	T	A	B	B	B	H	H	A	B	B	B	B	H	B	B	B	B	A	H	B	H	B	B	B	B	B	B	A	H	B	B	B	B	B	B	H	A	B	B	H	B	B	H	B	A
S5_1786319	5	1786319	A	B	G	A	B	B	B	H	H	A	B	B	B	B	H	B	B	B	B	A	H	B	H	B	B	B	B	B	B	A	H	B	B	B	B	B	B	H	A	B	B	H	B	B	H	B	A
S5_1786325	5	1786325	C	B	A	A	B	B	B	H	H	A	B	B	B	B	H	B	B	B	B	A	H	B	H	B	B	B	B	B	B	A	H	B	B	B	B	B	B	H	A	B	B	H	B	B	H	B	A
S5_1809116	5	1809116	A	B	C	A	B	B	B	H	A	A	B	B	B	B	H	B	B	H	B	A	H	B	H	B	B	B	B	B	B	A	B	B	H	B	B	B	B	B	H	B	B	H	B	B	H	B	A
S5_1809122	5	1809122	G	B	A	A	B	B	B	H	A	A	B	B	B	B	H	B	B	H	B	A	H	B	H	B	B	B	B	B	B	A	B	B	H	B	B	B	B	B	H	B	B	H	B	B	H	B	A
S5_1809155	5	1809155	C	B	G	A	B	B	B	H	A	A	B	B	B	B	H	B	B	H	B	A	H	B	H	B	B	B	B	B	B	A	B	B	H	B	B	B	B	B	H	B	B	H	B	B	H	B	A
S5_1864884	5	1864884	T	B	C	A	H	B	B	B	A	A	B	B	B	B	B	B	B	B	B	A	A	B	A	B	H	B	B	B	B	A	A	B	B	B	B	B	B	B	A	B	H	A	B	B	B	B	A
S5_2312548	5	2312548	A	B	G	A	A	B	B	B	A	B	B	B	B	B	A	A	B	A	B	A	B	B	A	B	B	B	B	B	B	A	A	B	B	B	B	H	B	A	A	B	A	B	H	A	A	B	B
S5_2313353	5	2313353	A	B	G	A	B	B	B	A	A	B	A	B	B	H	H	A	B	A	B	A	B	B	H	B	B	B	B	B	B	A	A	B	B	B	B	B	B	A	A	B	B	A	B	A	B	H	B
S5_2326167	5	2326167	T	B	G	A	A	B	B	B	A	B	A	B	H	B	B	B	B	A	B	A	B	B	A	B	A	B	B	B	B	A	A	B	B	B	B	B	B	A	A	B	B	B	B	B	A	B	B
S5_2376301	5	2376301	C	B	T	A	A	B	B	H	A	B	A	B	B	B	H	H	B	A	B	A	A	H	A	B	H	B	B	B	B	A	B	B	B	B	B	B	B	A	A	B	B	A	B	A	B	B	A
S5_2376342	5	2376342	C	B	T	A	A	B	B	H	A	B	A	B	B	B	H	B	B	A	B	A	A	H	A	B	H	B	B	B	B	A	B	B	B	B	B	B	B	A	A	B	B	A	B	A	B	B	A
S5_2376389	5	2376389	C	B	A	A	A	H	B	H	A	B	A	B	B	B	H	H	B	A	B	A	A	H	A	B	H	B	B	B	B	A	B	B	B	B	B	B	B	A	A	B	B	A	B	A	B	B	A
S5_2735470	5	2735470	G	B	A	A	H	B	B	A	A	B	B	B	B	B	H	A	B	A	B	A	B	B	B	B	B	B	B	B	B	A	A	B	B	B	B	B	B	A	A	B	B	B	B	B	A	B	A
S5_3628823	5	3628823	C	B	T	A	A	B	B	B	B	B	B	B	B	B	H	B	B	B	B	A	B	B	B	B	B	B	B	B	B	B	B	B	B	B	B	B	B	A	A	B	B	A	B	A	B	B	A
S5_3875998	5	3875998	A	B	T	A	B	B	B	A	A	B	A	B	B	B	B	B	B	B	B	A	A	B	A	B	H	B	B	B	B	B	B	B	B	B	B	B	B	A	A	B	B	B	B	A	A	B	B
S5_4028045	5	4028045	A	B	G	A	B	B	B	A	B	B	B	B	B	B	H	B	B	B	B	A	A	B	A	B	B	B	B	B	B	B	B	B	B	B	B	B	B	A	A	B	B	A	B	A	B	H	A
S5_4028057	5	4028057	G	B	A	A	B	B	B	A	B	B	B	B	B	B	H	B	B	B	B	A	A	B	A	B	B	B	B	B	B	B	B	B	B	B	B	B	B	A	A	B	B	A	B	A	B	H	A
S5_4028060	5	4028060	A	B	G	A	B	B	B	A	B	B	B	B	B	B	H	B	B	B	B	A	A	B	A	B	B	B	B	B	B	B	B	B	B	B	B	B	B	A	A	B	B	A	B	A	B	H	A
S5_4028068	5	4028068	G	B	A	A	B	B	B	A	B	B	B	B	B	B	H	B	B	B	B	A	A	B	A	B	B	B	B	B	B	B	B	B	B	B	B	B	B	A	A	B	B	A	B	A	B	H	A
S5_4028103	5	4028103	T	B	G	A	B	B	B	A	B	B	B	B	B	B	H	B	B	B	B	A	A	B	A	B	B	B	B	B	B	B	B	B	B	B	B	B	B	A	A	B	B	A	B	A	B	H	A
S5_4153404	5	4153404	C	B	T	A	B	B	H	A	A	B	B	B	B	B	H	B	B	B	B	A	A	A	B	B	B	B	B	B	B	B	B	B	B	B	B	B	B	A	A	B	B	A	B	B	A	B	A
S5_4262952	5	4262952	G	B	T	A	B	B	B	H	B	B	B	B	B	B	H	B	B	B	B	A	B	B	B	B	B	B	B	B	B	A	B	B	B	B	B	B	B	A	A	B	B	A	B	A	B	B	B
S5_4262958	5	4262958	A	B	G	A	B	B	B	H	B	B	B	B	B	B	H	B	B	B	B	A	B	B	B	B	B	B	B	B	B	A	B	B	B	B	B	B	B	A	A	B	B	A	B	A	B	B	B
S5_4262959	5	4262959	T	B	C	A	B	B	B	H	B	B	B	B	B	B	H	B	B	B	B	A	B	B	B	B	B	B	B	B	B	A	B	B	B	B	B	B	B	A	A	B	B	A	B	A	B	B	B
S5_4262960	5	4262960	T	B	C	A	B	B	B	H	B	B	B	B	B	B	H	B	B	B	B	A	B	B	B	B	B	B	B	B	B	A	B	B	B	B	B	B	B	A	A	B	B	A	B	A	B	B	B
S5_5391699	5	5391699	A	B	G	A	B	B	B	B	B	A	B	B	B	B	B	B	B	B	B	A	A	B	A	B	B	B	B	B	B	B	B	B	B	B	B	B	B	A	A	B	B	A	B	A	A	B	A
S5_5847572	5	5847572	A	B	G	A	H	H	B	H	H	A	H	H	H	B	A	B	B	A	A	H	A	H	A	H	A	A	B	B	A	B	B	H	B	H	H	B	B	A	H	B	A	A	H	B	H	A	A
S5_5847581	5	5847581	A	B	G	A	H	H	B	H	H	A	H	H	H	B	A	B	B	A	A	H	A	H	A	H	A	A	B	B	A	B	B	H	B	H	H	B	B	A	H	B	A	A	H	B	H	A	A
S5_5847584	5	5847584	C	B	G	A	H	H	B	H	H	A	H	H	H	B	A	B	B	A	A	H	A	H	A	H	A	A	B	B	A	B	B	H	B	H	H	B	B	A	H	B	A	A	H	B	H	A	A
S5_5847589	5	5847589	C	B	G	A	H	H	B	H	H	A	H	H	H	B	A	B	B	A	A	H	A	H	A	H	A	A	B	B	A	B	B	H	B	H	H	B	B	A	H	B	A	A	H	B	H	A	A
S5_5847601	5	5847601	T	B	A	A	H	H	B	H	H	A	H	H	H	B	A	B	B	A	A	H	A	H	A	H	A	A	B	B	A	B	B	H	B	H	H	B	B	A	H	B	A	A	H	B	H	A	A
S5_5847604	5	5847604	A	B	C	A	H	H	B	H	H	A	H	H	H	B	A	B	B	A	A	H	A	H	A	H	A	A	B	B	A	B	B	H	B	H	H	B	B	A	H	B	A	A	H	B	H	A	A
S5_5847612	5	5847612	T	B	C	A	H	H	B	H	H	A	H	H	H	B	A	B	B	A	A	H	A	H	A	H	A	A	B	B	A	B	B	H	B	H	H	B	B	A	H	B	A	A	H	B	H	A	A
S5_5847617	5	5847617	C	B	G	A	H	H	B	H	H	A	H	H	H	B	A	B	B	A	A	H	A	H	A	H	A	A	B	B	A	B	B	H	B	H	H	B	B	A	H	B	A	A	H	B	H	A	A
S5_5965187	5	5965187	T	B	C	A	A	B	B	A	A	B	B	B	B	B	A	B	B	B	B	A	B	B	B	B	B	B	B	B	B	A	B	B	B	B	B	A	B	B	A	B	B	B	B	H	H	A	A
S5_5998879	5	5998879	G	B	A	A	B	B	B	A	B	B	B	B	B	B	H	B	B	B	B	A	B	B	B	B	B	B	B	B	B	A	B	B	B	B	A	A	B	A	A	B	B	B	B	A	A	A	A
S5_6002352	5	6002352	T	B	A	A	A	B	B	A	A	A	B	B	B	B	B	B	B	B	B	A	A	B	B	B	B	B	A	B	B	A	B	B	B	B	B	A	B	A	A	B	B	A	B	A	A	A	A
S5_6002357	5	6002357	T	B	C	A	A	B	B	A	A	A	B	B	B	B	B	B	B	B	B	A	A	B	B	B	B	B	A	B	B	A	B	B	B	B	B	A	B	A	A	B	B	A	B	A	A	A	A
S5_6002359	5	6002359	A	B	G	A	A	B	B	A	A	A	B	B	B	B	B	B	B	B	B	A	A	B	B	B	B	B	A	B	B	A	B	B	B	B	B	A	B	A	A	B	B	A	B	A	A	A	A
S5_6011171	5	6011171	G	B	T	A	A	B	B	B	B	B	B	B	B	H	A	B	B	B	B	A	B	B	B	B	B	B	A	B	B	A	B	B	B	B	B	B	B	A	A	B	B	B	B	A	B	A	A
S5_6011203	5	6011203	G	B	C	A	A	B	B	B	B	B	B	B	B	H	A	B	B	B	B	A	B	B	B	B	B	B	A	B	B	A	B	B	B	B	B	B	B	A	A	B	B	B	B	A	B	A	A
S5_6011226	5	6011226	G	B	T	A	A	B	B	B	B	B	B	B	B	H	A	B	B	B	B	A	B	B	B	B	B	B	A	B	B	A	B	B	B	B	B	B	B	A	A	B	B	B	B	A	B	A	A
S5_6314318	5	6314318	C	B	T	A	B	B	B	A	A	A	B	B	B	B	B	B	B	B	B	A	B	B	B	B	B	B	B	B	B	B	B	B	B	B	A	B	B	A	A	B	B	B	B	A	A	A	A
S5_6314454	5	6314454	T	B	G	A	A	B	A	A	B	B	B	B	B	B	B	B	B	B	B	A	B	B	B	B	B	B	A	B	B	B	B	B	B	B	A	B	B	A	A	B	B	A	B	A	A	A	A
S5_6318090	5	6318090	G	B	A	A	H	B	B	A	A	H	A	A	B	B	H	B	B	A	B	A	A	B	A	A	H	A	A	B	B	H	A	B	A	B	A	H	B	A	A	B	B	H	B	A	B	A	A
S5_6339023	5	6339023	G	B	T	A	B	A	B	A	B	B	B	B	A	B	B	B	B	B	A	A	A	A	B	B	B	B	B	A	A	B	B	A	A	H	B	A	B	A	B	A	A	A	A	A	B	A	B
S5_6356561	5	6356561	T	B	A	A	A	B	B	A	B	B	B	B	B	B	H	B	B	B	B	A	H	B	B	B	H	B	A	B	B	A	B	B	B	B	H	A	B	A	A	B	B	A	B	B	H	A	H
S5_6606914	5	6606914	A	B	C	A	B	B	B	A	B	B	B	H	B	B	H	H	B	B	B	A	A	B	B	B	B	B	A	B	B	B	B	B	B	B	B	B	B	A	H	B	B	B	B	A	B	A	B
S5_6678610	5	6678610	T	B	C	A	B	B	B	B	A	B	B	B	H	B	H	B	B	B	B	A	B	B	B	B	B	B	A	B	B	A	B	B	B	B	B	A	B	A	A	B	B	B	B	A	B	H	A
S5_6678640	5	6678640	T	B	C	A	B	B	B	B	A	B	B	B	H	B	B	B	B	B	B	A	B	B	B	B	B	B	A	B	B	A	B	B	B	B	B	A	B	A	A	B	B	B	B	A	B	H	A
S5_6883481	5	6883481	A	B	C	A	B	B	A	A	B	B	B	B	B	B	B	B	B	B	B	A	B	B	B	B	B	B	A	A	B	A	B	B	B	B	B	A	A	B	A	B	B	A	B	A	B	A	B
S5_6942295	5	6942295	C	B	T	A	A	A	A	A	A	A	B	B	B	B	H	B	B	B	B	H	B	B	A	B	B	B	A	A	B	B	B	B	B	B	B	A	A	B	A	B	B	A	B	A	A	H	A
S5_7070163	5	7070163	A	B	C	A	B	B	A	A	B	B	B	B	B	B	B	B	B	A	B	A	A	A	A	B	B	B	A	A	B	A	B	B	B	B	B	A	A	B	A	B	B	B	B	A	B	H	A
S5_7113287	5	7113287	G	B	A	A	B	A	A	A	A	B	B	B	B	B	H	B	B	B	B	A	A	A	A	B	B	B	A	A	B	A	B	B	B	B	B	B	B	B	A	B	B	A	A	A	B	A	B
S5_7131154	5	7131154	C	B	G	A	A	A	H	A	B	A	B	B	B	B	H	B	B	A	B	H	B	B	A	B	B	B	A	A	B	A	B	B	B	B	A	B	B	B	A	B	B	A	B	A	B	A	A
S5_7131155	5	7131155	G	B	C	A	A	A	H	A	B	A	B	B	B	B	H	B	B	A	B	H	B	B	A	B	B	B	A	H	B	A	B	B	B	B	A	B	B	B	A	B	B	A	B	A	B	H	A
S5_7152551	5	7152551	A	B	T	A	A	B	A	A	A	B	B	B	B	B	B	B	B	A	B	A	A	A	A	B	B	B	A	A	B	A	B	B	B	B	A	B	A	B	A	B	B	A	B	A	A	A	A
S5_7152595	5	7152595	T	B	C	A	A	B	A	A	A	B	B	B	B	B	B	B	B	A	B	A	A	A	A	B	B	B	A	A	B	A	B	B	B	B	A	B	A	B	A	B	B	A	B	A	A	A	A
S5_7152643	5	7152643	A	B	G	A	B	A	A	A	A	B	B	B	H	B	H	B	B	B	B	A	B	A	A	B	H	B	A	A	B	A	B	H	B	B	B	A	B	A	A	B	B	A	B	A	A	A	A
S5_7152723	5	7152723	C	B	T	A	A	A	A	A	A	B	B	B	B	B	H	B	B	B	B	H	B	A	A	B	B	B	A	A	B	A	B	B	B	B	B	H	B	A	A	B	B	B	B	A	A	H	A
S5_7152983	5	7152983	G	B	C	A	B	A	A	A	A	B	B	B	B	B	B	B	B	B	B	A	A	A	A	B	B	B	A	A	B	A	B	B	B	B	B	A	A	B	A	B	B	B	B	A	B	A	B
S5_7153014	5	7153014	A	B	G	A	B	A	A	A	A	B	B	B	B	B	B	B	B	B	B	A	A	A	A	B	B	B	A	A	B	A	B	B	B	B	B	A	A	B	A	B	B	B	B	A	B	A	B
S5_7267991	5	7267991	A	B	C	A	B	B	A	A	A	B	B	B	B	B	A	B	B	B	B	A	B	B	A	B	B	B	A	A	B	A	B	B	B	B	B	B	B	A	A	B	B	A	B	A	A	A	A
S5_7268822	5	7268822	G	B	A	A	H	B	A	A	B	B	B	B	B	B	B	B	B	B	B	H	B	A	A	B	H	B	A	A	B	B	B	B	B	H	B	B	A	B	A	B	B	A	B	A	B	A	B
S5_7312345	5	7312345	A	B	T	A	A	H	A	A	A	A	B	B	B	B	A	B	B	B	B	A	B	A	A	B	B	B	A	A	B	A	B	B	B	B	B	B	A	B	A	B	B	A	B	A	A	A	A
S5_7416527	5	7416527	A	B	G	A	H	A	A	A	H	H	B	B	B	B	A	B	B	H	B	A	B	H	A	B	B	B	A	A	B	H	B	B	B	B	B	H	H	B	A	B	B	H	B	A	A	A	H
S5_7435098	5	7435098	A	B	G	A	B	B	A	A	A	B	B	B	B	B	H	B	B	B	B	A	B	A	A	B	B	B	A	A	B	A	B	B	B	B	A	B	B	A	H	B	B	B	B	A	A	A	A
S5_7437977	5	7437977	C	B	T	A	B	A	A	A	A	A	B	B	B	B	A	B	B	B	B	A	B	A	A	B	B	B	A	A	B	A	B	B	B	B	B	B	B	B	A	B	B	B	B	A	A	H	B
S5_7928325	5	7928325	G	B	A	A	B	H	A	A	A	A	B	B	B	H	H	B	B	B	B	B	A	B	A	B	H	B	A	A	B	A	B	B	B	B	B	A	A	A	A	B	B	A	B	A	B	A	A
S5_8141620	5	8141620	T	B	C	A	B	A	A	B	B	B	H	B	B	B	B	B	B	B	B	B	B	A	A	B	B	B	A	A	B	A	B	B	B	B	B	A	B	B	A	B	B	A	B	A	A	A	A
S5_8530246	5	8530246	C	B	G	A	A	H	A	A	A	B	B	B	B	B	A	B	B	B	B	B	B	B	A	B	B	B	A	A	B	A	B	B	H	B	B	A	B	B	A	B	B	A	B	A	B	A	A
S5_8703896	5	8703896	G	B	A	A	A	A	A	A	B	B	B	B	B	B	A	B	B	B	B	B	B	A	A	B	B	B	A	A	B	A	B	B	B	B	B	B	B	B	A	B	B	A	B	A	B	A	H
S5_8703923	5	8703923	T	B	A	A	A	A	A	A	B	B	B	B	B	B	A	B	B	B	B	B	B	A	A	B	B	B	A	A	B	A	B	B	B	B	B	B	B	B	A	B	B	A	B	A	B	A	H
S5_8786635	5	8786635	G	B	T	A	B	B	A	A	B	B	B	B	B	B	A	B	B	B	B	B	A	A	A	B	B	B	A	A	B	A	B	B	B	B	B	B	A	A	A	B	B	A	B	A	A	A	A
S5_9184400	5	9184400	C	B	A	A	B	A	A	A	B	B	B	B	B	B	A	B	B	A	B	B	B	B	A	B	B	B	A	A	B	A	B	B	B	B	B	A	B	B	A	B	B	A	B	A	A	A	A
S5_9216365	5	9216365	T	B	C	A	H	A	H	A	H	B	A	B	B	B	A	B	B	H	B	B	H	H	A	B	B	B	A	A	B	H	B	B	B	B	B	H	H	B	A	B	B	A	B	A	H	A	H
S5_9216398	5	9216398	C	B	A	A	H	A	H	A	H	B	B	B	B	B	A	B	B	H	B	B	H	H	A	B	B	B	A	A	B	H	B	B	H	B	B	H	H	B	A	B	B	A	B	A	H	A	H
S5_9388932	5	9388932	T	B	G	A	A	A	A	A	A	B	B	B	B	B	B	B	B	B	B	B	B	B	A	B	B	B	A	A	B	A	B	B	B	B	B	B	B	B	A	B	B	A	B	A	A	A	A
S5_9388966	5	9388966	G	B	A	A	A	A	A	A	A	B	B	B	B	H	B	B	B	B	B	B	B	B	A	B	B	B	A	A	B	A	B	B	B	B	B	B	B	B	A	B	B	A	B	A	A	A	A
S5_9389008	5	9389008	C	B	G	A	A	A	A	A	A	B	B	B	B	B	B	B	B	B	B	B	B	B	A	B	B	B	A	A	B	A	B	B	B	B	B	B	B	B	A	B	B	A	B	A	A	A	A
S5_9389012	5	9389012	G	B	A	A	A	A	A	A	A	B	B	B	B	B	B	B	B	B	B	B	B	B	A	B	B	B	A	A	B	A	B	B	B	B	B	B	B	B	A	B	B	A	B	A	A	A	A
S5_9455785	5	9455785	G	B	A	A	A	A	H	A	H	B	B	B	B	B	B	B	B	B	B	A	B	H	A	B	B	B	A	A	B	A	B	B	B	B	B	B	H	B	A	B	B	A	B	A	H	A	H
S5_9643188	5	9643188	C	B	G	A	A	A	A	B	A	B	B	B	B	B	B	B	B	B	B	A	B	B	A	B	H	B	A	A	A	A	B	B	B	B	B	A	A	B	A	B	B	A	B	A	A	A	A
S5_9780234	5	9780234	G	B	C	A	B	A	A	A	B	B	B	B	B	H	H	B	B	A	B	A	B	A	A	B	B	B	A	A	B	A	B	B	B	B	B	A	A	B	A	B	B	A	B	A	A	H	A
S5_9780255	5	9780255	A	B	G	A	B	A	A	A	B	B	B	B	B	H	H	B	B	A	B	A	B	A	A	B	B	B	A	A	B	A	B	B	B	B	B	A	A	B	A	B	B	A	B	A	A	H	A
S5_10125063	5	10125063	A	B	G	A	B	B	A	A	A	B	B	B	B	B	A	B	B	B	B	B	B	B	A	B	B	B	A	A	B	A	B	B	B	B	A	B	B	B	A	B	B	A	B	A	A	A	B
S5_10353736	5	10353736	G	B	A	A	B	A	B	A	A	A	A	A	A	A	H	A	A	A	A	A	B	A	B	A	A	A	A	B	A	A	B	B	B	A	A	B	A	A	B	A	B	B	A	B	A	B	B
S5_10353740	5	10353740	T	B	G	A	B	A	B	A	A	A	A	A	A	A	H	A	A	A	A	A	B	A	B	A	A	A	A	B	A	A	B	B	B	A	A	B	A	A	B	A	B	B	A	B	A	B	B
S5_10353752	5	10353752	C	B	T	A	B	H	B	A	A	A	A	A	A	A	H	A	A	A	A	A	B	A	B	A	A	A	A	B	A	A	B	B	B	A	A	B	A	A	B	A	B	B	A	B	A	B	B
S5_10353800	5	10353800	A	B	T	A	B	A	B	A	A	A	A	A	A	A	H	A	A	A	A	A	B	A	B	A	A	A	A	B	A	A	B	B	B	A	A	B	A	A	B	A	B	B	A	B	A	B	B
S5_10353803	5	10353803	G	B	A	A	B	A	B	A	A	A	A	A	A	A	H	A	A	A	A	A	B	A	B	A	A	A	A	B	A	A	B	B	B	A	A	B	A	A	B	A	B	B	A	B	A	B	B
S5_10816565	5	10816565	G	B	A	A	B	H	A	B	A	B	B	B	B	B	A	B	B	B	B	B	H	B	A	B	B	B	A	A	H	H	B	B	B	B	H	A	A	B	A	B	B	A	B	A	B	H	A
S5_11025712	5	11025712	C	B	A	A	B	A	A	A	A	B	B	B	B	B	B	B	B	A	B	B	B	B	A	B	B	B	A	A	B	A	B	B	B	B	A	A	A	A	A	B	B	A	B	A	B	A	A
S5_11247676	5	11247676	A	B	G	A	B	A	A	B	B	B	B	B	B	B	H	B	B	B	B	B	B	B	A	B	B	B	A	A	B	A	B	B	B	B	B	B	B	B	A	B	B	A	B	A	B	A	A
S5_11248496	5	11248496	A	B	C	A	A	B	A	A	B	B	B	B	B	B	H	B	B	A	B	B	A	B	A	B	B	B	A	A	B	A	B	H	B	B	B	B	A	A	A	B	B	A	B	A	A	A	B
S5_11264579	5	11264579	A	B	G	A	B	B	A	A	B	B	B	B	H	H	H	B	B	B	B	B	A	B	A	B	B	B	A	A	B	B	B	B	B	B	B	A	B	B	A	B	B	A	B	A	B	H	B
S5_11314445	5	11314445	G	B	A	A	B	A	A	A	B	B	B	H	B	H	A	B	B	B	B	B	B	B	A	B	B	B	A	A	B	A	B	B	B	B	B	A	A	B	A	B	B	A	B	A	B	A	B
S5_11874364	5	11874364	G	B	T	A	B	B	A	A	A	B	B	B	H	B	A	B	B	B	B	H	B	A	A	B	B	B	H	A	B	A	B	B	B	B	B	B	B	B	A	B	H	A	B	A	A	A	A
S5_11976494	5	11976494	A	B	G	A	A	H	A	H	A	B	B	B	B	H	B	B	B	B	B	A	B	B	A	B	B	B	B	A	B	A	B	B	B	B	B	A	B	B	B	B	B	B	B	H	A	H	B
S5_12686568	5	12686568	T	B	A	A	B	A	A	A	B	B	B	B	B	B	H	B	B	B	B	B	B	B	A	B	B	B	A	A	B	B	B	B	B	B	A	B	B	B	A	B	B	A	B	A	A	H	A
S5_13129034	5	13129034	A	B	G	A	H	A	H	A	B	A	A	A	A	A	A	A	A	A	B	A	B	A	A	A	A	A	A	A	A	A	B	A	A	A	B	A	A	A	A	B	A	A	B	A	B	H	A
S5_13261055	5	13261055	A	B	G	A	B	A	A	B	B	B	B	B	B	B	B	B	B	B	B	B	B	A	A	B	B	B	A	A	B	B	B	B	B	B	B	A	B	B	A	B	B	A	B	A	A	A	B
S5_13328968	5	13328968	T	B	C	A	A	A	A	B	B	B	A	B	B	B	A	B	A	A	A	A	B	A	A	A	B	B	A	A	B	B	B	A	A	A	B	A	A	A	A	B	A	A	B	A	A	A	B
S5_13373191	5	13373191	A	B	G	A	A	A	H	A	A	B	B	B	B	B	B	B	B	B	B	B	A	A	A	B	B	B	A	A	B	A	B	B	B	B	B	A	B	B	A	B	B	A	B	A	A	A	B
S5_13373314	5	13373314	G	B	C	A	A	B	A	A	A	B	B	B	B	B	H	B	B	B	B	B	B	B	A	B	B	B	A	A	B	A	B	B	H	B	B	A	B	B	A	B	A	A	B	A	B	A	B
S5_13373327	5	13373327	G	B	A	A	A	B	A	A	A	B	B	B	B	B	H	B	B	B	B	B	B	B	A	B	B	B	A	A	B	A	B	B	H	B	B	A	B	B	A	B	A	A	B	A	B	A	B
S5_13410288	5	13410288	G	B	T	A	A	A	A	A	B	B	B	B	B	B	H	B	B	B	B	B	B	B	A	B	H	B	A	A	B	B	B	B	B	B	B	B	A	H	A	B	B	A	B	A	B	A	B
S5_13417012	5	13417012	C	B	A	A	A	A	A	A	A	B	B	B	B	H	B	B	B	A	B	B	B	B	A	B	H	B	A	A	B	A	B	B	B	B	A	A	B	B	A	B	B	A	B	A	A	A	A
S5_13592813	5	13592813	G	B	A	A	A	B	A	B	B	B	B	B	B	B	A	B	B	B	B	B	A	B	A	B	B	B	A	A	B	A	B	B	B	B	B	B	B	B	A	B	B	A	B	H	A	A	B
S5_13944455	5	13944455	A	B	G	A	B	H	A	B	H	B	B	B	B	B	H	B	B	B	B	B	B	B	A	B	B	B	A	H	B	A	B	B	B	B	B	H	H	H	A	B	B	A	B	A	A	H	H
S5_13944515	5	13944515	G	B	A	A	B	H	A	B	H	B	B	B	B	B	H	B	B	B	B	B	B	H	A	B	B	B	A	H	B	A	B	B	B	B	B	H	H	B	A	B	B	A	B	A	A	H	H
S5_13944530	5	13944530	C	B	T	A	B	H	A	B	H	B	B	B	B	B	H	B	B	B	B	B	B	B	A	B	B	B	A	H	B	A	B	B	B	B	B	H	H	H	A	B	B	A	B	A	A	H	B
S5_14148063	5	14148063	C	B	G	A	B	B	A	A	B	B	B	B	B	H	H	B	B	B	B	B	B	A	A	B	B	B	A	A	B	A	B	B	B	B	B	B	B	B	A	B	B	A	B	A	A	A	B
S5_14261741	5	14261741	G	B	A	A	A	A	A	A	B	B	B	B	H	H	B	B	B	A	B	B	B	A	A	B	B	B	A	A	B	A	B	B	H	B	B	A	B	A	A	B	B	A	B	A	A	A	A
S5_14378160	5	14378160	C	B	T	A	B	A	A	A	B	B	B	B	B	H	H	B	B	B	B	B	B	B	A	B	B	B	A	A	B	A	B	B	B	B	A	B	A	B	A	H	B	A	B	A	A	A	A
S5_14378197	5	14378197	G	B	C	A	B	A	A	A	B	B	B	B	B	H	H	B	B	B	B	B	B	B	A	B	B	B	A	A	B	A	B	B	B	B	A	B	A	B	A	H	B	A	B	A	A	A	A
S5_14887792	5	14887792	G	B	A	A	B	B	B	B	A	B	B	A	A	A	B	B	A	B	B	A	B	A	A	B	A	B	B	A	B	B	B	B	B	B	B	B	B	B	A	B	A	B	B	A	H	A	A
S5_14998030	5	14998030	T	B	C	A	A	A	A	B	A	B	A	B	B	B	A	B	B	B	B	B	B	A	A	B	B	B	A	A	B	B	B	B	B	B	B	B	A	B	A	B	B	A	B	A	B	B	B
S5_15057918	5	15057918	G	B	A	A	B	H	A	A	A	B	B	B	B	B	A	B	B	B	B	A	B	B	A	B	B	B	A	A	B	A	B	B	B	B	B	B	B	A	B	B	B	A	B	A	A	B	A
S5_15062646	5	15062646	A	B	G	A	A	B	B	B	A	B	A	A	A	A	B	A	A	B	A	A	A	A	A	A	H	B	B	A	A	A	A	B	A	A	B	A	B	A	A	B	A	A	A	A	H	A	A
S5_15062647	5	15062647	T	B	A	A	A	A	B	A	A	B	A	A	A	A	A	A	A	B	A	A	A	A	A	A	H	B	B	A	A	A	A	B	A	A	B	A	B	A	A	B	A	A	A	A	H	A	A
S5_15069827	5	15069827	A	B	C	A	B	A	A	H	H	B	B	B	B	H	H	B	B	B	B	H	H	H	A	B	B	B	H	A	B	A	B	B	B	B	B	H	H	H	H	B	B	A	B	A	H	B	H
S5_15070223	5	15070223	A	B	C	A	B	A	A	B	A	B	B	B	B	B	H	B	B	A	B	A	B	A	A	B	B	B	A	A	B	B	B	B	B	B	B	B	A	B	A	B	B	A	B	A	A	B	A
S5_15132984	5	15132984	A	B	C	A	A	B	A	B	B	B	H	B	B	B	A	B	B	B	B	B	B	B	A	B	B	B	A	A	B	H	B	B	B	B	B	H	H	H	A	B	B	A	B	A	B	B	A
S5_15133123	5	15133123	G	B	T	A	B	B	A	A	B	B	B	B	B	B	A	B	B	B	B	B	B	A	A	B	B	B	A	A	B	A	B	B	B	B	A	B	A	B	A	B	B	A	B	A	B	B	A
S5_15144477	5	15144477	C	B	T	A	B	H	A	A	B	B	B	B	B	B	B	B	B	B	B	A	B	B	A	B	B	B	A	H	B	A	B	B	B	B	A	B	B	A	A	B	B	A	B	A	B	B	B
S5_15144480	5	15144480	T	B	G	A	B	H	A	A	B	B	B	B	B	B	B	B	B	B	B	A	B	B	A	B	B	B	A	H	B	A	B	B	B	B	A	B	B	A	A	B	B	A	B	A	B	B	B
S5_15144484	5	15144484	T	B	C	A	B	H	A	A	B	B	B	B	B	B	B	B	B	B	B	A	B	B	A	B	B	B	A	H	B	A	B	B	B	B	A	B	B	A	A	B	B	A	B	A	B	B	B
S5_15462030	5	15462030	C	B	T	A	A	A	B	B	B	B	B	B	B	B	H	B	B	B	B	B	B	B	A	B	B	B	A	A	B	H	B	B	B	B	H	B	H	B	A	B	B	A	B	A	H	B	H
S5_15521168	5	15521168	A	B	C	A	B	A	A	H	H	B	H	B	B	B	H	B	B	B	B	A	H	A	A	B	B	B	A	B	B	A	B	B	B	B	B	B	H	H	A	B	B	A	B	A	H	B	A
S5_15587046	5	15587046	C	B	T	A	A	A	A	A	B	B	B	B	B	B	H	B	B	B	B	B	A	B	A	B	B	B	A	A	B	A	B	B	B	B	A	B	B	A	A	B	B	A	B	A	A	B	A
S5_15587084	5	15587084	C	B	T	A	A	A	A	A	B	B	B	B	B	B	H	B	B	B	B	B	A	B	A	B	B	B	A	A	B	A	B	B	B	B	A	B	B	A	A	B	B	A	B	A	A	B	A
S5_15587088	5	15587088	A	B	G	A	A	A	A	A	B	B	B	B	B	B	H	B	B	B	B	B	A	B	A	B	B	B	A	A	B	A	B	B	B	B	A	B	B	A	A	B	B	A	B	A	A	B	A
S5_15750903	5	15750903	G	B	T	A	H	A	A	B	A	B	B	B	B	B	B	B	B	B	B	B	B	B	A	B	B	B	A	A	B	B	B	B	B	B	A	B	A	B	A	B	B	A	B	A	B	H	A
S5_15750906	5	15750906	A	B	G	A	H	A	A	B	A	B	B	B	B	B	B	B	B	B	B	B	B	B	A	B	B	B	A	A	B	B	B	B	B	B	A	B	A	B	A	B	B	A	B	A	B	H	A
S5_15750938	5	15750938	T	B	C	A	H	A	A	B	A	B	B	B	B	B	B	B	B	B	B	B	B	B	A	B	B	B	A	A	B	B	B	B	B	B	A	B	A	B	A	B	B	A	B	A	B	H	A
S5_15874455	5	15874455	T	B	G	A	A	A	A	B	B	B	A	B	B	B	H	B	B	A	B	B	B	B	A	B	B	B	A	A	B	A	B	B	B	B	B	B	B	B	A	B	B	A	B	A	B	B	B
S5_15874456	5	15874456	G	B	T	A	A	A	A	B	B	B	A	B	B	B	H	B	B	A	B	B	B	B	A	B	B	B	A	A	B	A	B	B	B	B	B	B	B	B	A	B	B	A	B	A	B	B	B
S5_16058630	5	16058630	C	B	A	A	A	A	A	A	B	B	B	B	B	B	H	B	B	B	B	A	A	B	A	B	B	B	A	A	B	B	B	B	B	B	A	B	B	A	A	B	B	A	B	A	A	H	A
S5_16422869	5	16422869	C	B	T	A	H	B	H	B	B	B	B	B	H	B	H	B	B	B	B	H	B	B	A	B	H	B	A	A	B	H	B	B	B	B	B	H	B	B	H	B	B	B	B	A	B	B	B
S5_16507288	5	16507288	T	B	C	A	B	B	B	B	H	B	B	H	B	B	B	B	B	B	B	B	B	H	A	B	H	B	B	B	H	B	B	H	H	B	B	B	B	B	B	B	H	B	B	B	B	B	B
S5_16507292	5	16507292	C	B	G	A	B	B	B	B	H	B	B	H	B	B	B	B	B	B	B	B	B	H	A	B	H	B	B	B	H	B	B	H	H	B	B	B	B	B	B	B	H	B	B	B	B	B	B
S5_16601309	5	16601309	G	B	T	A	A	B	A	A	B	B	B	B	B	B	H	B	B	B	B	B	B	B	A	B	B	B	A	A	B	A	B	B	B	B	A	B	A	A	A	B	B	A	B	A	A	B	A
S5_16708067	5	16708067	C	B	T	A	A	B	A	B	H	B	B	B	B	B	B	B	B	B	B	B	B	B	A	B	B	B	A	A	B	B	B	B	H	B	B	B	A	B	A	B	B	A	B	A	A	B	B
S5_17083358	5	17083358	T	B	G	A	A	B	A	A	B	B	A	A	B	B	H	B	B	B	B	B	B	B	A	B	B	B	A	A	B	A	B	H	B	B	B	B	A	B	A	B	B	A	B	A	B	B	B
S5_17198034	5	17198034	G	B	A	A	A	B	A	B	A	B	B	A	B	B	H	B	B	A	B	B	B	A	A	B	B	B	A	A	B	A	B	B	B	B	A	B	A	A	A	B	B	A	B	A	A	H	A
S5_17198274	5	17198274	C	B	A	A	B	B	A	B	A	B	B	A	B	B	B	B	B	B	B	B	B	B	B	B	B	B	B	A	B	B	B	B	B	B	B	B	A	B	B	B	B	B	B	A	B	B	B
S5_17779972	5	17779972	C	B	T	A	B	B	A	A	A	B	B	A	B	B	B	B	B	B	B	A	B	B	A	B	B	B	A	A	B	A	B	B	B	B	B	B	A	B	A	B	B	A	B	A	B	B	B
S5_17779978	5	17779978	C	B	T	A	B	B	A	A	A	B	B	A	B	B	B	B	B	B	B	A	B	B	A	B	B	B	A	A	B	A	B	B	B	B	B	B	A	B	A	B	B	A	B	A	B	B	B
S5_17780009	5	17780009	G	B	C	A	B	B	A	A	A	B	B	A	B	B	B	B	B	B	B	A	B	B	A	B	B	B	A	A	B	A	B	B	B	B	B	B	A	B	A	B	B	A	B	A	B	B	B
S5_17780636	5	17780636	G	B	A	A	H	B	H	H	H	B	B	A	B	B	H	B	B	H	B	H	B	H	A	B	H	B	B	A	B	H	B	B	B	B	H	B	A	H	A	B	B	A	B	A	H	B	B
S5_17780643	5	17780643	C	B	T	A	H	B	H	H	H	B	B	A	B	B	H	B	B	H	B	H	B	H	A	B	H	B	B	A	B	H	B	B	B	B	H	B	A	H	A	B	B	A	B	A	H	B	B
S5_17780647	5	17780647	G	B	C	A	H	B	H	H	H	B	B	A	B	B	H	B	B	H	B	H	B	H	A	B	H	B	B	A	B	H	B	B	B	B	H	B	A	H	A	B	B	A	B	A	H	B	B
S5_17780652	5	17780652	G	B	A	A	H	B	H	H	H	B	B	A	B	B	H	B	B	H	B	H	B	H	A	B	H	B	B	A	B	H	B	B	B	B	H	B	A	H	A	B	B	A	B	A	H	B	B
S5_17780653	5	17780653	A	B	G	A	H	B	H	H	H	B	B	A	B	B	H	B	B	H	B	H	B	H	A	B	H	B	B	A	B	H	B	B	B	B	H	B	A	H	A	B	B	A	B	A	H	B	B
S5_18085902	5	18085902	G	B	A	A	A	B	A	B	A	B	B	A	B	B	B	B	B	B	B	B	B	B	A	B	B	B	A	A	B	A	B	B	B	B	B	B	A	B	A	B	B	A	B	H	B	B	B
S5_18085903	5	18085903	A	B	G	A	A	B	A	B	A	B	B	A	B	B	B	B	B	B	B	B	B	B	A	B	B	B	A	A	B	A	B	B	B	B	B	B	A	B	A	B	B	A	B	H	B	B	B
S5_18106152	5	18106152	G	B	A	A	A	B	A	B	A	B	B	A	H	B	A	B	B	B	B	B	B	A	A	B	B	B	A	A	B	A	H	B	B	B	B	A	A	B	A	B	B	A	B	A	B	B	B
S5_18276281	5	18276281	T	B	G	A	B	B	A	B	B	B	B	A	B	B	A	B	B	B	B	B	B	B	A	B	B	B	B	A	B	B	B	B	B	B	B	B	A	B	A	B	B	A	B	A	B	H	B
S5_18323184	5	18323184	A	B	G	A	B	B	A	B	B	B	B	A	B	B	H	B	B	B	B	B	B	A	A	B	B	B	B	A	B	B	B	B	B	B	B	B	A	B	A	B	B	A	B	A	A	B	B
S5_18377339	5	18377339	G	B	C	A	B	B	A	B	A	B	B	B	H	B	H	B	B	B	B	B	B	B	A	B	B	B	B	A	B	A	B	B	B	B	B	B	A	B	A	B	B	A	B	A	B	B	B
S5_18377342	5	18377342	C	B	T	A	B	B	A	B	A	B	B	B	H	B	H	B	B	B	B	B	B	B	A	B	B	B	B	A	B	A	B	B	B	B	B	B	A	B	A	B	B	A	B	A	B	B	B
S5_18377349	5	18377349	G	B	C	A	B	B	A	B	A	B	B	B	H	B	H	B	B	B	B	B	B	B	A	B	B	B	B	A	B	A	B	B	B	B	B	B	A	B	A	B	B	A	B	A	B	B	B
S5_18377378	5	18377378	A	B	G	A	B	B	A	B	A	B	B	B	H	B	H	B	B	B	B	B	B	B	A	B	B	B	B	A	B	A	B	B	B	B	B	B	A	B	A	B	B	A	B	A	B	B	B
S5_18377380	5	18377380	G	B	C	A	B	B	A	B	A	B	B	B	H	B	H	B	B	B	B	B	B	B	A	B	B	B	B	A	B	A	B	B	B	B	B	B	A	B	A	B	B	A	B	A	B	B	B
S5_18377381	5	18377381	G	B	C	A	B	B	A	B	A	B	B	B	H	B	H	B	B	B	B	B	B	B	A	B	B	B	B	A	B	A	B	B	B	B	B	B	A	B	A	B	B	A	B	A	B	B	B
S5_18377387	5	18377387	T	B	G	A	B	B	A	B	A	B	B	B	H	B	H	B	B	B	B	B	B	B	A	B	B	B	B	A	B	A	B	B	B	B	B	B	A	B	A	B	B	A	B	A	B	B	B
S5_18377402	5	18377402	T	B	C	A	B	B	A	B	A	B	B	B	H	B	H	B	B	B	B	B	B	B	A	B	B	B	B	A	B	A	B	B	B	B	B	B	A	B	A	B	B	A	B	A	B	B	B
S5_18377414	5	18377414	A	B	G	A	B	B	A	B	A	B	B	B	H	B	H	B	B	B	B	B	B	B	A	B	B	B	B	A	B	A	B	B	B	B	B	B	A	B	A	B	B	A	B	A	B	B	B
S5_18377417	5	18377417	C	B	G	A	B	B	A	B	A	B	B	B	H	B	H	B	B	B	B	B	B	B	A	B	B	B	B	A	B	A	B	B	B	B	B	B	A	B	A	B	B	A	B	A	B	B	B
S5_18377421	5	18377421	C	B	A	A	B	B	A	B	A	B	B	B	H	B	H	B	B	B	B	B	B	B	A	B	B	B	B	A	B	A	B	B	B	B	B	B	A	B	A	B	B	A	B	A	B	B	B
S5_18409075	5	18409075	T	B	C	A	A	B	A	H	A	B	B	A	H	B	H	B	B	A	B	A	B	A	A	B	B	B	B	A	B	A	B	B	B	B	A	A	A	B	A	B	B	A	B	A	A	H	B
S5_18409093	5	18409093	A	B	G	A	A	B	A	H	A	B	B	A	H	B	H	B	B	A	B	A	B	A	A	B	B	B	B	A	B	A	B	B	B	B	A	A	A	B	A	B	B	A	B	A	A	H	B
S5_18409099	5	18409099	G	B	C	A	A	B	A	H	A	B	B	A	H	B	H	B	B	A	B	A	B	A	A	B	B	B	B	A	B	A	B	B	B	B	A	A	A	B	A	B	B	A	B	A	A	H	B
S5_18409103	5	18409103	C	B	T	A	A	B	A	H	A	B	B	A	H	B	H	B	B	A	B	A	B	A	A	B	B	B	B	A	B	A	B	B	B	B	A	A	A	B	A	B	B	A	B	A	A	H	B
S5_18440695	5	18440695	G	B	C	A	A	B	A	B	B	B	B	A	B	B	A	B	B	B	B	B	B	B	A	B	H	B	B	A	B	B	B	B	B	B	B	B	A	B	A	B	B	A	B	H	B	B	B
S5_18781427	5	18781427	G	B	A	A	A	B	A	B	A	B	B	A	B	B	H	B	B	A	B	B	A	A	A	B	B	B	B	A	B	B	B	B	A	B	B	B	A	B	A	B	B	A	B	A	B	B	B
S5_19158012	5	19158012	A	B	C	A	B	B	H	B	B	B	B	B	H	B	H	B	B	H	B	H	B	B	H	B	B	B	A	H	H	B	B	B	H	B	B	B	H	B	A	B	B	H	B	B	B	B	B
S5_19158171	5	19158171	T	B	G	A	B	B	A	B	A	B	B	B	B	B	B	B	B	A	B	A	A	B	A	B	B	B	A	A	B	A	B	B	B	B	B	A	A	A	A	B	B	A	B	A	A	B	B
S5_19158179	5	19158179	T	B	A	A	B	B	A	B	A	B	B	B	B	B	B	B	B	A	B	A	A	B	A	B	B	B	A	A	B	A	B	B	B	B	B	A	A	A	A	B	B	A	B	A	A	B	B
S5_19158199	5	19158199	C	B	T	A	B	B	A	B	A	B	B	B	B	B	B	B	B	A	B	A	A	B	A	B	B	B	A	A	B	A	B	B	B	B	B	A	A	A	A	B	B	A	B	A	A	B	B
S5_19204335	5	19204335	G	B	C	A	B	B	A	B	A	B	B	B	H	B	A	B	B	B	B	B	A	B	A	B	B	B	A	A	B	A	B	B	A	B	B	B	A	A	A	B	B	A	B	A	B	B	B
S5_19533518	5	19533518	G	B	T	A	A	B	A	A	A	B	B	B	B	B	A	B	B	A	B	A	A	B	A	B	B	B	A	A	B	B	B	B	B	B	B	B	A	B	A	B	B	A	B	A	A	H	B
S5_19533519	5	19533519	C	B	T	A	A	B	A	A	A	B	B	B	B	B	A	B	B	A	B	A	A	B	A	B	B	B	A	A	B	B	B	B	B	B	B	B	A	B	A	B	B	A	B	A	A	H	B
S5_19608148	5	19608148	A	B	G	A	B	B	A	B	A	B	A	B	H	B	B	B	B	B	B	A	B	A	A	B	B	B	B	A	B	A	B	B	A	B	B	A	A	A	A	B	A	A	B	H	A	B	B
S5_19762844	5	19762844	G	B	C	A	A	B	A	B	A	B	B	B	H	B	H	B	B	A	B	B	A	B	A	B	H	B	A	A	B	B	B	B	H	B	B	A	A	B	A	B	B	A	B	A	B	B	B
S5_19777044	5	19777044	T	B	G	A	A	B	A	A	A	B	B	B	H	B	H	B	B	B	B	A	A	B	A	B	B	B	A	A	B	B	B	B	A	B	B	A	A	A	A	B	B	A	B	A	A	B	B
S5_19923998	5	19923998	G	B	A	A	H	B	A	A	A	B	B	B	H	B	A	B	A	B	B	A	B	A	A	B	B	B	B	A	B	B	B	B	B	B	B	B	A	B	A	B	A	A	B	A	B	B	B
S5_20000201	5	20000201	G	B	T	A	A	B	A	A	A	B	B	B	B	B	B	B	A	B	B	B	B	A	A	B	B	B	A	A	B	A	B	B	B	B	B	B	A	B	A	B	B	A	B	A	B	B	B
S5_20038391	5	20038391	C	B	T	A	H	A	A	A	A	B	B	B	H	B	B	B	A	B	B	B	B	B	A	B	H	B	B	A	B	A	B	B	B	B	B	B	A	A	A	B	B	A	B	A	B	H	B
S5_20100264	5	20100264	A	B	C	A	A	B	A	A	A	B	B	B	B	H	B	B	A	B	B	A	B	B	A	B	B	B	A	A	B	A	B	B	H	B	B	B	A	B	A	B	B	A	B	A	A	B	B
S5_20150964	5	20150964	C	B	T	A	H	B	A	H	H	B	B	B	B	B	B	B	A	H	B	H	H	H	A	B	B	B	H	A	H	H	B	B	H	B	B	H	A	H	A	B	B	A	B	A	H	B	B
S5_20151036	5	20151036	T	B	G	A	H	B	A	H	H	B	B	B	B	B	B	B	A	H	B	H	H	H	A	B	B	B	H	A	H	H	B	B	H	B	B	H	A	H	A	B	B	A	B	A	H	B	B
S5_20298459	5	20298459	T	B	A	A	B	B	A	B	B	B	B	B	B	B	B	B	A	B	B	A	B	A	A	B	H	B	A	A	B	A	B	B	B	B	B	B	A	A	A	B	B	A	B	A	A	B	B
S5_20309091	5	20309091	C	B	T	A	H	B	A	B	B	B	B	B	B	H	H	B	A	B	B	B	A	A	A	B	B	B	B	A	A	A	B	B	A	B	B	A	A	A	A	B	B	A	B	A	A	B	B
S5_20418253	5	20418253	A	B	G	A	A	B	A	A	B	B	A	B	B	B	B	B	A	A	B	B	B	B	A	B	B	B	B	A	B	B	B	B	A	B	B	B	A	B	A	B	B	A	B	A	B	B	B
S5_20624978	5	20624978	G	B	A	A	B	B	A	A	A	B	B	B	B	B	B	B	A	B	B	B	B	B	A	B	B	B	B	A	B	B	B	B	H	B	B	A	A	B	A	B	B	A	B	H	A	B	B
S5_20924798	5	20924798	A	B	G	A	A	B	B	A	A	B	B	B	B	B	B	B	A	B	B	B	B	B	A	B	H	B	A	B	B	A	B	H	B	B	B	A	B	B	A	B	B	A	H	A	B	B	B
S5_21319601	5	21319601	A	B	G	A	A	B	B	B	A	B	B	B	B	B	H	B	A	B	B	B	A	B	A	B	B	B	A	B	B	A	B	B	A	B	B	B	B	B	A	B	A	A	B	A	A	B	B
S5_21512053	5	21512053	A	B	C	A	B	B	B	A	A	B	B	B	B	H	H	B	A	B	B	B	B	B	A	B	H	B	A	B	B	H	B	B	A	B	B	B	B	B	A	B	B	A	B	A	B	B	B
S5_21528579	5	21528579	T	B	C	A	H	B	B	B	A	B	B	B	H	H	B	B	H	B	B	B	H	A	B	B	B	B	B	B	B	A	B	B	B	B	B	A	B	B	A	B	B	A	B	A	B	B	B
S5_21751341	5	21751341	G	B	A	A	B	B	B	A	A	B	B	B	B	B	B	B	A	B	B	B	B	B	A	B	B	B	A	B	A	A	B	B	A	B	B	A	B	A	A	B	B	A	B	B	B	B	B
S5_21896264	5	21896264	G	B	A	A	B	B	B	B	A	B	B	B	B	H	B	B	A	B	B	B	B	A	A	B	B	B	A	B	B	A	B	B	B	B	B	A	B	A	A	B	B	A	B	A	B	B	B
S5_21908094	5	21908094	C	B	T	A	B	B	B	B	A	B	B	B	B	B	H	B	A	B	B	B	B	B	H	B	B	B	B	B	B	A	B	B	B	B	B	A	B	A	A	B	B	A	B	A	B	B	B
S5_21942149	5	21942149	G	B	T	A	B	B	B	A	A	B	B	B	B	A	H	B	A	B	B	B	B	B	A	B	B	B	B	B	B	A	B	B	B	B	B	A	B	B	A	B	B	A	B	A	A	H	B
S5_22005293	5	22005293	A	B	G	A	A	B	B	A	A	B	B	B	B	B	H	B	A	B	B	B	B	A	A	B	B	B	B	B	B	A	B	B	A	B	B	B	B	A	A	B	B	A	B	A	A	H	B
S5_22061625	5	22061625	T	B	G	A	B	B	B	B	A	B	B	B	B	B	B	B	A	B	B	B	B	B	A	B	B	B	B	B	B	B	B	B	H	B	B	A	B	A	A	B	B	A	B	A	B	B	B
S5_22075495	5	22075495	G	B	T	A	B	B	B	A	A	B	B	B	B	B	B	B	A	B	B	B	B	B	B	B	B	B	B	B	B	A	B	B	B	B	B	B	B	A	A	B	B	A	B	B	A	B	B
S5_22077219	5	22077219	A	B	T	A	B	B	B	B	A	B	B	B	B	A	H	B	A	B	B	B	B	A	A	B	B	B	B	B	A	H	B	B	H	B	B	B	B	B	A	B	B	A	B	B	B	H	B
S5_22145614	5	22145614	T	B	C	A	B	B	B	A	A	B	B	B	B	A	B	B	A	B	B	B	A	B	A	B	B	B	B	B	B	A	B	B	B	B	B	B	B	B	A	B	B	A	B	A	A	B	B
S5_22261751	5	22261751	T	B	C	A	A	B	B	B	A	B	B	B	B	B	B	B	H	B	B	H	B	B	H	B	B	B	B	B	B	A	B	B	H	B	B	A	B	A	A	B	B	A	B	B	A	B	B
S5_22381695	5	22381695	C	B	G	A	B	B	B	B	A	B	B	B	B	B	H	B	A	B	B	B	B	B	A	B	B	B	B	B	B	A	B	B	B	B	B	B	B	B	A	B	B	A	B	A	A	B	B
S5_22381942	5	22381942	G	B	C	A	A	B	B	B	A	B	B	B	B	B	B	B	A	B	B	B	B	B	A	B	B	B	B	B	H	A	B	B	A	B	B	H	B	A	A	B	B	A	B	A	B	B	B
S5_22647430	5	22647430	C	B	A	A	A	B	B	A	A	B	B	B	B	A	H	B	A	B	B	B	B	B	A	B	H	B	B	B	B	B	B	B	A	B	B	B	B	A	A	B	B	A	B	A	A	B	B
S5_22647447	5	22647447	C	B	T	A	A	B	B	A	A	B	B	B	B	A	H	B	A	B	B	B	B	B	A	B	H	B	B	B	B	B	B	B	A	B	B	B	B	A	A	B	B	A	B	A	A	B	B
S5_22647477	5	22647477	G	B	A	A	A	B	B	A	A	B	B	B	B	A	H	B	A	B	B	B	B	B	A	B	H	B	B	B	B	B	B	B	A	B	B	B	B	A	A	B	B	A	B	A	A	B	B
S5_22658151	5	22658151	G	B	A	A	A	B	B	B	A	B	B	B	B	A	B	B	A	B	B	B	B	B	B	B	B	B	B	B	B	A	B	B	B	B	B	B	B	A	A	B	B	A	B	A	B	B	B
S5_22658170	5	22658170	G	B	T	A	A	B	B	B	A	B	B	B	B	A	B	B	A	B	B	B	B	B	B	B	B	B	B	B	B	A	B	B	B	B	B	B	B	A	A	B	B	A	B	A	B	B	B
S5_23404379	5	23404379	T	B	C	A	A	B	A	A	A	B	B	B	H	A	B	B	A	B	B	B	A	B	B	B	B	B	B	A	A	A	B	B	H	A	B	A	A	A	A	B	B	A	B	A	B	B	B
S5_23434885	5	23434885	G	B	A	A	B	B	A	A	A	B	B	B	B	A	H	B	A	B	B	B	B	A	A	B	B	B	B	A	A	A	B	B	H	B	B	B	A	H	A	B	B	A	B	B	B	B	B
S5_23435911	5	23435911	C	B	T	A	B	B	A	A	A	B	B	B	B	B	B	B	A	B	B	B	B	B	B	B	B	B	B	A	B	B	A	B	B	B	B	A	A	A	A	B	B	A	B	A	B	B	B
S5_23445782	5	23445782	C	B	G	A	A	B	A	A	A	B	B	B	B	H	H	B	A	B	B	B	B	A	A	B	B	B	B	A	B	A	B	B	B	B	B	B	A	A	A	B	B	A	B	B	A	B	B
S5_23503421	5	23503421	C	B	T	A	H	H	A	A	A	B	B	B	B	A	B	B	A	B	B	B	A	B	B	B	B	B	B	A	A	A	A	B	H	B	B	B	A	A	H	B	B	A	B	B	H	B	B
S5_23504687	5	23504687	G	B	C	A	A	B	A	A	A	B	B	B	B	H	B	B	A	B	B	B	A	H	H	B	B	B	B	A	A	B	B	B	A	B	B	A	A	A	A	B	B	A	B	H	H	H	B
S5_23504736	5	23504736	C	B	G	A	A	B	A	A	A	B	B	B	B	H	B	B	A	B	B	B	A	H	H	B	B	B	B	A	A	B	B	B	A	B	B	A	A	A	A	B	B	A	B	H	H	H	B
S5_23504745	5	23504745	C	B	A	A	A	B	A	A	A	B	B	B	B	H	B	B	A	B	B	B	A	H	H	B	B	B	B	A	A	B	B	B	A	B	B	A	A	A	A	B	B	A	B	H	H	H	B
S5_23529896	5	23529896	G	B	T	A	B	B	A	A	A	B	B	B	B	H	B	B	A	B	B	B	H	H	H	B	B	B	B	A	H	B	B	B	B	B	B	B	A	H	A	B	B	H	B	H	H	H	B
S5_23584950	5	23584950	A	B	G	A	B	B	A	A	A	B	B	B	B	A	B	B	A	B	B	B	B	B	B	B	B	B	B	A	B	A	B	B	A	B	B	B	A	B	A	B	B	A	B	B	B	B	B
S5_23611246	5	23611246	G	B	A	A	B	B	A	A	A	B	B	B	B	A	B	B	A	B	B	B	B	B	B	B	B	B	B	A	A	A	A	B	B	A	B	B	A	B	A	B	B	A	B	B	B	B	B
S5_23611262	5	23611262	G	B	A	A	B	B	A	A	A	B	B	B	B	A	B	B	A	B	B	B	B	B	B	B	B	B	B	A	A	A	A	B	B	A	B	B	A	B	A	B	B	A	B	B	B	B	B
S5_23611264	5	23611264	A	B	G	A	B	B	A	A	A	B	B	B	B	A	B	B	A	B	B	B	B	B	B	B	B	B	B	A	A	A	A	B	B	A	B	B	A	B	A	B	B	A	B	B	B	B	B
S5_23611277	5	23611277	T	B	C	A	B	B	A	A	A	B	B	B	B	A	B	B	A	B	B	B	B	B	B	B	B	B	B	A	A	A	A	B	B	A	B	B	A	B	A	B	B	A	B	B	B	B	B
S5_23611293	5	23611293	G	B	A	A	B	B	A	A	A	B	B	B	B	A	B	B	A	B	B	B	B	B	B	B	B	B	B	A	A	A	A	B	B	A	B	B	A	B	A	B	B	A	B	B	B	B	B
S5_23637192	5	23637192	A	B	G	A	A	B	A	A	A	B	A	B	B	B	H	B	A	B	B	B	B	B	B	B	B	B	B	A	B	B	A	B	B	B	B	B	A	A	H	B	B	A	B	A	A	B	B
S5_23672298	5	23672298	C	B	A	A	B	B	A	A	A	B	B	B	B	A	B	B	A	B	B	B	A	B	A	B	B	B	B	A	B	B	A	B	B	A	B	B	A	A	A	B	B	A	B	A	B	B	B
S5_23784845	5	23784845	A	B	C	A	B	B	A	A	A	B	B	B	B	H	H	B	A	B	B	B	A	A	A	B	B	B	B	A	B	H	B	B	H	H	B	H	A	A	A	B	B	A	B	H	H	B	B
S5_23784852	5	23784852	C	B	G	A	B	B	A	A	A	B	B	B	B	H	H	B	A	B	B	B	A	A	A	B	B	B	B	A	B	H	B	B	H	H	B	H	A	H	A	B	B	A	B	H	H	B	B
S5_23784854	5	23784854	G	B	A	A	B	B	A	A	A	B	B	B	B	H	H	B	A	B	B	B	A	A	A	B	B	B	B	A	B	H	B	B	H	H	B	H	A	H	A	B	B	A	B	H	H	B	B
S5_23784894	5	23784894	A	B	C	A	B	B	A	A	A	B	B	B	B	H	H	B	A	B	B	B	A	A	A	B	B	B	B	A	B	H	B	B	H	H	B	H	A	H	A	B	B	A	B	H	H	B	B
S5_23787747	5	23787747	T	B	C	A	A	B	A	A	A	B	B	B	B	B	B	B	A	B	B	B	A	B	A	B	B	B	B	A	A	B	B	B	A	H	B	A	A	A	A	B	B	A	B	B	B	B	B
S5_23788977	5	23788977	T	B	C	A	A	B	A	A	A	B	B	B	B	B	B	B	A	B	B	B	B	A	B	B	B	B	B	A	B	A	B	B	A	B	B	B	A	A	A	B	B	A	B	A	A	B	B
S5_23789026	5	23789026	A	B	C	A	A	B	A	A	A	B	B	B	B	B	B	B	A	B	B	B	B	A	B	B	B	B	B	A	B	A	B	B	A	B	B	B	A	A	A	B	B	A	B	A	A	B	B
S5_23820857	5	23820857	C	B	T	A	B	B	A	A	A	B	B	B	B	A	B	B	A	B	B	B	B	B	B	B	B	B	B	A	B	B	B	B	A	A	B	B	A	B	A	B	B	A	B	A	B	B	B
S5_23821507	5	23821507	A	B	G	A	B	B	A	A	A	B	B	B	B	A	H	B	A	B	B	B	A	B	A	B	B	B	B	A	A	A	A	B	A	B	B	B	A	A	A	B	B	A	B	B	B	H	B
S5_23826091	5	23826091	C	B	A	A	A	B	A	A	A	B	B	B	B	B	H	B	A	B	B	B	A	B	A	B	B	B	B	A	A	A	A	B	B	A	B	A	A	A	A	B	B	A	B	B	B	B	B
S5_23872248	5	23872248	G	B	T	A	A	B	A	A	A	B	B	B	B	A	B	B	A	B	B	B	A	A	A	B	B	B	B	A	B	A	A	B	B	A	B	A	A	A	A	B	B	A	B	B	B	B	B
S5_23902201	5	23902201	T	B	C	A	A	B	A	A	A	B	B	B	B	B	B	B	A	B	B	B	H	A	A	B	B	B	B	A	B	A	A	B	A	B	B	B	A	B	A	B	B	A	B	B	B	B	B
S5_23902279	5	23902279	T	B	C	A	H	B	A	A	A	B	B	B	B	A	B	B	A	B	B	B	A	B	H	B	B	B	B	A	B	H	B	B	A	B	B	B	A	A	A	B	B	A	B	B	A	B	B
S5_23902354	5	23902354	G	B	A	A	H	B	A	A	A	B	B	B	B	A	H	B	A	B	B	B	A	B	A	B	B	B	B	A	H	A	B	B	A	B	B	B	A	A	A	B	B	A	B	B	A	B	B
S5_23927255	5	23927255	G	B	C	A	A	A	H	H	A	B	B	A	A	A	B	A	A	A	A	B	A	B	A	B	B	B	A	A	B	A	A	B	A	A	B	A	A	A	A	A	B	A	A	A	B	A	B
S5_23927256	5	23927256	A	B	C	A	A	A	H	H	A	B	B	A	A	A	B	A	A	A	A	B	A	B	A	B	B	B	A	A	B	A	A	B	A	A	B	A	A	A	A	A	B	A	A	A	B	A	B
S5_23927930	5	23927930	A	B	G	A	H	B	A	A	A	B	B	B	B	H	B	B	A	B	B	B	H	B	H	B	B	B	B	A	B	H	B	B	H	H	B	H	A	H	A	B	B	A	B	H	B	B	B
S5_24605584	5	24605584	T	B	G	A	H	B	A	A	A	B	B	B	B	B	H	B	B	H	B	B	A	A	A	B	B	B	B	A	H	A	B	B	B	B	B	H	A	A	A	B	B	A	B	A	A	A	B
S5_24713284	5	24713284	T	B	C	A	A	B	A	A	A	B	B	B	B	H	H	B	B	B	B	B	B	H	B	B	B	B	B	A	A	A	B	B	B	B	B	B	A	A	A	A	B	A	B	A	H	B	B
S5_24716154	5	24716154	A	B	G	A	B	B	A	A	A	B	B	B	B	B	B	B	B	B	B	B	B	A	A	B	B	B	B	A	B	A	B	B	A	B	B	B	A	B	A	A	B	A	B	B	A	B	B
S5_24723512	5	24723512	G	B	A	A	H	B	H	H	A	B	B	B	B	B	B	B	B	B	B	B	B	B	A	B	B	B	B	H	B	B	B	B	B	H	B	A	A	A	A	B	B	H	B	B	B	B	B
S5_24915138	5	24915138	A	B	T	A	A	B	B	B	B	B	B	B	B	A	B	B	B	B	B	A	A	B	A	B	B	B	A	B	B	B	B	B	B	B	B	B	B	A	B	B	B	B	A	B	B	B	B
S5_24915174	5	24915174	C	B	T	A	A	B	B	B	B	B	B	B	B	A	B	B	B	B	B	A	A	B	A	B	B	B	A	B	B	B	B	B	B	B	B	B	B	A	B	B	B	B	A	B	B	B	B
S5_24915183	5	24915183	T	B	C	A	A	B	B	B	B	B	B	B	B	A	B	B	B	B	B	A	A	B	A	B	B	B	A	B	B	B	B	B	B	B	B	B	B	A	B	B	B	B	A	B	B	B	B
S5_24915188	5	24915188	T	B	C	A	A	B	B	B	B	B	B	B	B	A	B	B	B	B	B	A	A	B	A	B	B	B	A	B	B	B	B	B	B	B	B	B	B	A	B	B	B	B	A	B	B	B	B
S5_24915190	5	24915190	A	B	G	A	A	B	B	B	B	B	B	B	B	A	B	B	B	B	B	A	A	B	A	B	B	B	A	B	B	B	B	B	B	B	B	B	B	A	B	B	B	B	A	B	B	B	B
S5_25284057	5	25284057	T	B	C	A	B	B	A	A	A	B	B	B	B	H	H	B	B	B	B	B	H	H	A	B	B	B	B	A	B	A	B	B	B	H	B	H	A	B	A	H	B	A	B	H	B	H	B
S5_25351449	5	25351449	C	B	A	A	H	B	A	A	A	B	B	B	H	B	B	B	B	B	B	B	H	H	H	B	B	B	B	A	B	H	B	B	H	H	B	H	A	B	A	H	B	A	B	B	B	H	B
S5_25465806	5	25465806	C	B	T	A	B	B	A	A	A	B	B	B	B	B	B	A	B	B	B	B	B	A	A	B	B	B	B	A	B	A	B	B	B	B	B	A	A	B	A	B	B	A	B	B	B	A	B
S5_25465812	5	25465812	G	B	C	A	B	B	A	A	A	B	B	B	B	B	B	A	B	B	B	B	B	A	A	B	B	B	B	A	B	A	B	B	B	B	B	A	A	B	A	B	B	A	B	B	B	A	B
S5_25617964	5	25617964	C	B	T	A	B	B	A	A	A	B	B	B	B	B	B	A	B	B	B	B	A	A	A	B	B	B	B	A	B	A	B	B	A	A	B	B	A	B	A	B	B	A	B	B	B	A	B
S5_25617991	5	25617991	A	B	G	A	B	B	A	A	A	B	B	B	B	B	B	A	B	B	B	B	A	A	A	B	B	B	B	A	B	A	B	B	A	A	B	B	A	B	A	B	B	A	B	B	B	A	B
S5_25618006	5	25618006	A	B	C	A	B	B	A	A	A	B	B	B	B	B	B	A	B	B	B	B	A	A	A	B	B	B	B	A	B	A	B	B	A	A	B	B	A	B	A	B	B	A	B	B	B	A	B
S5_25714516	5	25714516	A	B	C	A	A	B	A	A	A	B	B	B	B	B	H	A	B	B	A	B	A	B	A	B	B	B	B	A	A	A	B	B	A	A	B	B	A	B	A	A	B	A	B	B	A	A	B
S5_25953401	5	25953401	C	B	G	A	A	B	A	A	A	B	A	A	B	A	A	A	B	B	A	A	A	A	A	B	A	B	B	A	A	A	A	A	A	A	B	A	A	A	A	B	A	A	B	B	A	A	A
S5_26107492	5	26107492	G	B	A	A	A	B	A	A	A	B	B	B	B	B	B	A	B	B	A	B	B	B	A	B	B	B	B	A	B	A	B	B	B	B	B	A	A	B	A	A	B	A	B	B	A	A	B
S5_26143778	5	26143778	G	B	A	A	A	A	A	B	B	B	A	A	A	H	B	B	A	B	A	H	B	B	A	B	A	B	A	A	A	A	A	B	A	B	B	B	A	A	A	H	A	B	A	B	B	B	A
S5_26236587	5	26236587	C	B	T	A	B	B	A	A	A	B	B	B	B	B	H	A	B	B	B	B	A	B	A	B	B	B	B	A	A	A	B	B	A	B	B	A	A	B	A	A	B	A	B	B	B	B	B
S5_26375699	5	26375699	C	B	A	A	B	B	A	A	A	B	B	B	B	B	B	B	B	B	A	B	A	B	A	B	B	B	B	A	A	A	B	B	B	A	B	A	A	B	A	B	B	A	B	B	B	A	B
S5_26386463	5	26386463	A	B	G	A	A	B	H	A	A	B	B	B	B	B	B	A	B	B	A	B	A	B	A	B	B	B	B	A	B	B	B	B	A	A	B	B	A	B	H	B	A	A	B	B	A	B	B
S5_26386496	5	26386496	C	B	A	A	A	B	H	A	A	B	B	B	B	B	B	A	B	B	A	B	A	B	A	B	B	B	B	A	B	B	B	B	A	A	B	B	A	B	H	B	A	A	B	B	A	B	B
S5_26741953	5	26741953	G	B	T	A	B	B	A	A	A	B	B	B	B	B	B	A	B	B	A	B	A	A	A	B	B	B	B	A	A	A	B	B	A	A	B	A	A	B	A	B	B	A	B	B	B	B	B
S5_26829172	5	26829172	T	B	C	A	B	B	A	A	A	B	A	B	B	B	B	A	B	B	A	B	A	B	A	B	A	B	B	A	B	A	B	B	A	A	B	A	A	B	A	B	B	A	B	B	B	B	B
S5_26840095	5	26840095	G	B	C	A	A	B	B	A	B	A	B	B	B	B	B	H	B	B	B	A	B	A	A	B	B	B	A	A	B	B	B	B	B	B	B	B	A	B	A	B	B	B	B	B	B	A	A
S5_26840099	5	26840099	G	B	T	A	A	B	B	A	B	A	B	B	B	B	B	H	B	B	B	A	B	A	A	B	B	B	A	A	B	B	B	B	B	B	B	B	A	B	A	B	B	B	B	B	B	A	A
S5_26840105	5	26840105	G	B	T	A	A	B	B	A	B	A	B	B	B	B	B	H	B	B	B	A	B	A	A	B	B	B	A	A	B	B	B	B	B	B	B	B	A	B	A	B	B	B	B	B	B	A	A
S5_26840117	5	26840117	T	B	C	A	A	B	B	A	B	A	B	B	B	B	B	H	B	B	B	A	B	A	A	B	B	B	A	A	B	B	B	B	B	B	B	B	A	B	A	B	B	B	B	B	B	A	A
S5_26840125	5	26840125	C	B	A	A	A	B	B	A	B	A	B	B	B	B	B	H	B	B	B	A	B	A	A	B	B	B	A	A	B	B	B	B	B	B	B	B	A	B	A	B	B	B	B	B	B	A	A
S5_26840146	5	26840146	G	B	C	A	A	B	B	A	B	A	B	B	B	B	B	H	B	B	B	A	B	A	A	B	B	B	A	A	B	B	B	B	B	B	B	B	A	B	A	B	B	B	B	B	B	A	A
S5_26840147	5	26840147	G	B	A	A	A	B	B	A	B	A	B	B	B	B	B	H	B	B	B	A	B	A	A	B	B	B	A	A	B	B	B	B	B	B	B	B	A	B	A	B	B	B	B	B	B	A	A
S5_26840172	5	26840172	G	B	A	A	A	B	B	A	B	A	B	B	B	B	B	H	B	B	B	A	B	A	A	B	B	B	A	A	B	B	B	B	B	B	B	B	A	B	A	B	B	B	B	B	B	A	A
S5_26880967	5	26880967	G	B	C	A	B	B	A	A	A	B	A	B	B	H	B	B	B	B	A	B	A	B	A	B	B	B	B	A	A	A	B	B	A	A	B	A	A	B	A	A	A	A	B	B	B	A	B
S5_26892894	5	26892894	G	B	A	A	B	H	H	A	A	B	A	H	B	B	B	A	B	B	B	B	A	A	A	B	B	B	B	A	A	A	B	B	B	A	B	A	A	B	A	A	A	A	B	B	B	A	B
S5_26926426	5	26926426	A	B	G	A	B	B	A	A	A	B	B	B	B	B	B	A	B	B	A	B	B	A	A	B	B	B	B	A	A	A	B	B	A	A	B	B	A	B	A	B	B	A	B	B	B	A	B
S5_27119521	5	27119521	G	B	C	A	B	B	A	A	A	B	A	B	B	B	B	A	B	B	B	B	B	A	A	B	B	B	B	A	A	B	B	B	A	B	B	A	A	B	A	A	B	A	B	B	B	A	B
S5_27119528	5	27119528	C	B	T	A	B	B	A	A	A	B	A	B	B	B	B	A	B	B	B	B	B	A	A	B	B	B	B	A	A	B	B	B	A	B	B	A	A	B	A	A	B	A	B	B	B	A	B
S5_27119556	5	27119556	C	B	G	A	B	B	A	A	A	B	A	B	B	B	H	A	B	B	B	B	B	A	A	B	B	B	H	A	A	B	B	B	A	B	B	A	A	B	A	A	B	A	B	B	H	A	B
S5_27119577	5	27119577	G	B	T	A	B	B	A	A	A	B	A	B	B	B	B	A	B	B	B	B	B	A	A	B	B	B	H	A	A	B	B	B	A	B	B	A	A	B	A	A	B	A	B	B	H	A	B
S5_27119585	5	27119585	A	B	C	A	B	B	A	A	A	B	A	B	B	B	B	A	B	B	B	B	B	A	A	B	B	B	H	A	A	B	B	B	A	B	B	A	A	B	A	A	B	A	B	B	H	A	B
S5_27119626	5	27119626	A	B	G	A	H	H	A	A	A	B	A	B	B	B	H	A	B	B	A	B	B	A	A	B	B	B	B	A	A	B	B	B	H	A	B	A	A	B	A	B	B	A	B	B	B	H	B
S5_27122547	5	27122547	T	B	C	A	B	H	A	A	B	B	B	H	B	B	H	A	H	H	A	H	H	A	A	H	H	B	B	A	A	B	B	H	B	A	H	H	A	B	A	A	H	A	B	H	H	B	H
S5_27321815	5	27321815	C	B	T	A	B	B	A	A	H	B	A	B	B	B	H	H	B	B	A	B	B	A	A	B	B	B	B	A	A	B	B	B	H	A	B	B	A	B	A	A	B	A	B	B	B	H	B
S5_27321884	5	27321884	C	B	T	A	B	B	A	A	H	B	A	B	B	B	H	H	B	B	A	B	B	A	A	B	B	B	B	A	A	B	B	B	H	A	B	B	A	B	A	A	B	A	B	B	B	H	B
S5_27369985	5	27369985	A	B	G	A	B	B	A	A	A	B	A	B	B	B	B	A	B	B	A	B	B	A	A	B	B	B	B	A	A	B	B	B	A	A	B	A	A	B	A	A	B	A	B	B	B	A	B
S5_27482196	5	27482196	G	B	A	A	B	B	A	A	A	B	B	B	B	B	B	A	B	B	A	B	B	B	A	B	B	B	B	A	A	B	B	B	A	A	B	A	A	B	A	B	B	A	B	B	B	B	B
S5_27497491	5	27497491	C	B	T	A	B	B	H	A	B	B	B	B	B	B	B	B	B	B	B	B	B	A	A	B	B	B	B	A	A	B	B	B	A	A	B	A	A	B	A	A	A	A	B	B	B	A	B
S5_27528933	5	27528933	A	B	G	A	B	B	A	A	A	B	A	B	B	B	B	A	A	B	B	B	B	A	A	B	B	B	B	A	A	B	B	B	B	A	B	A	A	B	A	A	B	A	B	B	B	A	B
S5_27540064	5	27540064	T	B	G	A	B	B	A	A	B	B	A	B	B	B	B	A	B	B	B	B	B	A	A	B	B	B	B	A	A	B	B	B	B	A	B	B	A	B	A	A	B	A	B	B	B	B	B
S5_27840142	5	27840142	G	B	C	A	B	B	A	A	A	B	H	B	B	B	H	A	H	B	B	B	B	B	A	B	H	B	B	A	A	B	B	B	A	A	B	B	A	B	A	A	A	A	B	B	B	H	B
S5_27897647	5	27897647	G	B	A	A	B	B	B	A	B	B	A	B	B	H	B	A	A	B	B	B	B	A	A	B	H	B	B	A	A	B	B	B	B	A	B	B	A	B	H	A	A	B	B	B	A	H	B
S5_27956173	5	27956173	C	B	T	A	B	B	A	A	B	B	A	B	B	B	H	B	A	B	A	B	B	A	A	B	B	B	H	A	A	B	B	B	A	A	B	B	A	B	A	A	B	B	B	B	A	A	B
S5_28100715	5	28100715	T	B	G	A	B	B	A	A	A	B	A	B	B	B	B	A	H	B	B	B	B	A	A	B	B	B	B	A	A	B	B	B	A	H	B	B	A	B	A	A	B	B	B	B	A	A	B
S5_28100858	5	28100858	T	B	C	A	H	B	A	A	A	B	A	B	B	B	B	A	B	B	A	B	B	B	A	B	B	B	B	A	A	B	B	B	A	A	B	B	A	B	A	A	B	B	B	B	B	A	B
S5_28101405	5	28101405	T	B	C	A	B	B	A	A	A	B	A	B	B	B	H	A	H	B	A	B	B	A	A	B	H	B	B	A	A	B	B	B	H	A	B	B	A	B	A	A	B	B	B	B	B	B	B
S5_28203218	5	28203218	T	B	C	A	B	B	A	A	A	B	B	B	B	B	B	A	B	B	A	B	B	A	A	B	B	B	B	A	A	B	B	B	A	A	B	B	A	B	A	A	B	B	B	B	B	B	B
S5_28358773	5	28358773	T	B	A	A	B	B	A	A	A	B	B	B	B	H	H	B	A	B	B	B	B	A	A	B	B	B	B	A	A	B	B	B	A	B	B	B	A	B	A	A	B	B	B	B	A	B	B
S5_28391346	5	28391346	C	B	T	A	B	B	A	A	A	B	A	B	B	B	B	A	B	B	B	B	B	A	A	B	B	B	B	A	A	B	B	B	A	A	B	B	A	B	A	A	B	B	B	B	B	A	B
S5_28472597	5	28472597	A	B	G	A	B	B	A	A	A	B	A	H	B	B	A	A	A	H	B	H	H	A	A	H	H	B	B	A	A	B	B	H	B	A	H	H	A	B	A	A	H	H	B	H	A	B	H
S5_28590873	5	28590873	A	B	G	A	B	B	A	A	B	B	A	B	B	B	H	B	B	B	B	A	B	A	A	B	B	B	B	A	A	B	B	B	H	A	B	B	A	B	H	A	B	B	B	B	B	B	B
S5_28597538	5	28597538	C	B	G	A	B	B	A	A	B	B	A	A	B	H	B	A	B	B	A	B	B	B	A	B	B	B	H	A	A	B	B	B	B	B	B	B	A	B	A	A	B	B	B	B	A	H	B
S5_28862407	5	28862407	C	B	T	A	B	H	B	A	B	B	B	A	B	B	B	A	A	B	B	B	B	B	A	B	B	B	B	B	A	B	B	B	A	A	B	B	B	B	A	A	B	B	B	B	A	H	B
S5_29120940	5	29120940	T	B	G	A	H	H	B	A	A	B	A	A	B	B	B	H	B	B	B	A	B	A	A	B	B	B	B	B	A	B	B	B	A	A	B	B	B	B	A	A	B	B	B	B	B	B	B
S5_29681583	5	29681583	T	B	C	A	B	B	H	A	B	B	A	H	B	B	B	B	B	B	B	B	B	B	A	B	B	B	B	B	A	B	B	B	B	A	B	A	B	B	A	A	B	B	B	B	B	A	B
S5_29764590	5	29764590	C	B	A	A	A	B	B	A	B	B	A	A	B	B	B	A	H	B	B	B	B	B	A	B	B	B	B	B	A	B	B	B	B	A	B	A	B	A	A	A	B	B	B	B	B	A	B
S6_468228	6	468228	A	B	G	A	H	B	B	B	B	B	B	B	B	B	H	H	B	B	B	B	B	H	B	H	B	B	B	B	B	A	B	H	B	B	H	A	B	H	B	B	B	B	B	H	H	H	H
S6_664852	6	664852	G	B	T	A	B	A	B	B	B	B	B	B	B	B	B	B	B	B	B	A	B	A	B	B	A	B	B	B	B	B	B	B	B	B	A	B	B	A	B	B	B	B	B	A	A	B	B
S6_857782	6	857782	G	B	A	A	A	B	B	B	B	B	B	B	H	B	B	B	B	B	B	B	B	A	B	B	A	B	B	H	B	B	B	A	B	B	A	B	B	A	B	B	B	A	B	A	B	H	B
S6_909528	6	909528	A	B	G	A	B	B	B	B	B	B	B	B	B	B	B	A	B	B	B	A	B	B	B	B	H	B	B	B	B	H	B	H	B	B	B	B	B	A	B	B	B	A	B	B	B	B	A
S6_909555	6	909555	A	B	G	A	A	B	B	B	B	A	B	B	B	H	H	A	B	B	B	B	B	B	B	B	H	B	B	B	B	B	B	A	B	B	A	A	B	A	B	B	B	A	B	A	B	H	B
S6_1476725	6	1476725	C	B	T	A	B	B	B	B	H	B	B	B	B	H	A	B	B	B	B	B	B	B	B	B	B	B	B	H	H	B	H	B	B	B	B	B	B	A	A	B	B	B	B	A	B	B	B
S6_1476753	6	1476753	G	B	T	A	B	B	B	B	H	B	B	B	B	H	H	B	B	B	B	B	B	B	B	B	B	B	B	H	H	B	A	B	B	B	B	B	B	A	A	B	B	B	B	A	B	B	B
S6_1476770	6	1476770	C	B	A	A	B	B	B	B	H	B	B	B	B	H	A	B	B	B	B	B	B	B	B	B	B	B	B	H	H	B	A	B	B	B	B	B	B	A	A	B	B	B	B	A	B	B	B
S6_1577042	6	1577042	A	B	C	A	B	A	B	B	B	B	B	B	B	B	B	A	B	B	B	B	B	B	B	B	A	B	B	A	B	B	B	B	H	B	B	A	A	A	B	B	B	A	B	B	B	B	A
S6_1892069	6	1892069	C	B	T	A	B	B	B	B	B	B	B	B	H	B	B	B	B	B	B	B	B	A	B	B	A	B	B	A	B	B	B	B	A	B	A	B	A	B	B	B	B	A	B	B	B	B	B
S6_1972772	6	1972772	C	B	T	A	A	A	B	B	B	B	B	B	B	B	B	B	B	B	B	B	B	A	B	B	H	B	B	A	B	B	B	B	B	B	A	B	A	A	B	B	B	B	B	B	B	B	B
S6_1998689	6	1998689	C	B	T	A	A	A	B	B	B	B	H	B	B	H	H	B	B	B	B	H	B	A	B	H	A	B	B	A	B	B	B	B	B	B	B	B	H	H	B	B	B	A	B	B	H	B	B
S6_2257016	6	2257016	T	B	G	A	B	B	B	B	B	B	B	B	B	B	B	B	B	B	B	A	B	B	B	B	A	B	B	A	B	B	B	B	B	B	B	A	A	A	H	B	B	B	B	B	A	B	A
S6_2472981	6	2472981	C	B	G	A	B	B	B	B	B	B	B	B	B	B	B	B	B	B	B	B	B	A	A	B	A	B	B	A	B	B	B	B	B	B	B	A	B	A	B	B	B	B	B	B	B	B	H
S6_2770160	6	2770160	T	B	G	A	B	B	B	B	B	B	B	B	B	B	B	B	B	B	B	A	B	A	A	B	A	B	B	A	B	B	B	B	B	B	B	B	A	A	B	B	B	B	B	B	B	H	B
S6_2884405	6	2884405	G	B	A	A	A	A	B	B	B	B	B	B	B	B	H	B	B	B	B	B	A	A	A	B	A	B	B	A	B	B	B	B	B	B	B	B	A	A	B	B	B	B	B	B	B	B	A
S6_2950054	6	2950054	G	B	T	A	B	B	B	B	B	B	B	B	H	B	B	B	B	B	B	A	B	A	A	B	H	B	B	A	B	B	B	B	B	B	B	B	A	A	B	B	B	B	B	B	B	B	B
S6_3055643	6	3055643	A	B	G	A	A	B	B	B	B	B	B	B	H	B	B	B	B	B	B	A	B	A	A	B	A	B	B	A	B	B	B	B	B	B	B	B	A	B	B	B	B	A	B	B	B	B	B
S6_3058751	6	3058751	C	B	G	A	A	B	B	B	B	B	B	B	H	B	B	B	B	B	B	B	B	A	A	B	A	B	H	A	B	B	B	B	B	B	A	B	B	A	B	B	B	A	B	B	A	B	B
S6_3270006	6	3270006	C	B	T	A	B	A	B	B	B	B	B	B	B	B	H	B	B	B	B	B	B	B	B	B	B	B	B	B	A	B	B	B	B	B	B	B	B	B	B	B	B	B	B	A	B	B	H
S6_3270052	6	3270052	G	B	A	A	B	A	B	B	B	B	B	B	B	B	H	B	B	B	B	B	B	B	B	B	B	B	B	B	A	B	B	B	B	B	B	B	B	B	B	B	B	B	B	A	B	B	H
S6_3270062	6	3270062	G	B	A	A	B	A	B	B	B	B	B	B	B	B	H	B	B	B	B	B	B	B	B	B	B	B	B	B	A	B	B	B	B	B	B	B	B	B	B	B	B	B	B	A	B	B	H
S6_3345787	6	3345787	A	B	G	A	B	B	B	B	B	B	B	B	B	B	B	B	B	B	B	A	B	A	A	B	A	B	B	A	B	B	B	B	B	B	B	B	A	A	B	B	B	B	B	B	A	B	B
S6_3345853	6	3345853	G	B	A	A	B	B	B	B	B	B	B	B	B	B	B	B	B	B	B	A	B	A	A	B	A	B	B	A	B	B	B	B	B	B	B	B	A	A	B	B	B	B	B	B	A	B	B
S6_3566432	6	3566432	A	B	G	A	A	B	B	B	B	B	A	B	B	A	H	B	B	B	B	A	B	B	A	B	B	B	A	B	A	B	B	B	B	B	A	B	A	B	B	B	B	A	B	A	B	B	B
S6_3566458	6	3566458	T	B	C	A	A	B	B	B	B	B	A	B	B	A	H	B	B	B	B	A	B	B	A	B	B	B	A	B	A	B	B	B	B	B	A	B	A	B	B	B	B	A	B	A	B	B	B
S6_3583196	6	3583196	T	B	C	A	B	B	B	B	B	B	A	B	B	B	B	B	B	B	B	B	B	A	A	A	A	B	B	A	B	B	B	B	B	B	B	B	A	A	B	B	B	B	B	B	B	B	B
S6_3598857	6	3598857	G	B	T	A	B	B	B	B	B	B	B	B	H	H	H	B	B	B	B	A	B	A	A	B	A	B	B	A	B	B	B	B	B	B	A	A	B	A	B	B	B	B	B	B	B	B	B
S6_3653453	6	3653453	C	B	A	A	B	H	B	B	B	B	B	B	B	B	H	B	B	B	B	B	B	A	A	B	A	B	B	A	B	B	B	B	B	B	A	A	A	A	B	B	B	B	B	B	B	B	B
S6_3658554	6	3658554	C	B	T	A	A	A	B	B	B	B	B	B	B	B	B	B	B	B	B	B	B	A	A	B	A	B	B	A	B	B	B	B	B	B	A	A	A	A	B	B	B	B	B	B	B	B	B
S6_3704068	6	3704068	G	B	A	A	B	B	A	B	B	B	B	B	B	B	B	B	B	B	B	B	B	B	B	B	A	B	B	A	B	B	B	B	B	B	B	B	B	B	B	B	B	B	B	B	B	B	B
S6_3704092	6	3704092	G	B	A	A	B	B	A	B	B	B	B	B	B	B	B	B	B	B	B	B	B	B	B	B	A	B	B	A	B	B	B	B	B	B	B	B	B	B	B	B	B	B	B	B	B	B	B
S6_3724831	6	3724831	T	B	A	A	B	H	B	B	B	B	B	B	B	B	H	B	B	B	B	B	B	A	A	B	A	B	B	A	B	B	B	B	B	B	A	B	A	A	B	B	B	B	B	B	B	B	B
S6_3793479	6	3793479	A	B	T	A	B	A	B	B	B	B	B	B	B	B	H	B	B	B	B	A	B	A	A	A	A	B	B	A	B	B	B	B	B	B	A	B	B	A	B	B	B	A	B	B	B	H	B
S6_3793488	6	3793488	T	B	C	A	B	A	B	B	B	B	B	B	B	B	H	B	B	B	B	A	B	A	A	A	A	B	B	A	B	B	B	B	B	B	A	B	B	A	B	B	B	A	B	B	B	H	B
S6_3801825	6	3801825	T	B	C	A	B	B	B	B	B	B	B	B	B	B	H	B	B	B	B	B	B	A	A	H	A	B	B	A	B	B	B	B	B	B	A	H	H	A	B	H	B	H	B	B	H	B	B
S6_4029682	6	4029682	C	B	T	A	A	A	B	B	B	B	B	B	H	B	H	B	B	B	B	B	B	A	A	B	A	B	B	A	B	B	B	B	H	B	A	B	A	A	B	B	B	A	B	B	B	B	B
S6_4033769	6	4033769	G	B	A	A	B	A	B	B	B	B	B	B	B	B	B	B	B	B	B	A	B	A	A	B	H	B	B	A	B	B	B	B	B	B	A	B	A	A	B	B	B	B	B	B	B	B	B
S6_4140760	6	4140760	T	B	G	A	B	A	B	B	B	B	B	B	B	B	H	B	B	B	B	A	B	A	A	B	A	B	B	A	B	B	B	B	B	B	A	B	A	A	H	B	B	A	B	B	A	H	B
S6_4269744	6	4269744	A	B	C	A	A	B	B	B	B	B	B	B	B	B	B	B	B	B	B	B	B	A	A	B	A	B	B	A	B	B	B	B	B	B	A	A	A	A	B	B	B	A	B	B	B	B	B
S6_4269788	6	4269788	G	B	C	A	A	B	B	B	B	B	B	B	B	B	B	B	B	B	B	B	B	A	A	B	A	B	B	A	B	B	B	B	B	B	A	A	A	A	B	B	B	A	B	B	B	B	B
S6_4287611	6	4287611	G	B	T	A	B	B	B	B	B	B	B	B	B	H	B	B	B	B	B	B	B	A	A	A	A	B	B	A	B	B	B	B	B	B	A	A	B	A	H	B	B	B	B	B	B	B	B
S6_4287612	6	4287612	G	B	T	A	B	B	B	B	B	B	B	B	B	H	B	B	B	B	B	B	B	A	A	A	A	B	B	A	B	B	B	B	B	B	A	A	B	A	H	B	B	B	B	B	B	B	B
S6_4302357	6	4302357	C	B	G	A	B	A	B	B	B	B	B	B	B	B	B	B	B	B	B	B	B	A	A	A	A	B	B	A	B	B	B	B	B	B	A	A	A	A	B	B	B	B	B	B	B	B	B
S6_4326855	6	4326855	T	B	C	A	B	H	B	B	B	B	B	B	H	B	H	B	B	B	B	H	B	A	A	B	A	B	B	A	B	B	B	B	B	B	A	B	B	A	B	B	B	H	B	B	H	H	B
S6_4333053	6	4333053	T	B	G	A	A	B	B	B	B	B	B	B	B	B	B	B	B	B	B	A	B	A	A	B	A	B	B	A	B	B	B	B	B	B	A	B	A	A	B	B	B	B	B	B	B	B	B
S6_4333075	6	4333075	C	B	A	A	A	B	B	B	B	B	B	B	B	B	B	B	B	B	B	A	B	A	A	B	A	B	B	A	B	B	B	B	B	B	A	B	A	A	B	B	B	B	B	B	B	B	B
S6_4342340	6	4342340	C	B	T	A	A	B	B	B	B	B	B	B	B	B	B	B	B	B	B	A	B	A	A	H	A	B	B	A	B	B	B	B	B	B	A	A	A	A	B	B	B	A	B	B	B	B	B
S6_4419907	6	4419907	A	B	G	A	B	B	B	B	B	B	B	B	B	B	H	B	B	B	B	B	B	A	A	B	A	B	B	A	B	B	B	B	B	B	A	A	A	A	B	B	B	A	B	B	B	B	B
S6_4495877	6	4495877	G	B	A	A	A	A	B	B	B	B	B	B	H	B	H	B	B	B	B	A	B	A	A	B	A	B	B	A	B	B	B	B	B	B	A	H	A	B	B	B	B	A	B	H	B	B	B
S6_4601506	6	4601506	G	B	A	A	H	H	B	B	B	B	B	B	B	B	B	B	B	B	B	H	B	A	A	B	A	B	B	A	B	B	B	B	H	B	A	H	A	H	B	B	B	B	B	B	H	B	B
S6_4648824	6	4648824	A	B	C	A	A	B	B	B	B	B	B	B	H	B	B	B	B	B	B	A	B	A	A	A	A	B	B	A	B	B	B	B	B	B	A	B	B	A	B	B	B	B	B	B	B	B	B
S6_4687752	6	4687752	A	B	G	A	A	B	B	B	B	B	A	B	H	B	H	B	B	B	B	A	B	A	A	B	A	B	B	A	B	B	B	B	B	B	A	B	A	B	B	B	B	B	B	B	B	H	B
S6_5160470	6	5160470	C	B	T	A	A	B	B	B	B	B	B	B	A	B	B	B	B	B	B	B	B	A	A	B	A	B	B	A	B	B	B	B	H	B	A	A	A	B	B	A	B	B	B	B	B	B	B
S6_5242544	6	5242544	C	B	G	A	A	B	B	B	B	B	B	B	H	B	B	B	B	B	B	B	B	A	A	B	A	B	B	A	B	B	B	B	B	B	A	A	A	A	B	A	A	A	B	B	B	B	B
S6_5449653	6	5449653	A	B	G	A	A	A	H	B	B	B	B	B	B	B	B	B	B	B	B	H	B	A	A	B	A	B	B	A	B	B	B	B	B	B	A	H	A	H	B	A	B	B	B	B	A	H	B
S6_5533856	6	5533856	C	B	T	A	A	B	B	B	B	B	B	B	B	A	B	B	B	B	B	A	B	B	A	B	A	B	B	A	B	B	B	B	B	B	A	B	B	B	B	A	B	B	B	B	B	B	B
S6_5646527	6	5646527	T	B	A	A	A	B	H	B	B	B	B	B	H	B	B	B	B	B	B	B	B	A	A	B	B	B	B	A	B	B	B	B	B	B	A	A	A	B	B	A	B	A	B	B	B	B	B
S6_5646608	6	5646608	C	B	T	A	A	B	H	B	B	B	B	B	H	H	B	B	B	B	B	B	B	A	A	B	B	B	B	A	B	B	B	B	B	B	A	A	A	B	B	A	B	A	B	B	B	B	B
S6_5647260	6	5647260	C	B	T	A	A	B	B	B	B	B	B	B	H	H	H	B	B	B	B	A	B	B	A	B	B	B	B	A	B	B	B	B	B	B	A	B	B	A	B	A	B	A	B	B	B	B	B
S6_5760641	6	5760641	T	B	C	A	A	H	A	B	B	B	B	B	B	A	A	B	B	B	B	B	B	B	A	B	B	B	B	A	B	B	B	B	B	B	A	A	A	A	B	A	B	B	B	B	B	B	B
S6_5777017	6	5777017	G	B	A	A	A	B	H	B	B	B	B	B	A	H	H	B	B	B	B	H	B	H	A	H	B	B	B	A	B	B	B	B	H	H	A	H	H	H	B	A	H	H	B	B	B	B	B
S6_5896048	6	5896048	T	B	G	A	A	B	B	B	B	B	B	B	B	B	B	B	B	B	B	A	B	B	A	B	B	B	B	A	B	B	B	B	B	B	A	B	A	A	H	A	B	B	B	B	B	B	B
S6_5905633	6	5905633	G	B	C	A	A	H	B	B	B	B	A	B	B	A	H	B	B	B	B	B	B	B	A	B	B	B	H	A	B	B	B	B	B	B	A	B	A	A	B	A	B	B	B	B	B	B	B
S6_5905669	6	5905669	C	B	G	A	A	H	B	B	B	B	A	B	B	A	H	B	B	B	B	B	B	B	A	B	B	B	H	A	B	B	B	B	B	B	A	B	A	A	B	A	B	B	B	B	B	B	B
S6_5905699	6	5905699	A	B	G	A	A	H	B	B	B	B	A	B	B	A	H	B	B	B	B	B	B	B	A	B	B	B	H	A	B	B	B	B	B	B	A	B	A	A	B	A	B	B	B	B	B	B	B
S6_5914076	6	5914076	G	B	A	A	A	B	B	B	B	B	A	B	B	A	H	B	B	B	B	B	B	H	A	B	B	B	B	A	B	B	B	B	B	B	A	A	A	H	B	A	B	H	B	B	B	B	B
S6_5980695	6	5980695	A	B	G	A	A	H	B	B	B	B	A	B	A	B	B	B	B	B	B	A	B	A	A	B	B	B	B	A	B	B	B	H	B	B	A	B	A	A	B	A	B	A	B	B	B	B	B
S6_6006430	6	6006430	C	B	T	A	A	B	B	B	B	B	B	B	B	B	B	B	B	B	B	A	B	B	A	B	B	B	B	A	B	B	B	B	B	B	A	A	A	A	B	A	B	A	B	B	B	B	B
S6_6006441	6	6006441	C	B	T	A	A	B	B	B	B	B	B	B	B	B	B	B	B	B	B	A	B	B	A	B	B	B	B	A	B	B	B	B	B	B	A	A	A	A	B	A	B	A	B	B	B	B	B
S6_6028848	6	6028848	C	B	G	A	A	B	A	B	B	B	B	B	B	A	H	B	B	B	B	A	B	B	A	B	H	B	B	A	B	B	B	B	B	B	A	B	A	A	B	A	B	B	B	B	B	H	B
S6_6059656	6	6059656	A	B	T	A	A	B	B	B	B	B	H	B	H	H	B	B	B	B	B	H	B	H	A	H	B	B	B	A	B	B	B	B	B	B	A	H	H	H	B	A	B	H	B	B	B	B	B
S6_6059659	6	6059659	T	B	C	A	A	B	B	B	B	B	H	B	H	H	B	B	B	B	B	H	B	H	A	H	B	B	B	A	B	B	B	B	B	B	A	H	H	H	B	A	B	H	B	B	B	B	B
S6_6240682	6	6240682	A	B	G	A	A	B	B	B	B	B	B	B	A	B	H	B	B	B	B	A	B	B	A	B	H	B	B	A	A	B	B	B	B	B	A	B	A	A	B	A	B	A	B	B	B	B	B
S6_6287136	6	6287136	G	B	A	A	A	B	A	B	B	B	B	B	B	B	H	B	B	B	B	A	B	A	A	B	H	B	B	A	A	B	B	B	B	B	A	B	A	A	B	A	B	B	B	B	B	B	B
S6_6491343	6	6491343	C	B	A	A	A	B	B	B	B	B	B	B	H	B	B	H	B	B	B	A	B	A	A	B	H	B	B	A	A	B	B	B	H	B	A	B	A	B	B	A	B	A	B	B	B	H	B
S6_6596943	6	6596943	G	B	C	A	B	H	B	B	B	B	B	B	H	B	H	B	B	B	B	A	B	B	A	B	B	B	B	A	A	B	B	B	B	B	A	B	A	B	B	A	B	B	B	B	B	H	B
S6_6613359	6	6613359	C	B	A	A	B	B	A	B	B	B	B	B	B	A	H	B	B	B	B	A	B	H	A	B	B	B	B	A	A	B	B	B	B	B	A	B	A	B	B	A	B	A	B	B	B	B	B
S6_6613366	6	6613366	C	B	G	A	B	B	A	B	B	B	B	B	B	A	H	B	B	B	B	A	B	H	A	B	B	B	B	A	A	B	B	B	B	B	A	B	A	B	B	A	B	A	B	B	B	B	B
S6_6656226	6	6656226	A	B	G	A	B	B	A	B	B	B	B	B	A	B	B	B	B	B	B	A	B	A	A	B	B	B	B	A	A	B	B	B	B	B	A	B	A	B	H	B	B	B	B	B	B	B	B
S6_6657527	6	6657527	C	B	A	A	B	B	B	B	B	B	B	B	A	H	H	B	B	B	B	A	B	H	A	B	B	B	B	A	A	B	B	B	B	B	A	H	H	B	B	H	B	H	B	B	B	B	B
S6_6701738	6	6701738	T	B	A	A	A	B	B	B	B	B	A	B	B	A	B	B	B	B	B	A	B	B	A	B	B	B	B	A	A	B	B	B	B	B	A	B	B	B	B	A	B	B	B	B	B	B	B
[truncated: 1,931 more rows]
[truncated: 302 more columns]
