# Supplementary material for: Genotyping-by-sequencing based QTL mapping for rice grain yield under reproductive stage drought stress tolerance
Source: Sci Rep. 2019 Oct 4;9:14326. doi: 10.1038/s41598-019-50880-z (PMC6778106; doi:10.1038/s41598-019-50880-z)
Supplement: Supplementary file 8 — Table S7 [file 41598_2019_50880_MOESM8_ESM.xlsx]

## Sheet: Supplementary Table S7
Table S7 : Filtered, polymorphic SNPs used in linkage map construction for IR11N121*2/Aus 196 population
rs#	chrom	pos	IR11N121 (P1)		Aus 196 (P2)		A16WS_31_100	A16WS_31_101	A16WS_31_102	A16WS_31_103	A16WS_31_104	A16WS_31_105	A16WS_31_106	A16WS_31_107	A16WS_31_108	A16WS_31_109	A16WS_31_10	A16WS_31_110	A16WS_31_112	A16WS_31_113	A16WS_31_114	A16WS_31_115	A16WS_31_116	A16WS_31_117	A16WS_31_118	A16WS_31_119	A16WS_31_11	A16WS_31_120	A16WS_31_121	A16WS_31_122	A16WS_31_123	A16WS_31_124	A16WS_31_125	A16WS_31_126	A16WS_31_127	A16WS_31_128	A16WS_31_129	A16WS_31_12	A16WS_31_130	A16WS_31_131	A16WS_31_132	A16WS_31_133	A16WS_31_134	A16WS_31_136	A16WS_31_137	A16WS_31_138	A16WS_31_139	A16WS_31_13	A16WS_31_141
S1_409945	1	409945	G	B	C	A	B	B	B	B	A	B	B	B	B	A	A	A	B	B	A	B	B	B	B	B	B	A	B	B	B	B	B	A	B	H	B	B	A	B	B	B	A	B	B	B	B	B	B
S1_580825	1	580825	C	B	T	A	H	A	B	B	A	A	B	B	B	H	A	H	A	B	A	A	B	B	B	B	B	A	H	B	B	B	B	A	B	B	B	B	A	B	B	H	H	A	H	B	B	B	B
S1_580866	1	580866	C	B	T	A	H	A	B	B	A	A	B	B	B	H	A	H	A	B	A	A	B	B	B	B	B	A	H	B	B	B	B	A	B	B	B	B	A	B	B	H	H	A	H	B	B	B	B
S1_621088	1	621088	C	B	T	A	H	A	B	B	A	H	B	H	B	A	A	H	H	B	A	H	B	B	A	B	B	A	B	H	B	B	B	A	B	B	B	B	H	H	B	H	H	A	A	B	B	B	B
S1_621107	1	621107	A	B	G	A	H	A	B	B	A	H	B	H	B	A	A	H	H	B	A	H	B	B	A	B	B	A	B	H	B	B	B	A	B	B	B	B	H	H	B	H	H	A	A	B	B	B	B
S1_1189387	1	1189387	C	B	A	A	B	A	B	B	B	B	B	B	B	B	B	A	A	B	B	B	B	B	A	B	B	A	B	B	B	B	B	H	B	B	B	B	B	B	B	B	B	A	B	B	B	B	B
S1_1241673	1	1241673	C	B	G	A	B	A	B	B	B	B	B	B	B	B	A	A	B	B	B	B	B	B	A	B	B	A	B	B	B	B	B	B	B	B	B	B	B	B	H	B	B	H	B	B	B	B	B
S1_1264746	1	1264746	A	B	G	A	B	B	B	B	B	B	B	B	B	B	B	B	B	B	B	B	B	B	A	B	B	A	B	B	B	B	B	B	B	B	H	B	B	B	B	B	B	A	B	B	H	B	B
S1_1264749	1	1264749	C	B	A	A	B	B	B	B	B	B	B	B	B	B	B	B	B	B	B	B	B	B	A	B	B	A	B	B	B	B	B	B	B	B	H	B	B	B	B	B	B	A	B	B	H	B	B
S1_1264755	1	1264755	A	B	C	A	B	B	B	B	B	B	B	B	B	B	B	B	B	B	B	B	B	B	A	B	B	A	B	B	B	B	B	B	B	B	H	B	B	B	B	B	B	A	B	B	H	B	B
S1_1264786	1	1264786	G	B	C	A	B	B	B	B	B	B	B	B	B	B	B	B	B	B	B	B	B	B	A	B	B	A	B	B	B	B	B	B	B	B	H	B	B	B	B	B	B	A	B	B	H	B	B
S1_1264790	1	1264790	T	B	A	A	B	B	B	B	B	B	B	B	B	B	B	B	B	B	B	B	B	B	A	B	B	A	B	B	B	B	B	B	B	B	H	B	B	B	B	B	B	A	B	B	H	B	B
S1_1365711	1	1365711	A	B	G	A	B	A	B	B	B	B	B	B	B	B	H	H	H	B	B	B	B	H	H	B	B	B	H	H	B	B	B	B	B	B	B	B	B	B	B	B	B	H	B	B	H	B	B
S1_1365725	1	1365725	T	B	A	A	B	A	B	B	B	B	B	B	B	B	H	H	H	B	B	B	B	H	H	B	B	B	H	H	B	B	B	B	B	B	B	B	B	B	B	B	B	H	B	B	H	B	B
S1_1365731	1	1365731	A	B	G	A	B	A	B	B	B	B	B	B	B	B	H	H	H	B	B	B	B	H	H	B	B	B	H	H	B	B	B	B	B	B	B	B	B	B	B	B	B	H	B	B	H	B	B
S1_1365759	1	1365759	A	B	T	A	B	A	B	B	B	B	B	B	B	B	H	H	H	B	B	B	B	H	H	B	B	B	H	H	B	B	B	B	B	B	B	B	B	B	B	B	B	H	B	B	H	B	B
S1_1365786	1	1365786	A	B	G	A	B	A	B	B	B	B	B	B	B	B	A	H	H	B	B	B	B	H	H	B	B	B	H	H	B	B	B	B	B	B	B	B	B	B	B	B	B	H	B	B	H	B	B
S1_1500111	1	1500111	T	B	C	A	A	A	B	B	A	A	B	A	B	B	A	B	A	B	A	B	B	A	A	B	B	A	B	A	B	B	B	A	B	B	B	B	A	A	B	A	A	A	B	B	B	B	B
S1_1500132	1	1500132	G	B	A	A	A	A	B	B	A	A	B	A	B	B	A	B	A	B	A	B	B	A	A	B	B	A	B	A	B	B	B	A	B	B	B	B	A	A	B	A	A	A	B	B	B	B	B
S1_1564133	1	1564133	G	B	A	A	B	A	B	B	B	B	B	B	B	B	A	A	B	B	B	B	B	H	A	H	B	A	B	B	B	B	B	B	B	H	B	B	B	B	B	B	B	A	B	B	B	B	B
S1_1564145	1	1564145	G	B	A	A	B	A	B	B	B	B	B	B	B	B	A	A	B	B	B	B	B	H	A	H	B	A	B	B	B	B	B	B	B	H	B	B	B	B	B	B	B	A	B	B	B	B	B
S1_2021790	1	2021790	G	B	A	A	B	A	B	B	A	H	B	A	B	H	H	H	A	B	A	A	B	A	A	B	B	H	B	B	A	B	B	A	B	B	B	B	B	B	H	B	A	A	H	B	A	B	B
S1_2021815	1	2021815	T	B	A	A	B	A	B	B	A	B	B	A	B	H	H	H	A	B	A	B	B	H	A	B	B	H	B	B	A	B	B	H	B	B	B	B	B	B	H	B	H	A	H	B	H	B	B
S1_2021850	1	2021850	T	B	C	A	B	A	B	B	A	H	B	A	B	H	H	H	A	B	A	A	B	A	A	B	B	H	B	B	A	B	B	A	B	B	B	B	B	B	H	B	A	A	H	B	A	B	B
S1_2072367	1	2072367	C	B	T	A	B	A	B	B	B	B	B	B	B	B	A	A	B	B	B	B	B	A	A	B	B	A	B	B	B	B	B	B	B	B	B	B	B	B	B	B	B	A	B	B	B	B	B
S1_2091756	1	2091756	C	B	A	A	B	A	B	B	B	B	B	B	B	B	A	A	A	B	B	B	B	A	H	B	B	B	B	B	A	B	B	B	B	B	B	B	B	B	B	B	B	A	B	B	B	B	B
S1_2121772	1	2121772	C	B	G	A	B	A	B	B	A	B	B	A	B	H	H	A	A	B	A	B	B	A	A	B	B	A	B	H	B	B	B	A	B	B	B	B	B	B	B	B	A	B	A	B	H	B	B
S1_2414663	1	2414663	T	B	C	A	B	A	B	B	B	B	B	B	B	B	A	B	B	B	B	B	B	A	A	B	B	A	B	H	B	B	B	B	B	B	B	B	B	B	B	B	B	A	B	B	B	B	B
S1_2414669	1	2414669	G	B	T	A	B	A	B	B	B	B	B	B	B	B	A	B	B	B	B	B	B	A	A	B	B	A	B	H	B	B	B	B	B	B	B	B	B	B	B	B	B	A	B	B	B	B	B
S1_2414674	1	2414674	T	B	C	A	B	A	B	B	B	B	B	B	B	B	A	B	B	B	B	B	B	A	A	B	B	A	B	H	B	B	B	B	B	B	B	B	B	B	B	B	B	A	B	B	B	B	B
S1_2663803	1	2663803	G	B	C	A	B	A	B	B	B	B	B	B	B	B	A	B	B	B	B	B	B	A	A	B	B	A	B	B	B	B	B	B	B	B	B	B	B	B	B	B	B	B	B	B	H	B	B
S1_2921039	1	2921039	A	B	C	A	B	A	B	B	B	B	B	B	B	B	A	A	B	B	B	B	B	A	A	B	B	A	B	H	B	B	B	B	B	H	B	B	B	B	B	B	B	H	B	H	H	B	B
S1_3092208	1	3092208	G	B	C	A	H	A	B	B	B	B	B	B	B	B	A	A	B	B	B	B	B	B	A	B	B	A	B	B	B	B	B	B	B	B	B	B	B	B	B	B	B	A	B	B	B	B	B
S1_3092210	1	3092210	T	B	C	A	H	A	B	B	B	B	B	B	B	B	A	A	B	B	B	B	B	B	A	B	B	A	B	B	B	B	B	B	B	B	B	B	B	B	B	B	B	A	B	B	B	B	B
S1_3092212	1	3092212	C	B	G	A	B	A	B	B	B	B	B	B	B	B	A	A	B	B	B	B	B	B	A	B	B	A	B	B	B	B	B	B	B	B	B	B	B	B	B	B	B	A	B	B	B	B	B
S1_3196091	1	3196091	T	B	G	A	B	A	B	B	B	B	B	B	B	B	B	A	A	B	B	B	B	A	A	B	B	A	B	B	B	B	B	H	B	B	B	B	B	B	H	B	B	A	B	B	B	B	B
S1_3196094	1	3196094	T	B	C	A	B	A	B	B	B	B	B	B	B	B	B	A	A	B	B	B	B	A	A	B	B	A	B	B	B	B	B	H	B	B	B	B	B	B	H	B	B	A	B	B	B	B	B
S1_3196100	1	3196100	C	B	T	A	B	A	B	B	B	B	B	B	B	B	B	A	A	B	B	B	B	A	A	B	B	A	B	B	B	B	B	H	B	B	B	B	B	B	H	B	B	A	B	B	B	B	B
S1_3196101	1	3196101	A	B	G	A	B	A	B	B	B	B	B	B	B	B	B	A	A	B	B	B	B	A	A	B	B	A	B	B	B	B	B	H	B	B	B	B	B	B	H	B	B	A	B	B	B	B	B
S1_3196106	1	3196106	C	B	A	A	B	A	B	B	B	B	B	B	B	B	B	A	A	B	B	B	B	A	A	B	B	A	B	B	B	B	B	H	B	B	B	B	B	B	H	B	B	A	B	B	B	B	B
S1_3196110	1	3196110	G	B	A	A	B	A	B	B	B	B	B	B	B	B	B	A	A	B	B	B	B	A	A	B	B	A	B	B	B	B	B	H	B	B	B	B	B	B	H	B	B	A	B	B	B	B	B
S1_3196112	1	3196112	G	B	C	A	B	A	B	B	B	B	B	B	B	B	B	A	A	B	B	B	B	A	A	B	B	A	B	B	B	B	B	H	B	B	B	B	B	B	H	B	B	A	B	B	B	B	B
S1_3196117	1	3196117	T	B	C	A	B	A	B	B	B	B	B	B	B	B	B	A	A	B	B	B	B	A	A	B	B	A	B	B	B	B	B	H	B	B	B	B	B	B	H	B	B	A	B	B	B	B	B
S1_3196118	1	3196118	G	B	T	A	B	A	B	B	B	B	B	B	B	B	B	A	A	B	B	B	B	A	A	B	B	A	B	B	B	B	B	H	B	B	B	B	B	B	H	B	B	A	B	B	B	B	B
S1_3196128	1	3196128	G	B	C	A	B	A	B	B	B	B	B	B	B	B	B	A	A	B	B	B	B	A	A	B	B	A	B	B	B	B	B	H	B	B	B	B	B	B	H	B	B	A	B	B	B	B	H
S1_3196129	1	3196129	A	B	G	A	B	A	B	B	B	B	B	B	B	B	B	A	A	B	B	B	B	A	A	B	B	A	B	B	B	B	B	H	B	B	B	B	B	B	H	B	B	A	B	B	B	B	B
S1_3196130	1	3196130	T	B	A	A	B	A	B	B	B	B	B	B	B	B	B	A	A	B	B	B	B	A	A	B	B	A	B	B	B	B	B	H	B	B	B	B	B	B	H	B	B	A	B	B	B	B	B
S1_3196140	1	3196140	T	B	G	A	B	A	B	B	B	B	B	B	B	B	B	A	A	B	B	B	B	A	A	B	B	A	B	B	B	B	B	H	B	B	B	B	B	B	H	B	B	A	B	B	B	B	B
S1_3196151	1	3196151	T	B	C	A	B	A	B	B	B	B	B	B	B	B	B	A	A	B	B	B	B	A	A	B	B	A	B	B	B	B	B	H	B	B	B	B	B	B	H	B	B	A	B	B	B	B	H
S1_3229006	1	3229006	A	B	G	A	B	A	B	B	B	B	B	B	B	B	B	B	A	B	B	B	B	A	A	B	B	A	B	B	H	B	B	B	B	B	B	B	B	B	B	B	B	B	B	B	H	B	B
S1_3229019	1	3229019	A	B	G	A	B	A	B	B	B	B	B	B	B	B	B	B	A	B	B	B	B	A	A	B	B	A	B	B	H	B	B	B	B	B	B	B	B	B	B	B	B	B	B	B	H	B	B
S1_3229064	1	3229064	C	B	T	A	B	A	B	B	B	B	B	B	B	B	B	B	A	B	B	B	B	A	A	B	B	A	B	B	H	B	B	B	B	B	B	B	B	B	B	B	B	B	B	B	H	B	B
S1_3229073	1	3229073	G	B	A	A	B	A	B	B	B	B	B	B	B	B	B	B	A	B	B	B	B	A	A	B	H	A	B	B	H	B	B	B	B	B	B	B	B	B	B	B	B	B	B	B	H	B	B
S1_3229075	1	3229075	T	B	C	A	B	A	B	B	B	B	B	B	B	B	B	B	A	B	B	B	B	A	A	B	B	A	B	B	H	B	B	B	B	B	B	B	B	B	B	B	B	B	B	B	H	B	B
S1_4064009	1	4064009	A	B	T	A	B	A	B	B	B	B	B	B	B	B	A	A	A	B	B	B	B	B	A	B	B	A	B	B	B	B	B	B	B	H	B	B	B	B	H	B	B	A	B	B	H	B	B
S1_4307298	1	4307298	A	B	T	A	B	A	B	B	B	B	B	B	B	B	H	A	A	B	B	B	H	B	A	B	B	A	B	B	B	B	B	B	B	B	B	B	B	B	B	B	B	A	B	B	H	B	B
S1_4950941	1	4950941	T	B	C	A	B	A	B	B	A	A	B	B	B	B	B	A	A	B	B	B	B	A	A	B	B	A	B	A	B	B	B	A	B	B	B	B	B	B	A	B	A	A	A	H	B	B	B
S1_5017220	1	5017220	T	B	G	A	B	A	B	B	B	B	H	B	B	B	A	A	A	B	B	B	B	B	A	B	B	A	B	A	B	B	B	B	B	B	B	B	B	B	H	B	B	B	B	B	B	B	B
S1_5327580	1	5327580	C	B	T	A	B	A	B	B	B	B	B	B	B	B	A	B	A	B	B	B	B	B	A	B	B	H	B	A	B	B	B	B	B	H	B	B	B	B	A	A	B	H	B	A	B	B	B
S1_5792315	1	5792315	C	B	A	A	B	A	A	B	B	B	B	B	B	B	A	A	A	B	B	B	B	B	A	H	B	A	B	A	B	B	B	B	B	B	B	B	B	B	A	B	B	A	B	H	B	B	B
S1_5792338	1	5792338	C	B	T	A	B	A	A	B	B	B	B	B	B	B	A	A	A	B	B	B	B	B	A	H	B	A	B	A	B	B	B	B	B	B	B	B	B	B	A	B	B	A	B	H	B	B	B
S1_5839662	1	5839662	T	B	A	A	B	A	A	B	B	B	B	B	B	B	B	A	A	B	B	B	B	B	A	B	B	A	B	A	B	B	B	B	B	B	B	B	B	B	A	B	A	H	B	B	B	B	B
S1_5848535	1	5848535	G	B	A	A	B	A	B	B	B	B	B	B	B	B	A	A	A	B	B	B	B	B	A	B	B	A	B	A	B	B	B	B	B	B	B	B	B	B	A	B	B	A	B	B	H	B	B
S1_5848547	1	5848547	T	B	C	A	B	A	B	B	B	B	B	B	B	B	A	A	A	B	B	B	B	B	A	B	B	A	B	A	B	B	B	B	B	B	B	B	B	B	A	B	B	A	B	B	H	B	B
S1_5848800	1	5848800	A	B	G	A	H	A	H	H	H	H	H	H	B	H	A	A	A	H	H	H	B	H	A	A	H	A	H	H	H	H	A	A	H	A	H	H	H	H	A	A	H	A	A	A	B	H	H
S1_5848811	1	5848811	A	B	G	A	H	A	H	H	H	H	H	H	B	H	A	A	A	H	H	H	B	H	A	A	H	A	H	H	H	H	H	A	H	A	H	H	H	H	A	A	A	A	A	A	B	H	H
S1_5848813	1	5848813	A	B	C	A	H	A	H	H	H	H	H	H	B	H	A	A	A	H	H	H	B	H	A	A	H	A	H	H	H	H	H	A	H	A	H	H	H	H	H	A	A	A	A	A	B	H	H
S1_6146640	1	6146640	A	B	G	A	B	A	B	B	B	B	B	B	B	B	B	A	A	B	B	B	B	A	A	B	B	A	B	A	B	B	B	B	B	H	B	B	B	B	B	B	B	A	B	A	B	B	B
S1_6296865	1	6296865	A	B	C	A	B	A	B	B	B	B	B	B	B	B	A	A	A	B	B	B	B	B	A	H	B	A	B	H	B	B	B	B	B	B	B	B	B	B	H	B	B	H	B	B	A	B	B
S1_6630369	1	6630369	T	B	C	A	B	A	A	B	B	B	B	B	B	B	A	A	A	B	B	B	B	B	A	B	B	A	A	A	B	B	B	B	B	B	B	B	A	B	B	A	B	A	B	A	B	B	B
S1_6630380	1	6630380	A	B	C	A	B	A	A	B	B	B	B	B	B	B	A	A	A	B	B	B	B	B	A	B	B	A	A	A	B	B	B	B	B	B	B	B	A	B	B	A	B	A	B	A	B	B	B
S1_6820801	1	6820801	A	B	G	A	B	A	B	B	B	B	B	B	B	B	A	A	A	B	B	B	B	B	A	B	B	A	B	B	B	B	B	B	B	H	B	B	B	B	B	B	B	A	B	B	B	B	B
S1_7061676	1	7061676	C	B	G	A	B	H	B	H	H	A	H	A	H	H	H	H	A	H	H	H	B	H	H	H	H	A	B	B	H	H	A	H	H	H	B	H	H	H	H	H	H	A	H	H	A	H	H
S1_7061679	1	7061679	T	B	G	A	B	H	B	H	H	A	H	A	H	H	H	H	A	H	H	H	B	H	H	H	H	A	B	B	H	H	A	H	H	H	B	H	H	H	H	H	H	A	H	H	A	H	H
S1_7061696	1	7061696	T	B	C	A	B	H	B	H	H	H	H	A	H	H	B	B	H	H	H	H	B	B	H	H	H	H	B	B	H	H	A	H	H	H	B	H	H	H	H	H	H	B	H	H	A	H	H
S1_7061749	1	7061749	C	B	G	A	B	B	B	H	H	A	H	A	H	H	H	H	A	H	H	H	B	H	B	H	H	H	B	B	H	H	A	H	H	H	B	H	B	H	H	H	B	A	H	B	A	H	H
S1_7061753	1	7061753	A	B	C	A	B	B	B	H	H	A	H	A	H	H	H	H	A	H	H	H	B	H	B	H	H	H	B	B	H	H	A	H	H	H	B	H	B	H	H	H	B	A	H	B	A	H	H
S1_9303533	1	9303533	C	B	T	A	B	A	A	B	B	B	B	B	A	B	B	B	A	B	B	B	B	A	B	B	B	A	A	B	B	B	B	B	B	B	B	B	B	B	B	B	B	B	B	A	B	B	B
S1_9824282	1	9824282	G	B	A	A	A	A	A	B	B	A	B	A	B	A	A	A	A	A	B	H	A	A	A	B	A	A	B	A	A	A	A	A	A	A	A	A	A	A	A	A	A	B	A	A	H	B	A
S1_9824287	1	9824287	T	B	C	A	A	A	A	B	B	A	B	A	B	A	A	A	A	A	B	H	A	A	A	B	A	A	B	A	A	A	A	A	A	A	A	A	A	A	A	A	A	B	A	A	H	B	A
S1_9824297	1	9824297	C	B	T	A	A	B	A	B	B	A	B	B	B	A	B	A	B	A	B	B	B	B	B	B	A	A	B	A	B	A	B	B	B	B	B	A	H	A	A	A	A	B	B	A	H	B	A
S1_9824308	1	9824308	T	B	C	A	A	A	A	B	B	A	B	A	B	A	A	A	A	A	B	H	A	A	A	B	A	A	B	A	A	A	A	A	A	A	A	A	A	A	A	A	A	B	A	A	H	B	A
S1_9824335	1	9824335	T	B	C	A	A	A	A	B	B	A	B	A	B	A	A	A	A	A	B	H	A	A	A	B	A	A	B	A	A	A	A	A	A	A	A	A	A	A	A	A	A	B	A	A	H	B	A
S1_10211518	1	10211518	G	B	A	A	A	A	H	B	B	A	B	B	B	A	B	A	B	H	B	B	B	H	B	B	B	B	A	A	B	A	A	B	B	H	B	A	H	B	A	B	H	B	A	B	B	A	A
S1_10211543	1	10211543	A	B	G	A	A	A	H	B	B	A	B	B	B	A	B	A	B	H	B	B	B	H	B	B	B	B	A	A	B	A	A	B	B	H	B	A	H	B	A	B	H	B	A	B	B	A	A
S1_10211544	1	10211544	T	B	C	A	A	A	H	B	B	A	B	B	B	A	B	A	B	H	B	B	B	H	B	B	B	B	A	A	B	A	A	B	B	H	B	A	H	B	A	B	H	B	A	B	B	A	A
S1_10211575	1	10211575	A	B	G	A	A	A	H	B	B	A	B	B	B	A	B	A	B	H	B	B	B	H	B	B	B	B	A	A	B	A	A	B	B	H	B	A	H	B	A	B	H	B	A	B	B	A	A
S1_10211601	1	10211601	G	B	A	A	A	A	H	B	B	A	B	B	B	A	B	A	B	H	B	B	B	H	B	B	B	B	A	A	B	A	A	B	B	H	B	A	H	B	A	B	H	B	A	B	B	A	A
S1_11078476	1	11078476	C	B	T	A	B	B	H	B	H	H	B	A	B	B	B	B	B	B	B	B	B	H	B	B	B	B	B	B	B	B	B	B	B	B	B	B	B	B	H	B	B	B	H	B	B	B	B
S1_11637056	1	11637056	T	B	C	A	B	B	B	B	B	B	B	B	B	B	B	A	B	B	B	B	B	A	B	B	B	B	A	B	B	B	B	B	B	H	B	B	B	B	B	B	A	B	A	A	B	B	B
S1_12640489	1	12640489	C	B	T	A	B	B	B	B	B	B	B	A	H	B	B	A	A	B	B	B	B	A	B	B	B	A	A	A	B	B	B	B	B	B	B	B	B	B	A	B	B	B	A	B	H	B	B
S1_13140571	1	13140571	G	B	T	A	B	B	A	B	B	B	B	B	B	B	B	A	B	B	B	B	B	A	B	B	B	H	A	A	B	B	B	B	B	B	B	B	B	H	B	B	B	B	B	B	B	B	B
S1_13264894	1	13264894	T	B	C	A	B	B	A	B	B	B	B	B	B	B	B	H	B	B	B	B	B	A	B	B	B	B	A	A	B	B	B	B	B	H	B	B	B	B	B	B	B	H	B	H	B	B	B
S1_13541645	1	13541645	G	B	A	A	B	B	A	B	B	B	B	B	B	B	B	A	B	B	B	B	B	A	B	B	B	A	B	H	B	B	B	B	B	B	B	B	B	B	B	B	B	B	B	B	B	B	B
S1_13979564	1	13979564	T	B	G	A	B	B	A	B	B	B	B	B	B	B	B	B	B	B	B	B	B	A	B	B	B	A	A	A	B	B	B	B	B	B	B	B	B	B	H	B	B	H	H	B	B	B	B
S1_14060926	1	14060926	A	B	C	A	B	B	A	B	B	B	B	B	B	B	B	B	B	B	B	B	B	A	B	B	B	A	A	A	B	B	B	B	B	B	B	B	B	B	A	B	B	B	A	B	H	B	B
S1_14102640	1	14102640	T	B	C	A	B	B	A	B	A	A	B	A	B	B	B	A	B	B	B	B	B	A	B	B	B	A	A	A	B	B	B	B	B	B	B	B	B	B	A	B	B	B	A	B	B	B	H
S1_14102658	1	14102658	A	B	G	A	B	B	A	B	A	A	B	A	B	B	B	A	B	B	B	B	B	A	B	B	B	A	A	A	B	B	B	B	B	B	B	B	B	B	A	B	B	B	A	B	B	B	H
S1_14102690	1	14102690	G	B	T	A	B	B	A	B	A	A	B	A	B	B	B	A	B	B	B	B	B	A	B	B	B	A	A	A	B	B	B	B	B	B	B	B	B	B	A	B	B	B	A	B	B	B	H
S1_14102698	1	14102698	C	B	G	A	B	B	A	B	A	A	B	A	B	B	B	A	B	B	B	B	B	A	B	B	B	A	A	A	B	B	B	B	B	B	B	B	B	B	A	B	B	B	A	B	B	B	H
S1_14326239	1	14326239	G	B	C	A	B	B	A	B	B	B	B	B	B	B	B	A	A	B	B	B	B	A	B	B	B	B	A	H	B	B	B	B	B	B	B	B	B	B	H	B	B	B	B	B	B	B	B
S1_14326279	1	14326279	A	B	G	A	B	B	A	B	B	B	B	B	B	B	B	A	A	B	B	B	B	A	B	B	B	B	A	H	B	B	B	B	B	B	B	B	B	B	H	B	B	B	B	B	B	B	B
S1_14812583	1	14812583	G	B	A	A	B	B	A	B	A	A	B	A	B	B	H	A	H	B	B	B	B	A	B	B	B	A	A	A	B	B	B	B	B	B	B	B	B	B	B	B	B	B	A	B	B	B	B
S1_14812634	1	14812634	T	B	C	A	B	B	A	B	A	A	B	A	B	B	B	A	H	B	B	B	B	A	B	B	B	A	A	A	B	B	B	B	B	B	B	B	B	B	B	B	B	B	A	B	B	B	B
S1_15090547	1	15090547	C	B	T	A	B	B	H	B	B	B	B	B	B	B	B	B	A	B	B	B	B	A	B	B	B	H	A	A	B	B	B	B	B	B	B	B	B	B	B	B	B	B	B	B	B	B	B
S1_15441315	1	15441315	G	B	C	A	B	B	A	B	B	B	B	B	B	B	B	H	B	B	B	B	B	A	B	B	B	A	A	A	B	B	B	B	B	B	B	B	B	B	A	B	B	B	A	B	H	B	B
S1_15886538	1	15886538	T	B	C	A	B	B	A	B	B	B	B	A	B	B	B	A	B	B	B	B	B	A	B	B	B	B	A	H	B	B	B	B	B	H	B	B	B	A	B	B	B	B	A	B	B	B	B
S1_17299350	1	17299350	G	B	A	A	B	B	A	B	A	A	B	A	B	B	B	A	A	B	B	B	B	A	B	B	B	A	A	A	B	B	B	B	B	B	B	B	B	B	B	B	B	B	A	B	H	B	B
S1_17299409	1	17299409	A	B	G	A	B	B	A	B	A	A	B	A	B	B	B	A	A	B	B	B	B	A	B	B	B	A	A	A	B	B	B	B	B	B	B	B	B	B	B	B	B	B	A	B	H	B	B
S1_18491198	1	18491198	A	B	G	A	H	H	B	B	H	H	B	A	H	H	A	H	A	H	H	A	H	H	B	B	A	H	A	B	A	A	A	H	H	A	B	A	A	H	B	H	H	H	H	B	A	A	A
S1_18491204	1	18491204	A	B	G	A	A	A	A	H	A	A	A	A	A	A	A	A	A	H	H	A	H	A	B	B	A	A	A	A	A	A	A	H	H	A	H	A	A	A	A	A	A	H	A	H	A	A	A
S1_18491254	1	18491254	A	B	C	A	A	A	A	H	A	A	A	A	A	A	A	A	A	H	H	A	H	A	B	B	A	A	A	A	A	A	A	H	H	A	H	A	A	A	A	A	A	H	A	H	A	A	A
S1_18491263	1	18491263	T	B	C	A	A	A	A	H	A	A	A	A	A	A	A	A	A	H	H	A	H	A	B	B	A	A	A	A	A	A	A	H	H	A	H	A	A	A	A	A	A	H	A	H	A	A	A
S1_18491274	1	18491274	C	B	T	A	H	B	B	B	B	B	B	H	B	H	B	H	H	B	B	H	H	H	B	B	A	B	A	B	B	B	A	B	H	A	B	B	H	H	B	B	H	B	B	B	A	H	H
S1_18491615	1	18491615	T	B	C	A	H	A	A	A	B	H	A	A	A	B	B	A	A	H	A	A	A	H	A	B	A	A	A	A	A	A	A	A	A	A	A	A	A	A	A	A	A	A	A	A	A	A	A
S1_18491632	1	18491632	G	B	A	A	H	H	A	B	B	B	B	B	B	B	B	B	H	B	B	B	H	B	B	B	B	B	B	B	B	B	B	B	B	B	B	B	B	B	H	B	A	B	B	B	B	B	B
S1_18893431	1	18893431	C	B	T	A	B	B	A	B	B	B	B	B	B	B	B	B	A	B	B	B	B	A	B	B	B	B	B	A	B	B	B	B	B	B	B	B	B	B	B	B	B	B	B	H	H	B	B
S1_20880994	1	20880994	A	B	T	A	H	A	H	H	H	H	A	H	A	A	A	B	H	B	H	B	A	A	H	H	A	H	H	H	H	H	H	A	B	H	H	H	H	H	H	H	A	H	H	H	B	H	A
S1_20880996	1	20880996	C	B	T	A	H	A	B	H	B	H	A	H	A	A	A	B	H	B	H	B	H	A	H	H	A	B	H	H	H	B	H	A	B	H	H	H	H	H	H	B	A	B	H	H	B	H	A
S1_21068987	1	21068987	G	B	C	A	B	B	A	B	B	B	B	B	B	B	B	A	A	B	B	B	B	A	B	B	B	A	B	B	B	A	B	B	B	B	B	B	B	A	A	B	B	B	B	B	B	B	B
S1_21888852	1	21888852	A	B	G	A	B	B	A	B	B	B	B	B	B	B	B	A	A	B	B	B	B	H	B	B	B	A	B	B	B	A	B	B	B	B	B	B	B	H	B	B	B	H	B	H	B	B	B
S1_21945403	1	21945403	A	B	G	A	B	B	B	B	B	B	B	B	B	B	B	A	A	B	B	B	B	B	B	B	B	A	B	H	B	A	B	B	B	B	A	B	B	A	B	B	B	B	B	B	B	B	B
S1_23339434	1	23339434	C	B	T	A	B	B	A	B	B	B	B	B	B	B	B	A	H	B	B	B	B	A	B	B	B	H	B	H	B	A	B	B	B	B	B	B	B	B	H	B	B	H	B	B	H	B	B
S1_23578067	1	23578067	T	B	G	A	B	B	A	B	B	B	B	B	B	B	B	A	B	B	B	B	B	A	B	B	B	H	B	B	B	A	B	B	B	B	B	B	B	H	B	B	B	B	B	B	B	B	B
S1_23783018	1	23783018	T	B	G	A	B	B	A	B	B	B	B	B	B	B	B	A	A	B	B	B	B	B	B	B	B	A	B	B	B	A	B	B	B	B	B	B	B	B	B	B	B	B	B	B	B	B	B
S1_23783045	1	23783045	T	B	C	A	B	B	A	B	B	B	B	B	B	B	B	A	A	B	B	B	B	B	B	B	B	A	B	B	B	A	B	B	B	B	B	B	B	B	B	B	B	B	B	B	B	B	B
S1_23829965	1	23829965	A	B	G	A	B	B	B	A	B	B	B	B	B	B	B	B	B	A	A	A	B	A	A	B	A	B	B	B	B	B	A	B	B	B	A	B	A	B	H	B	A	A	B	B	A	B	A
S1_24352061	1	24352061	G	B	A	A	B	B	B	B	B	B	B	B	B	B	B	A	B	B	B	B	B	B	A	B	B	B	B	B	B	A	B	B	B	H	B	B	B	B	B	B	B	B	B	B	B	B	B
S1_24713137	1	24713137	C	B	G	A	B	A	H	A	B	B	A	A	B	A	B	A	B	A	A	A	A	B	A	B	A	B	B	A	B	H	B	A	H	B	B	A	B	B	A	B	A	B	A	B	A	B	A
S1_24713148	1	24713148	T	B	C	A	B	A	H	A	B	B	A	A	B	A	B	A	B	A	A	A	A	B	A	B	A	B	B	A	B	H	B	A	H	B	B	A	B	B	A	B	A	B	A	B	A	B	A
S1_25580526	1	25580526	C	B	T	A	B	A	A	B	A	B	A	A	A	B	A	B	B	A	A	B	B	B	A	H	A	A	B	A	B	A	H	B	B	B	B	A	A	B	H	A	A	A	B	A	A	A	A
S1_25580728	1	25580728	A	B	G	A	A	A	A	H	B	A	B	H	H	H	H	H	H	H	H	A	H	H	A	H	H	B	H	B	H	H	H	A	A	A	A	H	H	A	H	A	H	H	H	B	A	A	B
S1_27768807	1	27768807	A	B	C	A	B	B	A	B	A	B	B	A	B	B	A	A	A	B	B	B	B	B	B	A	B	B	B	A	H	A	B	B	B	B	B	B	B	B	B	B	B	B	B	B	H	B	B
S1_28323443	1	28323443	C	B	T	A	B	B	B	B	A	B	B	A	B	B	B	A	A	B	B	B	B	B	B	H	B	B	B	B	B	B	A	B	B	B	B	B	B	B	B	B	B	B	B	B	B	B	B
S1_32197497	1	32197497	C	B	T	A	B	B	B	B	A	A	B	A	B	B	B	A	A	B	B	B	B	B	B	B	H	B	B	A	B	B	B	B	H	B	B	B	A	H	B	B	B	B	H	A	H	B	B
S1_33171784	1	33171784	G	B	A	A	B	B	B	B	A	B	B	A	B	B	B	A	B	B	A	B	B	B	B	B	B	B	B	H	B	B	H	A	B	B	B	B	A	B	B	B	B	B	B	A	B	B	B
S1_33836724	1	33836724	G	B	A	A	B	B	B	B	A	A	B	A	B	B	B	A	A	B	A	B	B	B	B	A	A	B	B	A	B	B	B	A	B	B	B	B	A	B	B	B	B	B	A	A	B	B	B
S1_33836747	1	33836747	G	B	C	A	B	B	B	B	A	A	B	A	B	B	B	A	A	B	A	B	B	B	B	A	A	B	B	A	B	B	B	A	B	B	B	B	A	B	B	B	B	B	A	A	B	B	B
S1_33836751	1	33836751	G	B	A	A	B	B	B	B	A	A	B	A	B	B	B	A	A	B	A	B	B	B	B	A	A	B	B	A	B	B	B	A	B	B	B	B	A	B	B	B	B	B	A	A	B	B	B
S1_35252002	1	35252002	C	B	T	A	B	B	H	B	A	A	B	B	B	B	B	A	B	B	A	B	B	B	B	A	B	B	B	H	B	B	B	A	B	B	B	B	A	B	B	B	H	B	B	A	B	B	B
S1_36230417	1	36230417	T	B	C	A	B	B	B	B	B	B	B	A	A	A	B	A	B	A	A	A	A	A	B	A	B	B	B	A	A	B	B	A	B	B	B	B	B	A	B	B	A	B	B	B	H	B	B
S1_36230442	1	36230442	T	B	C	A	B	B	B	B	B	B	B	A	A	A	B	A	B	A	A	A	A	A	B	A	B	B	B	A	A	B	B	A	B	B	B	B	B	A	B	B	A	B	B	B	H	B	B
S1_36230448	1	36230448	G	B	A	A	B	B	B	B	B	B	B	A	A	A	B	A	B	A	A	A	A	A	B	A	B	B	B	A	A	B	B	A	B	B	B	B	B	A	B	B	A	B	B	B	H	B	B
S1_37608423	1	37608423	A	B	C	A	B	B	A	B	A	A	B	A	B	B	B	A	B	B	A	B	B	B	B	H	B	B	B	A	B	B	B	A	B	B	B	B	A	B	B	B	A	B	B	H	H	B	B
S1_37661086	1	37661086	C	B	G	A	B	B	A	B	A	A	B	B	B	B	B	B	A	B	A	B	B	B	B	B	B	B	B	B	B	B	B	H	A	B	B	B	B	B	B	B	A	B	B	A	B	B	B
S1_37958733	1	37958733	A	B	T	A	B	B	A	B	A	A	B	A	B	B	B	B	A	B	A	B	B	B	B	H	B	B	B	A	B	B	A	A	A	B	B	B	A	B	B	B	B	B	A	A	H	B	B
S1_38023984	1	38023984	C	B	G	A	B	B	B	B	B	B	B	B	B	B	B	B	A	B	B	B	B	B	B	B	H	B	B	H	B	B	B	B	B	B	B	B	B	B	B	B	B	B	B	B	B	B	B
S1_38058407	1	38058407	A	B	G	A	A	B	A	B	H	B	B	B	A	B	A	B	A	B	H	A	B	B	B	B	A	A	B	H	A	A	A	B	A	B	A	H	A	A	A	A	B	H	B	B	B	A	A
S1_38058473	1	38058473	A	B	G	A	A	B	A	B	H	B	B	B	A	B	A	B	A	B	B	A	B	B	B	B	A	A	B	H	A	A	A	B	A	B	A	H	A	A	A	A	B	B	B	B	B	A	A
S1_38218133	1	38218133	C	B	A	A	A	B	B	A	B	B	B	B	A	B	B	B	B	B	B	B	B	B	A	B	B	A	B	B	A	A	H	B	A	A	B	B	A	B	B	A	B	A	A	B	A	H	B
S1_38218301	1	38218301	G	B	A	A	B	A	B	B	B	B	B	B	B	B	B	A	B	B	B	B	A	A	B	B	A	A	A	B	A	B	A	B	B	A	A	A	B	A	A	A	B	A	A	B	B	B	A
S1_38218303	1	38218303	T	B	C	A	B	A	B	B	B	B	B	A	A	B	B	A	B	B	B	B	A	A	B	A	A	A	A	A	H	B	A	A	B	A	A	A	A	A	A	A	B	A	A	A	B	B	A
S1_38218313	1	38218313	A	B	G	A	B	A	B	B	B	B	B	A	A	B	B	A	B	B	B	B	A	A	B	A	A	A	A	A	A	B	A	A	B	A	A	A	A	A	A	A	B	A	A	A	B	B	A
S1_38286772	1	38286772	A	B	G	A	B	H	A	B	A	A	B	A	B	B	A	A	B	B	A	B	B	B	B	H	B	B	A	H	B	B	A	H	B	B	B	B	H	B	B	B	H	B	A	A	A	B	B
S1_38286810	1	38286810	G	B	T	A	B	B	B	B	B	B	B	B	B	B	B	A	B	B	B	B	B	B	B	B	B	B	B	H	B	B	A	H	B	B	B	B	B	B	B	B	B	B	B	B	B	B	B
S1_38752441	1	38752441	C	B	T	A	B	B	B	B	B	B	B	B	B	B	B	B	A	B	B	B	B	B	B	B	B	B	B	B	B	B	B	B	B	A	B	B	B	B	B	B	B	H	B	B	H	B	B
S1_39380942	1	39380942	G	B	A	A	B	A	A	B	B	A	B	A	B	B	A	A	A	A	B	A	A	A	B	B	B	B	B	B	B	A	A	A	A	B	A	B	A	A	B	A	B	B	A	B	H	A	B
S1_39380951	1	39380951	A	B	G	A	B	A	A	B	B	A	B	A	B	B	A	A	A	A	B	A	A	A	B	B	B	B	B	B	B	A	A	A	A	B	A	B	A	A	B	A	B	B	A	B	H	A	B
S1_39380959	1	39380959	G	B	A	A	B	A	A	B	B	A	B	A	B	B	A	A	A	A	B	A	A	A	B	B	B	B	B	B	B	A	A	A	A	B	A	B	A	A	B	A	B	B	A	B	H	A	B
S1_39508386	1	39508386	T	B	C	A	A	B	H	A	A	A	A	A	A	H	H	H	A	A	A	A	A	A	B	A	A	A	H	A	H	A	A	A	A	A	B	A	H	H	A	A	H	H	A	H	A	A	H
S1_41216734	1	41216734	G	B	A	A	B	B	B	B	B	B	B	B	B	B	B	B	H	B	B	B	B	B	B	B	B	B	B	B	B	B	B	B	B	A	B	B	B	B	B	B	B	B	B	B	B	B	B
S1_41582385	1	41582385	T	B	C	A	B	B	B	B	B	B	B	B	B	B	B	A	A	B	B	B	B	B	B	B	B	B	B	B	B	B	B	B	B	B	B	B	B	B	B	B	B	B	B	B	B	B	B
S1_42366741	1	42366741	C	B	T	A	B	B	B	B	A	A	B	H	B	A	A	A	B	B	A	B	B	B	B	B	A	B	A	B	B	B	B	B	B	A	B	B	B	B	B	B	H	B	A	B	B	B	B
S1_42366742	1	42366742	G	B	C	A	B	B	B	B	A	A	B	H	B	A	A	A	B	B	A	B	B	B	B	B	A	B	A	B	B	B	B	B	B	A	B	B	B	B	B	B	H	B	A	B	B	B	B
S1_42366760	1	42366760	G	B	C	A	B	B	B	B	A	A	B	H	B	A	A	A	B	B	A	B	B	B	B	B	A	B	A	B	B	B	B	B	B	A	B	B	B	B	B	B	H	B	A	B	B	B	B
S1_42366766	1	42366766	G	B	C	A	B	B	B	B	A	A	B	H	B	A	A	A	B	B	A	B	B	B	B	B	A	B	A	B	B	B	B	B	B	A	B	B	B	B	B	B	H	B	A	B	B	B	B
S1_42559690	1	42559690	G	B	T	A	B	B	B	B	B	B	B	B	B	H	A	A	B	B	B	B	B	B	B	B	B	B	A	B	B	B	B	B	B	B	B	A	B	B	B	B	H	B	B	B	B	B	B
S1_42906879	1	42906879	T	B	G	A	B	B	B	B	H	H	B	B	B	A	A	A	B	B	A	B	B	B	A	B	B	B	B	H	B	B	B	A	B	A	B	A	H	B	B	B	H	B	A	H	H	B	B
S1_43105115	1	43105115	A	B	G	A	B	A	B	B	B	B	B	B	B	B	B	A	B	B	B	B	B	A	B	H	B	B	B	B	B	B	A	B	B	B	B	B	B	B	B	B	B	B	B	B	H	A	B
S1_43105141	1	43105141	T	B	C	A	B	A	B	B	B	B	B	B	B	B	B	A	B	B	B	B	B	A	B	H	B	B	B	B	B	B	A	B	B	B	B	B	B	B	B	B	B	B	B	B	H	A	B
S1_43105168	1	43105168	G	B	A	A	B	A	B	B	B	B	B	B	B	B	B	A	B	B	B	B	B	A	B	H	B	B	B	B	B	B	A	B	B	B	B	B	B	B	B	B	B	B	B	B	H	A	B
S2_123495	2	123495	G	B	A	A	H	H	A	H	A	A	A	H	H	A	H	A	H	H	A	A	A	H	H	A	H	A	B	A	H	A	A	H	H	A	H	H	H	A	B	A	A	H	A	H	H	A	A
S2_123529	2	123529	G	B	A	A	H	H	A	H	A	A	A	H	H	A	H	A	H	H	A	A	A	H	H	A	H	A	B	A	H	A	A	H	H	A	H	H	H	A	B	A	A	H	A	H	H	A	A
S2_123534	2	123534	T	B	C	A	H	H	A	H	A	A	A	H	H	A	H	A	H	H	A	A	A	H	H	A	H	A	B	A	H	A	A	H	H	A	H	H	H	A	B	A	A	H	A	H	H	A	A
S2_123540	2	123540	T	B	C	A	H	H	A	H	A	A	A	H	H	A	H	A	H	H	A	A	A	H	H	A	H	A	B	A	H	A	A	H	H	A	H	H	H	A	B	A	A	H	A	H	H	A	A
S2_123550	2	123550	C	B	T	A	H	H	A	H	A	A	A	H	H	A	H	A	H	H	A	A	A	H	H	A	H	A	B	A	H	A	A	H	H	A	H	H	H	A	B	A	A	H	A	H	H	A	A
S2_1291821	2	1291821	T	B	C	A	B	A	A	B	B	B	B	B	B	B	B	A	A	B	B	A	B	A	B	A	B	B	B	A	B	A	A	B	B	B	B	A	B	B	B	B	B	B	A	B	B	B	B
S2_1576258	2	1576258	T	B	C	A	B	B	A	B	B	A	B	H	A	B	B	B	A	B	B	A	B	B	B	B	B	B	B	B	B	A	A	B	H	B	B	A	B	B	B	B	B	B	A	B	H	B	B
S2_3265079	2	3265079	G	B	A	A	B	B	B	B	B	B	B	B	A	B	B	H	A	B	B	B	B	B	B	B	B	H	B	B	B	B	A	B	B	A	B	H	B	B	A	B	B	B	B	B	B	B	B
S2_4041906	2	4041906	G	B	A	A	A	B	B	B	B	B	B	B	A	B	B	A	A	B	A	A	A	B	B	B	A	B	A	B	B	B	A	A	B	H	B	B	B	B	A	B	B	B	B	B	B	B	B
S2_4774730	2	4774730	C	B	T	A	B	B	B	B	B	B	B	B	A	B	B	B	A	B	B	B	B	A	B	B	B	B	B	H	B	B	B	B	B	B	B	B	B	B	B	B	B	B	B	A	B	B	B
S2_5195021	2	5195021	C	B	T	A	B	B	B	B	B	A	B	B	B	B	B	B	A	B	B	A	A	B	B	B	A	B	B	B	A	B	B	A	B	B	B	B	B	B	A	B	B	B	B	A	B	B	B
S2_5964803	2	5964803	C	B	T	A	B	B	B	B	B	A	A	B	B	B	B	A	A	B	B	B	B	B	B	A	B	B	B	B	B	B	B	A	B	B	B	B	B	B	A	B	B	B	B	A	B	B	B
S2_5964819	2	5964819	T	B	C	A	B	B	B	B	B	A	A	B	B	B	B	A	A	B	H	B	B	B	B	A	B	B	B	A	B	B	B	A	B	B	B	B	B	B	A	B	B	B	B	A	B	B	B
S2_5964834	2	5964834	A	B	G	A	B	B	B	B	B	A	A	B	B	B	B	A	A	B	H	B	B	B	B	A	B	B	B	B	B	B	B	A	B	B	B	B	B	B	A	B	B	B	B	A	B	B	B
S2_5964843	2	5964843	G	B	A	A	B	B	B	B	B	A	A	B	B	B	B	A	A	B	H	B	B	B	B	A	B	B	B	B	B	B	B	A	B	B	B	B	B	B	A	B	B	B	B	A	B	B	B
S2_6559608	2	6559608	A	B	G	A	B	B	B	B	B	A	A	B	B	B	B	A	A	B	B	A	A	B	B	B	B	B	B	B	A	B	B	A	B	B	B	B	B	B	A	B	B	B	B	H	B	B	B
S2_6850407	2	6850407	A	B	G	A	B	B	H	B	B	H	H	B	B	A	B	H	A	B	H	B	H	B	B	B	H	B	B	B	A	H	B	A	B	B	B	B	B	H	H	B	B	B	B	A	H	B	B
S2_6850440	2	6850440	T	B	A	A	B	B	H	B	B	H	H	B	B	A	B	H	A	B	H	B	H	B	B	B	H	B	B	B	A	H	B	A	B	B	B	B	B	H	H	B	B	B	B	A	H	B	B
S2_6850447	2	6850447	T	B	C	A	B	B	H	B	B	H	H	B	B	A	B	H	A	B	H	B	H	B	B	B	H	B	B	B	A	H	B	A	B	B	B	B	B	H	H	B	B	B	B	A	H	B	B
S2_6850453	2	6850453	A	B	C	A	B	B	H	B	B	H	H	B	B	A	B	H	A	B	H	B	H	B	B	B	H	B	B	B	A	H	B	A	B	B	B	B	B	H	H	B	B	B	B	A	H	B	B
S2_6916005	2	6916005	T	B	G	A	B	B	B	B	B	A	B	B	B	A	B	A	A	B	B	H	B	A	B	B	A	B	B	H	A	B	B	A	B	B	B	B	B	A	B	B	B	B	B	H	H	B	H
S2_6971604	2	6971604	A	B	G	A	A	B	B	B	B	A	A	B	B	B	B	A	A	B	H	B	B	B	B	B	A	B	B	B	A	B	B	H	B	B	B	B	B	A	H	B	B	B	B	A	H	B	B
S2_7221639	2	7221639	G	B	T	A	A	B	A	A	A	B	A	A	B	B	A	A	B	A	B	A	B	B	A	B	B	B	B	A	B	A	A	B	A	A	B	B	A	A	B	A	A	A	A	B	H	A	B
S2_7221644	2	7221644	G	B	A	A	A	B	A	A	A	B	A	A	B	B	A	A	B	A	B	A	B	B	A	H	B	B	B	A	B	A	A	B	A	A	B	B	A	A	B	A	A	A	A	B	H	A	B
S2_7224332	2	7224332	C	B	T	A	A	B	B	B	B	B	B	B	B	A	B	A	A	B	A	B	B	B	B	B	A	B	B	B	A	B	B	B	B	B	B	B	B	B	B	B	B	B	B	B	B	B	B
S2_8213238	2	8213238	T	B	G	A	H	B	H	B	B	H	B	B	B	H	B	H	H	B	H	B	A	H	B	B	A	B	B	A	A	B	B	A	B	B	B	B	H	H	H	B	H	B	B	A	B	B	B
S2_8228824	2	8228824	T	B	C	A	A	B	A	B	B	A	B	B	B	B	B	B	A	B	B	B	H	A	B	B	B	B	B	A	A	B	B	A	B	B	B	B	A	B	A	B	B	B	B	A	B	B	B
S2_9766411	2	9766411	G	B	C	A	B	H	A	B	B	A	B	B	B	B	B	B	B	B	A	B	B	B	B	H	B	B	B	A	B	B	B	B	B	B	B	B	B	B	B	B	H	B	B	A	B	B	B
S2_9766417	2	9766417	A	B	G	A	B	H	A	B	B	A	B	B	B	B	B	B	B	B	A	B	B	B	B	H	B	B	B	A	B	B	B	B	B	B	B	B	B	B	B	B	H	B	B	A	B	B	B
S2_12761841	2	12761841	T	B	C	A	B	B	A	B	H	A	A	B	B	B	A	B	B	B	B	B	B	B	B	B	B	A	B	A	B	B	B	A	A	A	A	A	B	B	A	B	H	A	A	A	A	B	H
S2_12761884	2	12761884	A	B	G	A	B	B	A	B	H	A	A	B	B	B	A	B	B	B	B	B	B	B	B	B	B	A	B	A	B	B	B	A	A	A	A	A	B	B	A	B	H	A	A	A	A	B	H
S2_12761885	2	12761885	A	B	G	A	B	B	A	B	H	A	A	B	B	B	A	B	B	B	B	B	B	B	B	B	B	A	B	A	B	B	B	A	A	A	A	A	B	B	A	B	H	A	A	A	A	B	H
S2_15705902	2	15705902	C	B	T	A	A	A	B	B	A	A	B	A	A	A	A	A	A	A	A	A	A	A	A	A	A	A	A	A	A	B	A	A	A	A	A	A	B	A	A	A	B	A	B	A	B	A	A
S2_15705978	2	15705978	A	B	C	A	A	A	B	B	A	A	B	A	A	A	A	A	A	A	A	A	A	A	A	A	A	A	A	A	A	B	A	A	A	A	A	A	B	A	A	A	B	A	B	A	B	A	A
S2_16683589	2	16683589	G	B	C	A	A	B	B	B	B	B	A	B	B	A	A	A	A	A	A	B	B	B	A	B	B	A	B	A	A	B	B	B	B	B	B	A	H	A	B	B	B	B	B	A	H	A	B
S2_16726868	2	16726868	A	B	G	A	A	B	B	B	B	B	B	B	B	B	B	A	B	A	B	B	B	A	A	B	B	B	B	H	A	B	B	A	B	B	B	A	B	A	B	B	B	B	B	A	B	A	B
S2_16924409	2	16924409	T	B	C	A	A	B	B	B	B	B	A	B	B	B	B	B	B	A	B	B	B	H	A	B	B	B	B	A	A	B	B	A	B	B	B	B	B	A	B	B	B	B	B	A	B	A	B
S2_17085980	2	17085980	C	B	T	A	B	B	B	B	B	B	H	B	B	B	H	B	H	A	B	B	B	B	A	B	B	B	B	A	H	B	B	B	B	B	B	B	B	H	A	B	B	H	B	B	B	H	B
S2_17554671	2	17554671	A	B	C	A	B	A	B	A	A	A	B	A	A	B	A	A	A	A	B	A	A	B	H	A	A	A	A	A	B	B	B	A	B	A	B	A	A	B	B	B	A	A	A	A	B	A	A
S2_17554722	2	17554722	G	B	A	A	B	A	B	B	B	A	B	A	A	B	B	B	A	A	B	A	B	B	H	A	A	A	H	B	B	B	B	A	B	B	B	B	A	B	B	B	B	B	B	B	B	B	A
S2_17554723	2	17554723	C	B	T	A	B	A	B	A	A	A	B	A	A	B	A	A	A	A	B	A	A	B	H	A	A	A	A	A	B	B	B	A	B	A	B	A	A	B	B	B	A	A	A	A	B	A	A
S2_17630891	2	17630891	T	B	C	A	H	H	H	H	H	H	A	H	H	H	H	H	H	A	H	H	H	H	H	H	H	A	B	H	B	H	H	H	B	A	B	H	B	H	H	H	H	H	H	H	A	H	H
S2_17630922	2	17630922	G	B	T	A	H	H	H	H	H	H	B	H	H	H	H	H	H	H	H	H	H	H	H	H	H	H	B	H	B	H	H	H	B	A	B	H	B	H	H	H	H	H	H	H	A	H	H
S2_17731936	2	17731936	G	B	A	A	B	B	B	B	B	B	B	B	B	B	H	B	B	B	B	B	B	B	H	B	H	H	B	B	B	B	B	B	B	B	B	B	H	B	B	B	B	B	B	B	B	B	B
S2_17731987	2	17731987	A	B	G	A	A	B	A	H	H	H	H	B	H	H	A	A	A	H	H	H	H	B	H	B	A	A	A	B	H	B	H	A	A	H	B	A	H	H	B	B	B	A	A	A	B	H	B
S2_17732007	2	17732007	A	B	G	A	A	A	A	A	A	H	H	A	A	H	A	B	A	A	A	A	H	A	H	B	A	A	A	A	A	B	H	A	A	H	A	A	H	A	B	A	B	A	A	A	B	H	A
S2_19367035	2	19367035	G	B	C	A	B	A	B	B	B	B	B	B	B	B	B	B	B	A	B	B	B	B	A	B	B	B	B	B	B	B	B	B	B	B	B	B	B	A	A	B	B	B	B	B	B	B	B
S2_19928237	2	19928237	A	B	G	A	A	B	B	B	B	B	B	B	B	B	B	B	B	A	B	B	B	B	A	A	B	B	B	B	A	B	B	B	B	B	B	B	B	A	B	B	B	B	B	B	B	A	B
S2_19928299	2	19928299	G	B	T	A	A	B	B	B	B	B	B	B	B	B	B	B	B	A	B	B	B	B	A	A	B	B	B	B	A	B	B	B	B	B	B	B	B	A	B	B	B	B	B	B	B	A	B
S2_20359865	2	20359865	C	B	T	A	A	A	A	B	B	B	B	B	B	B	A	B	A	A	A	B	A	B	A	A	B	B	B	A	A	B	B	B	B	B	B	A	B	A	A	B	B	B	B	B	H	B	B
S2_21015458	2	21015458	G	B	C	A	A	A	A	B	B	B	B	B	B	B	A	B	B	A	B	B	A	A	A	A	B	B	B	A	H	B	B	A	B	A	B	B	B	A	B	B	B	B	B	B	B	A	B
S2_21015478	2	21015478	A	B	C	A	A	A	A	B	B	B	B	B	B	B	A	B	B	A	B	B	A	A	A	A	B	B	B	A	H	B	B	A	B	A	B	B	B	A	B	B	B	B	B	B	B	A	B
S2_21532720	2	21532720	C	B	T	A	B	B	H	B	B	B	B	B	B	B	A	B	A	A	B	B	A	H	A	B	B	H	B	B	A	B	B	B	B	B	B	B	B	A	B	B	B	H	B	B	H	B	B
S2_21646677	2	21646677	G	B	A	A	B	B	B	B	B	B	B	A	B	B	B	B	B	B	B	B	B	A	B	B	B	A	B	A	B	B	B	B	B	B	B	B	B	B	B	B	B	B	B	B	B	B	B
S2_21646689	2	21646689	A	B	G	A	A	A	A	A	A	A	A	A	B	H	A	B	A	A	A	A	A	A	A	A	A	A	B	A	A	A	A	A	B	A	B	A	A	A	B	A	A	A	B	A	B	A	A
S2_21977973	2	21977973	A	B	G	A	B	B	A	B	B	B	B	B	B	B	A	B	B	A	B	B	B	B	A	B	B	B	B	B	A	B	B	B	B	B	B	B	B	A	B	B	B	B	B	B	B	B	B
S2_22001408	2	22001408	C	B	A	A	B	B	B	B	B	B	B	B	B	B	B	A	A	H	B	B	B	B	A	B	B	B	B	A	A	B	B	B	B	B	B	B	B	B	B	B	B	B	B	B	B	B	B
S2_22001411	2	22001411	G	B	C	A	B	B	B	B	B	B	B	B	B	B	B	A	A	H	B	B	B	B	A	B	B	B	B	A	A	B	B	B	B	B	B	B	B	B	B	B	B	B	B	B	B	B	B
S2_22001412	2	22001412	T	B	G	A	B	B	B	B	B	B	B	B	B	B	B	A	A	H	B	B	B	B	A	B	B	B	B	A	A	B	B	B	B	B	B	B	B	B	B	B	B	B	B	B	B	B	B
S2_22001414	2	22001414	G	B	C	A	B	B	B	B	B	B	B	B	B	B	B	A	A	H	B	B	B	B	A	B	B	B	B	A	A	B	B	B	B	B	B	B	B	B	B	B	B	B	B	B	B	B	B
S2_22831782	2	22831782	T	B	C	A	A	A	B	B	B	B	A	A	A	B	A	B	A	B	B	H	A	B	H	A	A	A	H	A	B	B	B	A	H	A	B	H	H	B	H	B	H	B	H	A	A	A	H
S2_22831804	2	22831804	T	B	G	A	A	A	B	B	B	B	A	A	A	B	A	B	A	B	B	H	A	B	H	A	A	A	H	A	B	B	B	A	H	A	B	H	H	B	H	B	H	B	H	A	A	A	H
S2_22831898	2	22831898	T	B	C	A	B	B	B	B	B	B	B	B	B	B	B	A	B	B	B	B	B	B	B	A	B	B	B	B	B	B	B	B	B	B	B	B	B	B	B	B	B	B	B	B	B	B	B
S2_22897004	2	22897004	G	B	A	A	B	B	H	B	B	B	B	B	B	B	B	B	B	B	B	B	H	B	B	A	B	B	B	H	B	B	B	B	B	B	B	B	B	B	B	B	B	B	B	H	B	B	B
S2_23011269	2	23011269	C	B	T	A	B	B	B	A	B	B	H	B	A	B	A	A	A	A	B	B	B	A	B	B	B	A	B	B	B	B	B	B	B	B	B	B	B	B	B	A	B	A	B	B	B	A	B
S2_23011271	2	23011271	A	B	G	A	B	B	B	A	B	B	H	B	A	B	A	A	A	A	B	B	B	A	B	B	B	A	B	B	B	B	B	B	B	B	B	B	B	B	H	A	B	A	B	B	B	A	B
S2_23011289	2	23011289	G	B	A	A	B	B	B	A	B	B	H	B	A	B	A	A	A	A	B	B	B	A	B	B	B	A	B	B	B	B	B	B	B	B	B	B	B	B	B	A	B	A	B	B	B	A	B
S2_23011309	2	23011309	C	B	T	A	B	B	B	A	B	B	H	B	A	B	A	A	A	A	B	B	B	A	B	B	B	A	B	B	B	B	B	B	B	B	B	B	B	B	B	A	B	A	B	B	B	A	B
S2_23011311	2	23011311	T	B	A	A	B	B	B	A	B	B	H	B	A	B	A	A	A	A	B	B	B	A	B	B	B	A	B	B	B	B	B	B	B	B	B	B	B	B	B	A	B	A	B	B	B	A	B
S2_23011317	2	23011317	G	B	T	A	B	B	B	A	B	B	A	B	A	B	A	A	A	A	B	B	B	A	B	B	B	A	B	B	B	B	B	B	B	B	B	B	B	B	B	A	B	A	B	B	B	A	B
S2_23246520	2	23246520	T	B	C	A	B	A	B	B	B	B	B	B	B	B	A	A	A	A	B	B	B	B	H	A	B	B	B	A	B	B	B	B	B	B	B	B	B	B	A	B	B	A	B	B	H	B	B
S2_23246555	2	23246555	A	B	G	A	B	B	B	B	B	B	B	B	B	B	B	A	A	B	B	B	B	B	B	A	B	B	B	B	B	B	B	B	B	B	B	B	B	B	B	B	B	B	B	B	H	B	B
S2_23637078	2	23637078	A	B	C	A	B	A	A	B	B	B	B	B	B	B	B	B	B	A	B	B	B	B	A	A	B	B	B	H	B	B	B	B	B	B	B	B	B	B	A	B	B	H	B	H	B	B	B
S2_24278919	2	24278919	G	B	C	A	B	A	B	B	B	B	B	B	B	B	A	H	H	A	B	B	B	B	B	B	B	B	B	H	H	B	A	B	B	B	B	B	B	B	B	B	B	B	B	B	B	B	B
S2_24278920	2	24278920	C	B	G	A	B	A	B	B	B	B	B	B	B	B	A	H	H	A	B	B	B	B	B	B	B	B	B	H	H	B	A	B	B	B	B	B	B	B	B	B	B	B	B	B	B	B	B
S2_24278925	2	24278925	A	B	G	A	B	A	B	B	B	B	B	B	B	B	A	H	H	A	B	B	B	B	B	B	B	B	B	H	H	B	A	B	B	B	B	B	B	B	B	B	B	B	B	B	B	B	B
S2_24504608	2	24504608	C	B	G	A	B	A	H	B	B	B	B	B	H	B	A	A	H	A	B	B	B	B	B	H	B	B	B	B	H	B	A	B	B	B	B	B	B	B	H	H	B	H	B	H	B	B	B
S2_24590956	2	24590956	T	B	C	A	B	A	A	B	B	B	B	B	B	B	B	A	A	A	B	B	B	B	B	A	B	B	B	H	B	B	A	B	A	B	B	B	B	B	H	B	B	A	B	H	B	B	B
S2_24752173	2	24752173	T	B	G	A	B	A	B	B	B	B	B	B	B	B	A	A	A	A	B	B	B	A	A	A	B	B	B	A	A	B	A	B	A	B	B	B	B	B	A	B	H	A	B	B	B	B	B
S2_25590613	2	25590613	G	B	C	A	B	A	B	B	A	B	B	B	B	B	A	B	A	A	A	B	B	B	B	B	B	B	B	B	B	B	A	B	A	A	B	B	B	B	A	B	B	B	B	H	A	B	B
S2_26329186	2	26329186	G	B	A	A	B	B	B	B	A	B	B	B	B	B	A	A	A	B	B	B	B	B	B	B	B	B	B	B	B	B	A	B	H	H	B	B	B	B	B	B	A	B	B	B	A	B	B
S2_26329215	2	26329215	T	B	G	A	B	B	B	B	A	B	B	B	B	B	A	A	A	B	B	B	B	B	B	B	B	B	B	B	B	B	A	B	H	H	B	B	B	B	B	B	A	B	B	B	A	B	B
S2_26329353	2	26329353	G	B	T	A	B	A	A	B	A	B	B	B	B	B	A	A	A	A	B	B	B	B	B	A	B	B	B	H	B	B	A	B	H	B	H	B	B	B	A	B	A	B	B	A	H	B	B
S2_26349262	2	26349262	A	B	G	A	H	A	H	H	A	B	B	B	B	B	A	A	H	B	H	H	B	A	H	H	B	H	B	A	H	H	B	B	A	B	B	H	A	H	A	A	B	A	H	A	A	H	H
S2_28218775	2	28218775	T	B	C	A	B	A	B	B	B	B	B	A	A	B	A	B	A	B	B	A	A	B	B	A	B	A	B	A	A	B	B	A	A	B	H	A	B	A	B	A	B	B	A	H	H	A	B
S2_28218778	2	28218778	T	B	C	A	B	A	B	B	B	B	B	A	A	B	A	B	A	B	B	A	A	B	B	A	B	A	B	A	A	B	B	A	A	B	H	A	B	A	B	A	B	B	A	H	H	A	B
S2_28851349	2	28851349	T	B	C	A	B	A	B	B	B	B	B	B	B	B	A	H	B	A	B	B	B	A	B	B	B	B	A	B	A	A	A	B	A	B	B	B	B	B	A	B	B	A	A	A	B	B	B
S2_29206428	2	29206428	C	B	G	A	B	A	B	A	H	B	B	B	B	B	A	B	B	B	B	B	B	B	B	H	B	B	A	B	A	A	A	B	A	B	B	B	B	B	A	B	B	B	A	A	A	B	B
S2_29532207	2	29532207	T	B	C	A	B	B	B	B	B	B	B	B	B	B	B	A	A	B	B	B	B	B	B	B	B	B	B	B	B	B	B	B	B	A	B	B	B	B	B	B	B	B	B	B	B	B	B
S2_29532208	2	29532208	G	B	A	A	B	B	B	B	B	B	B	B	B	B	B	A	A	B	B	B	B	B	B	B	B	B	B	B	B	B	B	B	B	A	B	B	B	B	B	B	B	B	B	B	B	B	B
S2_29532257	2	29532257	C	B	T	A	B	B	B	B	B	B	B	B	B	B	B	A	A	B	B	B	B	B	B	B	B	B	B	B	B	B	B	B	B	A	B	B	B	B	B	B	B	B	B	B	B	B	B
S2_30984762	2	30984762	G	B	A	A	B	B	B	B	A	B	B	B	B	B	B	B	A	B	B	B	B	B	B	B	B	B	B	A	B	B	B	B	B	B	B	B	B	B	B	B	B	B	A	B	B	B	A
S2_31187415	2	31187415	T	B	C	A	B	B	B	B	A	B	B	B	B	B	A	A	A	B	B	B	B	B	B	H	B	B	B	A	B	B	B	B	B	B	B	B	B	B	B	B	A	B	B	B	H	B	A
S2_33222015	2	33222015	T	B	C	A	B	B	B	B	H	B	B	B	B	B	H	B	B	B	B	B	B	H	B	B	B	A	B	B	B	B	B	B	B	B	B	B	B	H	B	B	A	B	H	B	B	B	H
S2_33222037	2	33222037	C	B	G	A	B	B	B	B	H	B	B	B	B	B	H	B	B	B	B	B	B	H	B	B	B	A	B	B	B	B	B	B	B	B	B	B	B	H	B	B	A	B	H	B	B	B	H
S3_3677837	3	3677837	A	B	C	A	B	B	A	B	B	B	A	B	B	B	A	A	A	A	A	B	B	B	B	A	A	B	B	B	B	A	B	A	B	H	B	A	H	A	B	A	B	B	A	A	B	B	A
S3_3701172	3	3701172	A	B	G	A	B	B	B	B	B	B	A	A	B	B	B	A	B	A	A	B	B	A	B	B	A	B	B	A	B	A	B	B	B	A	B	A	B	A	H	A	B	B	A	A	A	B	B
S3_3726109	3	3726109	G	B	A	A	B	B	B	B	B	B	A	B	B	B	B	B	B	A	A	B	B	A	B	B	A	B	B	A	B	A	B	B	B	H	B	A	B	A	B	B	B	B	A	A	B	B	A
S3_5795657	3	5795657	A	B	G	A	H	H	B	H	B	H	H	A	H	H	H	H	H	B	H	H	H	H	H	H	H	B	H	B	H	H	H	B	H	H	H	H	H	H	H	H	H	H	H	B	A	H	H
S3_5795669	3	5795669	C	B	T	A	H	H	B	H	B	H	H	A	H	H	H	H	H	B	H	H	H	H	H	H	H	B	H	B	H	H	H	B	H	H	H	H	H	H	H	H	H	H	H	B	A	H	H
S3_6436345	3	6436345	T	B	C	A	B	B	B	B	B	B	A	A	B	B	A	A	A	A	A	A	B	A	B	B	A	B	B	B	B	B	B	H	B	A	B	B	B	A	B	B	B	B	B	B	H	B	B
S3_9231565	3	9231565	A	B	G	A	B	B	A	B	B	B	A	B	B	B	B	B	B	B	B	B	B	A	B	B	B	B	B	B	B	A	B	B	B	B	B	B	B	A	B	B	B	B	B	H	B	B	B
S3_9611861	3	9611861	G	B	A	A	B	B	A	B	B	B	A	B	B	B	B	B	A	B	B	B	H	B	B	B	B	B	B	B	B	B	B	B	B	B	B	B	B	A	B	A	B	B	B	B	B	B	B
S3_9611867	3	9611867	G	B	A	A	B	B	A	B	B	B	A	B	B	B	B	B	A	B	B	B	H	B	B	B	B	B	B	B	B	B	B	B	B	B	B	B	B	A	B	A	B	B	B	B	B	B	B
S3_10360225	3	10360225	G	B	A	A	B	B	A	B	B	B	H	B	B	B	B	H	A	B	B	B	B	B	B	B	B	B	B	B	B	A	B	B	B	B	B	B	B	A	B	A	B	B	B	B	H	B	B
S3_12930720	3	12930720	C	B	G	A	B	B	B	B	B	B	A	B	B	B	B	A	A	A	B	B	B	B	B	B	B	B	B	A	B	B	B	B	B	B	B	B	B	B	A	A	B	B	B	B	B	A	B
S3_13409590	3	13409590	G	B	A	A	B	B	B	B	B	B	H	B	H	B	B	A	A	A	A	H	H	B	A	B	B	A	H	B	B	B	B	B	B	B	B	B	B	H	B	B	B	H	H	H	B	B	B
S3_13409622	3	13409622	T	B	C	A	B	B	B	B	B	B	H	B	H	B	B	B	B	B	B	B	B	B	B	B	B	B	H	B	A	B	B	B	B	B	B	B	B	H	B	B	B	H	H	B	B	B	B
S3_13496738	3	13496738	G	B	A	A	B	B	H	B	B	B	B	B	B	B	B	B	B	B	H	B	H	B	B	B	B	B	H	B	B	A	B	B	B	B	B	B	B	B	B	B	H	B	B	A	A	B	H
S3_13496759	3	13496759	G	B	C	A	H	B	H	B	H	H	B	B	H	A	B	H	H	B	H	H	H	B	H	A	B	B	H	B	H	A	H	H	B	B	B	B	B	B	H	B	H	B	B	A	A	B	H
S3_13800632	3	13800632	T	B	G	A	B	B	B	B	B	B	A	B	B	B	B	B	B	B	B	B	B	B	B	B	B	B	B	H	B	B	B	B	B	B	B	B	B	B	B	A	B	B	B	B	B	A	B
S3_13800696	3	13800696	T	B	A	A	B	B	B	B	B	B	A	B	B	B	B	A	A	B	B	B	H	B	B	B	B	B	B	A	B	B	B	B	B	B	B	B	B	B	A	A	B	B	B	B	B	A	B
S3_13800760	3	13800760	A	B	G	A	B	B	B	B	B	B	A	B	B	B	B	A	A	B	B	B	H	B	B	B	B	B	B	A	B	B	B	B	B	B	B	B	B	B	A	A	B	B	B	B	B	A	B
S3_13969997	3	13969997	C	B	T	A	B	B	H	B	B	A	A	B	B	B	H	A	H	B	B	A	B	B	B	B	B	B	B	H	B	B	B	B	B	B	B	B	B	B	B	A	H	B	A	B	A	A	A
S3_14144630	3	14144630	A	B	G	A	B	B	A	B	A	A	A	B	B	B	B	A	B	B	B	A	B	B	B	B	B	B	B	A	B	B	B	B	B	B	B	B	B	B	A	A	B	B	B	B	A	A	A
S3_15297792	3	15297792	A	B	G	A	B	B	B	B	B	A	A	B	B	B	B	B	B	B	B	B	B	B	B	B	B	B	B	B	B	B	B	B	B	B	B	B	B	B	A	A	B	B	B	B	B	B	B
S3_15513795	3	15513795	T	B	C	A	B	B	B	B	B	B	A	B	B	B	B	A	A	B	B	B	B	B	B	B	B	B	B	B	B	B	B	B	B	B	B	B	B	B	H	A	B	B	B	B	B	B	B
S3_15513823	3	15513823	G	B	C	A	B	B	B	B	B	B	A	B	B	B	B	A	A	B	B	B	B	B	B	B	B	B	B	B	B	B	B	B	B	B	B	B	B	B	H	A	B	B	B	B	B	B	B
S3_16071956	3	16071956	C	B	G	A	B	B	B	B	B	B	A	B	B	B	B	A	A	B	B	B	B	B	B	B	B	B	B	H	B	B	B	B	B	B	B	B	B	B	B	B	B	B	B	B	B	B	B
S3_16864682	3	16864682	C	B	T	A	B	B	B	B	B	B	B	B	B	B	B	H	B	B	B	B	B	B	B	B	B	B	B	B	B	B	B	B	B	H	B	B	B	B	B	B	B	B	B	B	B	H	B
S3_16864705	3	16864705	G	B	A	A	H	H	B	B	B	H	H	B	H	H	H	A	H	H	H	H	H	B	H	H	H	H	B	B	H	H	H	H	H	A	H	H	H	H	H	H	H	H	H	B	A	A	H
S3_16864731	3	16864731	A	B	G	A	H	H	A	B	B	H	H	B	H	H	H	A	H	H	H	H	H	B	H	H	H	H	B	B	H	H	H	H	H	A	H	H	H	H	H	H	H	H	H	B	A	A	H
S3_16975586	3	16975586	C	B	T	A	B	B	H	B	B	B	A	B	B	B	B	A	B	H	B	B	B	B	B	B	B	B	B	A	B	B	B	B	B	B	B	H	B	B	B	A	B	B	B	B	H	B	B
S3_17486008	3	17486008	T	B	C	A	B	B	B	B	B	B	A	B	B	B	B	B	A	B	B	B	B	B	B	B	B	B	B	A	B	B	B	B	B	H	B	B	B	B	B	A	B	B	B	B	B	B	B
S3_17780022	3	17780022	C	B	A	A	B	B	B	B	B	B	A	B	B	B	B	A	B	B	B	B	B	B	B	B	B	H	B	A	B	B	B	B	B	H	B	B	B	B	B	A	B	B	B	B	B	B	B
S3_17975061	3	17975061	A	B	G	A	A	B	A	A	A	A	A	A	A	A	A	A	A	A	A	A	A	A	A	A	H	A	A	A	B	B	H	A	A	A	A	A	A	A	A	A	A	A	A	B	A	B	A
S3_17975072	3	17975072	T	B	G	A	A	B	A	A	A	A	A	A	A	A	A	A	A	A	A	A	A	A	A	A	H	A	A	A	B	B	H	A	A	A	A	A	A	A	A	A	A	A	A	B	A	B	A
S3_18131050	3	18131050	A	B	G	A	B	B	B	B	B	B	A	B	B	B	B	A	B	B	B	B	B	H	B	B	B	B	B	H	B	B	B	B	B	H	B	B	B	B	B	A	B	B	B	B	H	B	B
S3_18131061	3	18131061	C	B	T	A	B	B	B	B	B	B	A	B	B	B	B	A	B	B	B	B	B	B	B	B	B	B	B	H	B	B	B	B	B	H	B	B	B	B	B	A	B	B	B	B	H	B	B
S3_21545261	3	21545261	C	B	T	A	H	B	B	B	H	H	H	A	A	A	B	H	A	A	B	A	H	A	A	B	A	B	A	A	H	B	A	A	H	B	H	B	H	A	A	A	B	B	H	B	H	A	B
S3_21545290	3	21545290	G	B	A	A	H	B	B	B	H	H	H	A	A	A	B	H	A	A	B	A	H	A	A	B	A	B	A	A	H	B	A	A	H	B	H	B	H	A	A	A	B	B	H	B	H	A	B
S3_21545294	3	21545294	G	B	C	A	H	B	B	B	H	H	H	A	A	A	B	H	A	A	B	A	A	A	A	B	A	B	A	A	H	B	A	A	H	B	H	B	H	A	A	A	B	B	H	B	H	A	B
S3_21545295	3	21545295	G	B	A	A	H	B	B	H	H	H	H	A	A	A	B	H	A	A	B	A	H	A	A	B	A	B	A	A	H	B	A	A	H	B	H	B	H	A	A	A	B	B	H	B	H	A	B
S3_21545296	3	21545296	T	B	C	A	H	B	B	H	H	H	H	A	A	A	B	H	A	A	B	A	H	A	A	B	A	B	A	A	H	B	A	A	H	B	H	B	H	A	A	A	B	B	H	B	H	A	B
S3_21545313	3	21545313	A	B	G	A	H	B	B	H	H	H	H	A	A	A	B	H	A	A	B	A	H	A	A	B	A	B	A	A	H	B	A	A	H	B	H	B	H	A	A	A	B	B	H	B	H	A	B
S3_21545319	3	21545319	A	B	G	A	H	B	B	H	H	H	H	A	A	A	B	H	A	A	B	A	H	A	A	B	A	B	A	A	H	B	A	A	H	B	H	B	H	A	A	A	B	B	H	B	H	A	B
S3_21546416	3	21546416	G	B	T	A	H	A	A	B	B	B	B	B	B	B	B	A	A	A	B	B	A	B	B	A	B	A	B	B	H	B	A	A	H	B	B	B	A	B	A	B	B	B	B	B	A	H	B
S3_21546437	3	21546437	G	B	C	A	H	A	A	B	B	B	B	B	B	B	B	A	A	A	B	B	A	B	B	A	B	A	B	B	H	B	A	A	H	B	B	B	A	B	A	B	B	B	B	B	A	H	B
S3_21546493	3	21546493	T	B	G	A	H	A	A	B	B	B	B	B	B	B	B	A	A	A	B	B	A	B	B	A	B	A	B	B	H	B	A	A	H	B	B	B	A	B	A	B	B	B	B	B	A	H	B
S3_21546505	3	21546505	C	B	T	A	H	A	A	B	B	B	B	B	B	B	B	A	A	A	B	B	A	B	B	A	B	A	B	B	H	B	A	A	H	B	B	B	A	B	A	B	H	B	B	B	A	H	B
S3_21670510	3	21670510	G	B	A	A	B	B	A	B	B	B	A	B	B	B	B	H	A	B	B	B	B	H	B	H	B	B	B	B	B	B	B	B	B	H	B	B	B	B	B	A	B	B	B	H	B	H	B
S3_22633897	3	22633897	T	B	A	A	B	B	B	B	B	B	B	B	B	B	B	A	A	B	B	B	B	B	B	B	B	B	B	B	B	B	B	B	B	B	B	A	B	B	B	B	B	B	B	B	B	B	B
S3_23221368	3	23221368	T	B	G	A	B	B	H	H	B	B	B	B	B	B	B	A	A	B	B	B	B	B	B	B	B	B	H	B	B	B	B	B	B	B	B	A	B	B	B	A	B	B	B	B	H	B	B
S3_23221444	3	23221444	T	B	C	A	B	B	H	H	B	B	B	B	B	B	B	A	A	B	B	B	B	B	B	B	B	B	H	B	B	B	B	B	B	B	B	A	B	B	B	A	B	B	B	B	H	B	B
S3_23410049	3	23410049	C	B	T	A	B	B	B	B	B	B	B	B	B	B	B	A	A	B	B	B	B	B	B	B	B	B	B	B	B	B	B	B	B	B	B	A	B	B	B	A	B	B	B	B	B	B	B
S3_24443082	3	24443082	A	B	G	A	B	B	H	B	B	B	B	B	B	B	B	A	A	B	B	B	B	B	B	B	B	B	A	B	B	B	B	B	B	B	B	A	B	B	B	A	B	B	B	B	B	B	B
S3_24882499	3	24882499	G	B	A	A	B	B	B	B	B	B	B	B	B	B	B	A	A	B	B	B	B	B	B	B	B	B	B	A	B	B	B	B	B	H	B	A	B	B	B	B	B	B	B	B	B	B	B
S3_25377581	3	25377581	G	B	A	A	B	B	H	B	A	B	B	B	B	B	B	B	B	B	B	B	H	B	B	B	A	A	B	H	B	A	B	B	A	B	A	A	A	H	A	A	B	B	A	H	A	B	B
S3_25549737	3	25549737	C	B	T	A	B	B	B	B	B	B	B	B	B	B	B	B	A	B	B	B	B	B	B	B	B	A	B	A	B	A	B	B	B	H	B	A	B	B	B	B	B	B	B	B	B	B	B
S3_26613553	3	26613553	G	B	A	A	B	B	B	B	B	B	B	B	B	B	B	B	B	B	B	B	B	B	B	B	B	A	B	B	B	A	B	B	B	B	B	A	B	B	B	B	B	B	B	B	B	B	B
S3_27310371	3	27310371	A	B	T	A	A	B	A	B	B	A	B	A	A	B	B	A	B	A	A	A	B	A	A	A	A	A	B	A	H	A	B	H	B	A	B	H	B	B	A	B	B	A	B	A	A	B	A
S3_30075400	3	30075400	C	B	T	A	B	B	B	B	B	B	B	B	B	B	B	B	A	B	B	H	B	B	A	B	B	B	A	B	A	B	B	B	B	B	B	B	B	B	B	B	B	B	B	B	H	B	B
S3_30076736	3	30076736	A	B	G	A	B	B	A	B	B	B	B	B	B	B	B	H	A	B	B	B	B	B	A	B	B	A	A	B	B	B	B	B	B	B	B	B	B	A	H	B	B	B	B	B	B	B	H
S3_30078726	3	30078726	C	B	T	A	B	A	A	B	B	B	B	B	B	B	B	A	A	B	B	B	B	B	A	B	B	A	B	A	A	B	B	B	B	B	B	B	B	A	A	B	B	B	B	B	B	B	B
S3_30183391	3	30183391	G	B	A	A	B	B	A	B	B	B	B	B	B	B	B	B	H	B	B	B	B	B	H	B	B	A	A	H	H	A	B	B	B	B	B	B	B	A	H	B	B	H	B	B	B	B	H
S3_30919934	3	30919934	G	B	A	A	B	B	A	B	B	B	B	B	B	B	B	A	A	B	B	B	B	B	B	B	B	A	A	B	A	B	B	B	B	B	B	B	B	A	A	B	B	B	B	B	B	B	H
S3_31002924	3	31002924	C	B	A	A	B	B	B	A	A	B	B	B	B	B	B	A	B	B	B	B	B	A	B	B	B	A	A	H	A	B	B	B	B	B	B	B	B	A	B	B	B	B	B	B	H	B	B
S3_31005190	3	31005190	C	B	G	A	B	A	A	A	A	B	B	B	B	B	B	A	A	B	B	B	B	B	A	B	B	A	A	B	A	A	B	B	B	B	B	B	B	A	B	B	B	B	B	B	H	B	B
S3_32102495	3	32102495	T	B	A	A	B	A	H	A	A	B	B	B	B	B	B	H	A	B	B	B	A	H	A	B	B	H	A	B	H	B	B	B	B	B	B	B	A	A	H	A	B	H	B	B	H	B	B
S3_32449791	3	32449791	G	B	A	A	B	A	A	B	B	B	B	B	B	B	B	B	B	A	B	B	B	B	B	B	B	A	A	H	B	B	B	B	B	B	B	B	B	B	A	A	A	B	B	B	H	A	B
S3_32731285	3	32731285	T	B	C	A	B	B	A	H	B	B	B	B	B	B	B	H	H	H	B	B	B	B	B	B	H	H	B	B	H	A	B	B	B	B	B	B	B	H	B	H	B	B	B	B	B	A	B
S3_32777685	3	32777685	C	B	G	A	B	A	A	A	H	B	B	B	B	B	B	B	A	A	B	B	B	B	B	B	B	B	A	H	A	A	B	B	B	B	A	B	B	A	A	A	A	B	B	B	B	A	B
S3_34123818	3	34123818	G	B	C	A	A	A	B	B	A	A	B	B	A	A	B	A	A	A	B	B	B	B	A	A	B	A	B	B	A	A	B	A	A	B	B	A	A	A	A	A	A	A	H	B	A	A	B
S3_34303523	3	34303523	G	B	A	A	B	A	B	B	B	B	B	B	B	B	B	A	B	A	B	B	B	B	B	B	H	A	A	B	B	A	B	B	B	H	B	B	B	A	A	A	H	B	B	B	B	A	B
S3_34529407	3	34529407	C	B	T	A	B	B	A	B	B	B	B	B	B	B	B	A	B	A	B	B	B	B	B	H	B	B	A	B	A	A	B	B	B	A	B	B	B	A	A	A	B	B	B	B	B	A	B
S3_34574764	3	34574764	C	B	G	A	B	B	B	B	B	B	B	B	B	B	B	A	B	B	B	B	B	B	B	B	B	A	A	B	B	B	B	B	B	H	B	B	B	A	A	B	B	B	B	B	B	A	B
S3_34799269	3	34799269	G	B	A	A	B	H	A	A	B	B	B	B	B	B	B	B	A	A	B	B	B	B	B	B	B	B	B	B	A	B	B	B	B	B	B	B	B	B	A	B	A	B	A	B	B	A	B
S3_34799323	3	34799323	G	B	A	A	B	H	A	A	B	B	B	B	B	B	B	B	A	A	B	B	B	B	B	B	B	B	B	B	A	B	B	B	B	B	B	B	B	B	A	B	A	B	A	B	B	A	B
S3_34800523	3	34800523	A	B	G	A	B	A	A	A	B	B	B	B	B	B	B	A	B	B	B	B	B	B	B	B	B	H	B	B	A	B	B	B	B	A	A	B	B	A	H	A	B	B	B	B	B	A	B
S3_34870925	3	34870925	A	B	C	A	B	A	B	B	B	B	B	B	B	B	B	A	B	A	B	B	B	B	B	B	B	B	B	H	A	A	B	B	B	B	A	B	B	A	A	A	B	B	B	B	B	A	B
S3_35062392	3	35062392	T	B	G	A	B	H	B	B	B	B	B	H	B	B	B	B	B	B	A	B	B	B	B	B	B	B	B	B	B	B	B	B	B	B	B	B	B	B	B	B	B	B	B	B	H	B	B
S3_35140545	3	35140545	C	B	T	A	B	B	A	B	B	B	B	B	B	B	B	B	A	A	B	B	B	B	B	B	B	B	B	B	A	B	B	B	B	B	B	B	B	A	A	A	B	B	B	B	B	A	B
S3_35519440	3	35519440	G	B	T	A	B	B	A	A	B	B	B	B	B	B	B	A	A	A	B	B	B	B	B	B	B	B	B	B	A	B	B	B	B	A	B	B	B	B	B	A	B	B	B	B	B	A	B
S3_35519441	3	35519441	A	B	C	A	B	B	A	A	B	B	B	B	B	B	B	A	A	A	B	B	B	B	B	B	B	B	B	B	A	B	B	B	B	A	B	B	B	B	B	A	B	B	B	B	B	A	B
S4_471572	4	471572	C	B	T	A	B	B	A	A	B	B	A	B	B	B	B	A	A	A	B	B	B	B	B	B	B	A	B	A	B	B	B	B	B	B	B	B	B	B	B	B	B	B	B	B	B	B	B
S4_552742	4	552742	T	B	A	A	B	B	B	B	B	B	A	A	B	B	B	A	H	A	B	B	B	B	B	B	B	A	B	H	B	B	B	B	B	B	B	B	B	B	B	B	B	B	B	H	B	B	B
S4_967470	4	967470	A	B	G	A	A	B	A	A	B	A	A	A	B	B	B	A	A	A	A	B	B	B	B	B	B	A	B	A	B	H	B	B	B	B	B	B	A	B	B	B	B	B	B	B	H	B	B
S4_1022390	4	1022390	G	B	C	A	A	B	A	A	B	B	A	A	B	B	B	A	B	A	A	B	B	B	B	B	B	A	B	A	B	B	B	B	B	B	B	B	A	A	B	B	A	B	B	B	B	B	B
S4_1022393	4	1022393	C	B	G	A	A	B	A	A	B	B	A	A	B	B	B	A	B	A	A	B	B	B	B	B	B	A	B	A	B	B	B	B	B	B	B	B	A	A	B	B	A	B	B	B	B	B	B
S4_1788611	4	1788611	C	B	T	A	B	B	B	A	B	B	B	B	B	B	B	A	B	A	B	B	B	B	B	B	B	B	B	H	B	B	B	B	B	B	B	B	B	B	B	B	B	B	B	B	B	B	B
S4_2539093	4	2539093	A	B	G	A	B	B	B	B	B	B	A	B	B	B	B	B	A	A	B	B	B	B	B	B	B	A	B	B	B	B	B	B	B	A	B	B	B	B	B	B	H	B	B	B	B	A	H
S4_2539101	4	2539101	A	B	G	A	B	B	B	B	B	B	A	B	B	B	B	B	A	A	B	B	B	B	B	B	B	A	B	B	B	B	B	B	B	A	B	B	B	B	B	B	H	B	B	B	B	A	H
S4_2755630	4	2755630	G	B	A	A	B	B	B	B	B	B	H	B	B	B	H	H	H	A	B	B	B	B	B	B	B	H	B	B	B	B	B	B	B	H	B	B	B	B	B	B	B	H	B	B	B	H	B
S4_2755631	4	2755631	C	B	T	A	B	B	B	B	B	B	H	B	B	B	H	H	H	H	B	B	B	B	B	B	B	H	B	B	B	B	B	B	B	H	B	B	B	B	B	B	B	H	B	B	B	H	B
S4_2755660	4	2755660	T	B	C	A	B	B	B	B	B	B	H	B	B	B	H	H	H	H	B	B	B	B	B	B	B	H	B	B	B	B	B	B	B	H	B	B	B	B	B	B	B	H	B	B	B	H	B
S4_2755661	4	2755661	C	B	T	A	B	B	B	B	B	B	H	B	B	B	H	H	H	H	B	B	B	B	B	B	B	H	B	B	B	B	B	B	B	H	B	B	B	B	B	B	B	H	B	B	B	H	B
S4_2755664	4	2755664	C	B	G	A	B	B	B	B	B	B	H	B	B	B	H	H	H	H	B	B	B	B	B	B	B	H	B	B	B	B	B	B	B	H	B	B	B	B	B	B	B	H	B	B	B	H	B
S4_2755665	4	2755665	C	B	G	A	B	B	B	B	B	B	H	B	B	B	H	H	H	H	B	B	B	B	B	B	B	H	B	B	B	B	B	B	B	H	B	B	B	B	B	B	B	H	B	B	B	H	B
S4_3287007	4	3287007	A	B	G	A	A	A	B	A	A	A	H	A	A	A	A	A	A	H	A	H	A	A	A	A	A	A	A	H	A	A	A	A	A	A	A	A	A	H	B	A	A	A	A	A	A	A	A
S4_4243589	4	4243589	C	B	T	A	B	B	B	B	B	B	B	B	B	B	B	B	B	A	B	B	B	B	B	B	B	B	B	B	B	B	B	B	B	A	B	B	B	B	B	B	B	B	B	B	H	A	B
S4_4262170	4	4262170	G	B	A	A	B	B	B	B	B	B	B	B	B	B	H	B	A	A	B	B	B	B	B	B	B	B	B	B	B	B	B	B	B	A	B	B	B	B	B	B	B	B	B	B	H	B	B
S4_4470902	4	4470902	C	B	G	A	B	A	A	B	B	B	B	A	B	B	A	A	B	H	A	B	A	B	B	B	B	A	A	A	A	B	A	A	B	H	B	B	H	B	B	B	B	B	B	B	A	B	B
S4_5260312	4	5260312	T	B	G	A	B	B	B	B	B	B	B	B	B	B	B	A	B	A	B	B	B	B	B	B	B	B	B	H	B	B	B	B	B	A	B	B	B	H	B	B	B	B	B	B	H	B	B
S4_5260336	4	5260336	G	B	A	A	B	B	B	B	B	B	B	B	B	B	B	A	B	A	B	B	B	B	B	B	B	B	B	H	B	B	B	B	B	A	B	B	B	H	B	B	B	B	B	B	H	B	B
S4_5260399	4	5260399	C	B	T	A	B	B	B	B	B	B	B	B	B	B	B	A	B	A	B	B	B	B	B	B	B	B	B	H	B	B	B	B	B	A	B	B	B	H	B	B	B	B	B	B	H	B	B
S4_5649330	4	5649330	T	B	A	A	B	B	A	B	B	B	B	B	B	B	A	A	B	A	B	B	H	B	B	B	B	B	B	A	B	B	B	H	B	A	B	B	B	B	B	B	B	B	B	B	H	A	B
S4_5788097	4	5788097	T	B	A	A	B	B	A	B	B	B	H	B	B	B	B	A	B	A	B	B	B	B	B	H	B	B	B	B	B	B	B	B	B	A	B	B	B	B	B	B	B	B	B	B	B	B	B
S4_6270178	4	6270178	C	B	A	A	B	B	A	B	B	B	B	B	B	B	H	B	B	A	B	B	B	B	B	B	B	B	B	A	B	B	B	B	B	A	B	B	B	B	B	B	B	B	B	B	B	B	B
S4_6318836	4	6318836	A	B	C	A	B	B	A	B	B	B	B	B	B	B	H	B	B	A	B	B	B	B	B	B	B	A	B	A	B	B	B	B	B	H	B	B	B	B	B	B	B	B	B	B	B	A	B
S4_6318859	4	6318859	C	B	T	A	B	B	A	B	B	B	B	B	B	B	H	B	B	A	B	B	B	B	B	B	B	A	B	A	B	B	B	B	B	H	B	B	B	B	B	B	B	B	B	B	B	A	B
S4_6318861	4	6318861	A	B	G	A	B	B	A	B	B	B	B	B	B	B	H	B	B	A	B	B	B	B	B	B	B	A	B	A	B	B	B	B	B	H	B	B	B	B	B	B	B	B	B	B	B	A	B
S4_6318895	4	6318895	A	B	G	A	B	B	A	B	B	B	B	B	B	B	H	B	B	A	B	B	B	B	B	B	B	A	B	A	B	B	B	B	B	H	B	B	B	B	B	B	B	B	B	B	B	A	B
S4_6388761	4	6388761	T	B	G	A	A	B	B	B	A	B	B	B	A	B	A	A	A	A	B	A	B	A	A	A	B	H	B	A	A	A	A	A	A	A	B	A	A	B	A	B	B	A	A	A	A	A	B
S4_6388772	4	6388772	C	B	G	A	A	B	B	B	A	B	B	B	A	B	A	A	A	A	B	A	B	A	A	A	B	H	B	A	A	A	A	A	A	A	B	A	A	B	A	B	B	A	A	A	A	A	B
S4_6388796	4	6388796	C	B	T	A	A	B	B	B	A	B	B	B	A	B	A	A	A	A	B	A	B	A	A	A	B	H	B	A	A	A	A	A	A	A	B	A	A	B	A	B	B	A	A	A	A	A	B
S4_6388810	4	6388810	T	B	C	A	A	B	H	B	A	B	B	B	A	B	A	A	A	A	B	A	B	A	A	A	B	H	B	A	A	A	A	A	A	A	B	A	A	B	A	B	B	A	A	A	A	A	B
S4_6388814	4	6388814	C	B	G	A	A	B	H	B	A	B	B	B	A	B	A	A	A	A	B	A	B	A	A	A	B	H	B	A	A	A	A	A	A	A	B	A	A	B	A	B	B	A	A	A	A	A	B
S4_6388820	4	6388820	A	B	G	A	A	B	H	B	A	B	B	B	A	B	A	A	A	A	B	A	B	A	A	A	B	H	B	A	A	A	A	A	A	A	B	A	A	B	A	B	B	A	A	A	A	A	B
S4_6388821	4	6388821	A	B	C	A	A	B	H	B	A	B	B	B	A	B	A	A	A	A	B	A	B	A	A	A	B	H	B	A	A	A	A	A	A	A	B	A	A	B	A	B	B	A	A	A	A	A	B
S4_6585486	4	6585486	A	B	G	A	B	B	B	B	B	B	A	B	B	B	A	B	H	A	B	B	B	B	B	B	B	H	B	B	B	B	B	B	B	A	B	B	B	B	B	B	B	B	B	B	H	B	B
S4_6783536	4	6783536	G	B	C	A	B	B	A	A	B	A	B	B	B	A	H	B	B	B	B	A	B	A	A	B	A	B	A	A	B	B	B	B	B	B	A	B	A	B	A	B	B	A	A	B	B	B	B
S4_6783551	4	6783551	T	B	C	A	B	B	A	A	B	A	B	B	B	A	H	B	B	B	B	A	B	A	A	B	A	B	A	A	B	B	B	B	B	B	A	B	A	B	A	B	B	A	A	B	B	B	B
S4_6783560	4	6783560	T	B	C	A	B	B	A	A	B	A	B	B	B	A	H	B	B	B	B	A	B	A	A	B	A	B	A	A	B	B	B	B	B	B	A	B	A	B	A	B	B	A	A	B	B	B	B
S4_6783567	4	6783567	T	B	G	A	B	B	A	A	B	A	B	B	B	A	H	B	B	B	B	A	B	A	A	B	A	B	A	A	B	B	B	B	B	B	A	B	A	B	A	B	B	A	A	B	B	B	B
S4_6783586	4	6783586	A	B	C	A	B	B	A	A	B	A	B	B	B	A	H	B	B	B	B	A	B	A	A	B	A	B	A	A	B	B	B	B	B	B	A	B	A	B	A	B	B	A	A	B	B	B	B
S4_7142206	4	7142206	G	B	A	A	B	B	B	B	B	B	A	B	B	B	A	A	B	B	B	B	B	B	B	B	B	A	B	B	B	B	B	B	B	H	B	B	B	B	H	B	B	A	B	H	B	B	B
S4_7221801	4	7221801	C	B	T	A	A	A	B	A	A	A	A	A	A	A	A	A	B	A	A	A	A	A	A	A	A	A	A	H	A	H	A	A	A	B	A	A	A	A	A	A	A	A	A	A	H	A	A
S4_7434099	4	7434099	G	B	A	A	B	B	B	B	B	B	B	B	B	B	B	B	A	B	B	B	B	B	B	B	B	A	B	H	B	B	B	H	B	A	B	B	B	B	B	B	B	A	B	B	B	B	B
S4_10311197	4	10311197	A	B	G	A	B	B	A	B	B	B	A	A	B	B	B	A	B	B	B	A	A	A	A	B	A	A	A	H	B	B	A	A	A	B	A	A	H	B	A	A	B	A	A	B	B	A	B
S4_10311201	4	10311201	A	B	G	A	B	B	A	B	B	B	A	A	B	B	B	A	B	B	B	A	A	A	A	B	A	A	A	H	B	B	A	A	A	B	A	A	B	B	A	A	B	A	A	B	B	A	B
S4_10311205	4	10311205	A	B	G	A	B	B	A	B	B	B	A	A	B	B	B	A	B	B	B	A	A	A	A	B	A	A	A	H	B	B	A	A	A	B	A	A	H	B	A	A	B	A	A	B	B	A	B
S4_10311212	4	10311212	T	B	C	A	B	B	A	B	B	B	A	A	B	B	B	A	B	B	B	A	A	A	A	B	A	A	A	H	B	B	A	A	A	B	A	A	H	B	A	A	B	A	A	B	B	A	B
S4_10311248	4	10311248	C	B	G	A	B	B	A	B	B	B	A	A	B	B	B	A	B	B	B	A	A	A	A	B	A	A	A	H	B	B	A	A	A	B	A	A	H	B	A	A	B	A	A	B	B	A	B
S4_10841800	4	10841800	G	B	A	A	B	B	A	B	B	B	B	B	B	B	B	B	A	B	B	B	B	B	B	H	B	B	B	H	B	B	B	B	B	A	B	B	B	B	B	B	B	B	B	B	B	H	B
S4_11376598	4	11376598	A	B	G	A	B	B	B	B	B	B	B	B	B	B	B	B	B	B	B	B	H	B	B	B	B	A	H	H	B	B	B	B	B	A	B	B	B	B	B	B	B	B	B	B	B	A	B
S4_11412070	4	11412070	T	B	C	A	B	B	A	B	B	B	B	B	B	B	B	A	A	B	B	B	B	B	B	B	B	B	B	B	B	B	B	B	B	A	B	B	B	B	B	B	B	B	B	B	B	B	B
S4_11577245	4	11577245	T	B	C	A	B	B	B	B	B	B	A	H	B	B	A	A	B	B	B	B	B	B	B	B	B	B	B	H	B	B	B	B	B	A	B	B	B	B	B	B	B	B	B	B	B	B	B
S4_11741508	4	11741508	A	B	G	A	B	B	A	B	B	B	B	H	B	B	A	H	H	B	B	B	B	B	H	B	B	B	B	A	B	B	B	B	B	H	B	B	B	H	B	B	B	B	B	B	H	B	B
S4_11741513	4	11741513	C	B	T	A	B	B	A	B	B	B	B	B	B	B	A	H	H	B	B	B	B	B	B	B	B	B	B	A	B	B	B	B	B	H	B	B	B	B	B	B	B	B	B	B	B	B	B
S4_11741518	4	11741518	C	B	A	A	B	B	A	B	B	B	B	B	B	B	A	H	H	B	B	B	B	B	B	B	B	B	B	A	B	B	B	B	B	H	B	B	B	B	B	B	B	B	B	B	B	B	B
S4_11741519	4	11741519	G	B	A	A	B	B	A	B	B	B	B	B	B	B	A	H	H	B	B	B	B	B	B	B	B	B	B	A	B	B	B	B	B	H	B	B	B	B	B	B	B	B	B	B	B	B	B
S4_11741520	4	11741520	G	B	A	A	B	B	A	B	B	B	B	B	B	B	A	H	H	B	B	B	B	B	B	B	B	B	B	A	B	B	B	B	B	H	B	B	B	B	B	B	B	B	B	B	B	B	B
S4_11741550	4	11741550	C	B	T	A	B	B	A	B	B	B	B	B	B	B	A	H	H	B	B	B	B	B	B	B	B	B	B	A	B	B	B	B	B	H	B	B	B	B	B	B	B	B	B	B	B	B	B
S4_11741559	4	11741559	C	B	T	A	B	B	A	B	B	B	B	B	B	B	A	H	H	B	B	B	B	B	B	B	B	B	B	A	B	B	B	B	B	H	B	B	B	B	B	B	B	B	B	B	B	B	B
S4_12275720	4	12275720	T	B	C	A	B	B	B	B	B	B	B	B	B	B	B	A	A	B	B	B	B	B	B	B	B	A	B	A	B	B	B	B	B	A	B	B	B	B	B	A	B	B	B	B	B	A	B
S4_12276347	4	12276347	A	B	G	A	B	B	B	B	B	B	B	B	B	B	A	A	B	B	B	B	B	B	B	B	B	B	B	A	B	B	B	H	H	A	B	B	B	B	B	B	B	B	B	B	B	A	B
S4_12698429	4	12698429	G	B	A	A	B	B	B	B	B	B	B	B	B	B	B	A	A	B	B	B	B	B	B	B	B	A	B	B	B	B	B	B	B	A	B	B	B	B	B	B	B	B	B	B	B	B	B
S4_12698463	4	12698463	T	B	A	A	B	B	B	B	B	B	B	B	B	B	B	A	A	B	B	B	B	B	B	B	B	A	B	B	B	B	B	B	B	A	B	B	B	B	B	B	B	B	B	B	B	B	B
S4_12725027	4	12725027	G	B	A	A	B	B	B	B	B	B	A	B	B	B	B	B	B	A	B	B	B	B	B	B	B	A	B	B	B	B	B	B	B	A	B	B	B	B	B	B	B	B	B	B	B	B	B
S4_12725053	4	12725053	C	B	G	A	B	B	B	B	B	B	A	B	B	B	B	B	B	A	B	B	B	B	B	B	B	A	B	B	B	B	B	B	B	A	B	B	B	B	B	B	B	B	B	B	B	B	B
S4_12725071	4	12725071	T	B	G	A	B	B	B	B	B	B	A	B	B	B	B	B	B	A	B	B	B	B	B	B	B	A	B	B	B	B	B	B	B	A	B	B	B	B	B	B	B	B	B	B	B	B	B
S4_13151862	4	13151862	A	B	G	A	B	B	B	B	B	B	B	B	B	B	H	B	A	A	B	B	B	B	B	B	B	B	B	B	B	B	B	B	B	A	B	B	B	B	B	B	B	B	B	B	B	B	B
S4_13151873	4	13151873	G	B	A	A	B	B	B	B	B	B	B	B	B	B	H	B	A	A	B	B	B	B	B	B	B	B	B	B	B	B	B	B	B	A	B	B	B	B	B	B	B	B	B	B	B	B	B
S4_13151874	4	13151874	A	B	G	A	B	B	B	B	B	B	B	B	B	B	H	B	A	A	B	B	B	B	B	B	B	B	B	B	B	B	B	B	B	A	B	B	B	B	B	B	B	B	B	B	B	B	B
S4_13151880	4	13151880	G	B	T	A	B	B	B	B	B	B	B	B	B	B	H	B	A	A	B	B	B	B	B	B	B	B	B	B	B	B	B	B	B	A	B	B	B	B	B	B	B	B	B	B	B	B	B
S4_13151883	4	13151883	G	B	A	A	H	B	B	B	B	B	B	B	B	B	H	B	A	A	B	B	B	B	B	B	B	B	B	B	B	B	B	B	B	A	B	B	B	B	B	B	B	B	B	B	B	B	B
S4_13151892	4	13151892	C	B	G	A	B	B	B	B	B	B	B	B	B	B	H	B	A	A	B	B	B	B	B	B	B	B	B	B	B	B	B	B	B	A	B	B	B	B	B	B	B	B	B	B	B	B	B
S4_13151896	4	13151896	T	B	G	A	H	B	B	B	B	B	B	B	B	B	H	B	A	A	B	B	B	B	B	B	B	B	B	B	B	B	B	B	B	A	B	B	B	B	B	B	B	B	B	B	B	B	B
S4_13151905	4	13151905	G	B	A	A	H	B	B	B	B	B	B	B	B	B	H	B	A	A	B	B	B	B	B	B	B	B	B	B	B	B	B	B	B	A	B	B	B	B	B	B	B	B	B	B	B	B	B
S4_13151910	4	13151910	A	B	C	A	B	B	B	B	B	B	B	B	B	B	H	B	A	A	B	B	B	B	B	B	B	B	B	B	B	B	B	B	B	A	B	B	B	B	B	B	B	B	B	B	B	B	B
S4_13151916	4	13151916	A	B	G	A	H	B	B	B	B	B	B	B	B	B	H	B	A	A	B	B	B	B	B	B	B	B	B	B	B	B	B	B	B	A	B	B	B	B	B	B	B	B	B	B	B	B	B
S4_13151920	4	13151920	T	B	C	A	H	B	B	B	B	B	B	B	B	B	H	B	A	A	B	B	B	B	B	B	B	B	B	B	B	B	B	B	B	A	B	B	B	B	B	B	B	B	B	B	B	B	B
S4_13164445	4	13164445	T	B	C	A	B	B	B	B	B	B	B	B	B	B	B	B	B	B	B	B	B	B	B	B	B	A	B	H	B	B	B	B	B	H	B	B	B	B	B	B	H	B	B	B	B	B	B
S4_13164480	4	13164480	C	B	T	A	B	B	B	B	B	B	B	B	B	B	B	B	B	B	B	B	B	B	B	B	B	A	B	H	B	B	B	B	B	H	B	B	B	B	B	B	H	B	B	B	B	B	B
S4_13253236	4	13253236	C	B	T	A	B	B	B	B	B	B	B	B	B	B	B	A	A	B	B	B	B	B	B	B	B	B	B	H	B	B	B	H	B	A	B	B	B	B	B	B	B	B	B	B	H	B	B
S4_13253253	4	13253253	G	B	A	A	B	B	B	B	B	B	B	B	B	B	B	A	A	B	B	B	B	B	B	B	B	B	B	H	B	B	B	H	B	A	B	B	B	B	B	B	B	B	B	B	H	B	B
S4_13816183	4	13816183	G	B	A	A	A	A	B	A	B	B	A	B	B	A	B	B	B	A	B	B	H	B	B	B	A	A	B	A	B	A	B	A	B	B	A	A	B	B	B	B	B	B	B	H	B	B	B
S4_13816202	4	13816202	C	B	T	A	A	A	B	A	B	B	A	B	B	A	B	B	B	A	B	B	B	B	B	B	A	A	B	A	B	A	B	A	B	B	A	A	H	B	B	B	B	B	H	H	B	B	B
S4_14049693	4	14049693	G	B	A	A	B	B	B	B	B	B	B	B	B	B	B	A	B	B	B	B	B	B	B	B	B	B	B	B	B	B	B	B	B	A	B	B	B	B	B	B	B	B	B	B	B	A	B
S4_14049698	4	14049698	T	B	C	A	B	B	B	B	B	B	B	B	B	B	B	A	B	B	B	B	B	B	B	B	B	B	B	B	B	B	B	B	B	A	B	B	B	B	B	B	B	B	B	B	B	A	B
S4_14049726	4	14049726	A	B	G	A	B	B	B	B	B	B	B	B	B	B	B	A	B	B	B	B	B	B	B	B	B	B	B	A	B	B	B	B	B	A	B	B	B	B	B	B	B	B	B	B	B	A	B
S4_14210435	4	14210435	C	B	A	A	B	B	A	B	B	B	B	B	B	B	A	B	A	B	B	B	B	B	B	B	B	B	B	A	B	B	B	B	B	H	B	B	B	B	B	B	B	B	B	B	H	A	B
S4_14210444	4	14210444	G	B	C	A	B	B	A	B	B	B	B	B	B	B	A	B	A	B	B	B	B	B	B	B	B	B	B	A	B	B	B	B	B	H	B	B	B	B	B	B	B	B	B	B	H	A	B
S4_14210493	4	14210493	G	B	A	A	B	B	A	B	B	B	B	B	B	B	A	B	A	B	B	B	B	B	B	B	B	B	B	A	B	B	B	B	B	H	B	B	B	B	B	B	B	B	B	B	H	A	B
S4_14591616	4	14591616	A	B	G	A	B	B	H	B	B	B	B	B	B	B	A	A	A	B	B	B	B	B	B	B	B	A	B	H	B	B	B	B	B	A	B	B	B	B	B	B	A	B	B	B	B	A	B
S4_14591619	4	14591619	G	B	A	A	B	B	H	B	B	B	B	B	B	B	A	A	A	B	B	B	B	B	B	B	B	A	B	H	B	B	B	B	B	A	B	B	B	B	B	B	A	B	B	B	B	A	B
S4_14591665	4	14591665	T	B	C	A	B	B	H	B	B	B	B	B	B	B	A	A	A	B	B	B	B	B	B	B	B	A	B	H	B	B	B	B	B	A	B	B	B	B	B	B	A	B	B	B	B	A	B
S4_14824738	4	14824738	A	B	G	A	B	B	A	B	B	H	B	B	B	B	B	B	A	B	B	B	B	B	B	B	B	H	B	A	B	B	B	B	B	H	B	B	B	A	B	B	B	B	B	A	B	A	B
S4_14824744	4	14824744	C	B	G	A	B	B	B	B	B	H	B	B	B	B	B	B	A	B	B	B	B	B	B	B	B	H	B	B	B	B	B	B	B	H	B	B	B	A	B	B	B	B	B	B	B	A	B
S4_15876670	4	15876670	A	B	G	A	B	B	B	B	B	A	B	B	B	B	B	A	A	B	B	B	B	B	B	B	B	B	B	B	B	B	B	B	B	A	B	B	A	B	B	B	B	B	B	H	H	A	B
S4_15947167	4	15947167	G	B	A	A	B	B	B	B	B	B	B	B	B	B	B	A	B	B	B	B	B	B	B	B	B	B	B	B	B	B	B	B	B	A	B	B	B	B	B	B	B	B	B	B	B	B	B
S4_15947180	4	15947180	C	B	A	A	B	B	B	B	B	B	B	B	B	B	B	A	B	B	B	B	B	B	B	B	B	B	B	B	B	B	B	B	B	A	B	B	B	B	B	B	B	B	B	B	B	B	B
S4_16612169	4	16612169	C	B	T	A	B	B	B	B	B	B	B	B	B	B	B	B	H	B	B	B	B	B	H	B	B	B	B	B	B	B	B	B	B	A	B	B	B	B	B	B	B	B	B	B	H	B	B
S4_16612183	4	16612183	A	B	G	A	B	B	B	B	B	B	B	B	B	B	B	B	H	B	B	B	B	B	H	B	B	B	B	B	B	B	B	B	B	A	B	B	B	B	B	B	B	B	B	B	H	B	B
S4_17797333	4	17797333	G	B	A	A	B	B	B	B	B	B	B	B	B	B	H	H	H	B	B	B	B	B	B	B	B	H	B	B	B	B	B	B	B	B	B	B	B	B	B	H	B	B	B	A	B	B	B
S4_17913703	4	17913703	T	B	C	A	B	B	B	B	B	H	B	B	B	B	H	A	A	B	B	B	B	B	B	B	B	H	B	H	B	B	B	B	B	B	B	B	H	B	B	A	B	H	B	A	B	B	B
S4_17913705	4	17913705	C	B	T	A	B	B	B	B	B	H	B	B	B	B	H	A	A	B	B	B	B	B	B	B	B	H	B	H	B	B	B	B	B	B	B	B	H	B	B	A	B	H	B	A	B	B	B
S4_18064226	4	18064226	C	B	T	A	B	A	A	A	A	A	B	A	A	B	B	B	A	A	B	A	A	A	A	B	A	A	A	H	A	B	B	A	A	H	B	B	A	A	A	A	B	A	A	H	A	A	B
S4_18064240	4	18064240	C	B	T	A	B	A	A	A	A	B	B	B	A	B	B	B	B	A	B	B	A	B	H	B	A	A	A	H	B	B	B	A	B	H	B	B	B	A	A	H	B	H	A	H	B	A	B
S4_18064243	4	18064243	G	B	A	A	B	A	A	A	A	B	B	B	A	B	B	B	B	A	B	B	A	B	H	B	A	A	A	H	B	B	B	A	B	H	B	B	B	A	A	H	B	H	A	H	B	A	B
S4_18064252	4	18064252	C	B	T	A	B	A	A	A	A	A	B	A	A	B	B	B	A	A	B	A	A	A	A	B	A	A	A	H	A	B	B	A	A	H	B	B	B	A	A	A	B	A	A	H	A	A	B
S4_18064262	4	18064262	A	B	G	A	B	A	A	A	A	A	B	A	A	B	B	B	A	A	B	A	A	A	A	B	A	A	A	H	A	B	B	A	A	H	B	B	B	A	A	A	B	A	A	H	A	A	B
S4_18064263	4	18064263	T	B	A	A	B	A	A	A	A	B	B	B	A	B	B	B	B	A	B	B	A	B	H	B	A	A	A	H	B	B	B	A	B	H	B	B	B	A	A	H	B	H	A	H	B	A	B
S4_18064268	4	18064268	C	B	T	A	B	A	A	A	A	B	B	B	A	B	B	B	B	A	B	B	A	B	H	B	A	A	A	H	B	B	B	A	B	H	B	B	B	A	A	H	B	H	A	H	B	A	B
S4_18064269	4	18064269	C	B	T	A	B	A	A	A	A	B	B	B	A	B	B	B	B	A	B	B	A	B	H	B	A	A	A	H	B	B	B	A	B	H	B	B	B	A	A	H	B	H	A	H	B	A	B
S4_18064270	4	18064270	A	B	G	A	B	A	A	A	A	B	B	B	A	B	B	B	B	A	B	B	A	B	H	B	A	A	A	H	B	B	B	A	B	H	B	B	B	A	A	H	B	H	A	H	B	A	B
S4_18064282	4	18064282	C	B	A	A	B	A	A	A	A	B	B	B	A	B	B	B	B	A	B	B	A	B	H	B	A	A	A	H	B	B	B	A	B	H	B	B	B	A	A	H	B	H	A	H	B	A	B
S4_18064285	4	18064285	C	B	T	A	B	A	A	A	A	A	B	A	A	B	B	B	A	A	B	A	A	A	A	B	A	A	A	H	A	B	B	A	A	H	B	B	B	A	A	A	B	A	A	H	A	A	B
S4_18064660	4	18064660	A	B	G	A	A	B	B	B	A	H	A	B	B	B	B	A	A	A	A	A	B	A	A	A	B	H	H	B	A	A	A	A	B	B	B	A	H	B	A	A	B	A	A	H	A	B	B
S4_18204034	4	18204034	C	B	G	A	B	B	A	B	B	H	H	B	B	B	H	H	H	B	B	B	B	B	B	B	B	H	B	H	B	B	B	B	B	B	B	H	H	H	B	H	B	H	B	A	H	B	B
S4_18967049	4	18967049	G	B	A	A	B	A	A	A	B	A	B	A	A	A	B	A	A	B	A	A	B	B	A	A	A	A	A	A	H	A	A	A	A	A	A	A	B	A	A	A	A	B	A	B	B	A	A
S4_18967059	4	18967059	A	B	T	A	B	A	A	A	B	A	B	A	A	A	B	A	A	B	A	A	B	B	A	A	A	A	A	A	H	A	A	A	A	A	A	A	A	A	A	A	A	B	A	A	B	A	A
S4_18967098	4	18967098	A	B	C	A	B	A	A	A	B	A	B	A	A	A	B	A	A	B	A	A	B	B	A	A	A	A	A	A	H	A	A	A	A	A	A	A	B	A	A	A	A	B	A	B	B	A	A
S4_18967110	4	18967110	A	B	G	A	B	A	A	A	B	A	B	A	A	A	B	A	A	B	A	A	B	B	A	A	A	A	A	A	H	A	A	A	A	A	A	A	B	A	A	A	A	B	A	B	B	A	A
S4_18967111	4	18967111	A	B	T	A	B	A	A	A	B	A	B	A	A	A	B	A	A	B	A	A	B	B	A	A	A	A	A	A	H	A	A	A	A	A	A	A	B	A	A	A	A	B	A	B	B	A	A
S4_18967120	4	18967120	G	B	C	A	B	A	A	A	B	A	B	A	A	A	B	A	A	B	A	A	B	B	A	A	A	A	A	A	H	A	A	A	A	A	A	A	B	A	A	A	A	B	A	B	B	A	A
S4_18967158	4	18967158	G	B	A	A	H	B	H	B	B	A	B	H	B	B	B	H	B	H	B	B	H	H	B	B	H	B	B	A	B	H	B	B	B	A	B	B	A	B	H	H	B	H	B	A	B	H	H
S4_18967168	4	18967168	C	B	A	A	H	B	B	B	B	H	B	H	B	B	B	B	B	H	B	B	H	B	B	B	H	B	B	B	B	H	B	B	B	A	B	B	H	B	H	H	A	H	B	B	B	H	H
S4_18967180	4	18967180	T	B	C	A	H	B	B	B	B	H	B	H	B	B	B	B	B	H	B	B	H	B	B	B	H	B	B	B	B	H	B	B	B	A	B	B	H	B	H	H	B	H	B	B	B	H	H
S4_18967197	4	18967197	A	B	C	A	H	B	H	B	B	A	B	H	B	B	B	H	B	H	B	B	H	H	B	B	H	B	B	A	B	H	B	B	B	A	B	B	A	B	H	H	B	H	B	A	B	H	H
S4_18967234	4	18967234	T	B	C	A	H	B	H	B	B	A	B	H	B	B	B	H	B	H	B	B	H	H	B	B	H	B	B	A	B	H	B	B	B	A	B	B	A	B	H	H	B	H	B	A	B	H	H
S4_19812844	4	19812844	C	B	A	A	B	B	B	B	B	B	B	B	B	B	B	B	A	B	B	B	B	B	B	B	B	A	B	A	B	B	B	B	B	B	B	B	B	B	B	B	B	B	B	B	B	B	B
S4_19819884	4	19819884	C	B	A	A	B	B	A	B	B	B	B	B	B	B	B	A	H	B	B	B	B	B	B	B	B	A	B	H	B	B	B	B	B	B	B	B	B	B	B	B	B	H	B	B	H	B	B
S4_19907110	4	19907110	T	B	C	A	B	B	A	B	B	B	B	B	B	B	B	A	B	B	B	B	B	B	A	B	B	B	B	B	B	B	B	B	B	B	B	B	B	B	B	B	B	B	B	B	H	B	B
S4_19925227	4	19925227	G	B	A	A	B	B	A	B	B	B	B	B	B	B	B	B	A	B	B	B	B	B	A	B	B	B	B	H	B	B	B	B	B	B	B	B	B	B	B	B	A	A	B	B	B	B	B
S4_20065837	4	20065837	G	B	C	A	B	B	A	B	B	B	B	B	B	B	B	H	A	B	B	B	A	B	A	B	B	B	B	B	B	B	B	B	B	H	A	B	A	B	B	B	B	A	B	A	B	B	B
S4_20139034	4	20139034	G	B	C	A	B	B	A	B	B	B	B	B	B	B	B	B	B	B	B	B	A	B	A	B	B	B	B	B	B	B	B	B	B	B	B	B	A	B	B	B	B	A	B	A	B	B	B
S4_21293190	4	21293190	C	B	G	A	B	B	A	B	B	A	B	B	B	B	B	A	B	B	B	B	A	B	B	B	B	A	B	B	A	B	B	B	B	B	B	B	A	B	B	B	B	A	B	A	B	B	B
S4_21293247	4	21293247	C	B	G	A	B	B	A	B	B	A	B	B	B	B	B	A	B	B	B	B	A	B	B	B	B	A	B	B	A	B	B	B	B	B	B	B	A	B	B	B	B	A	B	A	B	B	B
S4_21293253	4	21293253	A	B	C	A	B	B	A	B	B	A	B	B	B	B	B	A	B	B	B	B	A	B	B	B	B	A	B	B	A	B	B	B	B	B	B	B	A	B	B	B	B	A	B	A	B	B	B
S4_21400738	4	21400738	C	B	T	A	B	B	A	B	B	H	B	B	B	B	H	H	H	B	B	B	A	B	H	B	B	A	H	B	H	B	B	B	B	B	B	B	H	H	H	H	H	B	B	A	B	B	B
S4_21664179	4	21664179	T	B	G	A	B	B	A	B	B	H	B	B	B	B	B	H	H	B	B	B	A	B	B	B	B	B	B	H	B	B	B	B	B	B	B	B	H	B	H	B	H	A	B	H	H	B	B
S4_21796004	4	21796004	C	B	G	A	B	B	A	B	B	B	B	B	B	B	B	A	B	B	B	B	A	B	B	B	B	A	B	B	A	B	B	B	B	B	B	B	B	B	A	B	B	A	B	A	B	B	B
S4_21879467	4	21879467	C	B	T	A	B	B	A	B	B	A	B	B	B	B	B	A	A	B	B	B	A	B	A	B	B	A	B	B	H	B	B	B	B	B	B	B	H	B	H	B	B	H	B	A	B	B	B
S4_22293569	4	22293569	T	B	C	A	B	A	A	B	B	A	B	B	A	H	B	B	A	B	B	B	A	B	B	B	B	B	B	B	B	B	B	B	B	H	B	B	B	B	B	A	B	A	B	A	B	B	B
S4_22322245	4	22322245	G	B	T	A	B	B	A	B	B	A	B	B	A	B	B	A	A	B	B	B	A	B	B	B	B	A	B	B	A	B	B	B	B	B	B	B	B	B	B	B	A	A	B	A	H	B	B
S4_22530997	4	22530997	G	B	A	A	B	B	A	B	B	A	B	B	H	B	B	A	H	B	B	B	A	B	B	B	B	A	B	B	B	B	B	B	B	B	B	B	B	B	H	B	B	A	B	A	B	B	B
S4_22531005	4	22531005	G	B	T	A	B	B	A	B	B	A	B	B	H	B	B	A	H	B	B	B	A	B	B	B	B	A	B	B	B	B	B	B	B	B	B	B	B	B	H	B	B	A	B	A	B	B	B
S4_22866578	4	22866578	G	B	A	A	B	B	A	B	B	A	B	B	B	B	B	A	A	B	B	B	A	B	B	B	B	H	B	H	A	A	B	B	B	H	B	B	B	B	B	B	B	A	B	A	B	B	B
S4_23986319	4	23986319	T	B	A	A	B	B	B	B	A	A	B	B	B	A	A	A	B	A	H	B	B	A	B	A	B	A	B	A	A	A	A	B	B	A	A	B	A	A	B	A	H	A	A	B	H	B	A
S4_23986354	4	23986354	T	B	C	A	B	B	B	B	A	A	B	B	B	A	A	A	B	A	H	B	B	H	B	A	B	A	B	A	A	A	A	B	B	A	A	B	A	A	B	A	H	A	A	B	H	B	A
S4_24458518	4	24458518	T	B	C	A	A	A	A	A	B	A	A	A	A	A	A	A	A	A	A	A	A	A	A	A	A	A	A	A	A	A	A	B	A	A	A	B	A	A	A	A	A	A	A	A	B	A	A
S4_25417477	4	25417477	T	B	G	A	H	H	B	H	H	A	H	H	H	H	H	A	H	H	H	A	H	H	H	A	H	H	B	A	H	A	H	A	H	B	A	H	A	A	B	H	A	A	H	A	H	H	B
S4_25417495	4	25417495	T	B	C	A	H	H	B	H	H	A	H	H	H	H	H	A	H	H	H	A	H	H	H	A	H	H	B	A	H	A	H	A	H	B	A	H	A	A	B	H	A	A	H	A	H	H	B
S4_25417528	4	25417528	T	B	C	A	H	H	B	H	H	A	H	H	H	H	H	A	H	H	H	A	H	H	H	A	H	H	B	A	H	A	H	A	H	B	A	H	A	A	B	H	A	A	H	A	H	H	B
S4_25417552	4	25417552	C	B	G	A	H	H	B	H	H	A	H	H	H	H	H	A	H	H	H	A	H	H	H	A	H	H	B	A	H	A	H	A	H	B	A	H	A	A	B	H	A	A	H	A	H	H	B
S4_28201970	4	28201970	A	B	G	A	B	A	B	A	A	A	A	B	B	B	A	B	B	A	B	B	H	B	B	A	A	A	A	B	B	A	A	B	A	A	A	A	A	B	B	A	H	A	A	A	A	B	A
S4_28202004	4	28202004	G	B	A	A	B	A	B	B	A	H	B	B	B	B	A	B	B	A	B	B	H	B	B	A	A	A	A	B	B	A	A	B	A	A	A	A	A	B	B	A	H	A	A	A	A	B	A
S4_28202054	4	28202054	A	B	G	A	B	A	B	A	A	H	A	B	B	B	A	B	B	A	B	B	H	B	B	A	A	A	A	B	B	A	A	B	A	A	A	A	A	B	B	A	H	A	A	A	A	B	A
S4_28279495	4	28279495	C	B	T	A	B	B	B	B	B	B	B	B	B	B	B	A	H	B	B	B	B	B	B	B	B	B	B	H	B	B	B	B	B	A	B	B	B	B	B	B	B	B	B	H	H	B	B
S4_28501344	4	28501344	A	B	C	A	B	B	A	A	B	H	B	B	A	H	B	A	H	B	H	B	A	H	A	B	B	H	B	A	H	A	B	A	B	B	B	H	A	B	H	B	B	B	B	B	H	B	B
S4_29719637	4	29719637	C	B	T	A	B	B	A	B	B	B	B	B	B	A	B	B	B	B	A	B	A	A	B	H	B	A	B	B	A	B	B	A	B	H	B	B	A	B	B	B	B	B	B	B	B	B	B
S4_29719643	4	29719643	A	B	C	A	B	B	A	B	B	B	B	B	B	A	B	B	B	B	A	B	A	A	B	H	B	A	B	B	A	B	B	A	B	H	B	B	A	B	B	B	B	B	B	B	B	B	B
S4_29797214	4	29797214	G	B	A	A	B	B	A	B	A	A	B	B	B	H	B	A	B	B	H	B	A	A	A	B	B	B	B	H	H	B	B	A	B	B	B	A	H	H	H	A	B	A	B	B	B	B	B
S4_29868104	4	29868104	C	B	T	A	B	B	A	A	A	B	B	B	B	A	B	B	B	B	B	B	A	B	A	B	B	A	B	H	A	B	B	B	B	B	B	B	A	A	B	B	B	B	B	B	H	B	B
S4_30086744	4	30086744	C	B	T	A	B	B	A	B	B	B	B	B	B	A	B	B	A	B	B	B	A	B	A	B	B	A	H	B	A	A	B	H	B	B	B	B	A	B	B	A	B	B	B	B	B	B	B
S4_30108728	4	30108728	G	B	A	A	A	B	B	B	A	A	A	B	B	A	A	H	B	A	A	A	B	B	B	A	B	A	B	A	A	A	H	H	H	A	A	A	A	A	A	B	A	A	A	A	B	A	A
S4_30696569	4	30696569	C	B	T	A	B	B	B	A	A	A	B	B	A	A	B	B	A	B	A	B	B	A	A	B	B	B	B	H	A	A	B	A	B	B	B	A	A	A	H	B	B	B	B	B	H	B	B
S4_31080257	4	31080257	G	B	A	A	B	B	A	A	B	H	B	B	B	B	B	A	A	B	A	B	B	A	A	B	B	B	B	A	B	A	B	A	B	B	B	B	A	A	A	B	H	B	B	B	H	B	B
S4_31357576	4	31357576	G	B	A	A	B	B	H	A	B	H	B	B	B	B	B	A	A	B	H	B	B	H	A	B	B	B	B	H	A	A	B	A	B	B	B	B	A	A	B	A	B	B	B	B	B	B	B
S4_31643057	4	31643057	G	B	C	A	A	B	A	A	B	B	A	H	A	B	B	H	A	A	B	B	B	A	A	A	A	A	A	B	A	H	A	B	B	A	A	H	A	A	B	A	A	A	A	A	B	A	B
S4_31643073	4	31643073	A	B	G	A	A	B	A	A	B	B	A	B	A	B	B	H	A	A	B	B	B	A	A	A	A	A	A	B	A	H	A	B	B	A	A	H	A	A	B	A	A	A	A	A	B	A	B
S4_31643081	4	31643081	G	B	A	A	B	B	A	A	B	B	B	B	B	B	B	B	A	B	B	B	B	B	B	A	B	B	B	B	B	H	A	B	B	B	B	B	A	A	B	B	B	H	B	B	B	B	B
S4_31643091	4	31643091	G	B	A	A	A	B	A	A	B	B	A	H	A	B	B	H	A	A	B	B	B	A	A	A	A	A	A	B	A	H	A	B	B	A	A	H	A	A	B	A	A	A	A	A	B	A	B
S4_31643096	4	31643096	C	B	T	A	B	B	A	A	B	B	B	B	B	B	B	B	H	B	B	B	B	B	B	A	B	B	B	B	B	H	A	B	B	B	B	B	A	A	B	B	B	H	B	B	B	B	B
S4_31643101	4	31643101	T	B	A	A	A	B	A	A	B	B	A	H	A	B	H	H	A	A	B	B	B	A	A	A	A	A	A	B	A	H	A	B	B	A	A	H	A	A	B	A	A	A	A	A	B	A	B
S4_31786637	4	31786637	G	B	A	A	B	B	B	A	B	B	B	B	B	B	B	B	B	B	B	B	B	B	A	B	B	B	B	B	A	A	B	B	B	B	B	B	B	B	B	B	B	H	B	B	B	B	B
S4_31803141	4	31803141	A	B	G	A	B	B	A	A	B	A	B	H	B	A	B	B	B	B	B	B	B	B	A	B	B	B	B	A	B	A	B	A	B	B	B	B	A	B	H	A	B	A	B	B	B	B	H
S4_31803168	4	31803168	T	B	A	A	B	B	A	A	B	A	B	H	B	H	B	B	B	B	B	B	B	B	A	B	B	B	B	A	B	A	B	A	B	B	B	B	A	B	H	A	B	A	B	B	B	B	H
S4_31810414	4	31810414	G	B	A	A	B	B	H	A	B	B	B	B	A	B	B	A	B	B	B	B	B	B	A	B	B	B	B	B	B	A	B	B	B	B	B	A	B	B	B	A	B	A	B	B	B	B	B
S4_32337690	4	32337690	C	B	T	A	B	A	A	A	B	B	A	A	A	B	A	A	A	B	B	A	A	B	B	A	B	B	A	B	A	B	B	B	H	A	B	A	H	A	B	B	B	A	H	A	H	B	A
S4_32338731	4	32338731	T	B	G	A	B	B	B	B	B	B	B	B	B	B	H	B	A	B	B	B	B	B	B	B	B	B	B	H	B	A	B	H	B	B	B	H	B	B	B	B	B	A	B	B	B	B	B
S4_32863702	4	32863702	C	B	T	A	A	A	A	A	B	A	A	A	A	A	A	B	B	B	B	B	A	A	H	A	B	A	A	B	A	A	B	A	A	B	A	H	A	A	A	B	A	B	B	A	A	A	B
S4_32863704	4	32863704	A	B	G	A	A	A	A	A	B	A	A	A	A	A	A	B	B	B	B	B	A	A	H	A	B	A	A	B	A	A	B	A	A	B	A	H	A	A	A	B	A	B	B	A	A	A	B
S4_32863708	4	32863708	T	B	C	A	A	A	A	A	B	A	A	A	A	A	A	B	B	B	B	B	A	A	H	A	B	A	A	B	A	A	B	A	A	B	A	H	A	A	A	B	A	B	B	A	A	A	B
S4_32863735	4	32863735	A	B	G	A	A	A	A	A	B	A	A	A	A	A	A	B	B	B	B	B	A	A	H	A	B	A	A	B	A	A	B	A	A	B	A	H	A	A	A	B	A	B	B	A	A	A	B
S4_32863751	4	32863751	C	B	T	A	A	A	A	A	B	A	A	A	A	A	A	B	H	B	B	B	A	A	H	A	B	A	A	B	A	A	B	A	A	B	A	A	A	A	A	B	A	B	B	A	A	A	B
S4_32863752	4	32863752	A	B	G	A	A	A	A	A	B	A	A	A	A	A	A	B	H	B	B	B	A	A	H	A	B	A	A	B	A	A	B	A	A	B	A	A	A	A	A	B	A	B	B	A	A	A	B
S4_32863757	4	32863757	A	B	C	A	H	H	A	A	B	A	A	A	A	A	A	B	H	B	B	B	A	H	H	A	B	A	A	B	H	A	B	A	A	B	H	A	H	A	A	B	A	B	B	A	A	A	B
S4_32967371	4	32967371	G	B	A	A	A	A	A	A	A	A	B	B	A	A	A	A	A	A	B	B	A	A	B	H	A	B	A	A	B	A	A	A	B	B	B	B	A	A	B	B	B	A	A	H	A	B	A
S4_33071314	4	33071314	A	B	C	A	B	B	B	B	B	B	B	B	B	B	B	A	B	B	B	B	B	B	B	B	B	B	B	H	A	A	B	B	B	B	B	B	B	B	B	A	B	A	B	H	B	B	B
S4_33095676	4	33095676	G	B	T	A	B	B	B	A	B	B	B	B	B	B	B	B	A	B	B	B	B	B	B	B	B	B	B	B	A	A	B	B	B	B	B	B	B	B	B	B	B	A	B	B	B	B	B
S4_33186061	4	33186061	A	B	C	A	B	B	B	B	B	B	B	B	A	B	B	A	A	B	B	B	B	B	B	H	B	B	B	H	A	A	B	B	B	B	B	B	B	B	H	A	B	A	B	B	B	B	B
S4_33186096	4	33186096	G	B	A	A	B	B	B	B	B	B	B	B	A	B	B	A	A	B	B	B	B	B	B	H	B	B	B	H	A	A	B	B	B	B	B	B	B	B	H	A	B	A	B	B	B	B	B
S4_33528451	4	33528451	A	B	T	A	B	B	H	A	B	B	B	B	A	B	B	A	H	B	B	B	H	B	B	B	B	B	B	H	A	A	B	H	B	B	B	B	B	B	B	B	H	B	B	B	H	B	B
S4_34598656	4	34598656	C	B	T	A	B	B	B	A	B	B	B	B	B	B	A	B	B	B	B	B	B	H	B	B	B	A	B	B	B	B	B	H	B	B	B	B	B	B	H	B	B	B	B	B	B	B	B
S4_34598684	4	34598684	A	B	G	A	B	B	B	A	B	B	B	B	B	B	A	B	B	B	B	B	B	B	B	B	B	A	B	B	B	B	B	H	B	B	B	B	B	B	H	B	B	B	B	B	B	B	B
S4_34598685	4	34598685	A	B	G	A	B	B	B	A	B	B	B	B	B	B	A	B	B	B	B	B	B	H	B	B	B	A	B	B	B	B	B	H	B	B	B	B	B	B	H	B	B	B	B	B	B	B	B
S4_34598693	4	34598693	C	B	A	A	B	B	B	A	B	B	B	B	B	B	A	B	B	B	B	B	B	H	B	B	B	A	B	B	B	B	B	H	B	B	B	B	B	B	H	B	B	B	B	B	B	B	B
S4_34598702	4	34598702	T	B	C	A	B	B	B	A	B	B	B	B	B	B	A	B	B	B	B	B	B	H	B	B	B	A	B	B	B	B	B	H	B	B	B	B	B	B	H	B	B	B	B	B	B	B	B
S4_35500348	4	35500348	G	B	C	A	B	B	A	B	A	B	B	A	B	B	A	A	B	A	B	B	B	A	B	A	A	A	A	A	B	A	B	A	B	B	A	B	H	H	B	B	A	H	A	A	B	A	A
S4_35500367	4	35500367	A	B	T	A	B	B	A	B	A	B	B	A	B	B	A	A	B	A	B	B	B	A	B	A	A	A	A	A	B	A	B	A	B	B	A	B	H	H	B	B	A	H	A	A	B	A	A
S5_340482	5	340482	C	B	T	A	B	B	A	B	B	B	B	B	B	B	B	B	B	B	A	B	A	B	B	B	B	B	B	H	B	B	B	B	B	B	B	A	B	B	B	B	B	B	B	H	B	B	B
S5_759048	5	759048	C	B	T	A	B	A	H	A	B	B	B	B	B	B	B	H	H	H	H	B	A	B	B	B	B	B	B	B	A	B	H	B	B	B	B	H	B	B	H	B	B	H	B	B	B	A	B
S5_759049	5	759049	G	B	C	A	B	B	B	B	B	B	B	B	B	B	B	H	H	B	H	B	A	B	B	B	B	B	B	B	B	B	H	B	B	B	B	H	B	B	H	B	B	B	B	B	B	B	B
S5_759110	5	759110	G	B	A	A	B	B	B	B	B	B	B	B	B	B	B	H	H	B	H	B	A	B	B	B	B	B	B	B	B	B	H	B	B	B	B	H	B	B	H	B	B	B	B	B	B	B	B
S5_849270	5	849270	C	B	A	A	B	B	B	B	B	B	B	B	B	B	B	A	B	B	A	B	A	H	B	B	A	B	B	B	B	B	B	B	B	B	B	H	B	B	B	B	B	B	B	B	B	B	B
S5_951816	5	951816	C	B	T	A	B	B	B	B	B	B	B	B	B	B	B	A	B	B	A	B	B	B	B	B	A	B	B	B	B	B	B	B	B	B	B	A	B	B	A	B	B	B	B	B	B	B	B
S5_1195956	5	1195956	C	B	A	A	B	B	B	B	B	B	B	B	B	B	B	A	A	B	A	B	A	A	B	B	A	B	B	B	B	B	B	H	B	B	B	A	B	B	B	B	B	B	B	B	B	B	H
S5_1786284	5	1786284	T	B	C	A	B	A	A	A	B	B	B	B	B	A	B	A	B	B	H	B	B	B	B	B	A	B	B	A	A	B	B	B	B	B	B	B	B	H	B	B	B	B	B	B	B	A	A
S5_1786288	5	1786288	C	B	G	A	B	A	A	A	B	B	B	B	B	A	B	A	B	B	H	B	B	B	B	B	A	B	B	A	A	B	B	B	B	B	B	B	B	H	B	B	B	B	B	B	B	A	A
S5_1786308	5	1786308	C	B	A	A	B	A	B	A	B	B	B	B	B	A	B	A	B	B	H	B	B	B	B	B	A	B	B	A	A	B	B	B	B	B	B	B	B	H	B	B	B	B	B	B	B	A	A
S5_1786317	5	1786317	T	B	G	A	B	A	B	A	B	B	B	B	B	A	B	A	B	B	H	B	B	B	B	B	A	B	B	A	A	B	B	B	B	B	B	B	B	H	B	B	B	B	B	B	B	A	A
S5_1786319	5	1786319	G	B	A	A	B	A	B	A	B	B	B	B	B	A	B	A	B	B	H	B	B	B	B	B	A	B	B	A	A	B	B	B	B	B	B	B	B	H	B	B	B	B	B	B	B	A	A
S5_1786325	5	1786325	A	B	C	A	B	A	B	A	B	B	B	B	B	A	B	A	B	B	H	B	B	B	B	B	A	B	B	A	A	B	B	B	B	B	B	B	B	H	B	B	B	H	B	B	B	A	A
S5_1786334	5	1786334	T	B	G	A	B	A	A	A	B	B	B	B	B	A	B	A	B	B	H	B	B	B	B	B	A	B	B	A	A	B	B	B	B	B	B	B	B	H	B	B	B	H	B	B	B	A	A
S5_1786381	5	1786381	C	B	T	A	H	A	A	A	B	B	B	B	A	A	B	A	A	A	A	B	A	B	B	B	A	B	B	A	A	B	A	B	B	B	B	B	B	A	B	B	B	B	H	B	B	A	A
S5_1786382	5	1786382	C	B	G	A	H	A	A	A	B	B	B	B	A	A	B	A	A	A	A	B	A	B	B	B	A	B	B	A	A	B	A	B	B	B	B	B	B	A	B	B	B	B	H	B	B	A	A
S5_1786396	5	1786396	C	B	T	A	B	A	A	A	B	B	B	H	A	A	A	A	A	A	A	B	A	H	A	B	A	A	B	A	A	B	A	H	B	B	B	A	H	A	A	B	A	B	B	B	B	A	A
S5_1786405	5	1786405	T	B	C	A	B	A	A	A	B	B	B	B	A	A	B	A	A	A	A	B	A	B	B	B	A	B	B	A	A	B	A	B	B	B	B	B	B	A	B	B	B	B	B	B	B	A	A
S5_1786411	5	1786411	C	B	T	A	B	A	A	A	B	B	B	B	A	A	B	A	A	A	A	B	A	B	B	B	A	B	B	A	A	B	A	B	B	B	B	B	B	A	B	B	B	B	B	B	B	A	A
S5_1786428	5	1786428	G	B	A	A	B	A	A	A	B	B	B	B	A	A	B	A	A	A	A	B	A	B	B	B	A	B	B	A	A	B	A	B	B	B	B	B	B	A	B	B	B	B	B	B	B	A	A
S5_1786441	5	1786441	C	B	T	A	B	A	A	A	B	B	B	B	A	A	B	A	A	A	A	B	A	B	B	B	A	B	B	A	A	B	A	B	B	B	B	B	B	A	B	B	B	B	B	B	B	A	A
S5_2735470	5	2735470	G	B	A	A	B	A	B	B	B	B	B	B	B	B	B	B	B	A	B	B	B	A	B	B	H	B	B	A	A	B	B	B	B	B	B	B	B	A	B	B	B	B	B	B	B	A	B
S5_3270530	5	3270530	A	B	G	A	B	A	B	B	B	B	B	B	B	B	B	B	B	B	B	H	B	A	B	B	B	B	A	H	A	B	B	B	B	B	B	B	B	A	B	B	B	A	B	A	B	A	B
S5_3628823	5	3628823	T	B	C	A	B	A	B	B	B	B	B	B	B	B	A	A	A	A	B	A	A	B	B	A	A	B	A	A	A	B	B	B	B	B	B	B	B	A	B	B	B	B	B	B	B	A	A
S5_3875998	5	3875998	T	B	A	A	B	A	B	A	B	B	B	B	B	B	B	A	B	A	B	B	B	A	B	B	B	B	B	H	B	B	B	B	B	B	B	B	B	B	B	B	B	B	B	A	B	A	B
S5_5847572	5	5847572	G	B	A	A	B	B	A	H	H	A	H	A	H	B	A	H	B	A	B	A	H	H	B	A	B	H	B	A	B	B	B	H	B	B	B	H	B	B	B	B	A	B	B	H	B	A	B
S5_5847581	5	5847581	G	B	A	A	B	B	A	H	H	A	H	A	H	B	A	H	B	A	B	A	H	H	B	A	B	H	B	A	B	B	B	H	B	B	B	H	B	B	B	B	A	B	B	H	B	A	B
S5_5847584	5	5847584	G	B	C	A	B	B	A	H	H	A	H	A	H	B	A	H	B	A	B	A	H	H	B	A	B	H	B	A	B	B	B	H	B	B	B	H	B	B	B	B	A	B	B	H	B	A	B
S5_5847589	5	5847589	G	B	C	A	B	B	A	H	H	A	H	A	H	B	A	H	B	A	B	A	H	H	B	A	B	H	B	A	B	B	B	H	B	B	B	H	B	B	B	B	A	B	B	H	B	A	B
S5_5847601	5	5847601	A	B	T	A	B	B	A	H	H	A	H	A	H	B	A	H	B	A	B	A	H	H	B	A	B	H	B	A	B	B	B	H	B	B	B	H	B	B	B	B	A	B	B	H	B	A	B
S5_5847604	5	5847604	C	B	A	A	B	B	A	H	H	A	H	A	H	B	A	H	B	A	B	A	H	H	B	A	B	H	B	A	B	B	B	H	B	B	B	H	B	B	B	B	A	B	B	H	B	A	B
S5_5847612	5	5847612	C	B	T	A	B	B	A	H	H	A	H	A	H	B	A	H	B	A	B	A	H	H	B	A	B	H	B	A	B	B	B	H	B	B	B	H	B	B	B	B	A	B	B	H	B	A	B
S5_5847617	5	5847617	G	B	C	A	B	B	A	H	H	A	H	A	H	B	A	H	B	A	B	A	H	H	B	A	B	H	B	A	B	B	B	H	B	B	B	H	B	B	B	B	A	B	B	H	B	A	B
S5_6318037	5	6318037	T	B	C	A	B	A	B	A	A	B	B	B	A	A	B	B	B	A	A	B	A	A	B	B	B	B	B	B	B	B	B	H	B	A	A	A	B	A	B	A	B	A	A	B	B	A	B
S5_6318063	5	6318063	T	B	C	A	B	A	B	A	A	B	B	B	A	A	B	B	B	A	A	B	A	A	B	B	B	B	B	B	B	B	B	H	B	A	A	A	B	A	B	A	B	A	A	B	B	A	B
S5_6318090	5	6318090	G	B	A	A	B	A	B	A	A	B	B	B	A	A	B	B	B	A	A	B	A	A	B	B	B	B	B	B	B	B	B	H	B	A	A	A	B	A	B	A	B	A	A	B	B	A	B
S5_6607675	5	6607675	T	B	C	A	A	A	B	A	B	B	B	B	B	H	B	A	A	B	B	B	B	B	B	B	A	B	B	H	B	B	B	B	B	B	B	B	H	A	B	B	B	B	A	B	H	A	H
S5_6678610	5	6678610	T	B	C	A	A	A	B	A	B	B	B	B	B	A	B	A	A	A	H	B	B	B	B	B	A	B	B	B	B	B	B	B	B	B	B	B	B	A	B	B	B	B	A	B	B	A	A
S5_6678640	5	6678640	T	B	C	A	A	A	B	A	B	B	B	B	B	A	B	A	A	A	H	B	B	B	B	B	A	B	B	B	B	B	B	B	B	B	A	B	B	A	B	B	B	B	A	B	B	A	A
S5_7113287	5	7113287	G	B	A	A	B	A	B	B	B	B	B	B	B	B	B	A	B	B	B	B	B	A	B	B	B	B	A	A	B	B	B	B	B	B	B	B	B	B	B	B	B	B	B	B	B	A	B
S5_7152643	5	7152643	A	B	G	A	B	A	H	A	B	B	H	B	B	B	B	B	B	A	B	B	B	A	B	B	B	B	B	A	B	B	B	B	B	B	B	B	B	B	H	B	B	B	B	A	B	A	B
S5_7157103	5	7157103	C	B	A	A	B	A	B	A	B	B	B	B	B	B	B	B	A	A	B	B	B	A	B	B	B	B	A	H	B	B	H	B	B	B	B	B	B	A	B	B	B	B	B	A	H	A	B
S5_7267991	5	7267991	A	B	C	A	B	A	B	B	B	B	B	B	B	B	B	A	A	B	B	B	B	A	B	B	B	B	B	A	B	B	B	B	B	B	B	B	B	B	B	B	B	B	B	B	B	A	B
S5_7416527	5	7416527	A	B	G	A	B	A	B	H	B	B	B	B	B	B	B	H	H	H	B	B	B	H	B	B	B	B	B	A	B	B	B	B	B	B	H	B	B	H	B	B	B	B	B	H	B	A	B
S5_7775762	5	7775762	A	B	G	A	B	A	B	B	B	B	B	B	B	B	B	A	A	B	A	B	B	B	B	B	A	B	A	B	B	B	A	B	B	B	B	B	A	A	B	H	B	B	A	A	H	A	A
S5_7775915	5	7775915	A	B	G	A	B	H	B	A	B	B	B	B	B	B	B	A	B	B	B	B	A	A	B	B	A	B	B	B	B	B	B	B	B	B	B	B	A	A	B	B	A	B	A	A	B	A	A
S5_8492286	5	8492286	G	B	C	A	B	A	B	A	B	B	B	B	B	B	B	A	A	A	B	B	A	A	B	B	B	B	A	A	B	B	B	H	B	B	B	B	B	A	B	B	B	B	A	A	B	A	A
S5_8703896	5	8703896	G	B	A	A	B	A	B	B	B	B	B	B	B	B	B	A	A	A	B	B	B	H	B	B	B	B	B	B	B	B	A	B	B	H	A	B	A	A	B	B	B	A	B	B	B	A	B
S5_8822411	5	8822411	C	B	G	A	B	B	B	B	B	B	H	B	B	B	B	H	B	A	A	B	B	B	B	B	B	B	H	H	B	B	B	B	B	A	B	B	B	B	H	A	H	B	B	B	H	B	B
S5_8822422	5	8822422	A	B	G	A	H	B	B	B	H	B	H	B	B	B	H	H	B	A	A	B	H	B	B	B	H	B	H	H	B	B	H	H	B	A	H	A	B	H	H	A	A	B	B	H	H	B	B
S5_8822463	5	8822463	A	B	G	A	B	B	B	B	B	B	H	B	B	B	B	H	B	A	A	B	B	B	B	B	B	B	H	H	B	B	B	B	B	A	B	B	B	B	H	A	H	B	B	B	H	B	B
S5_9184368	5	9184368	A	B	C	A	B	A	B	B	B	B	B	B	B	B	B	A	B	B	B	B	B	B	B	B	B	B	B	B	B	B	A	B	B	B	B	B	B	B	B	B	B	B	B	A	B	A	B
S5_9184400	5	9184400	C	B	A	A	B	A	B	B	B	B	B	B	B	B	B	A	B	B	B	B	B	B	B	B	B	B	B	B	B	B	A	B	B	B	B	B	B	B	B	B	B	B	B	A	B	A	B
S5_9385992	5	9385992	T	B	C	A	B	A	B	A	B	B	B	B	B	B	B	A	A	B	B	B	B	B	B	B	H	B	B	B	B	B	B	B	B	H	B	B	A	A	B	B	B	B	B	A	B	A	B
S5_9455769	5	9455769	T	B	C	A	B	A	B	A	B	B	B	B	B	B	B	A	A	B	B	B	B	A	B	B	B	B	H	B	B	B	H	B	B	B	H	B	B	H	B	B	B	B	B	H	B	A	B
S5_9643188	5	9643188	C	B	G	A	B	A	B	A	B	B	B	B	B	B	B	A	A	B	B	B	B	B	B	B	B	B	B	B	B	B	A	B	B	B	B	B	A	A	B	B	B	B	B	B	B	A	B
S5_10353746	5	10353746	C	B	T	A	A	B	B	B	B	A	H	B	A	A	B	B	A	B	B	A	A	B	A	B	A	B	B	B	B	B	A	A	B	B	B	B	B	B	B	A	B	B	A	A	B	B	A
S5_10353776	5	10353776	T	B	G	A	A	B	A	A	B	A	H	B	A	A	A	B	A	B	B	A	A	B	A	A	A	B	A	B	B	A	A	A	B	B	B	B	A	A	A	A	B	B	A	A	B	H	A
S5_10353795	5	10353795	A	B	G	A	A	B	A	A	B	A	H	B	A	A	A	B	A	B	B	A	A	B	A	A	A	B	A	B	B	A	A	A	B	B	B	B	A	A	A	A	B	B	A	A	B	H	A
S5_11247676	5	11247676	A	B	G	A	B	A	B	A	B	B	B	B	B	B	B	B	A	B	B	B	B	B	B	B	B	B	B	H	B	B	H	H	B	H	B	B	B	H	B	B	B	B	B	A	H	A	B
S5_11264579	5	11264579	A	B	G	A	B	A	B	B	B	B	B	B	B	B	B	A	B	B	B	B	B	B	B	H	B	B	B	B	B	B	B	B	B	B	B	B	B	B	B	B	B	B	B	A	B	A	B
S5_11911244	5	11911244	T	B	C	A	B	A	B	A	B	B	B	B	B	B	B	A	B	A	B	B	B	B	B	B	B	B	B	B	B	B	B	B	B	B	B	B	B	A	B	B	B	B	B	B	B	A	B
S5_11976494	5	11976494	A	B	G	A	B	A	B	B	B	B	B	B	B	B	B	A	A	B	B	B	B	B	B	B	B	B	B	B	B	B	B	B	B	B	B	B	B	H	B	B	B	B	B	B	H	A	B
S5_13128965	5	13128965	C	B	T	A	A	A	A	A	A	A	A	A	A	A	A	B	A	A	A	A	A	A	B	A	A	A	A	B	A	A	A	A	A	A	A	B	A	A	A	A	B	B	B	B	H	A	A
S5_13129046	5	13129046	G	B	A	A	A	A	A	A	A	A	A	A	A	A	A	B	A	A	A	A	A	A	B	A	A	A	A	B	A	A	A	A	A	A	A	B	A	A	A	B	B	B	B	B	H	A	A
S5_13261055	5	13261055	A	B	G	A	B	A	B	A	B	B	B	B	B	B	B	B	B	A	B	B	B	A	B	B	B	B	A	B	B	B	B	B	B	B	B	B	B	A	B	B	B	B	B	B	B	A	B
S5_13277590	5	13277590	G	B	A	A	B	A	A	A	B	A	A	A	B	A	A	A	A	B	A	B	B	A	A	A	A	B	B	A	B	A	B	A	A	A	A	A	B	B	A	A	H	B	B	A	H	B	A
S5_13277631	5	13277631	G	B	A	A	B	A	A	A	B	A	A	H	B	A	A	A	A	B	A	B	B	A	A	A	A	B	B	A	B	A	B	A	A	A	A	A	B	B	A	A	H	B	B	A	H	B	A
S5_13277635	5	13277635	A	B	C	A	B	A	A	A	B	A	A	H	B	A	A	A	A	B	A	B	B	A	A	A	A	B	B	A	B	A	B	A	A	A	A	A	B	B	A	A	H	B	B	A	H	B	A
S5_13277648	5	13277648	T	B	G	A	B	A	A	A	B	A	A	H	B	A	A	A	A	B	A	B	B	A	A	A	A	B	B	A	B	A	B	A	A	A	A	A	B	B	A	A	H	B	B	A	B	B	A
S5_13277657	5	13277657	C	B	G	A	B	A	A	A	B	A	A	A	B	A	A	A	A	B	A	B	B	A	A	A	A	B	B	A	B	A	B	A	A	A	A	A	B	B	A	A	H	B	B	H	H	B	A
S5_13277661	5	13277661	A	B	G	A	B	A	A	A	B	A	A	H	B	A	A	A	A	B	A	B	B	A	A	A	A	B	B	A	B	A	B	A	A	A	A	A	B	B	A	A	H	B	B	A	H	B	A
S5_13417012	5	13417012	C	B	A	A	B	A	B	B	B	B	B	B	B	B	B	B	B	A	B	B	B	B	B	B	B	B	B	B	B	B	A	B	B	B	B	B	B	B	B	B	B	B	B	A	H	A	B
S5_13821035	5	13821035	T	B	A	A	B	A	A	B	B	B	B	B	B	B	B	B	A	A	A	B	B	A	B	B	B	B	B	A	B	B	A	H	B	B	B	B	A	B	B	B	A	B	A	A	B	A	A
S5_14206893	5	14206893	C	B	T	A	B	A	B	A	B	B	H	B	B	B	B	A	A	A	B	B	H	B	B	B	B	B	B	B	B	B	B	B	B	B	B	B	B	H	B	B	B	B	B	B	B	A	B
S5_15130865	5	15130865	G	B	C	A	B	A	B	A	B	B	B	B	B	B	B	B	A	A	B	B	B	A	B	B	B	B	B	B	B	B	B	B	B	B	B	B	B	B	B	B	B	B	B	H	H	A	B
S5_15144541	5	15144541	G	B	A	A	B	A	B	B	B	B	B	B	B	B	B	B	B	B	B	B	B	B	B	B	B	B	B	B	B	B	A	B	B	B	B	B	B	B	B	B	B	B	B	A	B	A	B
S5_15163938	5	15163938	G	B	C	A	B	A	B	B	B	B	B	B	B	B	B	B	A	B	B	B	B	B	B	B	B	B	A	B	B	B	B	B	B	B	B	B	B	B	B	B	B	B	B	B	B	A	B
S5_15521159	5	15521159	C	B	T	A	B	A	B	H	B	B	B	B	B	B	B	H	A	H	B	B	B	B	B	B	B	B	B	B	B	B	B	B	B	A	B	B	B	B	B	B	B	B	B	A	B	A	B
S5_15587046	5	15587046	T	B	C	A	B	A	B	A	B	B	B	B	B	B	B	A	A	B	B	B	B	B	B	B	B	B	B	B	B	B	B	A	B	B	B	B	A	B	B	B	B	A	A	A	B	A	A
S5_16058630	5	16058630	C	B	A	A	B	A	B	B	B	B	B	B	B	B	B	A	B	A	B	B	B	B	B	B	B	B	B	A	B	B	A	B	B	B	B	B	B	B	B	B	B	B	B	B	B	A	H
S5_16461881	5	16461881	A	B	G	A	B	A	B	B	B	B	B	B	B	B	B	A	A	A	B	B	B	A	B	B	B	B	A	H	B	B	B	H	H	B	B	B	B	B	B	B	H	B	B	A	B	A	B
S5_16507244	5	16507244	G	B	T	A	B	B	H	B	B	B	H	B	B	B	B	H	H	H	B	B	H	B	B	B	B	B	H	A	B	B	H	B	B	H	B	H	H	H	H	B	H	H	B	B	H	H	B
S5_16708067	5	16708067	C	B	T	A	H	A	B	A	B	B	B	B	B	B	B	A	B	B	B	B	B	A	B	B	B	B	B	A	B	B	A	B	B	A	B	B	B	B	B	B	H	B	B	A	B	A	B
S5_16870770	5	16870770	A	B	T	A	B	A	H	B	B	B	B	B	B	B	B	A	A	B	B	H	B	A	B	B	B	B	B	B	B	B	A	B	B	H	B	B	B	B	B	B	B	B	B	A	B	A	B
S5_16957719	5	16957719	G	B	A	A	B	A	H	B	B	B	B	B	B	B	B	B	A	H	B	B	B	H	B	B	B	B	B	A	B	B	A	B	B	B	B	B	H	B	B	B	B	B	B	H	B	A	B
S5_17083358	5	17083358	T	B	G	A	B	A	B	A	B	B	B	B	B	B	B	B	B	B	B	B	B	B	B	B	B	B	B	B	B	B	A	B	B	A	B	B	A	B	B	B	B	B	B	B	B	A	B
S5_17198034	5	17198034	G	B	A	A	B	A	B	B	B	B	B	B	B	B	B	B	A	A	B	B	B	A	B	B	B	B	A	B	B	B	A	B	B	H	B	B	B	B	B	B	B	B	B	A	H	A	B
S5_17198290	5	17198290	A	B	G	A	B	A	A	A	B	B	A	B	A	B	A	A	B	A	A	B	B	A	A	B	A	B	A	A	A	A	A	B	B	A	A	B	A	A	A	B	A	B	A	A	B	A	B
S5_17198295	5	17198295	A	B	C	A	B	B	B	B	B	B	B	B	B	B	B	B	B	B	B	B	B	B	B	B	B	B	B	A	B	B	B	B	B	B	B	B	B	B	B	B	B	B	B	B	B	B	B
S5_17532754	5	17532754	T	B	A	A	B	A	B	B	B	B	B	B	B	B	B	B	A	A	B	B	B	B	B	B	B	B	A	H	B	B	A	B	H	A	B	B	B	B	B	B	B	B	B	B	B	A	B
S5_17779978	5	17779978	C	B	T	A	B	A	B	B	B	B	B	B	B	B	B	B	B	B	B	B	B	B	H	B	B	B	A	B	B	B	B	B	B	B	B	B	B	B	H	B	B	B	B	B	H	B	B
S5_17780009	5	17780009	G	B	C	A	B	H	B	B	B	B	B	B	B	B	B	B	B	B	B	B	B	B	H	B	B	B	A	B	B	B	B	B	B	B	B	B	B	B	H	B	B	B	B	B	H	B	B
S5_17780027	5	17780027	C	B	G	A	A	A	B	A	B	A	B	A	A	A	B	B	B	B	A	B	A	B	H	A	B	H	A	B	A	A	B	A	A	B	B	A	A	A	H	A	B	B	A	B	H	B	A
S5_17780034	5	17780034	T	B	A	A	A	H	B	A	B	A	B	A	A	A	B	B	B	B	A	B	A	B	H	A	B	H	A	B	A	A	B	A	A	B	B	A	A	A	H	A	B	B	A	B	H	B	A
S5_17780636	5	17780636	G	B	A	A	B	A	B	H	B	B	B	B	B	B	B	H	H	H	B	B	B	H	B	B	B	B	B	H	B	B	B	B	B	H	B	B	B	B	H	B	B	B	B	B	B	A	B
S5_17780643	5	17780643	C	B	T	A	B	A	B	H	B	B	B	B	B	B	B	H	H	H	B	B	B	H	B	B	B	B	B	H	B	B	B	B	B	H	B	B	B	B	H	B	B	B	B	B	B	A	B
S5_17780647	5	17780647	G	B	C	A	B	A	B	H	B	B	B	B	B	B	B	H	H	H	B	B	B	H	B	B	B	B	B	H	B	B	B	B	B	H	B	B	B	B	H	B	B	B	B	B	B	A	B
S5_17780652	5	17780652	G	B	A	A	B	A	B	H	B	B	B	B	B	B	B	H	H	H	B	B	B	H	B	B	B	B	B	H	B	B	B	B	B	H	B	B	B	B	H	B	B	B	B	B	B	A	B
S5_17780653	5	17780653	A	B	G	A	B	A	B	H	B	B	B	B	B	B	B	H	H	H	B	B	B	H	B	B	B	B	B	H	B	B	B	B	B	H	B	B	B	B	H	B	B	B	B	B	B	A	B
S5_18323184	5	18323184	A	B	G	A	A	A	B	B	B	B	B	B	B	B	B	B	B	A	A	B	A	A	B	H	B	B	A	A	B	B	B	A	B	B	B	B	A	B	A	B	B	B	A	B	B	B	B
S5_18505810	5	18505810	A	B	G	A	B	A	H	B	B	B	B	B	B	B	B	H	H	B	B	B	H	B	B	B	B	B	B	H	B	B	B	B	B	A	B	B	B	B	H	H	B	B	B	B	B	B	H
S5_19158171	5	19158171	T	B	G	A	B	A	B	B	A	B	B	B	B	B	B	A	A	B	A	B	A	A	B	B	B	B	B	A	B	B	B	A	B	A	B	B	A	A	A	B	B	B	H	A	B	B	B
S5_19158179	5	19158179	T	B	A	A	B	A	B	B	A	B	B	B	B	B	B	A	A	B	A	B	A	A	B	B	B	B	B	A	B	B	B	A	B	A	B	B	A	A	A	B	B	B	H	A	B	B	B
S5_19158199	5	19158199	C	B	T	A	B	A	B	B	A	B	B	B	B	B	B	A	A	B	A	B	A	A	B	B	B	B	B	A	B	B	B	A	B	A	B	B	A	A	A	B	B	B	H	A	B	B	B
S5_19204335	5	19204335	G	B	C	A	H	A	B	A	A	B	B	B	B	B	B	A	H	B	A	B	A	A	B	B	B	B	B	A	B	B	B	A	B	H	B	B	H	A	A	A	B	B	B	B	B	B	B
S5_20298459	5	20298459	T	B	A	A	B	H	B	B	B	B	B	B	B	B	B	A	B	B	B	B	B	B	B	B	B	B	A	B	B	B	B	B	B	A	B	B	B	B	B	B	B	B	B	B	B	B	B
S5_20418253	5	20418253	A	B	G	A	B	B	B	B	B	B	B	B	B	B	B	A	A	B	B	B	B	B	B	B	B	B	A	B	B	B	B	B	B	H	B	B	B	B	B	B	B	B	B	B	B	B	B
S5_21166454	5	21166454	T	B	C	A	B	B	B	B	B	B	B	B	B	H	B	H	A	B	B	B	B	B	B	H	B	B	B	B	B	H	B	B	H	B	H	B	H	B	B	B	B	H	H	B	B	H	B
S5_23610966	5	23610966	T	B	G	A	B	B	A	B	B	B	B	B	B	B	B	A	A	B	B	B	B	B	B	B	B	B	B	B	B	A	B	B	B	A	B	B	B	B	A	B	B	B	B	B	H	B	B
S5_23637192	5	23637192	G	B	A	A	B	B	H	B	B	B	B	B	B	B	B	A	A	B	B	A	B	B	B	B	B	B	B	H	B	B	B	B	B	B	B	B	A	B	B	B	A	B	B	A	B	B	B
S5_25953401	5	25953401	C	B	G	A	A	A	B	A	B	A	A	A	B	A	H	A	A	B	B	A	B	A	H	H	A	A	A	B	B	A	A	A	A	A	B	A	B	H	A	H	A	B	B	A	B	B	A
S5_27285562	5	27285562	G	B	T	A	B	B	B	B	B	B	B	B	B	B	B	B	A	B	B	A	A	B	B	B	B	B	B	B	B	B	B	B	A	B	A	B	A	B	B	B	A	H	B	B	A	B	B
S5_28100715	5	28100715	T	B	G	A	B	B	A	A	B	B	B	B	B	B	B	H	A	B	B	B	B	H	B	B	B	B	A	B	B	A	B	B	H	H	H	B	A	B	B	B	A	B	B	B	A	B	B
S5_28101376	5	28101376	G	B	A	A	B	B	B	A	B	B	A	B	B	B	B	A	B	B	B	B	B	B	B	B	B	B	A	B	B	A	B	B	A	B	H	B	A	A	B	B	B	B	B	B	H	B	B
S5_28101405	5	28101405	T	B	C	A	B	B	A	A	B	B	B	B	B	B	B	A	H	B	B	B	B	A	B	B	B	B	A	B	B	A	B	B	A	B	A	H	A	H	B	B	B	B	B	B	A	B	B
S6_139521	6	139521	A	B	G	A	B	B	B	B	A	B	B	B	B	A	B	B	A	B	B	B	B	A	B	B	B	B	B	H	B	B	B	B	A	B	B	B	A	B	B	A	B	B	B	B	H	B	B
S6_1090688	6	1090688	T	B	C	A	H	A	H	A	H	H	B	H	H	A	H	H	B	A	H	H	H	B	B	B	A	A	H	A	A	A	A	A	H	A	A	H	H	H	A	H	H	A	B	B	H	H	H
S6_1090714	6	1090714	G	B	A	A	H	A	H	A	H	H	B	H	H	A	H	H	B	A	H	H	H	B	B	B	A	A	H	B	A	A	A	A	H	A	A	H	H	H	A	H	H	A	B	B	H	H	H
S6_1090715	6	1090715	C	B	T	A	H	A	H	A	H	H	B	H	H	A	H	H	B	A	H	H	H	B	B	B	A	A	H	B	A	A	A	A	H	A	A	H	H	H	A	H	H	A	B	B	H	H	H
S6_1090721	6	1090721	C	B	T	A	H	A	H	A	H	H	B	H	H	A	H	H	B	A	H	H	H	B	B	B	A	A	H	B	A	A	A	A	H	A	A	H	H	H	A	H	H	A	B	B	H	H	H
S6_1092150	6	1092150	C	B	G	A	H	H	B	B	H	H	H	H	H	A	H	H	H	H	H	H	H	A	A	H	H	B	H	H	H	H	H	H	A	H	B	H	A	H	A	H	H	H	A	A	H	H	B
S6_1092186	6	1092186	A	B	G	A	H	H	A	B	A	H	H	H	H	A	H	H	H	H	H	H	H	A	A	H	H	H	H	H	A	A	H	H	A	H	A	H	A	H	H	H	H	H	A	H	H	H	A
S6_1092215	6	1092215	T	B	G	A	H	H	H	B	B	H	H	H	H	A	H	B	H	H	H	H	H	A	A	H	H	H	H	H	A	H	H	H	A	H	A	H	H	H	H	H	H	H	A	H	H	H	B
S6_1092262	6	1092262	G	B	A	A	H	H	H	B	B	H	H	H	H	A	H	B	H	H	H	H	H	A	A	H	H	H	H	H	A	H	H	H	A	H	A	H	H	H	A	H	H	H	A	H	H	H	B
S6_1092270	6	1092270	G	B	A	A	H	H	B	B	B	H	H	H	H	A	H	H	H	H	H	H	H	A	A	H	H	H	H	H	A	H	H	H	H	H	A	H	H	H	H	H	H	H	H	H	H	H	B
S6_1386587	6	1386587	A	B	G	A	B	B	A	A	A	B	B	B	A	B	B	A	B	B	B	B	B	B	B	B	B	A	B	H	B	A	B	B	B	A	B	B	B	B	B	B	B	B	B	A	B	B	A
S6_1455678	6	1455678	G	B	A	A	B	B	B	B	A	B	B	B	B	H	B	H	A	B	B	H	B	B	B	B	B	B	B	B	B	B	B	B	H	B	B	B	A	H	B	B	B	B	B	A	B	B	A
S6_1476725	6	1476725	C	B	T	A	B	H	B	H	B	B	B	B	B	B	H	B	B	A	B	B	B	H	B	H	B	B	B	B	B	B	B	H	B	B	B	B	B	B	B	B	B	B	B	B	B	A	B
S6_1476753	6	1476753	G	B	T	A	B	H	B	H	B	B	B	B	B	B	H	B	B	A	B	B	B	H	B	H	B	B	B	B	B	B	B	H	B	B	B	B	B	B	B	B	B	B	B	B	B	A	B
S6_1476770	6	1476770	C	B	A	A	B	H	B	H	B	B	B	B	B	B	H	B	B	A	B	B	B	H	B	H	B	B	B	B	B	B	B	H	B	B	B	B	B	B	B	B	B	B	B	B	B	A	B
S6_1589993	6	1589993	T	B	C	A	B	B	B	B	A	A	B	A	A	B	B	A	A	B	B	A	B	A	H	A	A	A	A	H	B	B	B	A	A	B	B	B	A	A	B	A	A	B	B	A	A	B	A
S6_3271589	6	3271589	C	B	G	A	B	B	B	A	A	A	B	B	B	A	A	B	B	B	B	A	B	A	A	B	A	B	B	H	A	A	A	A	A	B	B	B	A	B	B	A	B	B	B	A	A	A	B
S6_3271637	6	3271637	G	B	A	A	B	B	B	A	A	A	B	B	B	A	A	B	B	B	B	A	B	A	A	B	A	B	B	H	A	A	A	A	A	B	B	B	A	B	B	A	B	B	B	A	A	A	B
S6_3271638	6	3271638	T	B	C	A	B	B	B	B	A	A	B	B	B	A	A	B	B	B	B	A	B	A	A	B	A	B	B	H	A	B	A	A	A	B	B	B	A	B	B	A	B	B	B	A	A	A	B
S6_4140760	6	4140760	T	B	G	A	B	B	B	B	A	A	A	B	B	B	B	H	A	B	H	B	B	B	B	B	B	B	B	A	B	B	B	B	A	B	B	B	A	A	B	B	H	A	B	A	B	B	A
S6_4326855	6	4326855	T	B	C	A	B	B	H	B	A	H	A	B	B	B	B	A	B	B	B	B	B	H	B	B	B	H	H	A	B	B	B	B	B	A	A	B	A	A	B	B	B	B	B	A	B	B	A
S6_4333053	6	4333053	T	B	G	A	B	B	B	B	A	A	A	B	B	B	B	B	B	B	B	B	B	B	B	B	B	B	B	A	B	B	B	B	B	A	B	B	B	B	B	B	B	B	B	H	B	B	B
S6_4333075	6	4333075	C	B	A	A	B	B	B	B	A	A	A	B	B	B	B	B	B	B	B	B	B	B	B	B	B	B	B	A	B	B	B	B	B	A	B	B	B	B	B	B	B	B	B	H	B	B	B
S6_5168439	6	5168439	G	B	A	A	B	B	B	B	A	A	B	B	B	B	B	B	A	B	B	B	B	B	B	B	B	B	B	A	B	B	B	B	B	B	B	B	H	B	B	B	B	B	B	B	B	B	B
S6_8599736	6	8599736	T	B	C	A	B	B	H	B	B	B	B	B	B	B	B	A	H	B	B	B	B	H	B	B	H	B	B	H	B	B	B	B	A	A	A	H	B	B	H	B	H	H	B	B	H	B	B
S6_8599737	6	8599737	G	B	A	A	B	B	H	B	B	B	B	B	B	B	B	A	H	B	B	B	B	H	B	B	H	B	B	B	B	B	B	B	A	A	A	H	B	B	H	B	H	H	B	B	H	B	B
S6_8599802	6	8599802	T	B	G	A	B	B	H	B	B	B	B	B	B	B	B	A	H	B	B	B	B	H	B	B	H	B	B	B	B	B	B	B	A	A	A	H	B	B	H	B	H	H	B	B	H	B	B
S6_8826582	6	8826582	C	B	T	A	B	B	A	B	B	B	B	B	B	B	B	B	A	B	B	B	B	A	B	B	A	B	B	B	B	B	B	H	H	B	B	B	B	H	A	B	B	B	B	A	B	B	B
S6_10605211	6	10605211	T	B	C	A	A	A	B	B	B	A	A	B	B	B	B	B	B	B	B	A	B	B	A	A	A	A	A	B	A	A	B	B	B	A	A	B	B	A	A	A	A	A	B	B	B	B	B
S6_10605226	6	10605226	G	B	A	A	A	A	B	B	B	A	A	B	B	B	B	B	B	B	B	A	B	B	A	A	A	A	A	B	A	A	B	B	B	A	A	B	B	A	A	A	A	A	B	B	B	B	B
S6_14436274	6	14436274	T	B	C	A	B	A	A	A	B	B	A	A	A	A	B	A	A	A	A	B	A	A	A	A	A	A	B	B	A	B	A	A	A	A	A	A	A	A	A	A	A	A	A	A	A	B	B
S6_14436339	6	14436339	A	B	G	A	B	B	B	B	B	B	B	B	B	B	B	B	A	B	A	B	B	B	B	A	B	B	B	B	B	B	A	B	B	B	B	B	B	B	B	A	B	B	B	B	B	B	B
S6_15072239	6	15072239	T	B	A	A	A	A	A	B	A	H	B	B	B	A	H	A	A	A	A	H	B	H	B	B	A	A	A	H	H	A	A	A	A	A	B	A	A	A	B	A	A	A	A	B	H	B	A
S6_19044864	6	19044864	T	B	C	A	A	A	A	H	A	A	A	A	A	A	A	A	A	A	A	A	A	A	A	H	A	A	A	H	A	A	A	A	A	A	A	A	A	A	A	A	B	A	B	A	A	A	A
S6_22261144	6	22261144	C	B	T	A	B	B	B	B	B	B	A	B	B	B	B	B	A	B	B	B	B	B	A	B	B	B	B	B	B	B	B	B	B	B	B	B	B	B	B	B	B	B	B	B	B	B	B
S6_22656509	6	22656509	G	B	C	A	B	B	B	B	B	B	A	B	B	B	B	A	A	B	B	B	B	B	A	B	B	B	B	B	B	B	B	B	B	A	B	B	B	B	B	B	B	B	B	B	B	B	B
S6_22656512	6	22656512	C	B	G	A	B	B	B	B	B	B	A	B	B	B	B	A	A	B	B	B	B	B	A	B	B	B	B	B	B	B	B	B	B	A	B	B	B	B	B	B	B	B	B	B	B	B	B
S6_22656515	6	22656515	C	B	G	A	B	B	B	B	B	B	A	B	B	B	B	A	A	B	B	B	B	B	A	B	B	B	B	B	B	B	B	B	B	A	B	B	B	B	B	B	B	B	B	B	B	B	B
S6_23361121	6	23361121	C	B	A	A	B	B	B	A	B	B	A	B	B	B	B	B	A	B	B	B	B	B	A	B	B	B	B	B	A	B	B	B	B	B	B	B	B	B	B	B	B	B	B	B	H	B	B
S6_23443279	6	23443279	G	B	T	A	B	B	B	B	B	B	B	B	B	B	B	B	A	B	B	B	B	H	A	B	B	B	B	B	B	B	B	B	B	H	B	B	B	B	B	B	B	B	B	B	B	B	H
S6_23720303	6	23720303	T	B	G	A	B	B	B	B	B	B	A	B	B	B	B	A	A	B	B	B	B	B	A	B	B	B	H	B	A	B	B	B	B	A	B	B	B	B	B	B	B	B	B	B	B	B	B
S6_24039346	6	24039346	T	B	A	A	B	B	B	H	B	B	H	B	B	B	B	H	A	B	B	B	B	B	A	B	B	B	B	B	A	B	B	B	B	B	B	B	B	B	B	B	B	B	B	B	B	B	B
S6_24039384	6	24039384	C	B	T	A	B	B	B	H	B	B	H	B	B	B	B	H	A	B	B	B	B	B	A	B	B	B	B	B	A	B	B	B	B	B	B	B	B	B	B	B	B	B	B	B	B	B	B
S6_24332630	6	24332630	C	B	T	A	B	B	A	A	A	B	A	B	B	B	B	A	A	B	A	B	B	B	A	B	A	B	B	B	A	B	B	A	B	A	B	B	B	B	A	B	A	B	A	B	B	B	B
S6_24556330	6	24556330	C	B	A	A	B	B	B	H	B	B	A	B	B	H	B	H	A	B	B	B	B	B	H	B	B	B	B	B	H	B	B	B	B	B	B	B	B	B	B	B	B	H	B	B	B	B	B
S6_24661383	6	24661383	G	B	A	A	B	B	B	A	A	B	A	B	B	B	B	A	A	B	A	B	B	B	A	B	A	B	B	A	B	B	B	A	B	A	B	B	B	B	A	B	B	B	A	B	H	B	H
S6_25390590	6	25390590	A	B	G	A	B	B	B	A	A	B	A	A	B	B	B	A	A	B	A	B	A	H	A	B	A	B	B	A	A	B	B	B	B	A	B	B	B	B	B	A	B	B	A	B	A	B	B
S7_58050	7	58050	C	B	T	A	B	B	A	B	B	B	B	B	B	B	B	A	B	B	B	B	B	A	B	B	B	B	B	B	B	B	B	B	B	B	B	B	B	B	B	B	B	A	A	B	H	B	A
S7_287127	7	287127	T	B	A	A	B	A	H	B	B	B	B	B	B	A	B	B	B	B	B	B	B	A	B	B	A	B	B	A	B	B	B	B	B	B	B	B	B	B	B	B	B	B	B	B	B	B	B
S7_1606209	7	1606209	G	B	C	A	H	B	B	A	B	B	A	B	A	B	B	A	A	A	B	B	B	B	B	B	A	H	A	A	B	B	A	B	B	H	B	B	B	B	H	B	B	A	B	B	H	B	A
S7_5190837	7	5190837	G	B	A	A	B	B	A	A	B	B	B	B	A	B	B	A	A	A	B	B	B	B	B	H	B	B	B	H	B	A	A	B	B	B	B	B	B	A	A	B	H	B	B	B	B	A	B
S7_5240077	7	5240077	C	B	A	A	B	B	B	A	B	B	B	B	A	B	B	A	A	B	B	B	B	A	B	B	B	B	A	B	B	A	A	B	B	B	B	B	B	B	A	B	B	B	B	B	H	A	B
S7_5312678	7	5312678	A	B	G	A	B	B	A	A	B	B	B	B	H	B	B	A	H	B	B	B	B	H	B	B	B	B	A	H	A	A	H	B	B	B	B	B	B	B	H	B	B	B	B	B	B	A	B
S7_5312693	7	5312693	G	B	A	A	B	B	A	A	B	B	B	B	H	B	B	A	H	B	B	B	B	H	B	B	B	B	A	H	A	A	H	B	B	B	B	B	B	B	H	B	B	B	B	B	B	A	B
S7_5498439	7	5498439	C	B	T	A	B	B	A	B	A	B	B	B	B	A	B	A	A	B	B	A	B	A	B	B	B	B	B	B	A	B	B	A	A	A	A	B	A	B	B	B	B	B	B	H	A	B	B
S7_5498440	7	5498440	C	B	G	A	B	B	A	B	A	B	B	B	B	A	B	A	A	B	B	A	B	A	B	B	B	B	B	B	A	B	B	A	A	A	A	B	A	B	B	B	B	B	B	H	A	B	B
S7_5498447	7	5498447	A	B	G	A	B	B	A	B	A	B	B	B	B	A	B	A	A	B	B	A	B	A	B	B	B	B	B	B	A	B	B	A	A	A	A	B	A	B	B	B	B	B	B	H	A	B	B
S7_5498467	7	5498467	A	B	G	A	B	B	A	B	A	B	B	B	B	A	B	A	A	B	B	A	B	A	B	B	B	B	B	B	A	B	B	A	A	A	A	B	A	B	B	B	B	B	B	H	A	B	B
S7_5498468	7	5498468	T	B	G	A	B	B	A	B	A	B	B	B	B	A	B	A	A	B	B	A	B	A	B	B	B	B	B	B	A	B	B	A	A	A	A	B	A	B	B	B	B	B	B	H	A	B	B
S7_5498492	7	5498492	T	B	C	A	B	B	A	B	A	B	B	B	B	A	B	A	A	B	B	A	B	A	B	B	B	B	B	B	A	B	B	A	A	A	A	B	A	B	B	B	B	B	B	H	A	B	B
S7_5498509	7	5498509	C	B	G	A	B	B	A	B	A	B	B	B	B	A	B	A	A	B	B	A	B	A	B	B	B	B	B	B	A	B	B	A	A	A	A	B	A	B	B	B	B	B	B	H	A	B	B
S7_5498517	7	5498517	A	B	G	A	B	B	A	B	A	B	B	B	B	A	B	A	A	B	B	A	B	A	B	B	B	B	B	B	A	B	B	A	A	A	A	B	A	B	B	B	B	B	B	H	A	B	B
S7_7188908	7	7188908	T	B	C	A	B	H	A	B	B	B	A	B	B	B	B	B	A	H	B	A	B	H	B	B	B	B	B	H	A	B	B	B	B	B	B	B	H	B	H	H	H	H	H	B	B	B	B
S7_7474611	7	7474611	C	B	G	A	B	B	B	A	B	B	B	B	A	B	B	A	A	A	B	B	B	B	B	B	B	B	B	B	B	A	A	B	B	B	B	B	B	A	B	B	B	B	B	B	B	A	B
S7_7663015	7	7663015	C	B	T	A	B	B	B	A	B	B	B	B	A	B	B	A	B	B	B	B	B	A	B	B	B	B	B	B	A	B	B	B	B	B	B	B	B	A	B	B	B	B	B	B	H	A	H
S7_7663021	7	7663021	G	B	A	A	B	B	B	A	B	B	B	B	A	B	B	A	B	B	B	B	B	A	B	B	B	B	B	B	A	B	B	B	B	B	B	B	B	A	B	B	B	B	B	B	H	A	H
S7_7713498	7	7713498	C	B	T	A	B	B	B	A	B	B	B	B	A	B	B	A	A	B	B	B	B	B	B	B	B	B	A	H	B	A	A	B	B	B	B	B	B	A	A	B	B	B	B	B	H	A	B
S7_9013775	7	9013775	A	B	G	A	A	A	A	A	A	A	A	A	B	B	A	A	A	B	A	A	A	A	A	A	B	A	A	A	H	B	B	A	A	A	A	B	A	A	A	A	A	A	A	A	B	A	A
S7_9013777	7	9013777	T	B	C	A	A	A	A	A	A	A	A	A	B	B	A	A	A	B	A	A	A	A	A	A	B	A	A	A	H	B	B	A	A	A	A	B	A	A	A	A	A	A	A	A	B	A	A
S7_9013795	7	9013795	C	B	T	A	A	A	A	A	A	A	A	A	B	B	A	A	A	B	A	A	A	A	A	A	B	A	A	A	H	B	B	A	A	A	A	B	A	A	A	A	A	A	A	A	B	A	A
S7_9013806	7	9013806	T	B	G	A	A	A	A	A	A	A	A	A	B	B	A	A	A	B	A	A	A	A	A	A	B	A	A	A	H	B	B	A	A	A	A	B	A	A	A	A	A	A	A	A	B	A	A
S7_9013814	7	9013814	G	B	A	A	A	A	A	A	A	A	A	A	B	B	A	A	A	B	A	A	A	A	A	A	B	A	A	A	H	B	B	A	A	A	A	B	A	A	A	A	A	A	A	A	B	A	A
S7_9013816	7	9013816	C	B	T	A	A	A	A	A	A	A	A	A	B	B	A	A	A	B	A	A	A	A	A	A	B	A	A	A	H	B	B	A	A	A	A	B	A	A	A	A	A	A	A	A	B	A	A
S7_9013831	7	9013831	T	B	C	A	A	A	A	A	A	A	A	A	B	B	A	A	A	B	A	A	A	A	A	A	B	A	A	A	H	B	B	A	A	A	A	B	A	A	A	A	A	A	A	A	B	A	A
S7_9312419	7	9312419	A	B	G	A	A	A	A	A	B	A	A	A	A	A	A	A	A	A	A	B	A	A	A	A	B	A	A	A	A	A	A	A	A	B	A	A	A	A	A	A	A	B	A	A	H	A	B
S7_9490560	7	9490560	C	B	T	A	B	B	B	A	B	B	B	B	A	B	B	A	A	B	B	B	B	B	B	B	B	B	B	B	A	A	A	B	B	B	B	B	B	A	A	B	A	B	B	H	H	A	B
S7_9503931	7	9503931	C	B	T	A	B	B	B	A	B	B	B	B	A	B	B	A	H	H	B	B	B	H	B	B	B	B	B	B	H	A	A	B	B	B	B	B	B	H	H	B	B	B	B	B	B	A	B
S7_15293925	7	15293925	C	B	T	A	B	B	B	A	B	B	H	B	A	B	B	A	A	A	B	B	B	A	B	B	B	B	B	B	A	A	A	B	B	B	A	B	B	B	A	B	B	B	B	B	B	A	B
S7_15905320	7	15905320	A	B	G	A	B	B	B	A	B	B	B	B	A	B	B	A	A	B	B	B	B	B	B	B	B	B	A	H	A	A	A	B	B	B	B	B	B	B	B	B	B	B	B	B	H	A	B
S7_15943441	7	15943441	A	B	G	A	B	A	B	B	B	A	H	A	B	B	A	B	B	A	A	B	A	A	B	B	B	B	H	B	A	A	B	H	B	A	B	A	A	H	B	A	A	H	B	A	A	B	B
S7_15943458	7	15943458	C	B	T	A	B	A	B	B	B	A	H	A	B	B	A	B	B	A	A	B	A	A	B	B	B	B	H	B	A	A	B	H	B	A	B	A	A	H	B	A	A	H	B	A	A	B	B
S7_15943464	7	15943464	C	B	A	A	B	A	B	B	B	A	H	A	B	B	A	B	B	A	A	B	A	A	B	B	B	B	H	B	A	A	B	B	B	A	B	A	A	H	B	A	A	H	B	A	A	B	B
S7_15943547	7	15943547	C	B	T	A	B	B	B	A	B	B	B	B	B	B	B	A	A	B	B	B	B	B	B	B	B	B	H	H	B	A	A	B	B	B	B	B	B	B	B	B	B	B	B	B	B	A	B
S7_15954778	7	15954778	G	B	T	A	B	B	B	A	B	B	B	B	A	H	B	A	A	B	B	B	B	B	B	B	B	B	A	B	A	A	A	B	B	B	B	B	B	B	A	B	B	H	B	B	B	A	B
S7_15954781	7	15954781	G	B	A	A	B	B	B	A	B	B	B	B	A	H	B	A	A	B	B	B	B	B	B	B	B	B	A	B	A	A	A	B	B	B	B	B	B	B	A	B	B	H	B	B	B	A	B
S7_16009894	7	16009894	G	B	C	A	B	B	B	A	B	B	B	B	A	B	B	A	A	A	B	B	B	B	B	B	B	B	A	B	B	A	A	B	B	B	H	B	B	B	A	B	B	B	B	B	B	A	B
S7_16071250	7	16071250	T	B	C	A	B	B	B	A	B	B	B	B	H	B	B	A	B	A	B	B	B	B	B	B	B	B	H	B	H	A	A	B	B	B	B	B	B	B	H	B	B	B	B	B	B	A	B
S7_16173045	7	16173045	G	B	A	A	B	B	B	A	B	B	B	B	A	B	B	A	A	B	B	B	B	B	B	B	B	B	A	B	A	A	A	B	B	B	A	B	B	B	B	B	B	B	B	B	H	A	B
S7_16749024	7	16749024	C	B	G	A	B	A	B	A	B	B	B	B	A	B	B	A	A	A	B	B	B	A	B	B	B	B	B	B	B	A	A	B	B	B	B	B	B	B	A	B	B	B	B	B	H	A	B
S7_16749028	7	16749028	A	B	C	A	B	A	B	A	B	B	B	B	A	B	B	A	A	A	B	B	B	A	B	B	B	B	B	B	B	A	A	B	B	B	B	B	B	B	A	B	B	B	B	B	H	A	B
S7_16749032	7	16749032	G	B	C	A	B	A	B	A	B	B	B	B	A	B	B	A	A	A	B	B	B	A	B	B	B	B	B	H	B	A	A	B	B	B	B	B	B	B	A	B	B	B	B	B	H	A	B
S7_16749053	7	16749053	A	B	G	A	B	A	B	A	B	B	B	B	A	B	B	A	A	A	B	B	B	A	B	B	B	B	B	A	B	A	A	B	B	B	B	B	B	B	A	B	B	B	B	B	H	A	B
S7_16899850	7	16899850	T	B	C	A	B	B	B	A	B	B	B	B	A	B	B	A	A	A	B	B	B	B	B	B	B	B	B	B	B	A	A	B	B	B	B	B	B	B	A	B	B	B	B	B	H	A	B
S7_17131083	7	17131083	G	B	C	A	B	H	B	A	B	B	B	B	A	B	B	A	A	B	B	B	B	B	B	B	B	B	H	B	B	A	A	B	B	B	B	B	B	B	A	B	B	B	B	B	B	A	B
S7_17496658	7	17496658	G	B	C	A	B	B	A	A	B	B	B	B	A	B	B	A	A	B	B	B	B	B	B	B	B	B	A	B	B	A	A	B	B	B	B	B	B	B	A	B	B	B	B	B	H	A	B
S7_17524282	7	17524282	C	B	A	A	B	H	B	A	B	B	B	B	A	B	B	A	H	B	B	B	B	H	B	B	B	B	B	H	H	A	A	B	B	H	B	B	B	B	H	B	B	B	B	B	H	A	H
S7_17524284	7	17524284	C	B	T	A	B	H	B	A	B	B	B	B	A	B	B	A	H	B	B	B	B	H	B	B	B	B	B	H	H	A	A	B	B	H	H	B	B	B	H	B	B	B	B	B	H	A	H
S7_17539304	7	17539304	T	B	G	A	B	B	A	A	B	B	B	B	A	B	B	A	A	A	B	B	B	B	B	B	B	B	B	H	B	A	A	B	B	B	B	A	B	B	A	B	B	B	B	H	H	A	B
S7_17539335	7	17539335	T	B	C	A	B	B	A	A	B	B	B	B	A	B	B	A	A	A	B	B	B	A	B	B	B	B	B	H	B	A	A	B	B	B	B	A	B	B	A	B	B	B	B	H	H	A	B
S7_17539346	7	17539346	G	B	C	A	B	B	A	A	B	B	B	B	A	B	B	A	A	A	B	B	B	B	B	B	B	B	B	H	B	A	A	B	B	B	B	A	B	B	A	B	B	B	B	H	H	A	B
S7_17539370	7	17539370	G	B	T	A	B	B	A	A	B	B	B	B	A	B	B	A	A	A	B	B	B	B	B	B	B	B	B	H	B	A	A	B	B	B	B	A	B	B	A	B	B	B	B	H	H	A	B
S7_17870885	7	17870885	A	B	C	A	B	B	A	A	B	B	B	B	B	B	B	A	A	B	B	B	B	B	B	H	B	B	A	B	B	A	A	B	B	B	B	B	B	B	A	B	B	B	B	A	B	A	B
S7_18114148	7	18114148	G	B	A	A	B	B	A	A	B	B	B	B	H	B	B	A	A	B	B	B	B	B	B	B	B	B	B	A	B	A	B	B	B	B	B	B	B	B	A	B	B	B	H	A	H	A	B
S7_18610944	7	18610944	G	B	C	A	A	B	A	B	B	B	H	B	A	B	B	A	B	A	B	A	A	B	B	H	B	B	A	A	B	A	A	A	B	B	B	B	B	B	A	B	B	B	B	A	B	A	B
S7_18763454	7	18763454	T	B	G	A	A	A	A	B	A	B	B	A	A	A	A	A	A	A	A	H	H	A	A	H	A	B	A	A	A	A	H	A	A	B	B	B	H	B	H	A	A	B	B	A	B	B	A
S7_19333971	7	19333971	T	B	C	A	B	A	B	B	B	B	B	B	A	B	B	A	A	B	B	B	B	B	B	B	B	B	H	H	B	A	B	B	B	B	B	B	B	B	A	B	B	B	B	A	B	A	B
S7_19334046	7	19334046	C	B	G	A	B	A	B	B	B	B	B	B	A	B	B	A	A	B	B	B	B	B	B	B	B	B	H	H	B	A	A	B	B	B	B	B	B	B	A	B	B	B	B	A	B	A	B
S7_19478033	7	19478033	T	B	C	A	B	B	B	B	B	B	B	B	A	B	B	A	A	B	B	B	B	A	B	B	B	B	B	A	B	A	B	B	B	B	B	B	B	B	A	B	B	B	B	A	B	A	B
S7_21167945	7	21167945	A	B	C	A	A	B	B	B	B	B	A	A	B	H	B	A	A	B	A	B	B	A	B	A	B	A	A	B	H	A	B	B	B	B	B	B	A	A	H	B	B	B	A	B	B	A	B
S7_21167952	7	21167952	T	B	A	A	A	B	B	B	B	B	A	A	B	H	B	A	A	B	A	B	B	A	B	A	B	A	A	B	H	A	B	B	B	B	B	B	A	A	H	B	B	B	A	B	B	A	B
S7_21167965	7	21167965	G	B	C	A	A	B	B	B	B	B	A	A	B	H	B	A	A	B	A	B	B	A	B	A	B	A	A	B	H	A	B	B	B	B	B	B	A	A	H	B	B	B	A	B	B	A	B
S7_21167978	7	21167978	G	B	A	A	A	B	B	B	B	B	A	A	B	H	B	A	A	B	A	B	B	A	B	A	B	A	A	B	H	A	B	B	B	B	B	B	A	A	H	B	B	B	A	B	B	A	B
S7_21167990	7	21167990	T	B	A	A	A	B	B	B	B	B	A	A	B	H	B	A	A	B	A	B	B	A	B	A	B	A	A	B	H	A	B	B	B	B	B	B	A	A	H	B	B	B	A	B	B	A	B
S7_23233278	7	23233278	A	B	G	A	B	B	B	B	B	B	B	B	B	B	H	A	A	H	B	B	B	B	B	B	B	B	H	H	B	B	A	B	B	H	H	B	B	B	B	B	B	B	B	A	B	A	B
S7_23248364	7	23248364	T	B	C	A	B	B	B	B	B	B	B	B	B	A	A	A	A	B	A	A	B	B	B	A	B	B	B	A	B	B	A	A	B	B	H	B	B	B	A	B	A	B	B	H	H	A	A
S7_23482542	7	23482542	C	B	G	A	B	B	A	B	B	B	B	B	B	A	A	A	B	B	B	A	A	B	B	A	B	B	B	H	B	B	A	A	B	B	B	B	B	B	B	B	A	A	B	A	H	A	A
S7_23482580	7	23482580	A	B	G	A	B	B	A	B	B	B	B	B	B	A	A	A	B	B	B	A	A	B	B	A	B	B	B	H	B	B	A	A	B	B	B	B	B	B	B	B	A	A	B	A	H	A	A
S7_23497366	7	23497366	C	B	T	A	A	B	B	B	B	B	B	B	B	B	A	B	B	A	B	A	A	B	B	H	B	B	B	A	B	B	A	A	B	B	B	B	B	B	B	B	A	B	B	A	B	A	A
S7_23498730	7	23498730	G	B	A	A	B	B	B	B	B	B	B	B	B	A	A	B	B	A	A	A	B	B	B	A	B	B	B	A	B	B	A	A	B	B	B	B	A	B	B	B	A	B	B	A	B	A	A
S7_23498748	7	23498748	T	B	C	A	B	B	B	B	B	B	B	B	B	A	A	B	B	A	A	A	B	B	B	A	B	B	B	A	B	B	A	A	B	B	B	B	A	B	B	B	A	B	B	A	B	A	A
S7_23498753	7	23498753	A	B	T	A	B	B	B	B	B	B	B	B	B	A	A	B	B	A	A	A	B	B	B	A	B	B	B	A	B	B	A	A	B	B	B	B	A	B	B	B	A	B	B	A	B	A	A
S7_23498768	7	23498768	A	B	G	A	B	B	A	B	B	B	B	B	B	A	A	B	B	A	A	A	B	B	B	A	B	B	B	A	B	B	A	A	B	B	B	B	A	B	B	B	A	B	B	A	B	A	A
S7_23578124	7	23578124	C	B	T	A	B	B	B	B	B	B	B	B	B	A	A	A	B	A	A	A	A	B	B	A	B	B	B	A	B	B	A	A	B	B	B	B	B	B	A	B	A	B	B	A	B	A	A
S7_23692772	7	23692772	C	B	T	A	A	B	B	B	B	B	B	B	B	A	A	B	B	A	A	A	A	B	B	A	B	B	B	H	B	B	A	A	B	H	B	B	B	B	A	B	A	B	B	A	H	A	A
S7_23692801	7	23692801	G	B	A	A	A	B	B	B	B	B	B	B	B	A	A	B	B	A	A	A	A	B	B	A	B	B	B	H	B	B	A	A	B	H	B	B	B	B	A	B	A	B	B	A	H	A	A
S7_23721077	7	23721077	C	B	T	A	B	B	A	B	B	B	B	B	B	A	A	A	A	A	A	A	A	B	B	A	B	B	B	A	B	B	A	A	B	B	B	B	B	B	B	B	A	A	B	A	B	A	A
S7_23797430	7	23797430	G	B	C	A	B	B	B	B	B	B	B	B	B	A	A	A	A	H	A	H	A	B	B	A	B	B	B	A	B	B	A	A	B	B	B	B	B	B	A	A	A	B	H	A	B	A	A
S7_23862863	7	23862863	G	B	A	A	B	B	A	B	B	B	B	B	B	B	A	B	B	B	B	B	B	B	B	B	B	B	B	H	B	A	A	B	B	H	B	B	B	B	B	B	B	B	B	H	B	A	B
S7_23896523	7	23896523	C	B	G	A	B	B	A	B	B	B	B	B	B	A	A	B	A	B	A	A	A	B	B	A	B	B	B	A	B	B	B	A	B	B	B	B	B	B	A	A	A	H	B	A	H	A	A
S7_24101062	7	24101062	A	B	C	A	B	B	H	B	B	B	B	B	B	A	A	H	H	H	A	A	H	B	B	A	B	B	A	A	B	B	A	A	B	B	B	B	B	B	H	B	A	A	B	A	H	A	A
S7_24387125	7	24387125	C	B	T	A	B	B	H	B	B	B	B	H	B	B	B	B	A	B	B	B	H	B	B	B	B	H	B	A	B	B	H	B	B	H	B	H	B	B	H	H	H	H	B	B	B	B	B
S7_24387130	7	24387130	T	B	C	A	B	B	H	B	B	B	B	H	B	B	B	B	A	B	B	B	H	B	B	B	B	H	B	A	B	B	H	B	B	H	B	H	B	B	H	H	H	H	B	B	B	B	B
S7_24387137	7	24387137	A	B	C	A	B	B	H	B	B	B	B	H	B	B	B	B	A	B	B	B	H	B	B	B	B	H	B	A	B	B	H	B	B	H	B	H	B	B	H	H	H	H	B	B	B	B	B
S7_24387152	7	24387152	A	B	T	A	B	B	H	B	B	B	B	H	B	B	B	B	A	B	B	B	H	B	B	B	B	H	B	A	B	B	H	B	B	H	B	H	B	B	H	H	H	H	B	B	B	B	B
S7_24387155	7	24387155	T	B	C	A	B	B	H	B	B	B	B	H	B	B	B	B	A	B	B	B	H	B	B	B	B	H	B	A	B	B	H	B	B	H	B	H	B	B	H	H	H	H	B	B	B	B	B
S7_24387162	7	24387162	G	B	A	A	B	B	H	B	B	B	B	H	B	B	B	B	A	B	B	B	H	B	B	B	B	H	B	A	B	H	H	B	B	H	B	H	B	B	H	H	H	H	B	B	B	B	B
S7_24535578	7	24535578	T	B	C	A	B	B	A	B	B	B	B	B	B	A	B	A	A	B	A	A	A	B	B	B	B	B	B	B	B	B	A	A	B	B	B	B	B	B	B	B	A	A	B	A	B	A	A
S7_24675222	7	24675222	C	B	T	A	B	B	B	B	B	B	B	B	B	A	A	A	B	B	A	A	A	B	B	B	B	B	B	A	B	B	B	A	B	B	B	B	B	B	B	B	B	B	B	A	B	A	A
S7_25052896	7	25052896	A	B	G	A	B	B	B	B	B	B	B	B	B	B	H	B	B	A	A	A	B	B	B	B	B	B	B	H	B	B	H	A	B	B	B	B	B	B	B	B	B	H	B	A	B	A	B
S7_25052897	7	25052897	C	B	G	A	B	B	B	B	B	B	B	B	B	B	H	B	B	A	A	A	B	B	B	B	B	B	B	H	B	B	H	A	B	B	B	B	B	B	B	B	B	H	B	A	B	A	B
S7_25195838	7	25195838	T	B	C	A	B	B	H	B	B	B	B	B	B	A	A	B	B	A	A	A	B	B	B	B	B	B	B	A	B	B	B	A	B	B	B	B	B	H	A	B	A	B	B	A	H	A	B
S7_25435429	7	25435429	T	B	C	A	A	B	B	B	B	B	B	B	B	A	A	A	A	B	A	A	A	B	B	B	B	B	B	B	B	B	A	A	B	B	B	B	B	B	B	B	A	A	B	A	B	A	B
S7_25907852	7	25907852	A	B	G	A	B	B	B	B	B	B	B	B	B	A	A	B	A	A	A	A	A	B	B	B	B	B	B	H	B	B	B	H	B	B	B	B	A	B	A	B	A	A	B	A	B	A	B
S7_25958615	7	25958615	G	B	A	A	H	B	B	B	B	B	B	B	B	A	H	H	B	B	A	A	A	B	H	B	B	B	B	H	B	B	B	A	B	B	B	H	B	B	A	A	A	B	B	A	B	A	B
S7_25980888	7	25980888	G	B	A	A	B	B	B	B	B	B	H	B	B	A	B	A	A	H	A	A	A	B	B	B	B	B	B	H	B	B	A	A	B	B	B	B	B	B	H	B	H	A	B	A	B	A	B
S7_27406884	7	27406884	A	B	G	A	A	B	B	B	B	A	A	B	B	A	B	B	A	A	A	A	B	B	A	B	B	A	B	H	B	B	B	A	B	B	A	B	B	B	B	B	A	B	B	A	A	A	B
S7_27406903	7	27406903	C	B	T	A	A	B	B	B	B	A	A	B	B	A	B	B	A	A	A	A	B	B	A	B	B	A	B	H	B	B	B	A	B	B	A	B	B	B	B	B	A	B	B	A	A	A	B
S7_27406908	7	27406908	A	B	G	A	A	B	B	B	B	A	A	B	B	A	B	B	A	A	A	A	B	B	A	B	B	A	B	H	B	B	B	A	B	B	A	B	B	B	B	B	A	B	B	A	A	A	B
S7_27406915	7	27406915	G	B	A	A	A	B	B	B	B	A	A	B	B	A	B	B	A	A	A	A	B	B	A	B	B	A	B	H	B	B	B	A	B	B	A	B	B	B	B	B	A	B	B	A	A	A	B
S7_27406925	7	27406925	A	B	G	A	A	B	B	B	B	A	A	B	B	A	B	B	A	A	A	A	B	B	A	B	B	A	B	H	B	B	B	A	B	B	A	B	B	B	B	B	A	B	B	A	A	A	B
S7_27406929	7	27406929	T	B	A	A	A	B	B	B	B	A	A	B	B	A	B	B	A	A	A	A	B	B	A	B	B	A	B	H	B	B	B	A	B	B	A	B	B	B	B	B	A	B	B	A	A	A	B
S7_27620397	7	27620397	G	B	A	A	A	B	B	B	B	B	B	H	B	A	B	B	A	B	A	A	B	A	B	B	B	B	B	A	B	B	B	A	B	B	B	B	B	B	B	B	A	B	B	A	A	A	B
S7_27655873	7	27655873	C	B	G	A	A	B	A	B	B	A	B	B	B	A	A	A	A	B	A	A	A	B	B	B	B	B	B	A	B	B	A	A	B	B	B	B	B	B	B	B	A	B	B	A	H	A	B
S7_27970082	7	27970082	G	B	A	A	A	B	A	B	B	H	B	B	B	A	A	A	H	A	A	A	A	H	H	B	B	B	B	B	B	B	B	A	A	B	B	B	B	B	H	B	A	H	B	A	A	A	B
S7_28021541	7	28021541	G	B	A	A	H	B	A	B	B	B	B	B	B	A	B	A	A	A	A	A	B	B	B	B	B	B	B	B	B	B	B	H	B	H	B	B	B	B	B	B	B	B	B	A	A	A	B
S8_686383	8	686383	A	B	T	A	B	B	A	B	B	B	A	B	B	A	B	A	A	B	A	A	B	A	B	B	B	B	B	A	A	A	B	A	B	H	B	B	B	B	A	A	B	H	A	B	H	B	A
S8_686385	8	686385	C	B	T	A	B	B	A	B	B	B	A	B	B	A	B	A	A	B	A	A	B	A	B	B	B	B	B	A	A	A	B	A	B	H	B	B	B	B	A	A	B	H	A	B	H	B	A
S8_1149163	8	1149163	T	B	C	A	B	B	B	B	B	B	A	B	B	B	B	A	A	B	A	A	A	A	B	A	B	A	B	B	A	A	B	A	B	B	B	B	B	B	B	A	B	B	B	B	H	B	A
S8_2274949	8	2274949	C	B	T	A	A	B	A	B	B	B	A	B	B	B	B	A	H	B	A	B	B	H	B	B	A	A	H	A	A	A	B	A	B	H	B	H	H	B	B	A	H	H	A	B	B	B	A
S8_3068559	8	3068559	C	B	G	A	B	B	B	B	B	B	A	B	B	B	B	A	B	B	A	B	B	B	B	B	A	A	H	A	A	B	B	A	B	H	B	B	B	B	B	A	B	B	B	A	H	B	A
S8_3377540	8	3377540	A	B	G	A	B	B	B	B	B	B	A	B	B	B	A	A	A	B	A	B	A	A	B	A	A	A	B	A	A	A	B	A	B	H	B	A	B	B	A	A	B	A	B	A	B	B	A
S8_3377543	8	3377543	A	B	G	A	B	B	H	B	B	B	A	B	B	B	A	A	A	B	A	B	A	A	B	A	A	A	B	A	A	A	B	A	B	H	B	A	B	B	A	A	B	A	B	A	B	B	A
S8_3385132	8	3385132	T	B	G	A	B	B	A	B	B	B	A	B	B	B	B	A	A	B	A	B	B	A	B	B	A	A	B	A	A	B	B	A	B	B	B	A	A	B	B	A	B	B	B	A	H	B	A
S8_3439117	8	3439117	T	B	C	A	B	B	B	B	B	B	H	B	B	B	B	A	A	B	A	B	B	A	B	H	A	A	H	A	A	B	B	A	B	B	B	A	A	B	B	H	B	A	B	A	B	B	A
S8_5276826	8	5276826	G	B	C	A	B	B	B	B	B	A	B	B	B	B	B	A	A	B	B	B	A	A	B	B	A	A	A	B	H	B	B	B	B	A	B	B	B	B	A	B	B	A	B	A	B	B	B
S8_5535374	8	5535374	G	B	A	A	A	B	B	A	B	H	A	A	B	B	B	A	A	B	B	B	B	B	H	B	B	B	A	B	A	A	A	B	B	H	B	B	B	B	B	B	A	A	A	A	A	A	B
S8_5535431	8	5535431	T	B	G	A	A	B	B	A	B	H	A	A	B	B	B	A	A	B	B	B	B	B	H	B	B	B	A	B	A	A	A	B	B	H	B	B	B	B	B	B	A	A	A	A	A	A	B
S8_5535461	8	5535461	T	B	A	A	A	B	B	A	B	H	A	A	B	B	B	A	A	B	B	B	B	H	H	B	B	B	A	B	A	A	A	B	B	H	B	B	B	B	B	B	A	A	A	A	A	A	B
S8_5535477	8	5535477	C	B	T	A	A	B	B	A	B	H	A	A	B	B	B	A	A	B	B	B	B	H	H	B	B	B	A	B	A	A	A	B	B	H	B	B	B	B	B	B	A	A	A	A	A	A	B
S8_5551484	8	5551484	T	B	G	A	B	B	H	B	B	B	B	B	A	B	B	A	A	B	B	B	B	A	B	B	A	A	A	A	A	B	B	B	B	A	B	B	B	B	B	H	B	A	B	A	B	B	B
S8_8114821	8	8114821	T	B	G	A	B	B	B	B	B	B	A	B	B	B	B	A	A	B	B	B	B	B	B	B	A	A	A	B	A	B	B	B	B	A	B	B	A	B	B	B	B	A	B	A	B	B	B
S8_9484528	8	9484528	A	B	C	A	B	B	A	B	B	A	H	B	B	B	B	A	B	H	B	B	B	H	B	B	A	A	A	A	B	B	B	B	B	B	B	B	A	B	A	B	B	A	B	A	B	B	B
S8_9757468	8	9757468	T	B	C	A	B	B	B	B	B	B	H	B	A	B	B	A	B	B	B	B	B	A	B	B	B	A	B	A	B	B	B	B	B	A	B	B	B	B	A	B	B	A	B	A	H	B	B
S8_9786452	8	9786452	G	B	T	A	B	B	A	B	B	B	A	B	A	B	B	A	A	B	B	B	B	A	B	B	A	A	A	A	A	B	B	B	B	A	B	B	B	B	B	B	B	A	B	A	H	B	B
S8_10009765	8	10009765	A	B	T	A	B	B	H	B	B	H	B	B	B	B	B	H	H	B	B	B	B	B	B	B	B	H	B	H	H	B	B	B	B	H	B	B	H	B	A	B	B	H	B	H	B	B	B
S8_10168170	8	10168170	T	B	C	A	B	B	B	B	B	B	A	B	B	B	B	A	H	B	B	B	B	H	B	B	A	A	A	A	H	B	B	B	B	A	B	B	B	H	B	B	H	A	B	A	H	B	B
S8_11027940	8	11027940	G	B	A	A	B	B	H	B	B	B	B	B	B	B	B	H	B	B	B	B	B	B	H	H	B	B	B	H	B	B	B	B	B	B	B	B	B	B	B	B	B	B	B	B	B	B	B
S8_11396867	8	11396867	A	B	G	A	B	B	H	B	B	B	B	B	B	B	B	A	B	B	B	B	B	A	B	B	B	A	A	A	B	B	B	B	B	A	B	B	A	B	B	B	B	B	B	A	B	B	B
S8_11709569	8	11709569	T	B	C	A	B	B	B	B	B	A	A	B	B	B	B	A	A	B	B	B	B	B	B	B	B	A	B	H	B	B	B	B	B	A	B	B	B	B	H	B	B	B	B	H	H	B	B
S8_13500136	8	13500136	T	B	C	A	B	B	A	B	B	A	A	B	B	B	B	A	B	B	B	B	B	A	B	B	B	A	A	A	A	B	B	B	B	H	B	B	H	B	A	B	B	A	B	A	H	B	B
S8_13500180	8	13500180	G	B	A	A	B	B	A	B	B	A	A	B	B	B	B	A	B	B	B	B	B	A	B	B	B	A	A	A	A	B	B	B	B	H	B	B	H	B	A	B	B	A	B	A	H	B	B
S8_14450515	8	14450515	G	B	T	A	B	B	A	B	B	B	B	B	A	B	B	A	A	B	B	B	B	B	B	B	B	A	A	A	A	B	B	B	B	H	B	B	B	B	B	A	B	A	B	A	B	B	B
S8_15020473	8	15020473	A	B	T	A	B	B	H	B	B	A	B	B	B	B	B	A	A	B	B	B	B	A	B	B	B	A	A	A	A	B	B	B	B	A	B	B	B	B	A	B	A	A	B	A	B	B	B
S8_15658571	8	15658571	C	B	T	A	B	B	H	B	B	H	H	B	B	B	B	A	B	B	B	B	B	H	B	B	A	A	H	A	A	B	B	B	B	H	B	B	A	H	B	B	B	A	B	A	H	B	B
S8_16965233	8	16965233	G	B	A	A	B	B	B	B	B	B	B	B	B	B	B	A	A	B	B	B	B	A	B	B	A	A	B	B	B	B	B	B	B	H	B	B	H	B	H	B	B	H	B	B	B	B	B
S8_17212005	8	17212005	C	B	T	A	B	B	H	B	B	B	B	B	B	B	B	A	A	B	B	B	B	H	B	B	H	A	A	H	A	B	B	B	B	A	B	B	B	B	B	B	B	H	H	A	B	B	B
S8_17212039	8	17212039	G	B	A	A	B	B	H	B	B	B	B	B	B	B	B	A	A	B	B	B	B	H	B	B	H	A	A	H	A	B	B	B	B	A	B	B	B	B	B	B	B	H	H	A	B	B	B
S8_18681329	8	18681329	C	B	T	A	B	B	B	B	B	B	B	B	A	B	B	A	A	B	B	B	B	B	B	B	B	B	A	B	A	B	B	B	B	H	B	B	B	B	B	B	B	H	B	B	H	B	B
S8_18681349	8	18681349	G	B	A	A	B	B	B	B	B	B	B	B	A	B	B	A	A	B	B	B	B	B	B	B	B	B	A	B	A	B	B	B	B	H	B	B	B	B	B	B	B	H	B	B	H	B	B
S8_18798805	8	18798805	C	B	G	A	B	B	B	B	B	A	B	B	B	B	B	A	A	B	B	B	A	A	B	B	B	A	A	B	B	B	B	B	B	A	B	B	A	B	B	B	A	A	B	B	H	B	B
S8_19743876	8	19743876	T	B	G	A	B	B	B	B	B	B	B	B	B	B	B	H	H	B	B	B	B	A	B	B	H	H	A	A	A	B	B	B	B	A	B	A	A	H	B	B	B	B	B	B	H	B	B
S8_19743911	8	19743911	C	B	A	A	B	B	B	B	B	B	B	B	B	B	B	H	H	B	B	B	B	A	B	B	H	H	A	A	A	B	B	B	B	A	B	A	A	H	B	B	B	B	B	B	H	B	B
S8_20196662	8	20196662	A	B	C	A	B	B	B	B	B	H	B	B	B	B	B	A	H	B	B	B	B	A	B	B	A	B	B	B	A	B	B	B	B	A	B	B	B	B	B	B	B	B	B	B	B	B	B
S8_20673050	8	20673050	C	B	G	A	B	B	B	B	B	B	B	B	B	B	B	H	A	B	B	B	B	H	B	B	B	B	B	B	B	B	B	B	B	B	B	B	B	B	B	B	B	B	B	B	H	B	B
S8_20824560	8	20824560	C	B	T	A	B	B	B	B	B	B	B	B	B	B	B	A	A	B	B	B	B	B	B	B	B	B	B	B	B	B	B	B	B	B	B	B	A	B	B	B	B	B	B	B	H	B	B
S8_21026154	8	21026154	A	B	G	A	B	B	B	A	B	B	B	B	B	B	B	A	A	B	B	B	B	B	B	B	B	B	B	H	B	B	B	B	B	B	B	B	B	B	B	B	B	B	B	B	B	B	B
S8_22983661	8	22983661	G	B	T	A	B	B	B	H	B	B	B	B	B	B	B	H	H	B	B	B	B	H	B	B	H	B	B	H	A	B	B	B	B	B	B	H	B	B	B	B	B	B	B	B	H	B	B
S8_24138895	8	24138895	A	B	G	A	B	B	B	H	B	B	B	B	B	B	B	B	A	B	B	B	B	B	B	B	B	B	A	A	H	B	B	B	B	B	B	B	B	B	B	B	B	B	B	B	H	B	B
S8_24143697	8	24143697	C	B	G	A	B	B	B	B	B	B	B	B	B	B	B	B	A	B	B	B	B	B	B	B	B	B	B	H	A	B	B	B	B	B	B	A	B	A	B	B	B	A	B	B	H	B	B
S8_24143700	8	24143700	G	B	A	A	B	B	B	B	B	B	B	B	B	B	B	B	A	B	B	B	B	B	B	B	B	B	B	H	A	B	B	B	B	B	B	A	B	H	B	B	B	A	B	B	H	B	B
S8_24143703	8	24143703	C	B	G	A	B	B	B	B	B	B	B	B	B	B	B	B	A	B	B	B	B	B	B	B	B	B	B	H	A	B	B	B	B	B	B	A	B	A	B	B	B	A	B	B	H	B	B
S8_24293629	8	24293629	C	B	T	A	B	B	B	A	B	B	B	B	B	B	B	H	A	B	B	B	B	B	B	B	B	B	B	H	A	B	B	B	B	B	B	B	B	A	B	B	B	H	B	B	B	B	B
S8_25585486	8	25585486	T	B	C	A	B	B	B	B	B	B	B	B	B	A	B	A	A	B	B	B	B	A	B	H	A	B	B	A	B	B	A	B	B	H	B	A	A	B	B	B	B	B	A	B	B	B	B
S8_25585510	8	25585510	T	B	C	A	B	B	B	B	B	B	B	B	B	A	B	A	A	B	B	B	B	A	B	H	A	B	B	A	B	B	A	B	B	H	B	A	A	B	B	B	B	B	A	B	B	B	B
S8_26249593	8	26249593	G	B	A	A	B	B	A	B	B	B	B	B	H	B	B	B	A	B	B	B	B	B	A	B	A	B	B	H	A	B	A	B	B	B	B	A	B	B	A	B	A	B	A	B	B	B	B
S8_26977929	8	26977929	A	B	G	A	A	A	A	A	B	B	A	B	B	B	B	A	A	A	A	A	B	A	B	A	B	B	A	H	B	A	B	A	A	B	B	B	A	B	B	A	B	B	B	A	B	B	B
S8_26977949	8	26977949	C	B	T	A	B	A	A	B	B	B	B	B	B	B	B	B	B	B	A	B	B	A	B	B	B	B	B	H	B	B	B	A	B	B	B	B	A	B	B	A	H	B	B	A	B	B	B
S8_26977952	8	26977952	C	B	A	A	B	A	A	B	B	B	B	B	B	B	B	B	B	B	A	B	B	B	B	B	B	B	B	H	B	B	B	A	B	B	B	B	A	B	B	A	H	B	B	A	B	B	B
S8_26977959	8	26977959	A	B	C	A	B	A	A	B	B	B	B	B	B	B	B	B	B	B	A	B	B	A	B	B	B	B	B	H	B	B	B	A	B	B	B	B	A	B	B	A	H	B	B	A	B	B	B
S8_26977962	8	26977962	A	B	G	A	B	A	A	B	B	B	B	B	B	B	B	B	B	B	A	B	B	A	B	B	B	B	B	H	B	B	B	A	B	B	B	B	A	B	B	A	H	B	B	A	B	B	B
S8_26977964	8	26977964	G	B	C	A	B	A	A	B	B	B	B	B	B	B	B	B	B	B	A	B	B	A	B	B	B	B	B	H	B	B	B	A	B	B	B	B	A	B	B	A	H	B	B	A	B	B	B
S8_26977977	8	26977977	A	B	G	A	B	A	A	B	B	B	B	B	B	B	B	B	B	B	A	B	B	A	B	B	B	B	B	H	B	B	B	A	B	B	B	B	A	B	B	A	H	B	B	A	B	B	B
S8_26977980	8	26977980	A	B	G	A	B	A	A	B	B	B	B	B	B	B	B	B	B	B	A	B	B	A	B	B	B	B	B	H	B	B	B	A	B	B	B	B	A	B	B	A	H	B	B	A	B	B	B
S8_26978022	8	26978022	A	B	C	A	B	A	A	B	B	B	B	B	B	B	B	B	B	B	A	B	B	A	B	B	B	B	B	H	B	B	B	A	B	B	B	B	A	B	B	A	H	B	B	A	B	B	B
S8_27519487	8	27519487	C	B	T	A	B	B	A	B	B	B	B	A	B	B	B	A	A	B	B	B	B	A	B	B	A	B	B	B	B	B	A	B	B	B	B	A	B	B	A	B	A	B	A	B	B	B	A
S9_2335733	9	2335733	T	B	C	A	H	H	A	H	H	H	A	B	H	H	H	H	A	H	H	B	H	H	H	H	H	A	H	A	H	H	H	H	H	H	H	H	H	H	H	H	H	H	H	H	H	H	H
S9_2335751	9	2335751	C	B	T	A	H	H	A	H	H	H	A	B	H	H	H	H	A	H	H	B	H	H	H	H	H	B	H	A	H	H	H	H	H	H	H	H	H	H	H	H	H	H	H	H	H	H	H
S9_2335759	9	2335759	A	B	G	A	H	H	A	H	H	H	A	B	H	H	H	H	A	H	H	B	H	H	H	H	H	H	H	A	H	H	H	H	H	H	H	H	H	H	H	H	H	H	H	H	H	H	H
S9_4981933	9	4981933	C	B	A	A	B	A	A	A	A	A	A	A	A	A	B	B	A	A	A	A	B	A	B	A	B	A	B	A	A	B	B	A	A	A	B	A	B	A	A	A	A	A	A	A	H	A	A
S9_4981980	9	4981980	G	B	C	A	B	B	B	B	H	A	B	A	A	A	B	B	A	H	H	B	B	A	B	B	B	B	B	A	B	B	B	B	H	A	B	A	B	A	A	A	B	B	B	A	H	A	B
S9_6370700	9	6370700	A	B	G	A	B	A	B	A	B	B	A	B	B	B	H	A	B	B	B	A	B	B	B	A	A	A	B	A	B	A	B	A	A	B	A	B	B	A	B	B	B	A	B	B	B	A	B
S9_6873901	9	6873901	G	B	C	A	B	A	H	B	B	B	A	B	B	B	B	B	A	B	B	A	B	A	B	A	A	A	B	H	B	A	B	B	A	B	A	B	A	B	B	B	B	H	B	B	B	A	B
S9_7016418	9	7016418	A	B	G	A	B	A	A	A	B	B	A	B	B	B	B	B	A	B	B	B	B	B	B	A	A	A	B	H	B	A	B	B	A	B	H	B	A	A	B	A	A	A	B	B	A	B	B
S9_7489080	9	7489080	G	B	A	A	B	B	B	B	B	B	B	B	B	B	B	H	A	B	B	A	B	B	B	A	A	B	B	B	B	B	B	A	H	B	H	B	H	B	H	B	B	B	H	B	B	B	B
S9_7743899	9	7743899	C	B	T	A	B	B	B	B	B	B	B	B	B	B	A	A	A	B	B	A	B	A	B	A	A	B	B	B	B	B	B	A	A	B	A	B	A	A	B	B	A	B	B	B	A	B	B
S9_7815095	9	7815095	G	B	A	A	H	B	B	B	B	A	B	A	A	B	B	H	A	A	B	A	B	B	A	A	A	B	B	H	B	A	A	B	A	B	A	B	B	B	A	B	B	B	A	A	H	A	A
S9_7891368	9	7891368	A	B	G	A	B	B	B	B	B	B	B	B	B	B	A	A	B	B	B	A	B	B	B	A	A	B	B	B	B	B	B	A	A	B	A	B	A	B	B	B	B	B	B	B	H	B	B
S9_9164606	9	9164606	T	B	C	A	B	A	B	A	B	B	A	B	B	B	A	B	B	A	H	A	B	B	B	A	A	A	B	B	B	A	B	A	A	B	A	B	A	B	B	B	A	H	B	B	A	B	B
S9_9245593	9	9245593	G	B	A	A	B	A	B	A	B	B	A	B	B	B	B	B	B	A	B	A	B	B	B	A	A	A	A	B	B	A	B	A	A	B	A	B	A	B	A	B	A	B	A	H	H	B	B
S9_9245598	9	9245598	C	B	G	A	B	A	B	A	B	B	A	B	B	B	B	B	B	A	B	A	B	B	B	A	A	A	A	B	B	A	B	A	A	B	A	B	A	B	A	B	A	B	A	H	H	B	B
S9_9245621	9	9245621	A	B	G	A	B	A	B	A	B	B	A	B	B	B	B	B	B	A	B	A	B	B	B	A	A	A	A	B	B	A	B	A	A	B	A	B	A	B	A	B	A	B	A	H	H	B	B
S9_9475863	9	9475863	G	B	C	A	B	A	B	A	B	B	A	B	B	B	H	H	H	H	B	A	B	H	B	A	A	A	B	B	B	A	B	A	A	B	H	B	A	H	H	H	B	H	H	H	H	H	B
S9_9475867	9	9475867	C	B	G	A	B	A	B	A	B	B	A	B	B	B	H	H	H	H	B	A	B	H	B	A	A	A	B	B	B	A	B	A	A	B	H	B	A	H	H	H	B	H	H	H	H	H	B
S9_9475901	9	9475901	C	B	G	A	B	A	B	A	B	B	A	B	B	B	H	H	H	H	B	A	B	H	B	A	A	A	B	B	B	A	B	A	A	B	H	B	A	H	H	H	B	H	H	H	H	H	B
S9_9526330	9	9526330	T	B	G	A	B	A	B	A	B	B	A	B	B	B	B	A	B	H	B	A	B	B	B	A	A	A	B	B	B	A	B	A	A	B	A	B	A	A	B	B	B	B	B	B	H	H	B
S9_9567894	9	9567894	C	B	T	A	B	A	A	A	B	B	A	B	B	B	B	B	A	B	B	A	B	B	B	A	A	A	B	A	B	A	B	A	A	B	A	B	A	A	A	B	B	B	A	B	B	B	B
S9_9578735	9	9578735	G	B	C	A	B	A	B	A	B	B	A	B	B	B	B	B	B	A	B	A	B	B	B	A	A	A	B	A	B	A	B	A	A	B	A	B	A	A	B	B	B	A	A	B	A	A	B
S9_9857239	9	9857239	G	B	C	A	B	A	B	A	B	B	A	B	B	B	B	B	A	A	B	A	B	B	B	A	A	A	B	B	B	A	B	A	A	B	B	B	A	A	A	B	B	B	B	B	B	B	B
S9_9911746	9	9911746	G	B	A	A	B	A	B	A	B	B	A	B	B	B	B	B	B	B	B	A	B	B	B	A	A	A	B	B	B	A	B	A	A	B	B	B	H	B	B	B	B	B	B	B	A	B	B
S9_10546503	9	10546503	C	B	G	A	B	A	B	A	B	B	A	A	B	B	A	B	B	A	B	A	B	B	B	A	A	A	B	H	B	A	B	A	A	B	A	B	A	B	A	B	B	B	B	B	H	B	B
S9_10546560	9	10546560	A	B	C	A	B	A	B	A	B	B	A	H	B	B	A	B	B	A	B	H	B	B	B	A	A	A	B	H	B	A	B	A	A	B	A	B	A	B	A	B	B	B	B	B	H	B	B
S9_10546572	9	10546572	A	B	G	A	B	A	B	A	B	B	A	H	B	B	A	B	B	A	B	A	B	B	B	A	A	A	B	H	B	A	B	A	A	B	A	B	A	B	A	B	B	B	B	B	H	B	B
S9_11612138	9	11612138	G	B	C	A	B	A	B	A	B	B	A	B	B	B	B	A	B	A	B	A	B	B	B	A	A	B	B	A	B	A	B	A	A	B	A	B	B	B	A	B	B	A	A	B	A	A	B
S9_11956561	9	11956561	G	B	A	A	B	A	A	A	B	B	A	B	B	B	B	B	A	A	B	H	B	B	B	A	A	B	B	H	B	A	B	A	A	B	A	B	A	B	A	B	B	B	A	B	H	A	B
S9_11956621	9	11956621	C	B	T	A	B	A	A	A	B	B	A	B	B	B	B	B	A	A	B	H	B	B	B	A	A	B	B	H	B	A	B	A	A	B	A	B	A	B	A	B	B	B	A	B	H	A	B
S9_12360764	9	12360764	C	B	A	A	B	H	A	B	B	B	A	B	H	B	B	A	A	A	B	B	B	B	B	B	B	B	B	H	B	H	B	B	B	B	B	B	B	B	H	B	H	B	B	B	H	A	B
S9_12370991	9	12370991	G	B	A	A	B	A	B	B	B	B	A	B	B	B	B	A	A	A	B	B	B	B	B	B	B	B	B	A	B	A	B	B	B	B	B	B	B	B	B	B	B	B	B	B	B	B	B
S9_13177486	9	13177486	A	B	C	A	H	B	H	B	A	H	A	H	A	A	B	A	B	A	A	A	A	H	B	B	A	B	B	A	A	B	B	B	B	B	A	B	A	A	A	B	A	H	B	B	B	B	B
S9_13177519	9	13177519	C	B	T	A	H	B	H	B	A	H	A	H	A	A	B	A	B	A	A	A	A	H	B	B	A	B	B	A	A	B	B	B	B	B	A	B	A	A	A	B	A	H	B	B	B	B	B
S9_13614433	9	13614433	C	B	T	A	A	B	H	B	A	B	A	B	A	B	B	A	A	A	B	B	B	A	A	A	A	A	A	A	B	A	H	A	B	A	B	A	H	A	A	B	A	B	B	B	B	B	A
S9_13614528	9	13614528	G	B	T	A	B	B	H	B	B	B	B	B	A	B	B	B	B	H	B	B	B	B	A	H	B	B	B	A	B	A	B	A	B	A	B	B	H	A	A	B	A	B	B	B	B	B	B
S9_13617074	9	13617074	G	B	A	A	B	B	B	B	B	B	B	B	B	B	H	B	B	A	B	B	B	B	B	B	B	B	B	B	B	B	B	B	B	B	B	B	B	B	B	H	H	B	B	B	B	B	B
S9_13617089	9	13617089	A	B	T	A	B	B	B	B	B	B	B	B	B	B	H	B	B	A	B	B	B	B	B	B	B	B	B	H	B	B	A	B	B	B	H	B	B	B	B	H	H	B	B	B	B	H	B
S9_13908470	9	13908470	G	B	A	A	B	H	B	A	B	B	B	A	B	B	A	B	A	B	A	A	A	B	B	A	A	B	A	H	H	A	B	A	A	B	A	B	B	A	B	B	A	H	B	A	A	A	B
S9_13978539	9	13978539	G	B	T	A	B	B	B	B	B	B	A	B	A	B	A	A	B	A	B	B	B	B	A	B	B	B	B	B	B	B	B	B	B	B	B	B	B	B	B	B	B	B	B	B	B	B	B
S9_13978554	9	13978554	T	B	C	A	B	B	B	B	B	B	A	B	A	B	A	A	B	A	B	B	B	B	A	B	B	B	B	B	B	B	B	B	B	B	B	B	B	B	B	B	B	B	B	B	B	B	B
S9_13978571	9	13978571	G	B	A	A	B	B	B	B	B	B	A	B	A	B	A	A	B	A	B	B	B	B	A	B	B	B	B	B	B	B	B	B	B	B	B	B	B	B	B	B	B	B	B	B	B	B	B
S9_14009731	9	14009731	A	B	C	A	B	A	B	A	B	B	B	B	B	B	B	A	A	A	B	B	B	H	B	B	B	B	A	B	B	B	H	B	B	B	B	B	B	H	B	H	B	H	B	B	B	A	B
S9_14009756	9	14009756	C	B	T	A	B	A	B	A	B	B	B	B	B	B	B	A	A	A	B	B	B	H	B	B	B	B	A	B	B	B	H	B	B	B	B	B	B	H	B	H	B	H	B	B	B	A	B
S9_14009762	9	14009762	C	B	G	A	B	A	B	A	B	B	B	B	B	B	B	A	A	A	B	B	B	H	B	B	B	B	A	B	B	B	H	B	B	B	B	B	B	H	B	H	B	H	B	B	B	A	B
S9_14009770	9	14009770	A	B	T	A	B	A	B	A	B	B	B	B	B	B	B	A	A	A	B	B	B	H	B	B	B	B	A	B	B	B	H	B	B	B	B	B	B	H	B	H	B	H	B	B	B	A	B
S9_15337818	9	15337818	T	B	C	A	B	B	B	B	B	B	A	B	B	B	H	A	H	B	B	B	B	B	A	B	B	B	B	B	B	B	B	B	B	B	B	B	B	B	B	B	B	B	B	B	H	B	B
S9_16283247	9	16283247	T	B	A	A	B	B	B	B	B	B	A	B	A	B	B	H	A	B	B	B	B	B	A	B	B	B	H	B	B	B	B	B	B	B	B	B	B	B	B	B	B	B	B	B	B	B	B
S9_16299324	9	16299324	G	B	A	A	B	B	B	B	B	B	A	B	H	B	H	H	H	B	B	B	B	B	A	B	B	B	B	B	B	B	B	B	B	B	B	H	H	B	B	B	H	B	B	B	B	B	B
S9_16530463	9	16530463	G	B	C	A	B	B	B	B	B	B	A	B	A	B	B	A	B	B	B	B	B	B	A	B	B	B	B	B	B	B	B	B	B	H	B	B	B	B	B	B	B	B	B	H	H	B	B
S9_16610602	9	16610602	G	B	A	A	B	B	B	B	B	B	A	B	A	B	A	A	A	B	B	B	B	B	A	B	B	B	B	B	B	B	B	B	B	B	B	B	B	B	B	B	B	B	B	B	B	B	B
S9_16793092	9	16793092	G	B	A	A	B	A	A	B	B	A	B	H	A	B	B	A	A	A	H	B	B	B	B	B	B	A	A	A	A	A	A	A	B	B	A	A	A	B	B	A	B	H	A	B	A	B	A
S9_16974907	9	16974907	G	B	A	A	B	B	B	B	B	B	A	B	B	B	B	B	A	B	B	B	B	B	A	B	B	B	A	B	B	B	B	B	B	B	B	A	B	B	B	B	B	B	B	B	H	B	B
S9_17059137	9	17059137	G	B	A	A	B	B	B	B	B	B	A	B	A	B	B	B	B	B	B	B	B	B	A	B	B	B	B	B	B	B	B	B	B	B	B	B	B	B	B	B	B	B	B	B	B	B	B
S9_17092925	9	17092925	G	B	C	A	B	B	B	B	B	B	A	B	B	B	A	A	A	B	B	B	B	B	A	B	B	B	B	B	B	B	B	B	B	B	B	A	B	B	B	B	A	B	B	B	H	B	B
S9_17132801	9	17132801	G	B	T	A	B	B	B	B	B	B	A	B	B	B	A	H	B	B	B	B	B	B	A	B	B	B	A	H	B	B	B	B	B	B	B	H	B	H	B	B	B	B	B	B	H	B	B
S9_17208351	9	17208351	G	B	A	A	B	B	B	B	B	B	H	B	B	B	A	A	A	B	B	B	B	B	A	B	B	B	H	H	B	B	B	B	B	B	B	A	B	B	B	B	B	B	B	B	B	B	B
S9_17316591	9	17316591	T	B	C	A	B	B	B	B	B	B	A	B	A	B	B	A	A	B	B	B	B	B	A	B	B	B	B	H	B	B	B	B	B	B	B	A	B	B	B	B	B	B	B	B	B	B	B
S9_17425499	9	17425499	C	B	T	A	B	B	B	B	B	B	A	B	B	B	B	B	A	B	B	B	B	B	A	B	B	B	B	H	B	B	B	B	B	B	A	B	A	B	B	B	B	B	B	B	B	B	B
S9_17507458	9	17507458	T	B	C	A	B	B	B	B	B	B	A	B	B	B	B	A	B	B	B	B	B	B	A	B	B	B	B	B	B	B	B	B	B	B	B	A	B	B	B	B	B	B	B	B	B	B	B
S9_17790975	9	17790975	T	B	C	A	B	B	B	B	B	B	A	B	B	B	H	B	H	B	B	B	B	B	A	B	B	B	A	B	B	B	B	B	B	A	B	B	B	B	B	H	B	B	B	B	B	B	B
S9_17818898	9	17818898	G	B	A	A	B	B	B	B	B	B	A	B	A	B	A	A	A	B	B	B	B	B	A	B	B	B	H	B	B	B	B	B	B	B	B	A	B	B	B	B	B	B	B	B	B	B	B
S9_18166336	9	18166336	G	B	A	A	B	B	B	B	B	B	A	B	A	B	A	A	A	A	B	B	B	B	A	B	B	B	B	B	B	B	B	B	B	A	B	A	B	B	B	B	B	B	B	B	B	B	B
S9_18272713	9	18272713	G	B	A	A	B	B	B	B	B	B	A	B	B	B	A	B	A	B	B	B	B	B	A	B	B	B	B	B	B	B	B	B	B	A	B	B	B	B	B	B	B	B	B	B	B	B	B
S9_18915285	9	18915285	T	B	C	A	A	H	A	H	H	H	H	A	H	A	H	A	A	H	H	H	H	A	A	H	A	A	H	A	H	H	H	A	A	B	H	H	H	H	H	A	A	H	A	A	H	H	H
S9_18994218	9	18994218	T	B	C	A	B	B	B	A	B	B	B	B	B	B	B	B	B	B	B	B	B	B	A	B	B	B	B	H	B	B	B	B	B	B	B	A	B	B	B	B	B	B	B	B	H	B	B
S9_18994242	9	18994242	G	B	A	A	B	B	B	A	B	B	B	B	B	B	B	B	B	B	B	B	B	B	A	B	B	B	B	H	B	B	B	B	B	B	B	A	B	B	B	B	B	B	B	B	H	B	B
S9_18994270	9	18994270	G	B	A	A	B	B	B	A	B	B	B	B	B	B	B	B	B	B	B	B	B	B	A	B	B	B	B	H	B	B	B	B	B	B	B	A	B	B	B	B	B	B	B	B	H	B	B
S9_19333995	9	19333995	C	B	G	A	B	B	B	A	B	B	B	B	B	B	B	B	A	B	B	B	B	B	B	B	B	B	B	B	B	B	B	B	B	B	B	B	B	B	H	B	B	B	B	B	B	B	B
S9_19385911	9	19385911	T	B	C	A	B	B	B	A	B	B	B	B	A	B	B	A	A	B	B	B	B	B	B	B	B	B	B	B	B	B	B	B	B	B	H	B	B	B	B	B	B	B	B	B	H	B	B
S9_19540442	9	19540442	C	B	A	A	B	B	B	A	B	B	B	B	A	B	B	A	A	B	B	B	B	B	B	B	B	B	B	H	B	B	B	B	B	A	B	A	B	B	B	B	B	B	B	B	B	B	B
S9_20214666	9	20214666	G	B	C	A	B	B	B	A	B	B	B	B	B	B	B	B	A	B	B	B	B	B	B	B	B	B	B	B	B	B	B	B	B	A	B	B	B	B	B	B	B	B	B	B	B	B	B
S9_20214700	9	20214700	C	B	G	A	B	B	B	A	B	B	B	B	B	B	B	B	A	B	B	B	B	B	B	B	B	B	B	B	B	B	B	B	B	A	B	B	B	B	B	B	B	B	B	B	B	B	B
S9_20214725	9	20214725	T	B	C	A	B	B	B	A	B	B	B	B	B	B	B	B	A	B	B	B	B	B	B	B	B	B	B	B	B	B	B	B	B	A	B	B	B	B	B	B	B	B	B	B	B	B	B
S9_20228752	9	20228752	G	B	C	A	B	B	B	B	B	B	B	B	B	B	B	A	B	B	B	B	B	B	B	B	B	B	B	B	B	B	B	B	B	B	B	B	B	B	B	B	B	B	B	B	H	B	B
S9_20228810	9	20228810	G	B	T	A	B	B	B	B	B	B	B	B	B	B	B	A	B	H	B	B	B	B	B	B	B	B	B	B	B	B	B	B	B	B	B	B	B	B	B	B	B	B	B	B	H	B	B
S9_20364526	9	20364526	G	B	T	A	B	B	A	A	B	B	B	B	A	B	B	A	A	B	B	B	B	B	B	B	B	B	B	H	B	B	B	B	B	A	B	A	B	B	B	B	B	B	B	B	H	B	B
S9_20405831	9	20405831	C	B	A	A	B	B	B	A	B	B	B	B	B	B	B	B	B	B	B	B	B	B	B	B	B	B	B	A	B	B	B	B	B	B	B	A	B	A	B	B	B	B	B	A	B	B	B
S9_20486354	9	20486354	G	B	A	A	B	B	B	B	B	B	B	B	B	B	B	A	A	B	B	B	B	B	B	B	B	B	H	B	B	B	B	H	B	H	B	B	B	B	B	B	B	B	B	B	H	B	B
S9_20491523	9	20491523	C	B	G	A	B	B	B	B	B	B	B	B	B	B	B	B	B	B	B	B	B	B	B	B	B	B	B	H	B	B	B	B	B	B	B	B	B	A	B	B	B	B	B	B	B	B	B
S9_20491534	9	20491534	G	B	T	A	B	B	B	B	B	B	B	B	B	B	B	B	B	B	B	B	B	B	B	B	B	B	B	H	B	B	B	B	B	B	B	B	B	A	B	B	B	B	B	B	B	B	B
S9_20944019	9	20944019	A	B	G	A	B	B	A	A	B	B	B	B	B	B	B	A	A	B	B	B	B	A	B	B	B	B	B	A	B	B	B	B	B	B	B	A	B	B	B	B	B	B	B	A	B	B	B
S9_21162507	9	21162507	T	B	C	A	B	B	B	A	B	B	B	B	B	B	B	B	A	B	B	B	B	B	B	B	B	B	H	B	B	B	B	H	B	H	B	B	B	A	B	B	B	B	B	B	H	B	B
S9_21162517	9	21162517	G	B	A	A	B	B	B	A	B	B	B	B	B	B	B	B	A	B	B	B	B	B	B	B	B	B	H	B	B	B	B	H	B	H	B	B	B	A	B	B	B	B	B	B	H	B	B
S9_21162564	9	21162564	T	B	C	A	B	B	B	A	B	B	B	B	B	B	B	B	A	B	B	B	B	B	B	B	B	B	H	B	B	B	B	H	B	H	B	B	B	A	B	B	B	B	B	B	H	B	B
S9_21364349	9	21364349	T	B	C	A	B	B	A	A	A	B	B	B	A	B	B	A	B	B	B	B	B	B	B	B	A	B	B	B	B	B	B	B	B	B	B	A	B	B	B	B	B	B	B	A	A	B	B
S9_21805088	9	21805088	C	B	A	A	B	B	H	A	B	B	B	B	B	B	B	B	A	B	B	B	B	B	B	B	B	B	B	B	B	B	B	B	B	A	B	B	B	A	B	B	B	B	B	B	B	B	B
S9_22102582	9	22102582	A	B	G	A	B	B	A	H	A	B	B	B	A	B	B	A	B	B	B	B	B	B	B	B	B	B	B	A	B	B	B	B	B	B	B	B	A	B	B	A	B	B	B	B	H	B	B
S9_22102622	9	22102622	A	B	T	A	B	B	A	H	A	B	B	B	A	B	B	A	B	B	B	B	B	B	B	B	B	B	B	A	B	B	B	B	B	B	B	B	A	B	B	A	B	B	B	B	H	B	B
S9_22102629	9	22102629	G	B	A	A	B	B	A	H	A	B	B	B	A	B	B	A	B	B	B	B	B	B	B	B	B	B	B	A	B	B	B	B	B	B	B	B	A	B	B	A	B	B	B	B	H	B	B
S9_22102639	9	22102639	A	B	G	A	B	B	A	H	A	B	B	B	B	B	B	A	B	B	B	B	B	B	B	B	B	B	B	A	B	B	B	B	B	B	B	B	A	B	B	B	B	B	B	B	H	B	B
S9_22232142	9	22232142	T	B	C	A	B	B	H	B	A	B	B	B	B	B	B	A	B	B	B	B	B	H	B	B	H	B	B	A	B	B	B	B	B	H	B	A	B	B	B	B	B	B	B	B	A	B	B
S9_22293426	9	22293426	T	B	C	A	B	B	B	A	A	B	B	B	B	B	B	A	A	B	B	B	B	A	B	B	B	B	B	B	B	B	B	B	B	A	B	B	B	B	H	B	B	B	B	B	A	B	B
S9_22293448	9	22293448	T	B	G	A	B	B	A	A	B	B	B	B	B	B	B	A	A	B	B	B	B	B	B	B	B	B	B	B	B	B	B	B	B	A	B	A	B	B	H	B	B	B	B	B	B	B	B
S9_22293452	9	22293452	C	B	A	A	B	B	B	A	B	B	B	B	B	B	B	A	A	B	B	B	B	B	B	B	B	B	B	B	B	B	B	B	B	A	B	B	B	B	H	B	B	B	B	B	B	B	B
S9_22293453	9	22293453	A	B	G	A	B	B	A	A	A	B	B	B	B	B	B	A	A	B	B	B	B	A	B	B	B	B	B	B	B	B	B	B	B	A	B	A	B	B	H	B	B	B	B	B	A	B	B
S9_22293462	9	22293462	A	B	G	A	B	B	A	B	A	B	B	B	B	B	B	A	A	B	B	B	B	B	B	B	B	B	B	B	B	B	B	B	B	B	B	A	B	B	H	B	B	B	B	B	A	B	B
S9_22293475	9	22293475	C	B	T	A	B	B	A	A	A	B	B	B	B	B	B	A	A	B	B	B	A	A	B	B	B	B	B	B	B	B	B	B	B	A	B	A	B	B	H	B	B	B	B	B	A	B	B
S9_22672365	9	22672365	G	B	C	A	B	B	B	B	B	B	B	B	B	B	B	B	B	B	B	B	B	B	B	B	H	B	B	B	B	B	B	B	B	A	B	B	B	B	B	A	B	B	B	B	B	B	B
S10_357816	10	357816	A	B	C	A	B	H	B	B	B	B	B	B	B	B	H	A	H	H	B	B	B	A	B	B	B	A	H	A	H	H	B	B	B	H	B	B	B	B	B	A	B	B	B	A	B	B	B
S10_1050292	10	1050292	T	B	A	A	H	A	B	B	B	B	A	B	A	A	H	B	A	B	A	B	A	B	B	B	B	B	A	A	A	B	A	B	A	A	A	H	B	A	B	B	B	H	A	B	H	B	B
S10_1050305	10	1050305	G	B	A	A	A	A	B	B	B	B	A	B	A	A	A	B	A	B	A	B	A	B	B	H	B	B	A	A	A	B	A	B	A	A	A	A	B	A	B	B	B	H	A	B	H	B	B
S10_1050346	10	1050346	T	B	G	A	A	A	B	B	B	H	A	B	A	A	A	B	A	B	A	B	A	B	B	A	B	B	A	A	A	B	A	B	A	A	A	A	B	A	B	B	B	H	A	B	H	B	B
S10_1050370	10	1050370	A	B	G	A	A	A	B	B	B	H	A	B	A	A	A	B	A	B	A	B	A	B	B	A	B	B	A	A	A	B	A	B	A	A	A	A	B	A	B	B	B	H	A	B	H	B	B
S10_1050388	10	1050388	T	B	C	A	A	A	B	B	B	H	A	B	A	A	A	B	A	B	A	B	A	B	B	A	B	B	A	A	A	B	A	B	A	A	A	A	B	A	B	B	B	H	A	B	H	B	B
S10_1050390	10	1050390	G	B	C	A	A	A	B	B	B	H	A	B	A	A	A	B	A	B	A	B	A	B	B	A	B	B	A	A	A	B	A	B	A	A	A	A	B	A	B	B	B	H	A	B	H	B	B
S10_1050392	10	1050392	C	B	T	A	A	A	B	B	B	H	A	B	A	A	A	B	A	B	A	B	A	B	B	A	B	B	A	A	A	B	A	B	A	A	A	A	B	A	B	B	B	H	A	B	H	B	B
S10_1050395	10	1050395	T	B	A	A	A	A	B	B	B	H	A	B	A	A	A	B	A	B	A	B	A	B	B	A	B	B	A	A	A	B	A	B	A	A	A	A	B	A	B	B	B	H	A	B	H	B	B
S10_1050397	10	1050397	G	B	A	A	A	A	B	B	B	H	A	B	A	A	A	B	A	B	A	B	A	B	B	A	B	B	A	A	A	B	A	B	A	A	A	A	B	A	B	B	B	H	A	B	H	B	B
S10_1050401	10	1050401	T	B	G	A	A	A	B	B	B	H	A	B	A	A	A	B	A	B	A	B	A	B	B	A	B	B	A	A	A	B	A	B	A	A	A	A	B	A	B	B	B	H	A	B	H	B	B
S10_1050480	10	1050480	G	B	A	A	B	B	B	B	B	B	B	B	A	B	B	B	B	B	B	B	B	A	A	B	B	A	A	A	A	B	B	B	B	B	B	B	B	B	B	A	B	B	B	A	B	B	B
S10_1546296	10	1546296	C	B	T	A	A	B	A	B	B	B	B	B	B	A	B	B	B	B	A	B	A	B	B	A	A	B	B	B	A	A	B	A	B	B	B	A	A	A	A	A	A	B	A	B	B	B	A
S10_2080471	10	2080471	T	B	C	A	H	A	A	A	H	A	H	A	A	A	A	A	H	A	A	H	H	A	A	B	A	A	A	A	A	H	H	A	H	B	H	H	H	H	H	A	H	H	H	H	H	H	H
S10_2080479	10	2080479	C	B	G	A	B	H	H	H	B	H	B	H	H	H	H	H	B	H	H	B	B	A	A	B	B	A	A	A	A	B	B	H	B	B	B	B	B	B	B	A	B	B	B	H	B	B	B
S10_2080482	10	2080482	T	B	C	A	H	A	A	A	H	A	H	A	A	A	A	A	H	A	A	H	H	A	A	B	A	A	A	A	A	H	H	A	H	B	H	H	H	H	H	A	H	H	H	H	H	H	H
S10_2080483	10	2080483	G	B	A	A	B	H	H	H	B	H	B	H	H	H	H	H	B	H	H	B	B	A	A	B	B	A	A	A	A	B	B	H	B	B	B	B	B	B	B	A	B	B	B	H	B	B	B
S10_3213789	10	3213789	G	B	A	A	H	H	H	B	B	B	B	B	H	H	H	H	H	H	H	B	H	B	B	H	B	H	B	B	B	H	H	B	B	B	B	H	H	B	B	B	H	B	B	H	B	H	H
S10_3538770	10	3538770	T	B	C	A	A	B	A	A	B	B	B	A	B	A	B	B	B	A	A	A	B	A	A	A	A	H	A	A	B	B	A	A	A	B	B	B	A	B	A	A	A	A	B	B	A	A	B
S10_4252230	10	4252230	C	B	T	A	A	A	A	A	A	A	B	H	A	A	H	A	A	H	B	A	A	B	A	A	B	B	A	A	B	B	B	A	B	A	A	A	A	A	H	A	H	H	B	A	A	A	B
S10_4252240	10	4252240	G	B	A	A	A	B	B	B	A	A	B	B	B	A	H	A	B	B	B	B	A	B	H	B	B	B	H	A	B	B	B	B	B	B	A	A	A	H	H	A	B	H	B	A	B	A	B
S10_4252272	10	4252272	G	B	A	A	A	B	B	B	A	A	B	B	B	A	H	A	B	B	B	B	A	B	H	B	B	B	H	A	B	B	B	B	B	B	A	A	A	H	H	A	B	H	B	H	B	A	B
S10_4252293	10	4252293	A	B	G	A	A	B	B	B	A	A	B	B	B	A	H	A	B	B	B	B	A	B	H	B	B	B	H	A	B	B	B	B	B	B	A	A	A	H	H	A	B	H	B	H	B	A	B
S10_4699446	10	4699446	A	B	T	A	B	B	B	B	B	A	B	A	A	B	A	H	B	A	A	B	B	A	A	B	B	A	A	A	A	B	B	A	B	B	B	B	B	B	B	A	B	B	A	A	B	B	B
S10_5278716	10	5278716	T	B	C	A	B	B	B	A	B	A	B	A	A	B	B	A	B	B	A	B	B	B	A	B	B	B	A	A	A	B	B	A	B	B	B	B	B	B	B	A	B	B	B	B	B	B	B
S10_5407635	10	5407635	T	B	A	A	A	B	A	A	A	A	A	A	H	A	B	A	A	H	A	A	A	A	A	A	H	H	B	H	A	A	B	A	A	A	A	A	A	B	B	A	A	H	A	A	A	A	A
S10_5645587	10	5645587	T	B	C	A	A	B	B	A	B	B	B	A	A	B	B	B	B	B	A	B	B	A	A	B	B	A	A	A	H	B	B	A	B	B	B	B	B	B	B	A	B	B	A	B	B	A	B
S10_5747364	10	5747364	G	B	A	A	H	A	B	H	A	A	A	A	B	A	H	H	H	H	H	H	A	H	A	H	A	H	B	B	H	H	H	A	H	A	B	H	A	H	B	H	H	B	B	A	H	H	A
S10_6287947	10	6287947	T	B	C	A	B	B	B	A	A	B	B	A	A	B	A	A	A	A	A	B	B	B	A	B	B	B	H	A	B	B	B	A	B	B	B	B	B	B	B	A	B	B	B	H	H	A	B
S10_6288849	10	6288849	T	B	C	A	B	B	B	B	A	B	B	A	A	B	H	B	A	B	A	B	B	A	A	B	B	A	A	A	B	B	B	H	B	B	B	B	B	A	B	A	B	B	B	H	B	A	B
S10_6497216	10	6497216	A	B	G	A	H	B	B	H	H	A	B	A	H	B	H	H	H	H	A	B	B	H	A	B	B	H	H	A	H	B	B	A	B	B	B	B	B	B	B	A	B	H	H	H	B	H	H
S10_6738527	10	6738527	T	B	C	A	B	B	B	A	B	A	B	A	A	B	B	A	B	A	A	H	B	A	A	B	B	A	A	A	B	B	B	A	B	B	B	B	B	B	B	A	B	A	B	B	B	B	B
S10_7018473	10	7018473	A	B	G	A	A	B	B	B	B	A	B	A	A	B	B	A	A	A	A	B	B	A	A	B	B	H	A	A	H	B	B	A	B	B	B	B	B	B	B	A	B	B	B	A	B	A	B
S10_7051634	10	7051634	G	B	A	A	B	H	B	B	A	B	A	B	B	B	B	B	B	A	A	A	A	B	H	B	B	B	B	B	A	B	H	A	B	B	A	B	A	B	H	B	B	A	A	A	B	B	B
S10_7224723	10	7224723	A	B	G	A	B	B	B	B	A	A	B	A	A	B	B	A	B	H	A	B	B	B	A	B	B	A	A	A	B	B	B	A	B	B	B	B	B	B	B	A	B	B	B	B	B	B	B
S10_7530092	10	7530092	A	B	G	A	A	B	B	A	B	A	B	A	A	B	B	A	A	A	A	B	B	A	A	B	B	A	A	H	B	B	B	A	B	B	B	B	B	B	B	A	B	B	B	B	B	B	B
S10_9367384	10	9367384	T	B	G	A	H	H	H	H	B	H	H	H	A	H	H	H	H	H	A	H	H	H	A	H	H	H	H	H	H	H	H	A	H	A	H	H	H	H	H	H	H	H	H	H	H	H	H
S10_11198092	10	11198092	T	B	C	A	A	B	B	A	B	A	B	A	A	B	A	A	B	A	A	B	B	A	A	B	B	A	B	H	A	B	B	A	B	B	B	B	B	B	B	A	B	B	B	B	B	B	B
S10_11387999	10	11387999	C	B	T	A	A	B	H	B	A	A	B	A	B	B	B	H	A	B	A	B	B	B	B	B	B	B	B	H	B	B	B	B	B	B	B	B	B	A	B	B	B	B	H	B	B	B	B
S10_11388014	10	11388014	C	B	A	A	A	B	H	B	A	A	B	A	B	B	B	H	A	B	A	B	B	B	B	B	B	B	B	H	B	B	B	B	B	B	B	B	B	A	B	B	B	B	H	B	B	B	B
S10_11575889	10	11575889	A	B	G	A	B	B	A	B	B	A	B	A	B	B	B	A	B	B	A	B	B	B	B	B	B	B	B	H	B	B	B	B	H	B	B	B	B	B	B	B	B	B	A	B	B	B	B
S10_11826378	10	11826378	T	B	G	A	B	B	A	B	A	A	B	A	B	B	B	B	A	B	B	B	B	B	B	B	B	B	B	A	B	B	B	B	B	B	B	B	B	B	B	B	B	B	A	B	H	B	B
S10_11826379	10	11826379	T	B	C	A	B	B	A	B	A	A	B	A	B	B	B	B	A	B	B	B	B	B	B	B	B	B	B	A	B	B	B	B	B	B	B	B	B	B	B	B	B	B	A	B	H	B	B
S10_12215545	10	12215545	T	B	C	A	A	B	A	A	A	B	B	B	A	A	A	B	A	B	A	A	A	B	A	B	B	A	A	A	B	B	A	A	A	A	B	A	B	B	H	H	A	A	A	A	H	A	A
S10_12215575	10	12215575	T	B	C	A	A	B	A	A	A	B	B	B	A	A	A	B	A	B	A	A	A	B	A	B	B	A	A	A	B	B	A	A	A	A	B	A	B	B	H	H	A	A	A	A	H	A	A
S10_12215581	10	12215581	G	B	A	A	A	B	A	A	A	B	B	H	A	A	A	B	A	B	A	A	A	B	A	B	B	A	A	B	B	B	A	A	A	A	B	A	B	B	H	H	A	A	A	A	H	A	A
S10_13823750	10	13823750	C	B	G	A	B	B	B	B	B	B	B	B	A	B	B	A	A	A	B	B	B	A	B	B	B	A	B	B	A	B	B	B	B	A	B	B	B	B	B	A	B	A	B	B	B	A	B
S10_13904993	10	13904993	A	B	G	A	B	A	A	A	A	A	A	B	A	B	B	B	A	A	A	A	B	B	A	A	A	B	A	B	B	B	A	A	A	A	A	B	H	H	B	B	A	H	B	A	H	A	A
S10_13905085	10	13905085	A	B	T	A	B	A	H	A	H	A	A	B	A	B	B	B	A	A	H	A	B	B	A	A	A	B	A	B	B	B	A	A	A	A	A	B	H	H	B	B	A	H	B	A	H	H	A
S10_14678243	10	14678243	G	B	A	A	B	B	B	B	B	A	B	A	B	B	B	A	A	B	B	B	B	B	B	B	B	B	B	B	B	B	B	B	B	H	B	B	A	A	B	B	B	B	B	B	H	B	H
S10_14800831	10	14800831	A	B	C	A	H	A	A	A	A	B	A	A	A	H	H	A	A	B	B	A	A	A	B	H	H	H	A	A	A	B	B	H	B	B	H	A	H	A	H	B	B	H	H	A	B	B	B
S10_14800844	10	14800844	G	B	A	A	B	B	B	H	B	B	H	B	B	B	B	A	B	B	B	A	B	B	B	H	B	H	B	B	B	B	B	B	B	B	B	B	H	H	B	B	B	B	B	B	B	B	B
S10_14800872	10	14800872	G	B	A	A	B	B	B	H	B	B	H	B	B	B	B	A	B	B	B	A	B	B	B	H	B	H	B	B	B	B	B	B	B	B	B	B	H	H	B	B	B	B	B	B	B	B	B
S10_14800897	10	14800897	A	B	T	A	H	A	A	A	A	B	A	A	A	H	H	A	A	B	B	A	A	A	B	H	H	H	A	A	A	B	B	B	B	B	H	A	H	A	B	B	B	H	B	A	B	B	B
S10_14800898	10	14800898	T	B	G	A	H	A	A	A	A	B	A	A	A	H	H	A	A	B	B	A	A	A	B	H	H	H	A	A	A	B	B	H	B	B	H	A	H	A	B	B	B	H	B	A	B	B	B
S10_15415767	10	15415767	G	B	A	A	B	B	B	B	B	B	B	B	B	B	B	A	B	B	B	B	B	B	B	B	A	B	B	A	B	B	B	B	B	B	B	B	B	B	B	B	B	B	B	B	B	B	B
S10_16260892	10	16260892	G	B	A	A	B	B	B	B	B	B	B	A	B	B	B	A	B	B	B	B	B	B	B	B	B	B	B	B	B	H	B	B	B	B	B	B	B	B	B	B	B	B	B	B	A	B	A
S10_17006588	10	17006588	G	B	T	A	B	A	B	B	A	A	B	A	B	A	A	B	B	A	B	B	B	B	A	A	B	B	B	B	B	B	A	A	A	A	B	A	B	B	B	H	B	B	A	B	A	A	A
S10_17006607	10	17006607	G	B	A	A	B	A	B	B	A	A	B	A	B	A	A	B	B	A	B	B	B	B	A	A	B	B	B	B	B	B	A	A	A	A	B	A	B	B	B	H	B	B	A	B	A	A	A
S10_17006615	10	17006615	C	B	A	A	B	A	B	B	A	A	B	A	B	A	A	B	B	A	B	B	B	B	A	A	B	B	B	B	B	B	A	A	A	A	B	A	B	B	B	H	B	B	A	B	A	A	A
S10_17006632	10	17006632	C	B	T	A	B	A	B	B	A	A	B	A	B	A	A	B	B	A	B	B	B	B	A	A	B	B	B	B	B	B	A	A	A	A	B	A	B	B	B	H	B	B	A	B	A	A	A
S10_17006639	10	17006639	T	B	C	A	B	A	B	B	A	A	B	A	B	A	A	B	B	A	B	B	B	B	A	A	B	B	B	B	B	B	A	A	A	A	B	A	B	B	B	H	B	B	A	B	A	A	A
S10_17006641	10	17006641	T	B	C	A	B	A	B	B	A	A	B	A	B	A	A	B	B	A	B	B	B	B	A	A	B	B	B	B	B	B	A	A	A	A	B	A	B	B	B	H	B	B	A	B	A	A	A
S10_17006642	10	17006642	G	B	T	A	B	A	B	B	A	A	B	A	B	A	A	B	B	A	B	B	B	B	A	A	B	B	B	B	B	B	A	A	A	A	B	A	B	B	B	H	B	B	A	B	A	A	A
S10_17006662	10	17006662	A	B	G	A	B	A	B	B	A	A	B	A	B	A	A	B	B	A	B	B	B	B	A	A	B	B	B	B	B	B	A	A	A	A	B	A	B	B	B	H	B	B	A	B	A	A	A
S10_17006667	10	17006667	A	B	G	A	B	A	B	B	A	A	B	A	B	A	A	H	B	A	B	B	B	B	A	A	B	B	B	B	B	B	A	A	A	A	B	A	B	B	B	H	B	B	A	B	A	A	A
S10_17006670	10	17006670	A	B	G	A	B	A	B	B	A	A	B	A	B	A	A	B	B	A	B	B	B	B	A	A	B	B	B	B	B	B	A	A	A	A	B	A	B	B	B	H	B	B	A	B	A	A	A
S10_17006671	10	17006671	C	B	T	A	B	A	B	B	A	A	B	A	B	A	A	B	B	A	B	B	B	B	A	A	B	B	B	B	B	B	A	A	A	A	B	A	B	B	B	H	B	B	A	B	A	A	A
S10_17270974	10	17270974	T	B	C	A	B	B	A	A	A	A	A	B	A	A	A	A	B	A	A	A	A	H	A	H	B	A	A	A	A	A	A	A	A	B	A	B	H	A	A	A	A	B	B	A	B	A	B
S10_17271001	10	17271001	T	B	G	A	B	B	A	A	A	A	A	B	A	A	A	A	B	A	A	A	A	H	A	H	B	A	A	A	A	A	A	A	A	B	A	B	H	A	A	A	A	B	B	A	B	A	B
S10_18108623	10	18108623	T	B	C	A	B	B	B	B	B	B	B	B	B	B	B	A	A	B	B	B	B	B	B	B	B	B	B	H	B	B	B	B	B	B	B	B	A	B	A	B	B	B	B	B	H	B	B
S10_18432420	10	18432420	G	B	A	A	B	B	B	B	B	B	B	B	B	B	B	B	A	B	B	B	B	B	B	B	B	B	B	A	B	B	B	B	B	B	A	B	A	H	B	B	B	B	B	B	A	B	B
S10_18943207	10	18943207	A	B	T	A	B	B	A	B	B	B	B	B	B	B	B	A	A	B	B	B	B	B	B	B	B	B	B	A	A	A	B	B	B	A	A	B	B	A	B	A	B	B	B	B	H	B	B
S10_18943249	10	18943249	C	B	A	A	B	B	A	B	B	B	B	B	B	B	B	A	A	B	B	B	B	B	B	B	B	B	B	A	A	A	B	B	B	A	A	B	B	A	B	A	B	B	B	B	H	B	B
S10_19665687	10	19665687	G	B	A	A	B	B	A	B	B	B	B	B	A	B	B	A	A	B	B	H	B	A	A	B	B	A	B	H	A	A	B	B	B	H	A	B	B	A	B	B	A	A	B	B	A	B	B
S10_21444551	10	21444551	A	B	G	A	B	B	A	B	B	B	B	B	B	B	A	B	A	B	B	B	B	A	A	B	B	A	B	H	B	A	B	B	A	B	A	A	A	B	B	A	B	B	B	B	H	B	B
S10_21446564	10	21446564	C	B	T	A	B	B	A	B	B	B	B	B	B	B	A	A	B	B	B	B	B	A	A	B	B	A	B	A	B	B	B	B	A	B	A	A	B	B	B	A	B	B	B	B	H	B	B
S10_22858444	10	22858444	G	B	C	A	B	B	A	B	B	B	B	B	B	B	A	B	A	B	B	B	B	A	A	B	B	A	A	A	B	A	B	H	A	B	A	A	A	B	B	B	B	B	B	B	H	B	B
S11_1051947	11	1051947	A	B	G	A	A	B	B	B	B	A	A	A	A	A	A	A	H	B	B	A	A	B	B	A	A	A	A	A	A	B	H	A	A	B	H	A	A	B	B	A	A	A	B	A	A	B	A
S11_3377508	11	3377508	A	B	G	A	B	B	B	A	B	B	B	B	B	B	B	A	B	B	B	B	A	B	B	B	B	B	B	B	A	B	A	A	B	A	B	B	B	B	B	B	B	B	B	B	B	B	H
S11_3617210	11	3617210	A	B	G	A	B	B	A	B	B	A	A	A	B	A	B	A	A	A	A	A	A	H	B	A	A	A	B	A	B	B	A	A	A	A	A	B	B	H	A	A	A	A	A	A	B	B	B
S11_3617213	11	3617213	G	B	A	A	B	B	A	B	B	A	A	A	B	A	B	A	A	A	A	A	A	H	B	A	A	A	B	A	B	B	A	A	A	A	A	B	B	H	A	A	A	A	A	A	B	B	B
S11_3907714	11	3907714	C	B	T	A	A	B	B	B	B	B	B	A	A	B	A	H	A	B	A	A	H	B	B	A	A	B	A	B	B	A	B	A	A	H	A	B	A	A	A	A	A	A	B	A	A	A	A
S11_3907727	11	3907727	G	B	T	A	A	B	B	B	B	B	B	A	A	B	A	H	A	B	A	A	H	B	B	A	A	B	A	B	B	A	B	A	A	H	A	B	A	A	A	A	A	A	B	A	A	A	A
S11_6300018	11	6300018	G	B	C	A	B	B	B	A	B	A	B	B	B	B	B	A	B	B	B	B	A	A	B	A	B	A	A	A	B	B	A	B	B	A	B	A	B	B	A	A	B	A	B	B	H	B	B
S11_6722889	11	6722889	C	B	A	A	B	B	A	A	A	B	B	B	B	B	B	A	A	A	B	H	A	H	A	B	B	B	B	B	A	B	A	H	H	B	A	H	A	H	H	B	A	B	B	B	A	B	B
S11_6722894	11	6722894	C	B	G	A	B	B	A	A	A	B	B	B	B	B	B	A	A	A	B	H	A	H	A	B	B	B	B	B	A	B	A	H	H	B	A	H	A	H	H	B	A	B	B	B	A	B	B
S11_6722895	11	6722895	T	B	G	A	B	B	A	A	A	B	B	B	B	B	B	A	A	A	B	H	A	H	A	B	B	B	B	B	A	B	A	H	H	B	A	H	A	H	H	B	A	B	B	B	A	B	B
S11_6722896	11	6722896	G	B	A	A	B	B	A	A	A	B	B	B	B	B	B	A	A	A	B	H	A	H	A	B	B	B	B	B	A	B	A	H	H	B	A	H	A	H	H	B	A	B	B	B	A	B	B
S11_8638705	11	8638705	T	B	G	A	B	A	B	A	B	A	B	A	A	A	B	B	A	B	B	B	A	A	A	B	A	B	B	H	A	A	A	A	A	A	A	B	A	B	A	A	B	B	A	B	B	B	H
S11_8638711	11	8638711	T	B	C	A	B	A	B	A	B	A	B	A	A	A	B	B	A	B	B	B	A	A	A	B	A	B	B	H	A	A	A	B	A	A	A	B	B	B	A	A	B	B	B	B	B	B	H
S11_9010562	11	9010562	G	B	C	A	B	H	B	A	B	A	B	B	B	B	B	B	A	A	B	B	A	H	B	A	B	A	A	H	B	B	A	B	B	B	B	B	B	B	A	A	A	B	B	B	H	B	B
S11_9010565	11	9010565	C	B	G	A	B	H	B	A	B	A	B	B	B	B	B	B	A	A	B	B	A	H	B	A	B	A	A	H	B	B	A	B	B	B	B	B	B	B	A	A	A	B	B	B	H	B	B
S11_9761313	11	9761313	C	B	T	A	B	B	B	B	B	B	A	B	B	B	B	A	A	B	B	B	B	B	B	B	B	B	H	B	B	B	B	B	B	B	B	B	B	B	B	B	B	B	B	H	B	B	B
S11_15972464	11	15972464	T	B	C	A	B	A	B	B	H	H	H	H	H	H	B	H	H	H	H	B	B	B	H	A	B	H	B	A	H	B	B	B	H	A	B	B	B	H	B	H	B	B	B	H	B	H	H
S11_16725518	11	16725518	C	B	T	A	B	A	B	B	A	A	B	B	B	B	B	B	B	H	B	A	B	B	A	B	A	A	B	H	A	B	A	H	H	B	B	A	B	A	B	A	B	B	B	B	H	A	A
S11_17181255	11	17181255	T	B	G	A	B	B	B	B	B	B	B	A	B	B	B	A	A	B	B	B	H	B	A	A	B	B	A	B	B	B	B	B	B	A	B	B	B	B	B	A	B	B	B	B	B	B	B
S11_17181261	11	17181261	G	B	C	A	B	B	B	B	B	B	B	A	B	B	B	A	A	B	B	B	H	B	A	A	B	B	A	B	B	B	B	B	B	A	B	B	B	B	B	A	B	B	B	B	B	B	B
S11_17181294	11	17181294	G	B	C	A	B	B	B	B	B	B	B	A	B	B	B	A	A	B	B	B	H	B	A	A	B	B	A	B	B	B	B	B	B	A	B	B	B	B	B	A	B	B	B	B	B	B	B
S11_17699139	11	17699139	C	B	T	A	B	B	B	B	B	A	B	B	B	B	B	B	B	B	B	B	B	B	B	B	B	B	B	B	B	B	B	B	B	B	B	B	B	B	A	B	B	B	B	B	B	B	B
S11_18757550	11	18757550	T	B	C	A	A	A	B	A	A	H	A	A	B	A	A	H	A	A	A	A	H	H	A	A	A	H	A	A	A	A	A	H	H	A	A	A	A	A	A	A	A	B	A	A	A	A	A
S11_19370296	11	19370296	T	B	C	A	B	B	H	H	B	B	B	B	B	B	B	B	B	B	B	B	B	B	H	B	H	B	H	B	B	B	B	B	B	H	B	B	B	B	B	H	B	B	B	B	B	B	B
S11_19370306	11	19370306	T	B	G	A	B	B	H	H	B	B	B	B	B	B	B	A	B	B	B	B	B	B	H	B	H	B	H	B	B	B	A	B	B	H	B	B	B	B	B	H	B	B	B	B	B	B	B
S11_19762241	11	19762241	C	B	G	A	A	A	B	A	B	B	A	A	B	A	B	B	B	B	A	A	B	B	B	A	A	A	B	B	A	B	B	B	B	A	A	A	B	A	B	B	B	B	B	B	H	A	A
S11_19762248	11	19762248	C	B	A	A	A	A	A	A	B	B	A	A	B	A	B	A	A	B	A	A	B	B	A	A	A	A	H	A	A	B	A	B	B	A	A	A	B	A	A	A	B	B	B	B	H	A	A
S11_19762251	11	19762251	G	B	T	A	A	A	A	A	B	B	A	A	B	A	B	A	A	B	A	A	B	B	A	A	A	A	H	A	A	B	A	B	B	A	A	A	B	A	A	A	B	B	B	B	H	A	A
S11_19762253	11	19762253	G	B	T	A	A	A	B	A	B	B	A	A	B	A	B	B	B	B	A	A	B	B	B	A	A	A	B	B	A	B	B	B	B	A	A	A	B	A	B	B	B	B	B	B	H	A	A
S11_19762264	11	19762264	T	B	C	A	A	A	A	A	B	B	A	A	B	A	B	A	A	B	A	A	B	B	A	A	A	A	H	A	A	B	A	B	B	A	A	A	B	A	A	A	B	B	B	B	H	A	A
S11_19762279	11	19762279	G	B	C	A	A	A	B	A	B	B	A	A	B	A	B	B	B	B	A	A	B	B	B	A	A	A	B	A	A	B	B	B	B	A	A	A	B	A	B	B	B	B	B	B	H	A	A
S11_19762281	11	19762281	C	B	T	A	A	A	B	A	B	B	A	A	B	A	B	B	B	B	A	A	B	B	B	A	A	A	B	A	A	B	B	B	B	A	A	A	B	A	B	B	B	B	B	B	H	A	A
S11_19762289	11	19762289	G	B	C	A	A	A	B	A	B	B	A	A	B	A	B	B	B	B	A	A	B	B	B	A	A	A	B	B	A	B	B	B	B	A	A	A	B	A	B	B	B	B	B	B	H	A	A
S11_19762305	11	19762305	C	B	A	A	A	A	B	A	B	B	A	A	B	A	B	B	B	B	A	A	B	B	B	A	A	A	B	A	A	B	B	B	B	A	A	A	B	A	B	B	B	B	B	B	H	A	A
S11_19762343	11	19762343	G	B	C	A	A	A	A	A	B	B	A	A	B	A	B	A	A	B	A	A	B	B	A	A	A	A	H	A	A	B	A	B	B	A	A	A	B	A	A	A	B	B	B	B	H	A	A
S11_19839399	11	19839399	G	B	A	A	B	B	A	B	B	B	B	B	B	B	B	A	A	B	B	B	B	B	A	B	B	B	A	H	B	B	A	B	B	A	B	B	B	B	A	B	H	B	B	B	H	B	B
S11_19839400	11	19839400	C	B	T	A	B	B	A	B	B	B	B	B	B	B	B	A	A	B	B	B	B	B	A	B	B	B	A	H	B	B	A	B	B	A	B	B	B	B	A	B	H	B	B	B	H	B	B
S11_19839401	11	19839401	G	B	C	A	B	B	A	B	B	B	B	B	B	B	B	A	A	B	B	B	B	B	A	B	B	B	A	H	B	B	A	B	B	A	B	B	B	B	A	B	H	B	B	B	H	B	B
S11_19839411	11	19839411	A	B	G	A	B	B	A	B	B	B	B	B	B	B	B	A	A	B	B	B	B	B	A	B	B	B	A	H	B	B	A	B	B	A	B	B	B	B	A	B	H	B	B	B	H	B	B
S11_19839418	11	19839418	A	B	T	A	B	B	A	B	B	B	B	B	B	B	B	A	A	B	B	B	B	B	A	B	B	B	A	H	B	B	A	B	B	A	B	B	B	B	A	B	H	B	B	B	H	B	B
S11_19839423	11	19839423	T	B	C	A	B	B	A	B	B	B	B	B	B	B	B	A	A	B	B	B	B	B	A	B	B	B	A	H	B	B	A	B	B	A	B	B	B	B	A	B	H	B	B	B	H	B	B
S11_19839435	11	19839435	A	B	G	A	B	B	A	B	B	B	B	B	B	B	B	A	A	B	B	B	B	B	A	B	B	B	A	H	B	B	A	B	B	A	B	B	B	B	A	B	H	B	B	B	H	B	B
S11_19870700	11	19870700	C	B	G	A	B	A	A	B	A	H	H	B	B	A	A	A	B	H	B	B	H	A	A	A	H	A	A	A	H	B	A	H	A	H	A	B	A	B	A	A	B	H	B	A	B	A	A
S11_20308877	11	20308877	T	B	C	A	B	B	B	A	B	A	A	A	A	A	B	A	A	A	A	A	A	A	B	A	A	A	B	A	B	A	B	A	H	B	B	A	A	A	B	B	H	A	A	A	B	A	B
S11_20717916	11	20717916	T	B	C	A	B	B	A	B	B	B	B	A	B	A	B	B	B	B	B	B	B	A	A	A	B	B	H	A	B	B	A	B	B	A	B	B	B	B	A	A	B	B	B	B	H	B	A
S11_21497706	11	21497706	A	B	G	A	B	B	B	B	B	B	B	A	B	A	B	B	B	B	B	B	B	A	B	H	B	B	B	B	B	B	A	B	B	B	B	B	B	B	B	B	B	B	B	B	H	B	A
S11_21497724	11	21497724	G	B	A	A	B	B	B	B	B	B	B	A	B	A	B	B	B	B	B	B	B	A	B	A	B	B	B	B	B	B	A	B	B	B	B	B	B	B	B	B	B	B	B	B	H	B	A
S11_21497765	11	21497765	G	B	A	A	B	B	B	B	B	B	B	A	B	A	B	B	B	B	B	B	B	A	B	A	B	B	B	B	B	B	H	B	B	B	B	B	B	B	B	B	B	B	B	B	H	B	A
S11_21497776	11	21497776	C	B	T	A	B	B	B	B	B	B	B	A	B	A	B	B	B	B	B	B	B	A	B	A	B	B	B	B	B	B	H	B	B	B	B	B	B	B	B	B	B	B	B	B	H	B	A
S11_22911472	11	22911472	A	B	G	A	B	B	B	B	B	B	B	A	B	A	B	B	B	B	B	B	B	B	B	B	B	B	B	B	B	B	H	B	B	B	B	B	B	B	B	B	B	B	B	B	B	B	A
S11_23405441	11	23405441	A	B	G	A	H	H	B	H	H	H	A	H	B	H	H	B	H	H	H	H	H	H	H	H	H	H	H	H	H	H	A	B	H	H	H	H	H	H	H	H	H	H	H	B	H	H	H
S11_25462601	11	25462601	T	B	C	A	H	H	H	H	B	H	B	H	H	H	H	H	H	B	B	B	B	B	B	H	B	B	B	H	B	H	B	H	H	B	H	H	H	B	B	B	H	H	H	H	H	B	H
S11_26203565	11	26203565	C	B	A	A	A	A	A	A	B	A	H	A	A	A	A	B	B	A	A	A	A	A	B	A	A	B	B	H	B	A	A	H	B	A	A	A	A	A	A	A	A	H	B	B	B	B	A
S11_26203632	11	26203632	A	B	G	A	A	A	A	A	B	A	H	H	A	A	A	A	B	A	A	A	A	A	B	A	A	B	B	H	B	A	A	H	B	A	A	A	A	H	A	A	A	H	B	B	B	B	A
S11_26665891	11	26665891	C	B	T	A	H	H	H	B	H	H	B	B	H	B	H	B	B	H	B	B	H	B	H	H	B	B	B	B	H	B	B	B	B	H	B	B	B	B	B	H	H	H	H	B	B	B	B
S11_27252113	11	27252113	G	B	A	A	B	A	B	A	B	A	H	B	A	B	A	B	A	A	B	H	A	B	A	A	B	B	B	A	B	B	B	A	A	B	A	A	A	B	A	A	A	B	A	A	B	B	A
S11_28165211	11	28165211	G	B	C	A	A	B	B	B	A	B	B	H	B	A	H	A	B	B	B	B	B	A	A	A	B	A	B	B	B	B	A	A	A	H	A	A	H	A	A	A	B	H	A	B	A	A	B
S11_28165235	11	28165235	G	B	A	A	A	B	B	B	A	B	B	H	B	A	H	A	B	B	B	B	B	A	A	A	B	A	B	B	B	B	A	A	A	H	A	A	H	A	A	A	B	H	A	B	A	A	B
S12_413400	12	413400	G	B	C	A	B	A	A	B	B	B	A	B	A	A	B	A	A	A	A	B	A	B	B	B	B	B	A	A	B	B	B	B	B	B	A	A	A	B	B	B	B	H	B	B	H	B	B
S12_869164	12	869164	T	B	C	A	B	H	H	A	A	H	H	B	H	H	H	H	A	A	H	A	A	A	H	A	H	H	H	H	A	H	B	H	H	B	A	B	H	H	H	H	A	H	A	A	H	H	B
S12_1248938	12	1248938	A	B	G	A	B	B	A	B	A	A	B	B	B	B	B	A	B	B	A	A	A	B	B	A	B	B	B	B	A	A	B	A	B	B	A	A	B	B	A	A	A	A	B	B	H	B	B
S12_1576046	12	1576046	T	B	C	A	A	A	H	A	A	B	A	A	A	B	A	A	B	A	A	A	A	A	A	A	A	B	A	B	A	A	A	B	A	B	A	B	B	B	B	A	A	A	B	A	A	H	B
S12_2996184	12	2996184	G	B	C	A	B	A	B	B	B	B	A	B	A	B	B	A	B	B	B	B	B	B	B	B	B	B	A	B	B	B	B	B	B	B	B	A	B	B	B	A	B	B	B	B	B	B	B
S12_2996189	12	2996189	G	B	A	A	B	A	B	B	B	B	A	B	A	B	B	A	B	B	B	B	B	B	B	B	B	B	A	B	B	B	B	B	B	B	B	A	B	B	B	A	B	B	B	B	B	B	B
S12_2996218	12	2996218	C	B	G	A	B	A	B	B	B	B	A	B	A	B	B	A	B	B	B	B	B	B	B	B	B	B	A	B	B	B	B	B	B	B	B	A	B	B	B	A	B	B	B	B	B	B	B
S12_5797231	12	5797231	G	B	C	A	A	A	A	A	H	H	A	H	H	A	A	A	A	A	H	A	A	A	A	H	A	A	A	H	H	A	A	A	A	B	A	A	A	A	A	A	A	H	A	A	H	B	A
S12_8092180	12	8092180	T	B	G	A	B	B	B	A	B	B	A	B	B	B	B	B	B	A	B	B	B	B	B	B	B	A	B	A	B	B	B	B	B	B	B	A	B	B	B	A	B	A	B	B	H	A	B
S12_9364235	12	9364235	G	B	C	A	B	B	B	A	B	A	A	A	A	A	B	A	A	A	A	A	A	B	B	A	A	A	B	A	B	B	B	A	B	B	B	A	B	B	B	A	B	B	A	A	B	A	A
S12_10054735	12	10054735	G	B	C	A	B	B	B	A	A	A	A	A	A	B	A	A	A	A	A	A	A	B	B	A	A	A	B	A	B	B	B	A	B	B	B	A	B	B	A	A	A	A	A	A	B	A	B
S12_10140275	12	10140275	T	B	G	A	B	B	B	A	B	A	A	A	B	A	H	H	B	A	B	A	H	B	B	A	H	A	B	B	B	B	B	A	B	B	B	A	B	B	H	A	B	B	A	A	B	A	B
S12_10140276	12	10140276	T	B	C	A	B	B	B	A	B	A	A	A	B	A	H	H	B	A	B	A	H	B	B	A	H	A	B	B	B	B	B	A	B	B	B	A	B	B	H	A	B	B	A	A	B	A	B
S12_10611754	12	10611754	A	B	C	A	B	B	B	A	B	B	A	B	B	B	B	H	A	A	B	B	B	H	B	B	B	A	B	H	B	B	B	B	B	B	B	A	B	B	B	H	B	B	B	H	B	A	B
S12_11184925	12	11184925	C	B	T	A	B	B	B	A	B	B	A	B	A	B	A	A	A	A	B	B	B	A	B	B	B	A	B	A	B	B	B	B	B	H	B	A	B	B	B	A	B	H	B	A	B	A	B
S12_11378603	12	11378603	T	B	C	A	B	B	B	A	B	B	A	B	A	B	B	A	A	A	B	B	B	A	B	B	B	A	B	A	B	B	B	B	B	B	B	A	B	B	B	B	B	B	B	B	B	A	B
S12_12244132	12	12244132	C	B	A	A	B	B	B	A	B	B	A	B	A	B	B	A	A	A	B	B	B	H	B	B	B	A	B	A	B	B	B	B	B	H	B	A	B	B	H	A	B	B	B	H	B	A	B
S12_12971950	12	12971950	G	B	C	A	B	B	H	A	H	A	A	A	A	A	B	A	B	A	B	A	A	B	B	H	A	A	H	B	B	B	B	A	B	B	B	A	B	B	A	A	B	B	A	A	B	A	A
S12_13189724	12	13189724	G	B	T	A	B	B	B	A	B	B	A	B	B	B	B	B	B	A	B	B	B	B	B	B	B	A	B	B	B	B	B	B	B	B	B	A	B	B	B	A	B	B	B	B	H	A	B
S12_13880113	12	13880113	C	B	T	A	H	H	B	H	H	H	H	H	B	H	H	A	H	H	H	B	H	H	H	H	H	B	B	B	H	A	H	H	H	H	H	H	H	H	H	H	H	H	H	B	H	A	H
S12_13880127	12	13880127	T	B	C	A	H	H	B	H	H	H	H	H	B	H	H	A	H	H	H	B	H	H	H	H	H	B	B	B	H	A	H	H	H	H	H	H	H	H	H	H	H	H	H	B	H	A	H
S12_13997225	12	13997225	G	B	C	A	B	B	B	A	B	B	A	B	A	B	B	A	B	A	B	B	B	B	B	B	B	A	B	A	B	B	B	B	B	B	B	A	B	B	B	A	H	H	B	A	B	A	B
S12_14751905	12	14751905	G	B	A	A	B	B	B	A	B	B	A	B	A	B	B	A	A	A	B	B	B	A	B	B	B	A	B	A	B	B	B	B	B	B	B	A	B	B	B	A	B	B	B	A	H	A	B
S12_14975290	12	14975290	T	B	C	A	B	B	B	A	B	A	A	A	A	A	A	B	B	A	B	A	B	B	B	A	A	A	B	H	B	B	B	A	B	B	B	A	B	B	B	B	B	B	A	A	H	A	B
S12_14975353	12	14975353	T	B	C	A	B	B	B	A	B	A	A	A	A	A	A	B	B	A	B	A	B	B	B	A	A	A	B	H	B	B	B	A	B	B	B	A	B	B	B	B	B	B	A	A	H	A	B
S12_15262584	12	15262584	G	B	C	A	B	B	A	A	B	A	A	A	A	A	B	B	A	A	B	A	A	A	B	B	A	A	B	A	B	B	B	A	B	B	B	A	B	B	B	A	B	B	A	A	H	A	A
S12_15262616	12	15262616	T	B	C	A	B	B	A	A	B	A	A	A	A	A	B	B	A	A	B	A	A	A	B	B	A	A	B	A	B	B	B	A	B	B	B	A	B	B	B	A	B	B	A	A	H	A	A
S12_16482741	12	16482741	G	B	T	A	B	B	B	A	B	A	A	A	A	B	B	B	B	A	B	A	H	B	B	A	A	A	B	A	B	B	B	A	B	B	B	A	B	B	H	H	H	B	A	A	H	A	B
S12_16482748	12	16482748	C	B	T	A	B	B	B	A	B	A	A	A	A	B	B	B	B	A	B	A	H	B	B	A	A	A	B	A	B	B	B	A	B	B	B	A	B	B	H	H	H	B	A	A	H	A	B
S12_16498749	12	16498749	G	B	T	A	B	B	H	A	H	A	A	A	A	A	H	A	H	A	B	A	A	B	B	A	A	A	B	H	B	B	B	A	B	B	H	A	B	B	H	H	B	H	A	A	B	A	B
S12_16498758	12	16498758	G	B	C	A	B	B	H	A	H	A	A	A	A	A	H	A	H	A	B	A	A	B	B	A	A	A	B	H	B	B	B	A	B	B	H	A	B	B	H	H	B	H	A	A	B	A	B
S12_16498772	12	16498772	C	B	T	A	B	B	H	A	H	A	A	A	A	A	H	A	H	A	B	A	A	B	B	A	A	A	B	H	B	B	B	A	B	B	H	A	B	B	H	H	B	H	A	A	B	A	B
S12_16498785	12	16498785	G	B	A	A	B	B	H	A	H	A	A	A	A	A	H	A	H	A	B	A	A	B	B	A	A	A	B	H	B	B	B	A	B	B	H	A	B	B	H	H	B	H	A	A	B	A	B
S12_17780055	12	17780055	G	B	C	A	B	B	B	A	A	A	A	A	A	B	B	A	A	A	B	A	B	B	B	A	A	A	B	A	B	B	B	H	B	B	H	A	B	B	B	A	B	A	A	A	H	A	B
S12_18395388	12	18395388	T	B	G	A	B	B	B	A	A	A	A	A	B	B	B	A	A	A	B	A	A	A	A	A	A	A	B	A	B	B	B	A	B	B	B	A	B	A	B	A	B	B	A	A	B	A	B
S12_18425539	12	18425539	C	B	T	A	B	B	B	A	A	A	A	A	A	B	A	B	B	B	A	A	A	A	A	A	A	B	A	A	B	A	A	A	A	A	A	A	A	A	A	A	A	A	A	B	H	A	A
S12_18510399	12	18510399	G	B	A	A	H	B	B	B	B	B	B	A	A	A	B	A	A	A	A	A	B	B	B	B	B	B	B	B	H	A	A	H	H	A	A	B	H	H	A	A	A	B	A	B	A	B	A
S12_18510417	12	18510417	C	B	T	A	H	B	B	B	B	B	B	A	A	A	B	A	A	A	A	A	B	B	B	B	B	B	B	B	A	A	A	H	H	A	A	B	H	H	A	A	A	B	A	B	A	B	A
S12_18510450	12	18510450	G	B	A	A	H	B	B	B	B	B	B	A	A	A	B	A	A	A	A	A	B	B	B	B	B	B	B	B	H	A	H	H	H	A	A	B	H	H	A	A	A	B	A	B	A	B	A
S12_18510454	12	18510454	T	B	A	A	H	B	B	B	B	B	B	A	A	A	B	A	A	A	A	A	B	B	B	B	B	B	B	B	H	A	H	H	H	A	A	B	H	H	A	A	A	B	A	B	A	B	A
S12_18510456	12	18510456	C	B	G	A	H	B	B	B	B	B	B	A	A	A	B	A	A	A	A	A	B	B	B	B	B	B	B	B	H	A	H	H	H	A	A	B	H	H	A	A	A	B	A	B	A	B	A
S12_18510462	12	18510462	G	B	A	A	H	B	B	B	B	B	B	A	A	A	B	A	A	A	A	A	B	B	B	B	B	B	B	B	A	A	H	H	H	A	A	B	H	H	A	A	A	B	A	B	A	B	A
S12_18510471	12	18510471	G	B	A	A	H	B	B	B	B	B	B	A	A	A	B	A	A	A	A	A	B	B	B	B	B	B	B	B	H	A	H	H	H	A	A	B	H	H	A	A	A	B	A	B	A	B	A
S12_18510477	12	18510477	C	B	G	A	H	B	B	B	B	B	B	A	A	A	B	A	A	A	A	A	B	B	B	B	B	B	B	B	H	A	H	H	H	A	A	B	H	H	A	A	A	B	A	B	A	B	A
S12_18510479	12	18510479	A	B	G	A	H	B	B	B	B	B	B	A	A	A	B	A	A	A	A	A	B	B	B	B	B	B	B	B	H	A	H	H	H	A	A	B	H	H	A	A	A	B	A	B	A	B	A
S12_18851962	12	18851962	C	B	G	A	B	B	H	A	H	A	A	A	H	B	B	A	H	A	B	A	B	A	A	A	B	A	B	A	H	B	B	A	B	B	B	A	B	B	B	H	B	B	A	A	B	A	A
S12_18851964	12	18851964	C	B	T	A	B	B	H	A	H	A	A	A	H	B	B	A	H	A	B	A	B	A	A	A	B	A	B	A	H	B	B	A	B	B	B	A	B	B	B	H	B	B	A	A	B	A	A
S12_18852015	12	18852015	A	B	G	A	B	B	H	A	H	A	A	A	H	B	B	A	H	A	B	A	B	A	A	A	B	A	B	A	H	B	B	A	B	B	B	A	B	B	B	H	B	B	A	A	B	A	A
S12_18852024	12	18852024	A	B	G	A	B	B	H	A	H	A	A	A	H	B	B	A	H	A	B	A	B	A	A	A	B	A	B	A	H	B	B	A	B	B	B	A	B	B	B	H	B	B	A	A	B	A	A
S12_22288753	12	22288753	T	B	C	A	B	B	H	A	B	B	A	B	H	B	A	B	A	A	B	B	B	B	A	B	B	H	B	A	A	B	B	B	B	B	B	A	B	B	B	H	H	B	B	A	B	A	B
S12_22288759	12	22288759	A	B	C	A	B	B	H	A	B	B	A	B	H	B	A	B	A	A	B	B	B	B	A	B	B	H	B	A	A	B	B	B	B	B	B	A	B	B	B	H	H	B	B	A	B	A	B
S12_22288760	12	22288760	G	B	A	A	B	B	H	A	B	B	A	B	H	B	A	B	A	A	B	B	B	B	A	B	B	H	B	A	A	B	B	B	B	B	B	A	B	B	B	H	H	B	B	A	B	A	B
S12_22288768	12	22288768	G	B	C	A	B	B	H	A	B	B	A	B	H	B	A	B	A	A	B	B	B	B	A	B	B	H	B	A	A	B	B	B	B	B	B	A	B	B	B	H	H	B	B	A	B	A	B
S12_22288783	12	22288783	G	B	C	A	B	B	H	A	B	B	A	B	H	B	A	B	A	A	B	B	B	B	A	B	B	H	B	A	A	B	B	B	B	B	B	A	B	B	B	H	H	B	B	A	B	A	B
S12_22288799	12	22288799	C	B	A	A	B	B	H	A	B	B	A	B	H	B	A	B	A	A	B	B	B	B	A	B	B	H	B	A	A	B	B	B	B	B	B	A	B	B	B	H	H	B	B	A	B	A	B
S12_22288813	12	22288813	C	B	T	A	B	B	H	A	B	B	A	B	H	B	A	B	A	A	B	B	B	B	A	B	B	H	B	A	A	B	B	B	B	B	B	A	B	B	B	H	H	B	B	A	B	A	B
S12_22305202	12	22305202	A	B	G	A	B	B	B	A	B	B	A	B	H	H	B	A	A	A	B	H	B	B	A	H	B	A	B	A	B	B	B	B	B	B	B	B	B	B	B	A	B	B	B	B	B	A	B
S12_23468958	12	23468958	C	B	T	A	B	B	B	B	B	B	A	B	B	B	B	B	B	A	B	B	B	B	A	B	B	B	B	B	A	B	B	H	B	B	B	B	B	B	B	B	B	A	B	B	B	A	B
S12_23986523	12	23986523	G	B	A	A	H	A	B	B	B	H	A	H	B	H	H	H	B	A	H	B	H	H	A	B	B	B	B	B	H	A	H	B	B	B	H	H	B	A	H	H	H	B	B	A	H	B	B
S12_23986629	12	23986629	G	B	T	A	B	B	A	B	B	B	A	B	B	B	B	B	B	A	B	B	B	B	B	B	B	B	B	A	A	B	B	B	H	B	B	B	B	B	B	B	B	B	B	A	A	A	B
S12_24046577	12	24046577	A	B	G	A	B	B	B	B	B	B	A	B	A	B	B	B	A	A	B	B	B	B	A	B	B	B	B	B	A	B	B	B	B	H	B	B	B	B	B	B	B	A	B	B	B	A	B
S12_24054126	12	24054126	A	B	G	A	B	B	B	B	H	B	A	B	A	B	B	B	A	A	B	B	B	B	A	B	B	B	B	H	A	B	B	B	B	B	B	B	B	B	B	B	B	B	B	B	H	A	B
S12_24321131	12	24321131	C	B	T	A	B	B	A	B	B	B	A	B	A	B	B	B	B	A	B	A	A	A	A	B	B	B	B	A	H	B	B	A	A	B	A	B	B	B	A	B	H	H	B	B	A	A	B
S12_24321168	12	24321168	T	B	C	A	B	B	A	B	B	B	A	B	A	B	B	B	B	A	B	A	A	A	A	B	B	B	B	A	H	B	B	A	A	B	A	B	B	B	A	B	H	H	B	B	A	A	B
S12_24650116	12	24650116	A	B	T	A	A	A	A	H	A	B	A	B	A	B	B	B	H	B	A	B	H	B	A	B	B	H	A	B	H	H	H	H	A	B	B	A	B	B	B	A	B	B	B	B	B	B	B
S12_24650135	12	24650135	G	B	A	A	A	A	B	H	A	B	A	B	A	B	B	B	B	B	A	B	H	B	A	B	B	B	A	B	H	H	H	H	A	B	B	A	B	B	B	A	B	B	B	B	B	B	B
S12_25615621	12	25615621	C	B	T	A	B	B	B	B	B	B	A	B	B	B	B	B	B	A	B	B	B	B	B	B	B	B	B	B	A	B	B	B	B	A	B	B	B	B	B	B	B	B	B	B	B	B	B
S12_25615642	12	25615642	A	B	C	A	B	B	B	B	B	B	A	B	B	B	B	B	B	A	B	B	B	B	B	B	B	B	B	B	A	B	B	B	B	A	B	B	B	B	B	B	B	B	B	B	B	B	B
S12_25690732	12	25690732	T	B	C	A	B	A	B	A	B	B	A	B	B	B	A	A	A	A	A	B	B	B	A	B	B	B	B	B	B	B	B	B	A	A	B	B	B	B	B	B	B	A	B	B	B	B	B
S12_25690733	12	25690733	G	B	A	A	B	A	B	A	B	B	A	B	B	B	A	A	A	A	A	B	B	B	A	B	B	B	B	B	B	B	B	B	A	A	B	B	B	B	B	B	B	A	B	B	B	B	B
S12_25690880	12	25690880	A	B	G	A	B	B	B	B	B	B	B	B	B	B	B	B	B	B	B	B	B	B	B	A	B	A	B	B	A	B	B	A	B	B	B	H	B	B	B	B	B	H	H	A	A	A	B
S12_25935345	12	25935345	C	B	T	A	B	B	B	B	B	B	B	B	B	B	B	A	A	B	B	B	B	B	B	B	B	B	A	B	A	B	B	B	B	H	B	B	B	B	B	B	B	A	B	H	B	B	B
S12_26008011	12	26008011	T	B	C	A	B	B	B	B	B	B	A	B	B	B	B	B	H	B	B	B	B	B	A	B	B	B	A	B	A	B	B	B	B	A	B	B	B	B	B	B	B	B	B	B	B	B	B
S12_26087769	12	26087769	C	B	T	A	B	B	B	B	B	B	B	B	B	B	B	H	A	B	B	B	B	A	B	B	B	B	A	A	A	B	B	B	B	H	B	B	B	B	B	B	B	B	B	B	H	B	H
S12_26138958	12	26138958	T	B	C	A	B	B	B	B	B	B	B	B	B	B	B	A	A	B	B	B	B	B	B	B	B	B	A	B	A	B	B	B	B	A	B	B	B	B	B	B	B	A	B	B	B	B	B
S12_26138964	12	26138964	C	B	T	A	B	B	B	B	B	B	B	B	B	B	B	A	A	B	B	B	B	B	B	B	B	B	A	B	A	B	B	B	B	A	B	B	B	B	B	B	B	A	B	B	B	B	B
S12_26195748	12	26195748	A	B	G	A	B	B	B	B	B	B	A	B	B	B	B	B	A	B	B	B	B	B	B	B	B	B	A	A	A	B	B	B	B	A	A	B	B	B	B	B	B	B	B	B	B	B	B
S12_26424989	12	26424989	C	B	T	A	B	H	B	B	B	B	A	B	B	B	B	H	A	B	B	B	B	B	B	B	B	B	A	A	A	B	B	B	B	A	H	B	B	B	B	B	B	H	B	B	B	B	B
S12_26425014	12	26425014	T	B	C	A	B	H	B	B	B	B	A	B	B	B	B	H	A	B	B	B	B	B	B	B	B	B	A	A	A	B	B	B	B	A	H	B	B	B	B	B	B	H	B	B	B	B	B
S12_26425037	12	26425037	C	B	T	A	B	H	B	B	B	B	A	B	B	B	B	H	A	B	B	B	B	B	B	B	B	B	A	A	A	B	B	B	B	A	H	B	B	B	B	B	B	H	B	B	B	B	B
S12_26985776	12	26985776	T	B	C	A	B	H	B	B	B	B	H	B	B	B	B	H	H	B	B	B	B	B	B	B	B	B	H	A	B	B	B	B	B	A	B	B	B	B	B	H	B	H	B	B	B	B	B
S12_26985786	12	26985786	A	B	G	A	B	H	B	B	B	B	H	B	B	B	B	H	H	B	B	B	B	B	B	B	B	B	H	A	B	B	B	B	B	A	B	B	B	B	B	H	B	H	B	B	B	B	B
[truncated: 304 more columns]
