# Supplementary material for: Genotyping-by-sequencing based QTL mapping for rice grain yield under reproductive stage drought stress tolerance
Source: Sci Rep. 2019 Oct 4;9:14326. doi: 10.1038/s41598-019-50880-z (PMC6778106; doi:10.1038/s41598-019-50880-z)
Supplement: Supplementary file 9 — Table S8 [file 41598_2019_50880_MOESM9_ESM.xlsx]

## Sheet: Supplementary Table S8
Table S8 : Validation of qDTY1.1 using flanking markers in 250 lines randomly selected from five mapping populations
Line No.	Mapping population	Designation	qDTY1.1		QTLs	GY_RS
			RM12091	RM12146
1	TDK 1*2/DULAR	L16WS#2	H	A	qDTY1.1(H)	399.989
2	TDK 1*2/DULAR	L16WS#3	H	B	no QTL	35
3	TDK 1*2/DULAR	L16WS#4	B	H	no QTL	177.074
4	TDK 1*2/DULAR	L16WS#6	H	H	qDTY1.1(H)	529.731
5	TDK 1*2/DULAR	L16WS#7	B	B	no QTL	115.176
6	TDK 1*2/DULAR	L16WS#10	B	A	no QTL	917.914
7	TDK 1*2/DULAR	L16WS#11	B	B	no QTL	312.278
8	TDK 1*2/DULAR	L16WS#12	H	H	qDTY1.1(H)	2449.6
9	TDK 1*2/DULAR	L16WS#14	B	B	no QTL	150
10	TDK 1*2/DULAR	L16WS#16	A	A	qDTY1.1	591.241
11	TDK 1*2/DULAR	L16WS#17	H	H	qDTY1.1(H)	400.934
12	TDK 1*2/DULAR	L16WS#18	NA	B	no QTL	630.514
13	TDK 1*2/DULAR	L16WS#22	H	H	qDTY1.1(H)	2244.15
14	TDK 1*2/DULAR	L16WS#25	H	B	no QTL	255.259
15	TDK 1*2/DULAR	L16WS#26	B	B	no QTL	256.054
16	TDK 1*2/DULAR	L16WS#28	H	H	qDTY1.1(H)	1027.28
17	TDK 1*2/DULAR	L16WS#29	B	B	no QTL	439.56
18	TDK 1*2/DULAR	L16WS#30	B	B	no QTL	530.19
19	TDK 1*2/DULAR	L16WS#31	A	B	no QTL	294.35
20	TDK 1*2/DULAR	L16WS#32	B	B	no QTL	169.423
21	TDK 1*2/DULAR	L16WS#34	A	A	qDTY1.1(H)	900.456
22	TDK 1*2/DULAR	L16WS#36	B	B	no QTL	516.877
23	TDK 1*2/DULAR	L16WS#37	A	A	qDTY1.1	579.339
24	TDK 1*2/DULAR	L16WS#40	B	A	no QTL	115.988
25	TDK 1*2/DULAR	L16WS#41	H	B	no QTL	360.733
26	TDK 1*2/DULAR	L16WS#45	A	A	qDTY1.1	546.644
27	TDK 1*2/DULAR	L16WS#46	B	A	no QTL	486.063
28	TDK 1*2/DULAR	L16WS#48	B	B	no QTL	34.157
29	TDK 1*2/DULAR	L16WS#50	A	A	qDTY1.1	861
30	TDK 1*2/DULAR	L16WS#56	H	H	qDTY1.1(H)	555
31	TDK 1*2/DULAR	L16WS#57	A	H	qDTY1.1(H)	714.281
32	TDK 1*2/DULAR	L16WS#58	H	H	qDTY1.1(H)	232.898
33	TDK 1*2/DULAR	L16WS#60	H	B	no QTL	177
34	TDK 1*2/DULAR	L16WS#61	B	B	no QTL	205.581
35	TDK 1*2/DULAR	L16WS#62	B	A	no QTL	376
36	TDK 1*2/DULAR	L16WS#63	B	B	no QTL	163.327
37	TDK 1*2/DULAR	L16WS#65	H	A	no QTL	692.085
38	TDK 1*2/DULAR	L16WS#66	H	A	qDTY1.1(H)	1543.47
39	TDK 1*2/DULAR	L16WS#67	B	B	no QTL	254
40	TDK 1*2/DULAR	L16WS#69	B	H	no QTL	276
41	TDK 1*2/DULAR	L16WS#71	A	H	qDTY1.1(H)	448.482
42	TDK 1*2/DULAR	L16WS#73	H	A	qDTY1.1(H)	869.63
43	TDK 1*2/DULAR	L16WS#74	NA	B	no QTL	804.695
44	TDK 1*2/DULAR	L16WS#75	H	A	qDTY1.1(H)	374.323
45	TDK 1*2/DULAR	L16WS#76	A	A	qDTY1.1	1012.88
46	TDK 1*2/DULAR	L16WS#77	A	B	no QTL
47	TDK 1*2/DULAR	L16WS#78	B	B	no QTL	812.229
48	TDK 1*2/DULAR	L16WS#80	B	H	no QTL	247.335
49	TDK 1*2/DULAR	L16WS#83	H	H	qDTY1.1(H)	2837.04
50	TDK 1*2/DULAR	L16WS#84	A	H	no QTL	562.07
51	TDK 1*2/AUS 196	L16WS#85	A	H	qDTY1.1(H)	505.876
52	TDK 1*2/AUS 196	L16WS#86	A	H	no QTL	320.811
53	TDK 1*2/AUS 196	L16WS#87	B	B	no QTL	122.63
54	TDK 1*2/AUS 196	L16WS#88	H	B	no QTL	262.975
55	TDK 1*2/AUS 196	L16WS#89	H	B	no QTL	1311.9
56	TDK 1*2/AUS 196	L16WS#91	B	B	no QTL	797.466
57	TDK 1*2/AUS 196	L16WS#92	H	H	qDTY1.1(H)	581.385
58	TDK 1*2/AUS 196	L16WS#93	A	A	qDTY1.1	765.512
59	TDK 1*2/AUS 196	L16WS#97	A	B	no QTL	470.496
60	TDK 1*2/AUS 196	L16WS#99	H	A	qDTY1.1(H)	163.876
61	TDK 1*2/AUS 196	L16WS#101	H	H	qDTY1.1(H)	579.829
62	TDK 1*2/AUS 196	L16WS#102	B	B	no QTL	372.06
63	TDK 1*2/AUS 196	L16WS#104	B	B	no QTL	334.071
64	TDK 1*2/AUS 196	L16WS#105	B	B	no QTL	379.944
65	TDK 1*2/AUS 196	L16WS#108	H	H	qDTY1.1(H)	355.588
66	TDK 1*2/AUS 196	L16WS#110	B	H	no QTL	238.331
67	TDK 1*2/AUS 196	L16WS#112	B	H	no QTL	565.132
68	TDK 1*2/AUS 196	L16WS#113	B	B	no QTL	359.819
69	TDK 1*2/AUS 196	L16WS#116	H	H	qDTY1.1(H)	2088.82
70	TDK 1*2/AUS 196	L16WS#120	A	A	qDTY1.1	1829.81
71	TDK 1*2/AUS 196	L16WS#122	H	H	qDTY1.1(H)	1642.13
72	TDK 1*2/AUS 196	L16WS#124	A	B	no QTL	257.9
73	TDK 1*2/AUS 196	L16WS#127	A	A	qDTY1.1(H)	2553.5
74	TDK 1*2/AUS 196	L16WS#131	B	H	no QTL	1375.6
75	TDK 1*2/AUS 196	L16WS#132	B	B	no QTL	1379.6
76	TDK 1*2/AUS 196	L16WS#133	H	H	qDTY1.1(H)	1736.6
77	TDK 1*2/AUS 196	L16WS#134	H	A	qDTY1.1(H)	1741.6
78	TDK 1*2/AUS 196	L16WS#135	A	A	qDTY1.1(H)	1614.64
79	TDK 1*2/AUS 196	L16WS#136	H	H	qDTY1.1(H)	2592.6
80	TDK 1*2/AUS 196	L16WS#137	B	A	no QTL	958.817
81	TDK 1*2/AUS 196	L16WS#139	H	A	qDTY1.1(H)	2055.14
82	TDK 1*2/AUS 196	L16WS#141	B	A	no QTL	871.697
83	TDK 1*2/AUS 196	L16WS#143	B	H	no QTL	718.601
84	TDK 1*2/AUS 196	L16WS#144	A	A	qDTY1.1	1351.6
85	TDK 1*2/AUS 196	L16WS#145	H	H	qDTY1.1(H)	318.595
86	TDK 1*2/AUS 196	L16WS#147	B	B	no QTL	1333.94
87	TDK 1*2/AUS 196	L16WS#148	A	A	qDTY1.1	1075.54
88	TDK 1*2/AUS 196	L16WS#150	B	B	no QTL	1573.6
89	TDK 1*2/AUS 196	L16WS#152	A	B	no QTL	3064.87
90	TDK 1*2/AUS 196	L16WS#153	A	A	qDTY1.1	1528.26
91	TDK 1*2/AUS 196	L16WS#155	H	B	no QTL	642.34
92	TDK 1*2/AUS 196	L16WS#157	B	B	no QTL	348.573
93	TDK 1*2/AUS 196	L16WS#159	H	H	qDTY1.1(H)
94	TDK 1*2/AUS 196	L16WS#160	B	A	no QTL	136.195
95	TDK 1*2/AUS 196	L16WS#164	B	A	no QTL	365.588
96	TDK 1*2/AUS 196	L16WS#165	B	B	no QTL	391.656
97	TDK 1*2/AUS 196	L16WS#167	A	H	qDTY1.1(H)	674.767
98	TDK 1*2/AUS 196	L16WS#168	H	H	qDTY1.1(H)	606.83
99	TDK 1*2/AUS 196	L16WS#169	B	B	no QTL	57.4128
100	TDK 1*2/AUS 196	L16WS#170	B	H	no QTL	843.47
101	IR11N121*2/DULAR	L16WS#171	B	A	no QTL	406.687
102	IR11N121*2/DULAR	L16WS#172	H	H	qDTY1.1(H)	325.887
103	IR11N121*2/DULAR	L16WS#175	A	A	qDTY1.1(H)	486.366
104	IR11N121*2/DULAR	L16WS#176	H	H	qDTY1.1(H)	982.316
105	IR11N121*2/DULAR	L16WS#179	A	H	qDTY1.1(H)	524.325
106	IR11N121*2/DULAR	L16WS#181	A	B	no QTL	87.936
107	IR11N121*2/DULAR	L16WS#182	A	A	qDTY1.1(H)	1511.06
108	IR11N121*2/DULAR	L16WS#183	H	A	no QTL	182.171
109	IR11N121*2/DULAR	L16WS#184	B	B	no QTL	417.515
110	IR11N121*2/DULAR	L16WS#185	H	A	qDTY1.1(H)	492.019
111	IR11N121*2/DULAR	L16WS#186	B	B	no QTL	301.676
112	IR11N121*2/DULAR	L16WS#187	A	B	no QTL	459.834
113	IR11N121*2/DULAR	L16WS#188	B	B	no QTL	674.514
114	IR11N121*2/DULAR	L16WS#189	A	B	no QTL	291.562
115	IR11N121*2/DULAR	L16WS#190	B	B	no QTL	686.08
116	IR11N121*2/DULAR	L16WS#197	A	H	qDTY1.1(H)	191.547
117	IR11N121*2/DULAR	L16WS#202	A	B	no QTL	224.346
118	IR11N121*2/DULAR	L16WS#204	B	B	no QTL	748.772
119	IR11N121*2/DULAR	L16WS#206	A	H	qDTY1.1(H)	203.029
120	IR11N121*2/DULAR	L16WS#207	A	H	qDTY1.1(H)	85.4328
121	IR11N121*2/DULAR	L16WS#208	H	B	no QTL	500.595
122	IR11N121*2/DULAR	L16WS#210	H	B	no QTL	680.601
123	IR11N121*2/DULAR	L16WS#211	A	H	qDTY1.1(H)	1626.6
124	IR11N121*2/DULAR	L16WS#213	B	B	no QTL	2673.6
125	IR11N121*2/DULAR	L16WS#216	H	A	qDTY1.1(H)	2463.47
126	IR11N121*2/DULAR	L16WS#217	B	B	no QTL	423.887
127	IR11N121*2/DULAR	L16WS#219	H	H	qDTY1.1(H)	956.595
128	IR11N121*2/DULAR	L16WS#220	H	H	qDTY1.1(H)	1331.6
129	IR11N121*2/DULAR	L16WS#221	A	A	qDTY1.1	1149.94
130	IR11N121*2/DULAR	L16WS#222	B	B	no QTL	574
131	IR11N121*2/DULAR	L16WS#223	A	A	qDTY1.1(H)	850.271
132	IR11N121*2/DULAR	L16WS#225	H	B	no QTL	602.766
133	IR11N121*2/DULAR	L16WS#226	A	B	no QTL	646.282
134	IR11N121*2/DULAR	L16WS#229	A	A	no QTL	2411.96
135	IR11N121*2/DULAR	L16WS#231	A	B	no QTL	1034.09
136	IR11N121*2/DULAR	L16WS#234	H	A	no QTL	0
137	IR11N121*2/DULAR	L16WS#237	A	H	qDTY1.1(H)	1378.97
138	IR11N121*2/DULAR	L16WS#238	A	H	qDTY1.1(H)	1616.23
139	IR11N121*2/DULAR	L16WS#239	B	B	no QTL	190.341
140	IR11N121*2/DULAR	L16WS#240	B	B	no QTL	164.244
141	IR11N121*2/DULAR	L16WS#241	B	H	no QTL	546.422
142	IR11N121*2/DULAR	L16WS#243	H	B	no QTL	193.845
143	IR11N121*2/DULAR	L16WS#245	A	B	no QTL	85.7998
144	IR11N121*2/DULAR	L16WS#247	A	H	qDTY1.1(H)	271.934
145	IR11N121*2/DULAR	L16WS#249	B	H	no QTL	421.512
146	IR11N121*2/DULAR	L16WS#250	B	B	no QTL	179.471
147	IR11N121*2/DULAR	L16WS#251	B	B	no QTL	583.631
148	IR11N121*2/DULAR	L16WS#256	B	B	no QTL	215.237
149	IR11N121*2/DULAR	L16WS#257	H	A	no QTL	420.615
150	IR11N121*2/DULAR	L16WS#258	A	B	no QTL	219.622
151	SWARNA*2/DULAR (ACC 32561)	L17DS-30#10	D	D	qDTY1.1	722.92
152	SWARNA*2/DULAR (ACC 32561)	L17DS-30#14	D	D	no QTL	406.177
153	SWARNA*2/DULAR (ACC 32561)	L17DS-30#19	R	D	no QTL	226.578
154	SWARNA*2/DULAR (ACC 32561)	L17DS-30#20	D	D	qDTY1.1	370.609
155	SWARNA*2/DULAR (ACC 32561)	L17DS-30#36	R	D	no QTL	255.62
156	SWARNA*2/DULAR (ACC 32561)	L17DS-30#39	R	R	no QTL	218.75
157	SWARNA*2/DULAR (ACC 32561)	L17DS-30#47	R	R	no QTL	33.2485
158	SWARNA*2/DULAR (ACC 32561)	L17DS-30#66	D	D	qDTY1.1	146.597
159	SWARNA*2/DULAR (ACC 32561)	L17DS-30#68	D	D	qDTY1.1	209.993
160	SWARNA*2/DULAR (ACC 32561)	L17DS-30#72	D	D	qDTY1.1	381.214
161	SWARNA*2/DULAR (ACC 32561)	L17DS-30#73	H	D	qDTY1.1(H)	856.809
162	SWARNA*2/DULAR (ACC 32561)	L17DS-30#74	D	D	qDTY1.1	260.595
163	SWARNA*2/DULAR (ACC 32561)	L17DS-30#80	D	D	qDTY1.1	956.595
164	SWARNA*2/DULAR (ACC 32561)	L17DS-30#82	D	D	qDTY1.1	606.391
165	SWARNA*2/DULAR (ACC 32561)	L17DS-30#88	H	D	qDTY1.1(H)	795.101
166	SWARNA*2/DULAR (ACC 32561)	L17DS-30#95	D	D	qDTY1.1	882.984
167	SWARNA*2/DULAR (ACC 32561)	L17DS-30#98	D	D	qDTY1.1	2007.92
168	SWARNA*2/DULAR (ACC 32561)	L17DS-30#120	D	D	qDTY1.1	426.764
169	SWARNA*2/DULAR (ACC 32561)	L17DS-30#122	H	D	qDTY1.1(H)	1132.27
170	SWARNA*2/DULAR (ACC 32561)	L17DS-30#132	H	D	qDTY1.1(H)	292.182
171	SWARNA*2/DULAR (ACC 32561)	L17DS-30#135	R	R	no QTL	342.41
172	SWARNA*2/DULAR (ACC 32561)	L17DS-30#145	H	D	qDTY1.1(H)	668.506
173	SWARNA*2/DULAR (ACC 32561)	L17DS-30#149	D	D	qDTY1.1	456.717
174	SWARNA*2/DULAR (ACC 32561)	L17DS-30#157	H	D	qDTY1.1(H)	647.076
175	SWARNA*2/DULAR (ACC 32561)	L17DS-30#162	R	R	no QTL	727.915
176	SWARNA*2/DULAR (ACC 32561)	L17DS-30#167	H	H	qDTY1.1(H)	393.374
177	SWARNA*2/DULAR (ACC 32561)	L17DS-30#168	D	D	qDTY1.1	563.889
178	SWARNA*2/DULAR (ACC 32561)	L17DS-30#170	D	D	qDTY1.1	364.943
179	SWARNA*2/DULAR (ACC 32561)	L17DS-30#171	R	R	no QTL	343.254
180	SWARNA*2/DULAR (ACC 32561)	L17DS-30#184	R	R	no QTL	161.608
181	SWARNA*2/DULAR (ACC 32561)	L17DS-30#192	D	D	qDTY1.1	202.808
182	SWARNA*2/DULAR (ACC 32561)	L17DS-30#202	R	D	no QTL	287.811
183	SWARNA*2/DULAR (ACC 32561)	L17DS-30#204	R	R	no QTL
184	SWARNA*2/DULAR (ACC 32561)	L17DS-30#207	D	D	qDTY1.1	414.309
185	SWARNA*2/DULAR (ACC 32561)	L17DS-30#216	H	D	qDTY1.1(H)	112.813
186	SWARNA*2/DULAR (ACC 32561)	L17DS-30#223	D	D	qDTY1.1	474.083
187	SWARNA*2/DULAR (ACC 32561)	L17DS-30#235	D	D	qDTY1.1	453.983
188	SWARNA*2/DULAR (ACC 32561)	L17DS-30#236	D	D	qDTY1.1	719.995
189	SWARNA*2/DULAR (ACC 32561)	L17DS-30#254	R	D	no QTL	218.724
190	SWARNA*2/DULAR (ACC 32561)	L17DS-30#270	D	D	qDTY1.1	993.997
191	SWARNA*2/DULAR (ACC 32561)	L17DS-30#279	R	R	no QTL	727.253
192	SWARNA*2/DULAR (ACC 32561)	L17DS-30#281	D	D	qDTY1.1	103.331
193	SWARNA*2/DULAR (ACC 32561)	L17DS-30#282	H	R	no QTL	489.201
194	SWARNA*2/DULAR (ACC 32561)	L17DS-30#283	D	D	qDTY1.1	462.57
195	SWARNA*2/DULAR (ACC 32561)	L17DS-30#286	D	D	qDTY1.1	1104.88
196	SWARNA*2/DULAR (ACC 32561)	L17DS-30#292	H	D	qDTY1.1(H)	296.708
197	SWARNA*2/DULAR (ACC 32561)	L17DS-30#297	D	D	qDTY1.1	119.45
198	SWARNA*2/DULAR (ACC 32561)	L17DS-30#303	H	D	qDTY1.1(H)	92.8156
199	SWARNA*2/DULAR (ACC 32561)	L17DS-30#313	R	R	no QTL	105.93
200	SWARNA*2/DULAR (ACC 32561)	L17DS-30#354	D	D	qDTY1.1	367.003
201	IR11N121*2/AUS 196	L17DS-32#10	R	H	no QTL	609.148
202	IR11N121*2/AUS 196	L17DS-32#14	R	R	no QTL	1501.29
203	IR11N121*2/AUS 196	L17DS-32#19	R	D	no QTL	745.187
204	IR11N121*2/AUS 196	L17DS-32#20	R	H	no QTL	958.45
205	IR11N121*2/AUS 196	L17DS-32#36	R	H	no QTL	397.85
206	IR11N121*2/AUS 196	L17DS-32#39	R	R	no QTL	1075.4
207	IR11N121*2/AUS 196	L17DS-32#47	R	H	no QTL	784.326
208	IR11N121*2/AUS 196	L17DS-32#66	R	H	no QTL	413.067
209	IR11N121*2/AUS 196	L17DS-32#68	D	H	qDTY1.1(H)	2680.38
210	IR11N121*2/AUS 196	L17DS-32#72	H	H	qDTY1.1(H)	1045.09
211	IR11N121*2/AUS 196	L17DS-32#73	R	R	no QTL
212	IR11N121*2/AUS 196	L17DS-32#74	R	R	no QTL	460.347
213	IR11N121*2/AUS 196	L17DS-32#80	R	R	no QTL	828.373
214	IR11N121*2/AUS 196	L17DS-32#82	R	R	no QTL	593.052
215	IR11N121*2/AUS 196	L17DS-32#88	D	R	no QTL	392.123
216	IR11N121*2/AUS 196	L17DS-32#95	D	H	qDTY1.1(H)	2289.57
217	IR11N121*2/AUS 196	L17DS-32#98	R	H	no QTL	864.921
218	IR11N121*2/AUS 196	L17DS-32#120	R	H	no QTL	900.595
219	IR11N121*2/AUS 196	L17DS-32#122	R	R	no QTL	299.601
220	IR11N121*2/AUS 196	L17DS-32#132	R	H	no QTL	525.101
221	IR11N121*2/AUS 196	L17DS-32#135	D	H	qDTY1.1(H)	1246.6
222	IR11N121*2/AUS 196	L17DS-32#145	H	R	no QTL	969.656
223	IR11N121*2/AUS 196	L17DS-32#149	R	R	no QTL	548.095
224	IR11N121*2/AUS 196	L17DS-32#157	H	H	qDTY1.1(H)	329.595
225	IR11N121*2/AUS 196	L17DS-32#162	R	H	no QTL	932.595
226	IR11N121*2/AUS 196	L17DS-32#167	H	R	no QTL	1039.09
227	IR11N121*2/AUS 196	L17DS-32#168	R	H	no QTL	472.117
228	IR11N121*2/AUS 196	L17DS-32#170	R	R	no QTL	1060.45
229	IR11N121*2/AUS 196	L17DS-32#171	R	R	no QTL	655.901
230	IR11N121*2/AUS 196	L17DS-32#184	R	R	no QTL	563.347
231	IR11N121*2/AUS 196	L17DS-32#192	R	D	no QTL	1157.59
232	IR11N121*2/AUS 196	L17DS-32#202	R	R	no QTL	882.455
233	IR11N121*2/AUS 196	L17DS-32#204	D	R	no QTL	444.789
234	IR11N121*2/AUS 196	L17DS-32#207	D	H	qDTY1.1(H)	1719.67
235	IR11N121*2/AUS 196	L17DS-32#216	R	H	no QTL	301.347
236	IR11N121*2/AUS 196	L17DS-32#223	D	H	qDTY1.1(H)	2087.46
237	IR11N121*2/AUS 196	L17DS-32#235	H	H	qDTY1.1(H)	327.75
238	IR11N121*2/AUS 196	L17DS-32#236	R	R	no QTL	633.96
239	IR11N121*2/AUS 196	L17DS-32#254	D	H	qDTY1.1(H)	909.472
240	IR11N121*2/AUS 196	L17DS-32#270	R	R	no QTL	353.616
241	IR11N121*2/AUS 196	L17DS-32#279	H	H	qDTY1.1(H)	1123.52
242	IR11N121*2/AUS 196	L17DS-32#281	R	H	no QTL	523.254
243	IR11N121*2/AUS 196	L17DS-32#282	D	R	no QTL	656.919
244	IR11N121*2/AUS 196	L17DS-32#283	R	R	no QTL	687.67
245	IR11N121*2/AUS 196	L17DS-32#286	R	R	no QTL	934.337
246	IR11N121*2/AUS 196	L17DS-32#292	R	H	no QTL	855.899
247	IR11N121*2/AUS 196	L17DS-32#297	R	H	no QTL	1037.81
248	IR11N121*2/AUS 196	L17DS-32#303	R	H	no QTL	401.39
249	IR11N121*2/AUS 196	L17DS-32#313	R	R	no QTL	700.864
250	IR11N121*2/AUS 196	L17DS-32#354	R	D	no QTL	1334.18
Note:
A	Donor allele
B	Recipient allele
H	Hterozygous allele
NA	not amplified
