# Supplementary material for: Genotyping-by-sequencing based QTL mapping for rice grain yield under reproductive stage drought stress tolerance
Source: Sci Rep. 2019 Oct 4;9:14326. doi: 10.1038/s41598-019-50880-z (PMC6778106; doi:10.1038/s41598-019-50880-z)
Supplement: Supplementary file 10 — Table S9 [file 41598_2019_50880_MOESM10_ESM.xlsx]

## Sheet: Supplementary Table S9
Supplementary Table S9 : Results of estimation of QTL effects among + QTL and - QTL lines
Least Squares Means
Effect	QTL	Estimate	Standard Error	Pr > |t|
QTL	no QTL	275.35	48.4151	<.0001
QTL	qDTY1.1	748.78	57.2083	<.0001
Differences of Least Squares Means
Effect	QTL	QTL	Estimate	Standard Error	Pr > |t|
QTL	no QTL	qDTY1.1	-473.43	74.9454	<.0001
